# Supplementary material for: VanillaNet-YOLOv8 segment: detection of nano-iron oxide regulation on rice seedling growth vitality under salt stress
Source: Front Plant Sci. 2025 Sep 17;16:1631279. doi: 10.3389/fpls.2025.1631279 (PMC12484053; doi:10.3389/fpls.2025.1631279)
Supplement: Supplementary file 1 [file DataSheet1.zip]

Archive with 63 entries (62 files):
- val/
- val/1-5.JPG
- val/100150-2024-3-19-12-40-5.JPG
- val/100150-2024-3-20-3-56-31.JPG
- val/100150-2024-3-20-6-28-52.JPG
- val/10030-2024-3-19-17-23-47.JPG
- val/10030-2024-3-19-2-6-14.JPG
- val/10030-2024-3-20-3-35-13.JPG
- val/10090-2024-3-18-20-59-54.JPG
- val/12-2.JPG
- val/200-2024-3-19-11-56-12.JPG
- val/2000-2024-3-18-15-47-54.JPG
- val/2000-2024-3-19-14-40-28.JPG
- val/2000-2024-3-20-5-53-34.JPG
- val/200120-2024-3-19-4-34-4.JPG
- val/200150-2024-3-18-20-57-34.JPG
- val/20060-2024-3-19-4-13-47.JPG
- val/20060-2024-3-19-9-17-50.JPG
- val/20060-2024-3-20-0-30-36.JPG
- val/20090-2024-3-19-1-42-57.JPG
- val/20090-2024-3-20-3-3-34.JPG
- val/20120-2024-3-19-11-58-28.JPG
- val/20150-2024-3-18-15-14-34.JPG
- val/2030-2024-3-19-11-56-42.JPG
- val/2030-2024-3-19-17-38-38.JPG
- val/2030-2024-3-19-23-20-55.JPG
- val/2030-2024-3-19-3-21-22.JPG
- val/2030-2024-3-19-9-4-48.JPG
- val/2060-2024-3-18-20-20-36.JPG
- val/2090-2024-3-19-17-2-3.JPG
- val/3000-2024-4-2-11-25-25.JPG
- val/3000-2024-4-2-13-50-9.JPG
- val/3000-2024-4-3-4-15-55.JPG
- val/300120-2024-4-3-7-35-38.JPG
- val/300150-2024-4-3-10-18-2.JPG
- val/30030-2024-4-2-12-1-49.JPG
- val/30030-2024-4-3-2-27-39.JPG
- val/30060-2024-4-2-19-15-30.JPG
- val/30060-2024-4-2-21-39-22.JPG
- val/30060-2024-4-3-0-4-15.JPG
- val/30090-2024-4-2-2-44-17.JPG
- val/30090-2024-4-2-7-32-50.JPG
- val/30090-2024-4-3-0-22-46.JPG
- val/500-2024-3-20-3-22-51.JPG
- val/500-2024-3-20-8-58-43.JPG
- val/50120-2024-3-20-0-0-38.JPG
- val/50150-2024-3-19-5-59-53.JPG
- val/5030-2024-3-18-17-33-17.JPG
- val/5030-2024-3-19-4-43-43.JPG
- val/5060-2024-3-19-19-13-58.JPG
- val/5090-2024-3-18-17-15-47.JPG
- val/5090-2024-3-19-15-37-34.JPG
- val/9-4.JPG
- val/ck-2024-3-19-11-16-24.JPG
- val/ck-2024-3-19-13-40-59.JPG
- val/ck120-2024-3-20-7-44-21.JPG
- val/ck30-2024-3-19-3-2-10.JPG
- val/ck60-2024-3-19-10-40-57.JPG
- val/ck60-2024-3-19-13-41-42.JPG
- val/ck60-2024-3-19-16-41-41.JPG
- val/ck90-2024-3-19-13-42-18.JPG
- val/ck90-2024-3-20-1-43-16.JPG
- val/ck90-2024-3-20-13-44-23.JPG
