# Supplementary material for: VanillaNet-YOLOv8 segment: detection of nano-iron oxide regulation on rice seedling growth vitality under salt stress
Source: Front Plant Sci. 2025 Sep 17;16:1631279. doi: 10.3389/fpls.2025.1631279 (PMC12484053; doi:10.3389/fpls.2025.1631279)
Supplement: Supplementary file 2 [file DataSheet2.zip]

Archive with 63 entries (62 files):
- test/
- test/10-1.JPG
- test/1000-2024-3-20-3-34-42.JPG
- test/100120-100120-2024-3-18-15-51-3.JPG
- test/100120-2024-3-18-23-34-36.JPG
- test/100120-2024-3-19-14-52-51.JPG
- test/100150-2024-3-18-18-45-6.JPG
- test/100150-2024-3-18-23-54-28.JPG
- test/10030-2024-3-19-9-46-8.JPG
- test/10060-2024-3-19-12-38-16.JPG
- test/10060-2024-3-19-15-10-37.JPG
- test/10060-2024-3-20-3-54-43.JPG
- test/10090-2024-3-18-23-34-5.JPG
- test/10090-2024-3-19-12-20-5.JPG
- test/10090-2024-3-19-2-7-36.JPG
- test/10090-2024-3-19-9-47-34.JPG
- test/10090-2024-3-20-1-3-47.JPG
- test/12-5.JPG
- test/200-2024-3-19-0-29-2.JPG
- test/2000-2024-3-18-18-21-49.JPG
- test/200120-2024-3-18-20-57-5.JPG
- test/200120-2024-3-19-17-14-56.JPG
- test/200120-2024-3-19-22-18-53.JPG
- test/20030-2024-3-19-19-45-21.JPG
- test/20030-2024-3-20-5-54-9.JPG
- test/20090-2024-3-18-15-30-39.JPG
- test/20090-2024-3-18-23-10-4.JPG
- test/20090-2024-3-19-11-50-25.JPG
- test/20090-2024-3-19-19-27-43.JPG
- test/20090-2024-3-20-0-31-28.JPG
- test/20120-2024-3-19-0-31-29.JPG
- test/20120-2024-3-20-5-5-36.JPG
- test/2030-2024-3-19-14-47-22.JPG
- test/2030-2024-3-20-7-54-28.JPG
- test/2060-2024-3-18-22-54-16.JPG
- test/2060-2024-3-20-5-23-15.JPG
- test/2090-2024-3-18-20-40-38.JPG
- test/300120-2024-4-2-7-33-11.JPG
- test/300120-2024-4-3-5-11-35.JPG
- test/300150-2024-4-2-0-38-57.JPG
- test/30030-2024-4-1-21-36-59.JPG
- test/30030-2024-4-2-14-26-26.JPG
- test/30030-2024-4-2-2-25-18.JPG
- test/30060-2024-4-2-16-51-7.JPG
- test/30060-2024-4-2-2-25-40.JPG
- test/500-2024-3-19-13-25-18.JPG
- test/500-2024-3-19-2-14-20.JPG
- test/50150-2024-3-18-20-4-9.JPG
- test/50150-2024-3-19-15-56-57.JPG
- test/50150-2024-3-19-8-29-37.JPG
- test/5090-2024-3-19-8-9-54.JPG
- test/ck-2024-3-19-20-53-8.JPG
- test/ck120-2024-3-19-1-41-16.JPG
- test/ck120-2024-3-19-7-41-54.JPG
- test/ck30-2024-3-19-0-10-19.JPG
- test/ck30-2024-3-20-10-26-41.JPG
- test/ck60-2024-3-19-1-40-21.JPG
- test/ck60-2024-3-19-22-42-34.JPG
- test/ck90-024-3-19-10-41-32.JPG
- test/ck90-2024-3-19-16-42-17.JPG
- test/ck90-2024-3-19-19-42-15.JPG
- test/ck90-2024-3-19-4-41-7.JPG
- test/ck90-2024-3-19-7-41-34.JPG
