# Supplementary material for: VanillaNet-YOLOv8 segment: detection of nano-iron oxide regulation on rice seedling growth vitality under salt stress
Source: Front Plant Sci. 2025 Sep 17;16:1631279. doi: 10.3389/fpls.2025.1631279 (PMC12484053; doi:10.3389/fpls.2025.1631279)
Supplement: Supplementary file 3 [file DataSheet3.zip]

Archive with 157 entries (156 files):
- train1/
- train1/1000-2024-3-18-15-48-40.JPG
- train1/1000-2024-3-18-18-22-50.JPG
- train1/1000-2024-3-18-20-57-48.JPG
- train1/1000-2024-3-18-23-32-7.JPG
- train1/1000-2024-3-19-12-18-14.JPG
- train1/1000-2024-3-19-14-50-33.JPG
- train1/1000-2024-3-19-17-23-15.JPG
- train1/1000-2024-3-19-19-56-29.JPG
- train1/1000-2024-3-19-2-5-43.JPG
- train1/1000-2024-3-19-22-29-34.JPG
- train1/1000-2024-3-19-4-38-55.JPG
- train1/1000-2024-3-19-7-12-49.JPG
- train1/1000-2024-3-19-9-45-36.JPG
- train1/1000-2024-3-20-1-1-54.JPG
- train1/1000-2024-3-20-6-7-1.JPG
- train1/10030-2024-3-18-15-49-11.JPG
- train1/10030-2024-3-18-18-23-22.JPG
- train1/10030-2024-3-18-20-58-23.JPG
- train1/10030-2024-3-18-23-32-38.JPG
- train1/10030-2024-3-19-12-18-46.JPG
- train1/10030-2024-3-19-4-39-30.JPG
- train1/10030-2024-3-19-7-13-20.JPG
- train1/12-1.JPG
- train1/12-3.JPG
- train1/13-1.JPG
- train1/13-2.JPG
- train1/13-3.JPG
- train1/13-4.JPG
- train1/13-5.JPG
- train1/200-2024-3-18-18-42-33.JPG
- train1/200-2024-3-18-21-36-32.JPG
- train1/200-2024-3-19-14-46-52.JPG
- train1/200-2024-3-19-17-38-9.JPG
- train1/200-2024-3-19-20-28-54.JPG
- train1/200-2024-3-19-23-20-25.JPG
- train1/200-2024-3-19-3-20-52.JPG
- train1/200-2024-3-19-6-12-37.JPG
- train1/200-2024-3-19-9-4-18.JPG
- train1/200-2024-3-20-10-45-13.JPG
- train1/200-2024-3-20-13-36-13.JPG
- train1/200-2024-3-20-2-12-5.JPG
- train1/200-2024-3-20-5-3-18.JPG
- train1/200-2024-3-20-7-53-58.JPG
- train1/2000-2024-3-18-20-54-48.JPG
- train1/2000-2024-3-18-23-27-23.JPG
- train1/2000-2024-3-19-12-7-33.JPG
- train1/2000-2024-3-19-17-12-39.JPG
- train1/2000-2024-3-19-19-44-52.JPG
- train1/2000-2024-3-19-2-0-5.JPG
- train1/2000-2024-3-19-22-16-36.JPG
- train1/2000-2024-3-19-4-31-48.JPG
- train1/2000-2024-3-19-7-3-44.JPG
- train1/2000-2024-3-19-9-35-50.JPG
- train1/2000-2024-3-20-0-48-45.JPG
- train1/2000-2024-3-20-3-20-44.JPG
- train1/2030-2024-3-18-21-37-2.JPG
- train1/2030-2024-3-19-0-29-33.JPG
- train1/2030-2024-3-19-20-29-24.JPG
- train1/2030-2024-3-19-6-13-8.JPG
- train1/2030-2024-3-20-10-45-43.JPG
- train1/2030-2024-3-20-13-36-43.JPG
- train1/2030-2024-3-20-2-12-35.JPG
- train1/2030-2024-3-20-5-3-48.JPG
- train1/2060-2024-3-18-17-46-12.JPG
- train1/2060-2024-3-19-1-27-29.JPG
- train1/2060-2024-3-19-11-38-12.JPG
- train1/2060-2024-3-19-14-9-54.JPG
- train1/2060-2024-3-19-16-42-2.JPG
- train1/2060-2024-3-19-19-13-58.JPG
- train1/2060-2024-3-19-21-45-47.JPG
- train1/2060-2024-3-19-3-59-57.JPG
- train1/2060-2024-3-19-6-32-44.JPG
- train1/2060-2024-3-19-9-5-22.JPG
- train1/2060-2024-3-20-0-18-53.JPG
- train1/2060-2024-3-20-2-51-0.JPG
- train1/2060-2024-3-20-7-54-57.JPG
- train1/2090-2024-3-18-15-32-40.JPG
- train1/2090-2024-3-18-18-6-15.JPG
- train1/2090-2024-3-18-23-14-13.JPG
- train1/2090-2024-3-19-1-47-24.JPG
- train1/2090-2024-3-19-11-58-0.JPG
- train1/2090-2024-3-19-14-29-44.JPG
- train1/2090-2024-3-19-19-33-48.JPG
- train1/2090-2024-3-19-22-5-39.JPG
- train1/2090-2024-3-19-4-19-53.JPG
- train1/2090-2024-3-19-6-52-36.JPG
- train1/2090-2024-3-19-9-25-25.JPG
- train1/2090-2024-3-20-0-38-51.JPG
- train1/2090-2024-3-20-3-10-47.JPG
- train1/2090-2024-3-20-5-43-5.JPG
- train1/3000-2024-4-1-21-0-33.JPG
- train1/3000-2024-4-1-23-24-49.JPG
- train1/3000-2024-4-2-1-48-50.JPG
- train1/3000-2024-4-2-16-14-6.JPG
- train1/3000-2024-4-2-18-38-54.JPG
- train1/3000-2024-4-2-21-2-40.JPG
- train1/3000-2024-4-2-23-27-40.JPG
- train1/3000-2024-4-2-4-13-0.JPG
- train1/3000-2024-4-2-6-37-4.JPG
- train1/3000-2024-4-2-9-1-16.JPG
- train1/3000-2024-4-3-1-51-18.JPG
- train1/3000-2024-4-3-6-39-41.JPG
- train1/3000-2024-4-3-9-4-5.JPG
- train1/500-2024-3-18-17-51-33.JPG
- train1/500-2024-3-18-20-39-4.JPG
- train1/500-2024-3-18-23-27-7.JPG
- train1/500-2024-3-19-10-37-31.JPG
- train1/500-2024-3-19-16-13-6.JPG
- train1/500-2024-3-19-19-0-4.JPG
- train1/500-2024-3-19-21-48-6.JPG
- train1/500-2024-3-19-5-1-46.JPG
- train1/500-2024-3-19-7-49-34.JPG
- train1/500-2024-3-20-0-35-48.JPG
- train1/500-2024-3-20-11-45-43.JPG
- train1/500-2024-3-20-6-10-41.JPG
- train1/5030-2024-3-18-20-20-45.JPG
- train1/5030-2024-3-18-23-8-54.JPG
- train1/5030-2024-3-19-1-56-12.JPG
- train1/5030-2024-3-19-10-19-23.JPG
- train1/5030-2024-3-19-13-7-4.JPG
- train1/5030-2024-3-19-15-55-1.JPG
- train1/5030-2024-3-19-18-41-55.JPG
- train1/5030-2024-3-19-21-29-49.JPG
- train1/5030-2024-3-19-7-31-22.JPG
- train1/5030-2024-3-20-0-17-38.JPG
- train1/5030-2024-3-20-11-27-40.JPG
- train1/5030-2024-3-20-3-4-46.JPG
- train1/5030-2024-3-20-5-52-29.JPG
- train1/5030-2024-3-20-8-40-29.JPG
- train1/5060-2024-3-18-15-12-43.JPG
- train1/5060-2024-3-18-17-46-12.JPG
- train1/5060-2024-3-18-20-20-36.JPG
- train1/5060-2024-3-18-22-54-16.JPG
- train1/5060-2024-3-19-1-27-29.JPG
- train1/5060-2024-3-19-11-38-12.JPG
- train1/5060-2024-3-19-14-9-54.JPG
- train1/5060-2024-3-19-16-42-2.JPG
- train1/5060-2024-3-19-21-45-47.JPG
- train1/5060-2024-3-19-3-59-57.JPG
- train1/5060-2024-3-19-6-32-44.JPG
- train1/5060-2024-3-19-9-5-22.JPG
- train1/5060-2024-3-20-0-18-53.JPG
- train1/5060-2024-3-20-2-51-0.JPG
- train1/5090-2024-3-18-14-47-17.JPG
- train1/5090-2024-3-18-19-44-38.JPG
- train1/5090-2024-3-18-22-14-15.JPG
- train1/5090-2024-3-19-0-43-8.JPG
- train1/5090-2024-3-19-10-39-7.JPG
- train1/5090-2024-3-19-13-8-21.JPG
- train1/5090-2024-3-19-18-5-51.JPG
- train1/5090-2024-3-19-20-34-53.JPG
- train1/5090-2024-3-19-23-4-14.JPG
- train1/5090-2024-3-19-3-12-4.JPG
- train1/5090-2024-3-19-5-40-27.JPG
- train1/5090-2024-3-20-1-33-17.JPG
- train1/5090-2024-3-20-4-1-41.JPG
