# Supplementary material for: VanillaNet-YOLOv8 segment: detection of nano-iron oxide regulation on rice seedling growth vitality under salt stress
Source: Front Plant Sci. 2025 Sep 17;16:1631279. doi: 10.3389/fpls.2025.1631279 (PMC12484053; doi:10.3389/fpls.2025.1631279)
Supplement: Supplementary file 4 [file DataSheet4.zip]

Archive with 341 entries (340 files):
- train/
- train/1-1.JPG
- train/1-2.JPG
- train/1-3.JPG
- train/1-4.JPG
- train/10-2.JPG
- train/10-3.JPG
- train/10-4.JPG
- train/10-5.JPG
- train/100120-2024-3-18-18-25-15.JPG
- train/100120-2024-3-18-21-0-31.JPG
- train/100120-2024-3-19-12-20-34.JPG
- train/100120-2024-3-19-17-25-36.JPG
- train/100120-2024-3-19-19-58-58.JPG
- train/100120-2024-3-19-2-8-7.JPG
- train/100120-2024-3-19-22-31-53.JPG
- train/100120-2024-3-19-4-41-23.JPG
- train/100120-2024-3-19-7-15-13.JPG
- train/100120-2024-3-19-9-48-5.JPG
- train/100120-2024-3-20-1-4-16.JPG
- train/100120-2024-3-20-3-37-0.JPG
- train/100120-2024-3-20-6-9-20.JPG
- train/100150-2024-3-18-16-10-52.JPG
- train/100150-2024-3-18-21-20-24.JPG
- train/100150-2024-3-19-10-7-49.JPG
- train/100150-2024-3-19-15-12-30.JPG
- train/100150-2024-3-19-17-45-7.JPG
- train/100150-2024-3-19-2-27-41.JPG
- train/100150-2024-3-19-20-18-41.JPG
- train/100150-2024-3-19-22-51-24.JPG
- train/100150-2024-3-19-5-1-8.JPG
- train/100150-2024-3-19-7-34-51.JPG
- train/100150-2024-3-20-1-23-47.JPG
- train/10030-2024-3-19-14-51-3.JPG
- train/10030-2024-3-19-19-57-5.JPG
- train/10030-2024-3-19-22-30-5.JPG
- train/10030-2024-3-20-1-2-26.JPG
- train/10030-2024-3-20-6-7-32.JPG
- train/10060-2024-3-18-16-8-51.JPG
- train/10060-2024-3-18-18-43-5.JPG
- train/10060-2024-3-18-21-18-30.JPG
- train/10060-2024-3-18-23-52-32.JPG
- train/10060-2024-3-19-10-5-55.JPG
- train/10060-2024-3-19-17-43-18.JPG
- train/10060-2024-3-19-2-25-49.JPG
- train/10060-2024-3-19-20-16-49.JPG
- train/10060-2024-3-19-22-49-35.JPG
- train/10060-2024-3-19-4-59-15.JPG
- train/10060-2024-3-19-7-32-57.JPG
- train/10060-2024-3-20-1-21-58.JPG
- train/10060-2024-3-20-6-27-3.JPG
- train/10090-2024-3-18-15-50-33.JPG
- train/10090-2024-3-18-18-24-43.JPG
- train/10090-2024-3-19-14-52-23.JPG
- train/10090-2024-3-19-17-25-7.JPG
- train/10090-2024-3-19-19-58-27.JPG
- train/10090-2024-3-19-22-31-25.JPG
- train/10090-2024-3-19-4-40-53.JPG
- train/10090-2024-3-19-7-14-42.JPG
- train/10090-2024-3-20-3-36-31.JPG
- train/11-1.JPG
- train/11-2.JPG
- train/11-3.JPG
- train/11-4.JPG
- train/11-5.JPG
- train/2-1.JPG
- train/2-2.JPG
- train/2-3.JPG
- train/2-4.JPG
- train/2-5.JPG
- train/200120-2024-3-18-15-50-14.JPG
- train/200120-2024-3-18-18-24-9.JPG
- train/200120-2024-3-18-23-29-45.JPG
- train/200120-2024-3-19-12-9-50.JPG
- train/200120-2024-3-19-14-42-51.JPG
- train/200120-2024-3-19-19-47-10.JPG
- train/200120-2024-3-19-2-2-21.JPG
- train/200120-2024-3-19-7-6-5.JPG
- train/200120-2024-3-19-9-38-8.JPG
- train/200120-2024-3-20-0-51-9.JPG
- train/200120-2024-3-20-3-23-0.JPG
- train/200120-2024-3-20-5-56-2.JPG
- train/200150-2024-3-18-15-50-45.JPG
- train/200150-2024-3-18-18-24-40.JPG
- train/200150-2024-3-18-23-30-16.JPG
- train/200150-2024-3-19-12-10-20.JPG
- train/200150-2024-3-19-14-43-21.JPG
- train/200150-2024-3-19-17-15-26.JPG
- train/200150-2024-3-19-19-47-38.JPG
- train/200150-2024-3-19-2-2-50.JPG
- train/200150-2024-3-19-22-19-22.JPG
- train/200150-2024-3-19-4-34-34.JPG
- train/200150-2024-3-19-7-6-36.JPG
- train/200150-2024-3-19-9-38-37.JPG
- train/200150-2024-3-20-0-51-38.JPG
- train/200150-2024-3-20-3-23-30.JPG
- train/200150-2024-3-20-5-56-33.JPG
- train/20030-2024-3-18-15-48-23.JPG
- train/20030-2024-3-18-18-22-19.JPG
- train/20030-2024-3-18-20-55-18.JPG
- train/20030-2024-3-18-23-27-52.JPG
- train/20030-2024-3-19-12-8-3.JPG
- train/20030-2024-3-19-14-41-0.JPG
- train/20030-2024-3-19-17-13-9.JPG
- train/20030-2024-3-19-2-0-34.JPG
- train/20030-2024-3-19-22-17-6.JPG
- train/20030-2024-3-19-4-32-18.JPG
- train/20030-2024-3-19-7-4-13.jpg
- train/20030-2024-3-19-9-36-20.JPG
- train/20030-2024-3-20-0-49-15.JPG
- train/20030-2024-3-20-3-21-14.JPG
- train/20060-2024-3-18-15-29-47.JPG
- train/20060-2024-3-18-18-3-33.JPG
- train/20060-2024-3-18-20-36-46.JPG
- train/20060-2024-3-18-23-9-11.JPG
- train/20060-2024-3-19-1-42-4.JPG
- train/20060-2024-3-19-11-49-34.JPG
- train/20060-2024-3-19-14-22-20.JPG
- train/20060-2024-3-19-16-54-39.JPG
- train/20060-2024-3-19-19-26-52.JPG
- train/20060-2024-3-19-21-58-37.JPG
- train/20060-2024-3-19-6-45-36.JPG
- train/20060-2024-3-20-3-2-43.JPG
- train/20060-2024-3-20-5-35-24.JPG
- train/20090-2024-3-18-18-4-30.JPG
- train/20090-2024-3-18-20-37-37.JPG
- train/20090-2024-3-19-14-23-13.JPG
- train/20090-2024-3-19-16-55-30.JPG
- train/20090-2024-3-19-21-59-28.JPG
- train/20090-2024-3-19-4-14-38.JPG
- train/20090-2024-3-19-6-46-27.JPG
- train/20090-2024-3-19-9-18-41.JPG
- train/20090-2024-3-20-5-36-20.JPG
- train/20120-2024-3-18-18-45-6.JPG
- train/20120-2024-3-18-21-38-55.JPG
- train/20120-2024-3-19-14-49-9.JPG
- train/20120-2024-3-19-17-40-24.JPG
- train/20120-2024-3-19-20-31-11.JPG
- train/20120-2024-3-19-23-22-46.JPG
- train/20120-2024-3-19-3-23-9.JPG
- train/20120-2024-3-19-6-14-54.JPG
- train/20120-2024-3-19-9-6-45.JPG
- train/20120-2024-3-20-10-47-30.JPG
- train/20120-2024-3-20-13-38-31.JPG
- train/20120-2024-3-20-2-14-23.JPG
- train/20120-2024-3-20-7-56-14.JPG
- train/20150-2024-3-18-17-48-8.JPG
- train/20150-2024-3-18-20-22-32.JPG
- train/20150-2024-3-18-22-56-7.JPG
- train/20150-2024-3-19-1-29-22.JPG
- train/20150-2024-3-19-11-40-0.JPG
- train/20150-2024-3-19-14-11-40.JPG
- train/20150-2024-3-19-16-43-56.JPG
- train/20150-2024-3-19-19-15-45.JPG
- train/20150-2024-3-19-21-47-34.JPG
- train/20150-2024-3-19-4-1-49.JPG
- train/20150-2024-3-19-6-34-32.JPG
- train/20150-2024-3-19-9-7-15.JPG
- train/20150-2024-3-20-0-20-45.JPG
- train/20150-2024-3-20-2-52-47.JPG
- train/3-1.JPG
- train/3-2.JPG
- train/3-3.JPG
- train/3-4.JPG
- train/3-5.JPG
- train/300120-2024-4-1-21-56-21.JPG
- train/300120-2024-4-2-0-20-29.JPG
- train/300120-2024-4-2-12-21-18.JPG
- train/300120-2024-4-2-14-45-38.JPG
- train/300120-2024-4-2-17-10-10.JPG
- train/300120-2024-4-2-19-34-34.JPG
- train/300120-2024-4-2-2-44-38.JPG
- train/300120-2024-4-2-21-58-27.JPG
- train/300120-2024-4-2-5-8-44.JPG
- train/300120-2024-4-2-9-57-0.JPG
- train/300120-2024-4-3-0-23-6.JPG
- train/300120-2024-4-3-2-47-0.JPG
- train/300120-2024-4-3-9-59-31.JPG
- train/300150-2024-4-1-22-14-47.JPG
- train/300150-2024-4-2-10-15-33.JPG
- train/300150-2024-4-2-12-39-46.JPG
- train/300150-2024-4-2-15-3-56.JPG
- train/300150-2024-4-2-17-28-49.JPG
- train/300150-2024-4-2-19-52-57.JPG
- train/300150-2024-4-2-22-17-16.JPG
- train/300150-2024-4-2-3-2-57.JPG
- train/300150-2024-4-2-5-27-1.JPG
- train/300150-2024-4-2-7-51-32.JPG
- train/300150-2024-4-3-0-41-22.JPG
- train/300150-2024-4-3-3-5-28.JPG
- train/300150-2024-4-3-5-29-54.JPG
- train/300150-2024-4-3-7-54-7.JPG
- train/30030-2024-4-2-0-1-5.JPG
- train/30030-2024-4-2-16-50-43.JPG
- train/30030-2024-4-2-19-15-9.JPG
- train/30030-2024-4-2-21-39-1.JPG
- train/30030-2024-4-2-4-49-30.JPG
- train/30030-2024-4-2-7-13-46.JPG
- train/30030-2024-4-2-9-37-31.JPG
- train/30030-2024-4-3-0-3-54.JPG
- train/30030-2024-4-3-4-52-14.JPG
- train/30030-2024-4-3-7-15-59.JPG
- train/30030-2024-4-3-9-40-19.JPG
- train/30060-2024-4-1-21-37-20.JPG
- train/30060-2024-4-2-0-1-29.JPG
- train/30060-2024-4-2-12-2-12.JPG
- train/30060-2024-4-2-14-26-47.JPG
- train/30060-2024-4-2-4-49-51.JPG
- train/30060-2024-4-2-7-14-8.JPG
- train/30060-2024-4-2-9-37-57.JPG
- train/30060-2024-4-3-2-28-3.JPG
- train/30060-2024-4-3-4-52-37.JPG
- train/30060-2024-4-3-7-16-20.JPG
- train/30060-2024-4-3-9-40-40.JPG
- train/30090-2024-4-1-21-55-56.JPG
- train/30090-2024-4-2-0-20-8.JPG
- train/30090-2024-4-2-12-20-52.JPG
- train/30090-2024-4-2-14-45-18.JPG
- train/30090-2024-4-2-17-9-47.JPG
- train/30090-2024-4-2-19-34-11.JPG
- train/30090-2024-4-2-21-58-5.JPG
- train/30090-2024-4-2-5-8-23.JPG
- train/30090-2024-4-2-9-56-38.JPG
- train/30090-2024-4-3-2-46-38.JPG
- train/30090-2024-4-3-5-11-15.JPG
- train/30090-2024-4-3-7-35-16.JPG
- train/30090-2024-4-3-9-59-11.JPG
- train/4-1.JPG
- train/4-2.JPG
- train/4-3.JPG
- train/4-4.JPG
- train/4-5.JPG
- train/5-1.JPG
- train/5-2.JPG
- train/5-3.JPG
- train/5-4.JPG
- train/5-5.JPG
- train/50120-2024-3-18-18-12-21.JPG
- train/50120-2024-3-18-20-41-11.JPG
- train/50120-2024-3-18-23-10-35.JPG
- train/50120-2024-3-19-1-39-8.JPG
- train/50120-2024-3-19-11-35-16.JPG
- train/50120-2024-3-19-14-4-43.JPG
- train/50120-2024-3-19-16-33-38.JPG
- train/50120-2024-3-19-19-2-11.JPG
- train/50120-2024-3-19-21-31-33.JPG
- train/50120-2024-3-19-4-8-14.JPG
- train/50120-2024-3-19-6-36-54.JPG
- train/50120-2024-3-19-9-6-30.JPG
- train/50120-2024-3-20-2-29-17.JPG
- train/50120-2024-3-20-4-58-12.JPG
- train/50120-2024-3-20-7-27-33.JPG
- train/50150-2024-3-18-15-6-38.JPG
- train/50150-2024-3-18-17-35-27.JPG
- train/50150-2024-3-18-22-33-43.JPG
- train/50150-2024-3-19-1-2-30.JPG
- train/50150-2024-3-19-10-58-27.JPG
- train/50150-2024-3-19-13-27-49.JPG
- train/50150-2024-3-19-18-25-21.JPG
- train/50150-2024-3-19-20-54-26.JPG
- train/50150-2024-3-19-23-23-44.JPG
- train/50150-2024-3-19-3-31-33.JPG
- train/50150-2024-3-20-1-52-37.JPG
- train/50150-2024-3-20-4-21-11.JPG
- train/6-1.JPG
- train/6-2.JPG
- train/6-3.JPG
- train/6-4.JPG
- train/6-5.JPG
- train/7-1.JPG
- train/7-2.JPG
- train/7-3.JPG
- train/7-4.JPG
- train/7-5.JPG
- train/8-1.JPG
- train/8-2.JPG
- train/8-3.JPG
- train/8-4.JPG
- train/8-5.JPG
- train/9-1.JPG
- train/9-2.JPG
- train/9-3.JPG
- train/9-5.JPG
- train/ck-2024-3-18-16-2-40.JPG
- train/ck-2024-3-18-18-26-59.JPG
- train/ck-2024-3-18-20-51-24.JPG
- train/ck-2024-3-18-23-14-46.JPG
- train/ck-2024-3-19-1-39-32.JPG
- train/ck-2024-3-19-16-4-54.JPG
- train/ck-2024-3-19-18-28-53.JPG
- train/ck-2024-3-19-23-17-52.JPG
- train/ck-2024-3-19-4-3-49.JPG
- train/ck-2024-3-19-6-28-4.JPG
- train/ck-2024-3-19-8-51-59.JPG
- train/ck-2024-3-20-1-41-48.JPG
- train/ck-2024-3-20-4-6-1.JPG
- train/ck120-2024-3-18-19-40-54.JPG
- train/ck120-2024-3-18-22-40-32.JPG
- train/ck120-2024-3-19-10-41-54.JPG
- train/ck120-2024-3-19-13-42-38.JPG
[truncated: 41 more entries]
