# Supplementary material for: VanillaNet-YOLOv8 segment: detection of nano-iron oxide regulation on rice seedling growth vitality under salt stress
Source: Front Plant Sci. 2025 Sep 17;16:1631279. doi: 10.3389/fpls.2025.1631279 (PMC12484053; doi:10.3389/fpls.2025.1631279)
Supplement: Supplementary file 5 [file DataSheet5.zip]

Archive with 624 entries (620 files):
- label/
- label/test/
- label/test/10-1.txt
- label/test/1000-2024-3-20-3-34-42.txt
- label/test/100120-100120-2024-3-18-15-51-3.txt
- label/test/100120-2024-3-18-23-34-36.txt
- label/test/100120-2024-3-19-14-52-51.txt
- label/test/100150-2024-3-18-18-45-6.txt
- label/test/100150-2024-3-18-23-54-28.txt
- label/test/10030-2024-3-19-9-46-8.txt
- label/test/10060-2024-3-19-12-38-16.txt
- label/test/10060-2024-3-19-15-10-37.txt
- label/test/10060-2024-3-20-3-54-43.txt
- label/test/10090-2024-3-18-23-34-5.txt
- label/test/10090-2024-3-19-12-20-5.txt
- label/test/10090-2024-3-19-2-7-36.txt
- label/test/10090-2024-3-19-9-47-34.txt
- label/test/10090-2024-3-20-1-3-47.txt
- label/test/12-5.txt
- label/test/200-2024-3-19-0-29-2.txt
- label/test/2000-2024-3-18-18-21-49.txt
- label/test/200120-2024-3-18-20-57-5.txt
- label/test/200120-2024-3-19-17-14-56.txt
- label/test/200120-2024-3-19-22-18-53.txt
- label/test/20030-2024-3-19-19-45-21.txt
- label/test/20030-2024-3-20-5-54-9.txt
- label/test/20090-2024-3-18-15-30-39.txt
- label/test/20090-2024-3-18-23-10-4.txt
- label/test/20090-2024-3-19-11-50-25.txt
- label/test/20090-2024-3-19-19-27-43.txt
- label/test/20090-2024-3-20-0-31-28.txt
- label/test/20120-2024-3-19-0-31-29.txt
- label/test/20120-2024-3-20-5-5-36.txt
- label/test/2030-2024-3-19-14-47-22.txt
- label/test/2030-2024-3-20-7-54-28.txt
- label/test/2060-2024-3-18-22-54-16.txt
- label/test/2060-2024-3-20-5-23-15.txt
- label/test/2090-2024-3-18-20-40-38.txt
- label/test/300120-2024-4-2-7-33-11.txt
- label/test/300120-2024-4-3-5-11-35.txt
- label/test/300150-2024-4-2-0-38-57.txt
- label/test/30030-2024-4-1-21-36-59.txt
- label/test/30030-2024-4-2-14-26-26.txt
- label/test/30030-2024-4-2-2-25-18.txt
- label/test/30060-2024-4-2-16-51-7.txt
- label/test/30060-2024-4-2-2-25-40.txt
- label/test/500-2024-3-19-13-25-18.txt
- label/test/500-2024-3-19-2-14-20.txt
- label/test/50150-2024-3-18-20-4-9.txt
- label/test/50150-2024-3-19-15-56-57.txt
- label/test/50150-2024-3-19-8-29-37.txt
- label/test/5090-2024-3-19-8-9-54.txt
- label/test/ck-2024-3-19-20-53-8.txt
- label/test/ck120-2024-3-19-1-41-16.txt
- label/test/ck120-2024-3-19-7-41-54.txt
- label/test/ck30-2024-3-19-0-10-19.txt
- label/test/ck30-2024-3-20-10-26-41.txt
- label/test/ck60-2024-3-19-1-40-21.txt
- label/test/ck60-2024-3-19-22-42-34.txt
- label/test/ck90-024-3-19-10-41-32.txt
- label/test/ck90-2024-3-19-16-42-17.txt
- label/test/ck90-2024-3-19-19-42-15.txt
- label/test/ck90-2024-3-19-4-41-7.txt
- label/test/ck90-2024-3-19-7-41-34.txt
- label/train/
- label/train/-20030-2024-3-19-7-4-13.txt
- label/train/1-1.txt
- label/train/1-2.txt
- label/train/1-3.txt
- label/train/1-4.txt
- label/train/10-2.txt
- label/train/10-3.txt
- label/train/10-4.txt
- label/train/10-5.txt
- label/train/1000-2024-3-18-15-48-40.txt
- label/train/1000-2024-3-18-18-22-50.txt
- label/train/1000-2024-3-18-20-57-48.txt
- label/train/1000-2024-3-18-23-32-7.txt
- label/train/1000-2024-3-19-12-18-14.txt
- label/train/1000-2024-3-19-14-50-33.txt
- label/train/1000-2024-3-19-17-23-15.txt
- label/train/1000-2024-3-19-19-56-29.txt
- label/train/1000-2024-3-19-2-5-43.txt
- label/train/1000-2024-3-19-22-29-34.txt
- label/train/1000-2024-3-19-4-38-55.txt
- label/train/1000-2024-3-19-7-12-49.txt
- label/train/1000-2024-3-19-9-45-36.txt
- label/train/1000-2024-3-20-1-1-54.txt
- label/train/1000-2024-3-20-6-7-1.txt
- label/train/100120-2024-3-18-18-25-15.txt
- label/train/100120-2024-3-18-21-0-31.txt
- label/train/100120-2024-3-19-12-20-34.txt
- label/train/100120-2024-3-19-17-25-36.txt
- label/train/100120-2024-3-19-19-58-58.txt
- label/train/100120-2024-3-19-2-8-7.txt
- label/train/100120-2024-3-19-22-31-53.txt
- label/train/100120-2024-3-19-4-41-23.txt
- label/train/100120-2024-3-19-7-15-13.txt
- label/train/100120-2024-3-19-9-48-5.txt
- label/train/100120-2024-3-20-1-4-16.txt
- label/train/100120-2024-3-20-3-37-0.txt
- label/train/100120-2024-3-20-6-9-20.txt
- label/train/100150-2024-3-18-16-10-52.txt
- label/train/100150-2024-3-18-21-20-24.txt
- label/train/100150-2024-3-19-10-7-49.txt
- label/train/100150-2024-3-19-15-12-30.txt
- label/train/100150-2024-3-19-17-45-7.txt
- label/train/100150-2024-3-19-2-27-41.txt
- label/train/100150-2024-3-19-20-18-41.txt
- label/train/100150-2024-3-19-22-51-24.txt
- label/train/100150-2024-3-19-5-1-8.txt
- label/train/100150-2024-3-19-7-34-51.txt
- label/train/100150-2024-3-20-1-23-47.txt
- label/train/10030-2024-3-18-15-49-11.txt
- label/train/10030-2024-3-18-18-23-22.txt
- label/train/10030-2024-3-18-20-58-23.txt
- label/train/10030-2024-3-18-23-32-38.txt
- label/train/10030-2024-3-19-12-18-46.txt
- label/train/10030-2024-3-19-14-51-3.txt
- label/train/10030-2024-3-19-19-57-5.txt
- label/train/10030-2024-3-19-22-30-5.txt
- label/train/10030-2024-3-19-4-39-30.txt
- label/train/10030-2024-3-19-7-13-20.txt
- label/train/10030-2024-3-20-1-2-26.txt
- label/train/10030-2024-3-20-6-7-32.txt
- label/train/10060-2024-3-18-16-8-51.txt
- label/train/10060-2024-3-18-18-43-5.txt
- label/train/10060-2024-3-18-21-18-30.txt
- label/train/10060-2024-3-18-23-52-32.txt
- label/train/10060-2024-3-19-10-5-55.txt
- label/train/10060-2024-3-19-17-43-18.txt
- label/train/10060-2024-3-19-2-25-49.txt
- label/train/10060-2024-3-19-20-16-49.txt
- label/train/10060-2024-3-19-22-49-35.txt
- label/train/10060-2024-3-19-4-59-15.txt
- label/train/10060-2024-3-19-7-32-57.txt
- label/train/10060-2024-3-20-1-21-58.txt
- label/train/10060-2024-3-20-6-27-3.txt
- label/train/10090-2024-3-18-15-50-33.txt
- label/train/10090-2024-3-18-18-24-43.txt
- label/train/10090-2024-3-19-14-52-23.txt
- label/train/10090-2024-3-19-17-25-7.txt
- label/train/10090-2024-3-19-19-58-27.txt
- label/train/10090-2024-3-19-22-31-25.txt
- label/train/10090-2024-3-19-4-40-53.txt
- label/train/10090-2024-3-19-7-14-42.txt
- label/train/10090-2024-3-20-3-36-31.txt
- label/train/11-1.txt
- label/train/11-2.txt
- label/train/11-3.txt
- label/train/11-4.txt
- label/train/11-5.txt
- label/train/12-1.txt
- label/train/12-3.txt
- label/train/13-1.txt
- label/train/13-2.txt
- label/train/13-3.txt
- label/train/13-4.txt
- label/train/13-5.txt
- label/train/2-1.txt
- label/train/2-2.txt
- label/train/2-3.txt
- label/train/2-4.txt
- label/train/2-5.txt
- label/train/200-2024-3-18-18-42-33.txt
- label/train/200-2024-3-18-21-36-32.txt
- label/train/200-2024-3-19-14-46-52.txt
- label/train/200-2024-3-19-17-38-9.txt
- label/train/200-2024-3-19-20-28-54.txt
- label/train/200-2024-3-19-23-20-25.txt
- label/train/200-2024-3-19-3-20-52.txt
- label/train/200-2024-3-19-6-12-37.txt
- label/train/200-2024-3-19-9-4-18.txt
- label/train/200-2024-3-20-10-45-13.txt
- label/train/200-2024-3-20-13-36-13.txt
- label/train/200-2024-3-20-2-12-5.txt
- label/train/200-2024-3-20-5-3-18.txt
- label/train/200-2024-3-20-7-53-58.txt
- label/train/2000-2024-3-18-20-54-48.txt
- label/train/2000-2024-3-18-23-27-23.txt
- label/train/2000-2024-3-19-12-7-33.txt
- label/train/2000-2024-3-19-17-12-39.txt
- label/train/2000-2024-3-19-19-44-52.txt
- label/train/2000-2024-3-19-2-0-5.txt
- label/train/2000-2024-3-19-22-16-36.txt
- label/train/2000-2024-3-19-4-31-48.txt
- label/train/2000-2024-3-19-7-3-44.txt
- label/train/2000-2024-3-19-9-35-50.txt
- label/train/2000-2024-3-20-0-48-45.txt
- label/train/2000-2024-3-20-3-20-44.txt
- label/train/200120-2024-3-18-15-50-14.txt
- label/train/200120-2024-3-18-18-24-9.txt
- label/train/200120-2024-3-18-23-29-45.txt
- label/train/200120-2024-3-19-12-9-50.txt
- label/train/200120-2024-3-19-14-42-51.txt
- label/train/200120-2024-3-19-19-47-10.txt
- label/train/200120-2024-3-19-2-2-21.txt
- label/train/200120-2024-3-19-7-6-5.txt
- label/train/200120-2024-3-19-9-38-8.txt
- label/train/200120-2024-3-20-0-51-9.txt
- label/train/200120-2024-3-20-3-23-0.txt
- label/train/200120-2024-3-20-5-56-2.txt
- label/train/200150-2024-3-18-15-50-45.txt
- label/train/200150-2024-3-18-18-24-40.txt
- label/train/200150-2024-3-18-23-30-16.txt
- label/train/200150-2024-3-19-12-10-20.txt
- label/train/200150-2024-3-19-14-43-21.txt
- label/train/200150-2024-3-19-17-15-26.txt
- label/train/200150-2024-3-19-19-47-38.txt
- label/train/200150-2024-3-19-2-2-50.txt
- label/train/200150-2024-3-19-22-19-22.txt
- label/train/200150-2024-3-19-4-34-34.txt
- label/train/200150-2024-3-19-7-6-36.txt
- label/train/200150-2024-3-19-9-38-37.txt
- label/train/200150-2024-3-20-0-51-38.txt
- label/train/200150-2024-3-20-3-23-30.txt
- label/train/200150-2024-3-20-5-56-33.txt
- label/train/20030-2024-3-18-15-48-23.txt
- label/train/20030-2024-3-18-18-22-19.txt
- label/train/20030-2024-3-18-20-55-18.txt
- label/train/20030-2024-3-18-23-27-52.txt
- label/train/20030-2024-3-19-12-8-3.txt
- label/train/20030-2024-3-19-14-41-0.txt
- label/train/20030-2024-3-19-17-13-9.txt
- label/train/20030-2024-3-19-2-0-34.txt
- label/train/20030-2024-3-19-22-17-6.txt
- label/train/20030-2024-3-19-4-32-18.txt
- label/train/20030-2024-3-19-9-36-20.txt
- label/train/20030-2024-3-20-0-49-15.txt
- label/train/20030-2024-3-20-3-21-14.txt
- label/train/20060-2024-3-18-15-29-47.txt
- label/train/20060-2024-3-18-18-3-33.txt
- label/train/20060-2024-3-18-20-36-46.txt
- label/train/20060-2024-3-18-23-9-11.txt
- label/train/20060-2024-3-19-1-42-4.txt
- label/train/20060-2024-3-19-11-49-34.txt
- label/train/20060-2024-3-19-14-22-20.txt
- label/train/20060-2024-3-19-16-54-39.txt
- label/train/20060-2024-3-19-19-26-52.txt
- label/train/20060-2024-3-19-21-58-37.txt
- label/train/20060-2024-3-19-6-45-36.txt
- label/train/20060-2024-3-20-3-2-43.txt
- label/train/20060-2024-3-20-5-35-24.txt
- label/train/20090-2024-3-18-18-4-30.txt
- label/train/20090-2024-3-18-20-37-37.txt
- label/train/20090-2024-3-19-14-23-13.txt
- label/train/20090-2024-3-19-16-55-30.txt
- label/train/20090-2024-3-19-21-59-28.txt
- label/train/20090-2024-3-19-4-14-38.txt
- label/train/20090-2024-3-19-6-46-27.txt
- label/train/20090-2024-3-19-9-18-41.txt
- label/train/20090-2024-3-20-5-36-20.txt
- label/train/20120-2024-3-18-18-45-6.txt
- label/train/20120-2024-3-18-21-38-55.txt
- label/train/20120-2024-3-19-14-49-9.txt
- label/train/20120-2024-3-19-17-40-24.txt
- label/train/20120-2024-3-19-20-31-11.txt
- label/train/20120-2024-3-19-23-22-46.txt
- label/train/20120-2024-3-19-3-23-9.txt
- label/train/20120-2024-3-19-6-14-54.txt
- label/train/20120-2024-3-19-9-6-45.txt
- label/train/20120-2024-3-20-10-47-30.txt
- label/train/20120-2024-3-20-13-38-31.txt
- label/train/20120-2024-3-20-2-14-23.txt
- label/train/20120-2024-3-20-7-56-14.txt
- label/train/20150-2024-3-18-17-48-8.txt
- label/train/20150-2024-3-18-20-22-32.txt
- label/train/20150-2024-3-18-22-56-7.txt
- label/train/20150-2024-3-19-1-29-22.txt
- label/train/20150-2024-3-19-11-40-0.txt
- label/train/20150-2024-3-19-14-11-40.txt
- label/train/20150-2024-3-19-16-43-56.txt
- label/train/20150-2024-3-19-19-15-45.txt
- label/train/20150-2024-3-19-21-47-34.txt
- label/train/20150-2024-3-19-4-1-49.txt
- label/train/20150-2024-3-19-6-34-32.txt
- label/train/20150-2024-3-19-9-7-15.txt
- label/train/20150-2024-3-20-0-20-45.txt
- label/train/20150-2024-3-20-2-52-47.txt
- label/train/2030-2024-3-18-21-37-2.txt
- label/train/2030-2024-3-19-0-29-33.txt
- label/train/2030-2024-3-19-20-29-24.txt
- label/train/2030-2024-3-19-6-13-8.txt
- label/train/2030-2024-3-20-10-45-43.txt
- label/train/2030-2024-3-20-13-36-43.txt
- label/train/2030-2024-3-20-2-12-35.txt
- label/train/2030-2024-3-20-5-3-48.txt
- label/train/2060-2024-3-18-17-46-12.txt
- label/train/2060-2024-3-19-1-27-29.txt
- label/train/2060-2024-3-19-11-38-12.txt
- label/train/2060-2024-3-19-14-9-54.txt
- label/train/2060-2024-3-19-16-42-2.txt
- label/train/2060-2024-3-19-19-13-58.txt
- label/train/2060-2024-3-19-21-45-47.txt
- label/train/2060-2024-3-19-3-59-57.txt
- label/train/2060-2024-3-19-6-32-44.txt
- label/train/2060-2024-3-19-9-5-22.txt
- label/train/2060-2024-3-20-0-18-53.txt
- label/train/2060-2024-3-20-2-51-0.txt
- label/train/2060-2024-3-20-7-54-57.txt
[truncated: 324 more entries]
