# Supplementary material for: VanillaNet-YOLOv8 segment: detection of nano-iron oxide regulation on rice seedling growth vitality under salt stress
Source: Front Plant Sci. 2025 Sep 17;16:1631279. doi: 10.3389/fpls.2025.1631279 (PMC12484053; doi:10.3389/fpls.2025.1631279)
Supplement: Supplementary file 5 [file DataSheet5.zip › label/test/10-1.txt]

0 0.14609519 0.15607995 0.14975738 0.15800441 0.15413893 0.15999522 0.15675478 0.16152151 0.16035157 0.16430866 0.1650601 0.16736124 0.16931085 0.1699493 0.1719921 0.17194012 0.16721817 0.1718074 0.16492931 0.17545722 0.16597565 0.17711624 0.16702199 0.1753245 0.16872229 0.17406365 0.17088036 0.17459454 0.17467335 0.17638627 0.17676603 0.17771348 0.18127837 0.17824437 0.18042821 0.17612083 0.17670063 0.17160831 0.17447716 0.16888753 0.17140353 0.166764 0.16702199 0.16351233 0.16113632 0.16118971 0.15773572 0.15946434 0.15485829 0.15807077 0.15158847 0.15674356 0.14877644 0.15554907
0 0.40437262 0.15674393 0.40387971 0.15793186 0.40314034 0.1599951 0.4029555 0.16199582 0.40270904 0.16468429 0.40258582 0.16768537 0.40406455 0.17049888 0.40652911 0.16906086 0.40683718 0.16687257 0.40720687 0.16505942 0.40696041 0.16299618 0.40609781 0.16030771 0.40554329 0.15830699 0.40529683 0.15661888
0 0.1984148 0.24684987 0.20019815 0.24896113 0.20135403 0.25174263 0.20389696 0.25495979 0.20541612 0.25733914 0.20782695 0.26203083 0.2090819 0.26484584 0.21099736 0.26514745 0.21221929 0.26430965 0.21258256 0.26196381 0.21126156 0.25867962 0.2088177 0.25539544 0.20657199 0.2527815 0.20449141 0.25053619 0.20297226 0.24909517 0.20161823 0.24788874 0.20009908 0.24684987
0 0.27143329 0.25184316 0.27249009 0.25392091 0.27453765 0.25539544 0.27599075 0.256937 0.27879789 0.26002011 0.28018494 0.26219839 0.28021797 0.26286863 0.27602378 0.26169571 0.27189564 0.26206434 0.26971598 0.26293566 0.26806473 0.26387399 0.2676354 0.26477882 0.26826288 0.26524799 0.27034346 0.26424263 0.27278732 0.26441019 0.27668428 0.26575067 0.27945839 0.26702413 0.28173712 0.26856568 0.28401585 0.26973861 0.28556803 0.26930295 0.28586526 0.26789544 0.28503963 0.26601877 0.2836856 0.26286863 0.2821004 0.26025469 0.27975561 0.25770777 0.27704756 0.25452413 0.27533025 0.25298257 0.27308454 0.25164209 0.27186262 0.25120643
0 0.51314036 0.22387852 0.51353293 0.22756335 0.51377829 0.23443507 0.51402364 0.23901621 0.51402364 0.24444387 0.51466157 0.2501205 0.51176636 0.25076784 0.50872393 0.25241108 0.50592685 0.25470165 0.50371864 0.25654406 0.50617221 0.25704202 0.51019607 0.25569755 0.51421993 0.2551996 0.51490693 0.25709181 0.51691886 0.25883464 0.51868543 0.25783874 0.51917615 0.25460206 0.51819472 0.25211231 0.51760586 0.24842747 0.51790029 0.24394592 0.51755679 0.24105781 0.51804751 0.23777133 0.51858729 0.23328978 0.51775308 0.23020249 0.51618279 0.22766294 0.51407272 0.22382872
0 0.15631121 0.35410696 0.15790553 0.35537811 0.160297 0.35715001 0.16470034 0.35942267 0.16811673 0.36077085 0.1722164 0.36146421 0.18041574 0.36520061 0.17665771 0.36566285 0.17453195 0.36658732 0.17054617 0.36755031 0.16891389 0.36966889 0.17513931 0.36855182 0.18056758 0.3681281 0.18538848 0.36816662 0.18876691 0.36670288 0.1871726 0.36396798 0.18390805 0.3622346 0.17946674 0.36100197 0.17574667 0.35946119 0.17115352 0.35722705 0.16686406 0.35587886 0.16318195 0.35472328 0.15980352 0.35329805 0.15726021 0.35356769
0 0.5225485 0.36603151 0.52096773 0.36767894 0.52152314 0.37140732 0.52344568 0.37340157 0.52541096 0.37552587 0.52571002 0.37799701 0.5260518 0.38129186 0.52630814 0.3858873 0.52626542 0.38909544 0.52643631 0.39156658 0.52814525 0.39286718 0.53040958 0.39230358 0.53211851 0.39009257 0.53122132 0.38805496 0.53015324 0.38502024 0.52955511 0.38168204 0.53002507 0.37947102 0.53152038 0.37686983 0.53169128 0.37444204 0.53075137 0.37041019 0.52870065 0.36793906 0.52536823 0.36633499
0 0.63571606 0.36349835 0.63339132 0.36641245 0.63335713 0.3698816 0.63270757 0.37300385 0.6323315 0.37595263 0.63106657 0.37845042 0.62963069 0.38167674 0.62908369 0.38275218 0.62754526 0.37987278 0.62528888 0.3785545 0.62200689 0.37681992 0.62176757 0.37799943 0.62583588 0.3810176 0.62617776 0.38400108 0.62720338 0.38788653 0.62833157 0.39024556 0.63075888 0.3896905 0.63267338 0.38670702 0.63294688 0.38368885 0.63441694 0.38021969 0.63523744 0.37709745 0.63667331 0.3735936 0.63810919 0.37022852 0.63872456 0.36707159 0.63800662 0.3653717
0 0.86231836 0.34912869 0.85977543 0.34969839 0.85719947 0.34932976 0.85482166 0.34909517 0.85264201 0.34969839 0.84976882 0.35080429 0.84801849 0.35231233 0.84772127 0.35395442 0.84673052 0.35532842 0.84352708 0.35673592 0.84055482 0.3580429 0.83761559 0.35955094 0.83454425 0.36035523 0.83130779 0.36038874 0.82774108 0.36193029 0.82727873 0.36430965 0.82952444 0.36551609 0.83305812 0.36467828 0.83781374 0.36353887 0.8419749 0.3613941 0.84501321 0.35955094 0.85016513 0.35807641 0.85426024 0.35743968 0.85729855 0.35673592 0.8589498 0.35546247 0.86017173 0.35395442 0.86136063 0.35191019 0.86254954 0.34986595 0.86357332 0.34876005
0 0.29152731 0.48783556 0.29019431 0.48861334 0.28746166 0.48888387 0.28589538 0.4893573 0.28629528 0.49087904 0.28792821 0.49206261 0.28919456 0.4920288 0.29219381 0.49199498 0.29495979 0.49209643 0.29752582 0.49240078 0.30042509 0.4930771 0.30209135 0.49344908 0.30439077 0.49402396 0.30555715 0.49442976 0.30439077 0.49530899 0.30302445 0.49720271 0.30149149 0.49953604 0.30029179 0.5027486 0.30099162 0.50542009 0.3024246 0.50345874 0.3038909 0.50132831 0.3053572 0.49929932 0.30749 0.49747324 0.3096228 0.49632348 0.31218883 0.49557952 0.31285533 0.49378725 0.31145568 0.49175826 0.30875635 0.49050706 0.3064236 0.48989836 0.30332437 0.49037179 0.30042509 0.49030416 0.29879217 0.48966165 0.29732587 0.48783556 0.29425996 0.48773411 0.29272701 0.48790319
0 0.40640687 0.46980563 0.40389696 0.47154826 0.40343461 0.47359249 0.40247688 0.47493298 0.4005284 0.47623995 0.3992074 0.47744638 0.3996037 0.47979223 0.40171731 0.48176944 0.40373184 0.48270777 0.40525099 0.48347855 0.40706737 0.48290885 0.40805812 0.48294236 0.4094782 0.48481903 0.40914795 0.48575737 0.40904888 0.48686327 0.41056803 0.4875 0.41202114 0.48870643 0.41278071 0.4900134 0.41387054 0.49192359 0.41581902 0.49229223 0.41694188 0.49189008 0.41730515 0.49004692 0.41707398 0.48810322 0.41601717 0.48756702 0.41304491 0.48552279 0.41066711 0.48290885 0.4093461 0.48042895 0.4096103 0.47744638 0.409214 0.47567024 0.40871863 0.47355898 0.40861955 0.47101206 0.4085535 0.46933646 0.40766182 0.46843164
0 0.50865258 0.48233914 0.50650594 0.48180295 0.50541612 0.48290885 0.50376486 0.48153485 0.49970277 0.47918901 0.49359313 0.47711126 0.48890357 0.47563673 0.48299207 0.47426273 0.47800528 0.47335791 0.47090489 0.47151475 0.46756935 0.47104558 0.46357332 0.47198391 0.46066711 0.47285523 0.4582893 0.47362601 0.4598745 0.47644102 0.4660502 0.48079759 0.47192867 0.48424933 0.47902906 0.4866622 0.48490753 0.48820375 0.48896962 0.48914209 0.49352708 0.49004692 0.4992074 0.4902815 0.50264201 0.48941019 0.50544914 0.48756702 0.50607662 0.48676273 0.50653897 0.48887399 0.50700132 0.49145442 0.50782695 0.49232574 0.5093461 0.4919571 0.51103038 0.48997989 0.51152576 0.48676273 0.51165786 0.48458445 0.51033686 0.48280831
0 0.62929326 0.48682976 0.63054822 0.48451743 0.63279392 0.48270777 0.6348745 0.48173592 0.63705416 0.48123324 0.63840819 0.47939008 0.64045575 0.47734584 0.64359313 0.47623995 0.64564069 0.47593834 0.64643329 0.47657507 0.64838177 0.47771448 0.65108983 0.47851877 0.65376486 0.47935657 0.65729855 0.4814008 0.66145971 0.48428284 0.66449802 0.48532172 0.66588507 0.48662869 0.66482827 0.48994638 0.6598745 0.49115282 0.65581242 0.48884048 0.65366579 0.48662869 0.65108983 0.48465147 0.64719287 0.48354558 0.64405548 0.48374665 0.64114927 0.48481903 0.63688904 0.48609249 0.63418098 0.4886059 0.63077939 0.48920912
0 0.81598415 0.50023458 0.81905548 0.49829088 0.82288639 0.49872654 0.82648613 0.49802279 0.83150594 0.49822386 0.83454425 0.49798928 0.83787979 0.49792225 0.8413144 0.49752011 0.84356011 0.49708445 0.84431968 0.49567694 0.84564069 0.49376676 0.84884412 0.49259383 0.851321 0.49199062 0.85307133 0.4913874 0.85535007 0.4897118 0.86155878 0.48793566 0.86403567 0.48884048 0.8653897 0.4902815 0.86908851 0.49155496 0.87321664 0.49105228 0.87470277 0.4911193 0.87374505 0.49497319 0.87192867 0.49715147 0.86614927 0.49684987 0.86020476 0.49886059 0.84857992 0.50201072 0.84689564 0.50157507 0.84296565 0.50003351 0.83929987 0.50080429 0.832893 0.50160858 0.82377807 0.50154155 0.82050859 0.50177614
0 0.1577609 0.58317694 0.15990753 0.5830429 0.16334214 0.58143432 0.1678996 0.5794571 0.17255614 0.5777815 0.17688243 0.57680965 0.18077939 0.5769437 0.18527081 0.57647453 0.18570013 0.5777815 0.18589828 0.5808311 0.18669089 0.5838807 0.18817701 0.58699732 0.19032365 0.58957775 0.18949802 0.59038204 0.18814399 0.59014745 0.18626156 0.58753351 0.18494055 0.58656166 0.1832893 0.58465147 0.18180317 0.58197051 0.18005284 0.58029491 0.1751321 0.58012735 0.17037649 0.58130027 0.16667768 0.58274129 0.16301189 0.58408177 0.16036988 0.58431635 0.15785997 0.58468499 0.15693527 0.58421582
0 0.30003303 0.57831769 0.29514531 0.57995979 0.2918428 0.58176944 0.28672391 0.58371314 0.28226552 0.58488606 0.27902906 0.58505362 0.27622193 0.58485255 0.27044254 0.58341153 0.26542272 0.58186997 0.26294584 0.58106568 0.26076618 0.58036193 0.25680317 0.58073056 0.25584544 0.58213807 0.25875165 0.58458445 0.26056803 0.58629357 0.25990753 0.58716488 0.25686922 0.59075067 0.2598745 0.59319705 0.26912153 0.59229223 0.27371202 0.59142091 0.27899604 0.58947721 0.28167107 0.58793566 0.28854029 0.58676273 0.29313078 0.58579088 0.29636724 0.58404826 0.30075958 0.581937 0.30184941 0.58076408 0.30085865 0.57855228
0 0.39171578 0.58113447 0.39067957 0.58408543 0.39017818 0.58608666 0.39041216 0.58723991 0.39281885 0.58510301 0.39405562 0.58303394 0.39642888 0.57954027 0.39810019 0.57774256 0.40060715 0.57560566 0.40087456 0.57414714 0.39833417 0.57241726 0.39609461 0.57326524 0.39388848 0.57506295 0.39171578 0.57696242 0.38800547 0.5794046 0.38633416 0.58021866 0.38162106 0.58120231 0.37851243 0.58191461 0.37523666 0.58221988 0.37262941 0.583848 0.37155977 0.58639193 0.37506953 0.58835924 0.37861271 0.58930897 0.38142051 0.58747734 0.38416146 0.58493341 0.38636759 0.58340705 0.39011132 0.58184677
0 0.5068751 0.55057473 0.50371076 0.54686624 0.49969961 0.54487632 0.49813972 0.5459165 0.49769404 0.55039382 0.49934306 0.55704197 0.5013932 0.56246902 0.50219543 0.565273 0.50567176 0.56875536 0.51048513 0.57585576 0.51151021 0.57834316 0.5141843 0.58087578 0.51725951 0.5803783 0.52225116 0.58123759 0.52421217 0.57906676 0.52283055 0.57716729 0.51926509 0.57694117 0.51752692 0.57350403 0.51717038 0.56848401 0.51663556 0.56572525 0.51413973 0.56007207 0.51119823 0.55423799 0.50825672 0.55161491
0 0.69753811 0.55508707 0.69180527 0.55543512 0.68352449 0.55652899 0.67784065 0.55752341 0.67490073 0.55826923 0.66946188 0.55951226 0.66549299 0.56075528 0.66098511 0.56309218 0.65789819 0.56537935 0.65461528 0.56776597 0.65064639 0.57045091 0.64883344 0.5718431 0.64721648 0.57149506 0.64535453 0.5734839 0.64466855 0.57527386 0.64163064 0.5760694 0.63810273 0.57601968 0.63609379 0.57845602 0.63766174 0.58069347 0.64167963 0.58119068 0.64510954 0.57910239 0.6467755 0.57790909 0.64834345 0.58049459 0.65000941 0.5800471 0.65221435 0.57646717 0.65593825 0.57487609 0.65843718 0.57477665 0.66387603 0.57388167 0.67034385 0.57025203 0.67372476 0.56905872 0.67940861 0.56756708 0.68381849 0.56567768 0.68749339 0.56324134 0.6905803 0.56100389 0.69601915 0.558667 0.69871408 0.55662843 0.69989005 0.55543512
0 0.73453885 0.59465732 0.73746094 0.59230755 0.73382211 0.59208377 0.73101029 0.59253134 0.72786767 0.59174809 0.72560719 0.59342649 0.72411858 0.59566436 0.72643419 0.5965595 0.73211297 0.5973987 0.73718527 0.59795817 0.74154083 0.59874142 0.74501426 0.59941278 0.75058276 0.59974846 0.75532426 0.5990771 0.76017603 0.59784628 0.76216084 0.5965595 0.75813608 0.59560841 0.75648207 0.59471326 0.75361512 0.5941538 0.74859795 0.59381812 0.74551046 0.59437758 0.74159597 0.59471326 0.73806741 0.5948811 0.73536586 0.59510489
0 0.83378126 0.59227374 0.82869464 0.59342932 0.82812524 0.59473899 0.82850484 0.59608718 0.83044079 0.59743536 0.83598293 0.59797464 0.83742541 0.59724277 0.83772909 0.59597162 0.84053812 0.59589458 0.84452391 0.59581754 0.84725702 0.59589458 0.84957257 0.59639533 0.85158445 0.59728129 0.85488696 0.59897615 0.85860702 0.60020878 0.86198545 0.60178808 0.86589532 0.60371406 0.8727281 0.60355998 0.87428446 0.60305923 0.8729179 0.60097917 0.87136155 0.59932283 0.86969131 0.59782056 0.87151338 0.59462343 0.87117175 0.59315969 0.86874231 0.59323673 0.86635084 0.59134927 0.86274465 0.59084851 0.85564615 0.59088703 0.85222976 0.5914263 0.85101505 0.59238929 0.84706722 0.59246633 0.84152508 0.59211966 0.83769113 0.5921967
0 0.17916741 0.70473337 0.17982652 0.7073383 0.18138758 0.71022484 0.18242829 0.71191452 0.18152634 0.71290017 0.17871643 0.71370981 0.17496989 0.71501228 0.17035609 0.71670196 0.16765025 0.7174764 0.1639384 0.71853245 0.15949805 0.71913088 0.15335788 0.71835644 0.14825841 0.71930689 0.14621169 0.72018694 0.14215293 0.72254545 0.13989807 0.72419993 0.14003683 0.72500957 0.14284674 0.72684007 0.14857062 0.72800172 0.15755539 0.72617123 0.16161415 0.72462236 0.16404247 0.72258065 0.16876034 0.72089097 0.17455361 0.7194829 0.17993059 0.71853245 0.1823936 0.71775801 0.1841628 0.71691317 0.1845097 0.71666676 0.18849908 0.7155051 0.19012952 0.71385062 0.1912743 0.71180892 0.18999076 0.71061206 0.18683395 0.70959121 0.18454439 0.70807753 0.18152634 0.70610624 0.17902865 0.70434615
0 0.31517586 0.71207728 0.31198977 0.71531035 0.3106418 0.71742428 0.30696554 0.71928952 0.3036569 0.72115475 0.30126733 0.72246042 0.29703963 0.72264694 0.29373099 0.72221172 0.28993219 0.72351739 0.2971009 0.7286157 0.30047081 0.72936179 0.30353436 0.72998354 0.30475978 0.72737221 0.30518868 0.72507175 0.30825223 0.72308216 0.31260248 0.71984909 0.31523713 0.71736211 0.31879085 0.71537252 0.32209949 0.71425338 0.32124169 0.71245032 0.31787179 0.7115177
0 0.18565292 0.85509469 0.18221281 0.85702808 0.17877269 0.8592837 0.17565013 0.86164673 0.17194539 0.86427829 0.1681348 0.86701725 0.16321279 0.87029327 0.15876711 0.87319336 0.15448019 0.87641567 0.15114593 0.87883241 0.14595929 0.88216213 0.13944954 0.88667337 0.13796764 0.88764006 0.13029354 0.89037903 0.12171972 0.89327911 0.11700941 0.89585696 0.11341052 0.89854223 0.11087013 0.90262382 0.11049965 0.90514797 0.11388684 0.90616837 0.11653308 0.90697395 0.11457487 0.91003514 0.11171692 0.91357969 0.10838266 0.91717794 0.10589519 0.91954097 0.11150522 0.91771499 0.11457487 0.91583531 0.11769743 0.91298893 0.12341331 0.90745729 0.12796485 0.90364422 0.13161666 0.90004597 0.13463338 0.89676995 0.13733255 0.89338652 0.14230748 0.88978827 0.14638269 0.88672707 0.15188688 0.88264548 0.15866126 0.87813424 0.16501224 0.87276371 0.17093982 0.86986363 0.17628523 0.86728578 0.18088969 0.86379494 0.18417103 0.86127079 0.18734652 0.85675956
0 0.28965386 0.84041394 0.28605636 0.84618181 0.28346615 0.85143861 0.28030035 0.85727949 0.27713454 0.86180618 0.27202609 0.86910728 0.26418352 0.88064302 0.25849947 0.88867424 0.25540561 0.89349296 0.25252761 0.89780062 0.25418246 0.90057503 0.25583731 0.89663244 0.25777997 0.8950262 0.25670071 0.90159719 0.25411051 0.90773012 0.25188006 0.91386304 0.2492179 0.91846274 0.25439831 0.91276788 0.25857142 0.90466365 0.26094577 0.89867675 0.26281647 0.89312791 0.26684568 0.88611885 0.27044318 0.88005893 0.27540774 0.87129761 0.27958085 0.86487264 0.282243 0.85939681 0.28612831 0.85479712 0.28879046 0.84932129 0.29166847 0.84457557 0.29267577 0.84187416
0 0.41275318 0.70327324 0.40981972 0.70826644 0.40660237 0.71364373 0.40139784 0.72315002 0.39846438 0.72497446 0.39221895 0.72823924 0.39439539 0.73035175 0.39855901 0.7305438 0.4015871 0.72814322 0.39676108 0.7392819 0.39486852 0.74638761 0.39420613 0.75598992 0.39562555 0.76876099 0.3975181 0.7762508 0.39969454 0.78316446 0.40234412 0.77644284 0.4049937 0.77058543 0.40707551 0.76501609 0.40764328 0.75771834 0.40811641 0.75147684 0.40849493 0.74581147 0.40811641 0.73851372 0.40631849 0.73160005 0.40660237 0.72631878 0.40802179 0.72055739 0.41095525 0.71575624 0.41426722 0.70989883 0.41540275 0.70500165
0 0.50960721 0.7032554 0.50916557 0.70614351 0.5098035 0.71002753 0.50946 0.71281605 0.50990164 0.71565437 0.50999978 0.71993674 0.50970536 0.72426891 0.50931278 0.72790395 0.50793878 0.72969657 0.50548521 0.73163858 0.50092156 0.73612013 0.49797727 0.73880906 0.49881149 0.74174697 0.50205021 0.74254369 0.50563242 0.74229471 0.51034328 0.74169717 0.51436714 0.74035271 0.51613372 0.73836091 0.51686979 0.73422792 0.51623186 0.73009493 0.51466157 0.72830231 0.51343479 0.72805333 0.51387643 0.72182895 0.51333664 0.71595314 0.51338572 0.71022671 0.51279686 0.70564556 0.51176636 0.70310602 0.51058864 0.70285704
0 0.52423706 0.83233744 0.52278172 0.83801745 0.52233392 0.84437906 0.52155028 0.85255828 0.52110248 0.85880629 0.52177418 0.8651679 0.52076663 0.87016631 0.51752009 0.87391512 0.515505 0.87823193 0.51584085 0.88198073 0.51919934 0.87811833 0.52177418 0.87527832 0.52211002 0.88527514 0.52591631 0.90061117 0.52826725 0.90708638 0.53610371 0.92344481 0.54069364 0.93821284 0.54472382 0.94389285 0.55233639 0.95298087 0.55088104 0.93912164 0.54886595 0.92946562 0.54651501 0.92049121 0.54461187 0.91401599 0.54192508 0.90697278 0.53935025 0.89867997 0.53632761 0.89106875 0.53319302 0.88482074 0.52961064 0.88004953 0.5272597 0.87595992 0.52558046 0.86903031 0.52535656 0.85914709 0.52580436 0.85119507 0.5283792 0.84222066 0.5279314 0.83199664
0 0.61972998 0.85062707 0.61894633 0.85573908 0.62006583 0.85653428 0.62264066 0.85994229 0.62599915 0.8655087 0.62745449 0.87073431 0.62801424 0.87686872 0.62946958 0.88936475 0.62801424 0.89845277 0.62868594 0.90765438 0.62577525 0.92117281 0.62431991 0.92889762 0.62331236 0.93866724 0.62331236 0.94923206 0.62644695 0.95650248 0.63036518 0.95116327 0.63305197 0.94059845 0.63506706 0.93139683 0.63685825 0.92117281 0.63808969 0.90765438 0.6376419 0.89629436 0.63305197 0.88550234 0.63663435 0.88925115 0.63887334 0.88936475 0.63484316 0.87959513 0.63316392 0.87232471 0.63114883 0.8643727 0.62734254 0.85471668 0.62420796 0.85119507
0 0.64218369 0.7034661 0.64051856 0.70506192 0.64255372 0.70684547 0.6448664 0.70881677 0.64759537 0.71116355 0.65161943 0.71313485 0.65467217 0.71416744 0.65786367 0.71665503 0.66026886 0.71933036 0.66295157 0.72186489 0.66531051 0.72341376 0.6665131 0.72134859 0.66679063 0.7187202 0.67109221 0.7195181 0.67664265 0.72139553 0.68200807 0.72247505 0.68709597 0.72294441 0.69024122 0.72195876 0.69088877 0.71965891 0.68459828 0.71707745 0.67668891 0.71458986 0.66827074 0.71271243 0.66258155 0.71121049 0.65703111 0.70984936 0.65194321 0.70905145 0.64782663 0.70642305 0.64634652 0.70421708
0 0.75143479 0.7106942 0.75425626 0.71336953 0.75680021 0.71590406 0.76100929 0.71881407 0.76503336 0.72163021 0.76988999 0.72458715 0.77224893 0.72726249 0.77456161 0.73209686 0.77631925 0.73519461 0.77867818 0.73852705 0.78011204 0.73974737 0.7801583 0.73420897 0.78025081 0.72942153 0.78108337 0.7295154 0.78556997 0.73115815 0.79144419 0.73364574 0.79713338 0.73519461 0.80342388 0.7368843 0.81022316 0.73801075 0.82137029 0.73815156 0.82738327 0.73735365 0.8323324 0.73697817 0.83427506 0.73632107 0.82964969 0.7328009 0.82539436 0.73026637 0.81392346 0.73003169 0.80249881 0.72942153 0.78959404 0.72669926 0.78062083 0.7242586 0.77308149 0.72050375 0.76605094 0.71651422 0.76068552 0.71271243 0.75721649 0.71060033 0.75407125 0.71055339
0 0.7310556 0.82419368 0.72615188 0.82490454 0.72735279 0.82937282 0.73135583 0.83384109 0.73535887 0.83902023 0.73866138 0.84409781 0.7427645 0.85100333 0.7448661 0.85811195 0.74926944 0.87131367 0.75097074 0.87923471 0.75037028 0.89619384 0.75037028 0.90614591 0.75047036 0.91965229 0.7548737 0.93102608 0.75887675 0.92158177 0.76087827 0.91416849 0.76127857 0.90584125 0.76127857 0.88654643 0.75867659 0.8756804 0.75557424 0.8668454 0.75327249 0.85861971 0.75007005 0.85272971 0.74606701 0.85049557 0.73866138 0.83709075 0.7356591 0.82886506 0.73205636 0.82470144
0 0.87741528 0.82835674 0.87539539 0.83132876 0.87569837 0.83399333 0.88246499 0.83594051 0.8891306 0.83696534 0.89811908 0.84147461 0.90397675 0.84782858 0.90700657 0.85459249 0.91013739 0.86309861 0.91296523 0.87447426 0.91589406 0.88267293 0.91902488 0.89322872 0.92185272 0.90439941 0.92457956 0.91198318 0.92760939 0.91013848 0.92841734 0.90265719 0.92680143 0.89035918 0.92508453 0.8785736 0.92074178 0.86555821 0.91629804 0.8587943 0.91387418 0.85449 0.91498511 0.85100557 0.91084435 0.84752113 0.90609763 0.84352428 0.90013897 0.83778521 0.89508926 0.83358339 0.88357592 0.82989399
