# Supplementary material for: VanillaNet-YOLOv8 segment: detection of nano-iron oxide regulation on rice seedling growth vitality under salt stress
Source: Front Plant Sci. 2025 Sep 17;16:1631279. doi: 10.3389/fpls.2025.1631279 (PMC12484053; doi:10.3389/fpls.2025.1631279)
Supplement: Supplementary file 5 [file DataSheet5.zip › label/test/1000-2024-3-20-3-34-42.txt]

0 0.09724138 0.25572414 0.09855172 0.25813793 0.10144828 0.26110345 0.10586207 0.26303448 0.11206897 0.26434483 0.11772414 0.26482759 0.12337931 0.26517241 0.12924138 0.26531034 0.13496552 0.26537931 0.1422069 0.26572414 0.14627586 0.26613793 0.14986207 0.26565517 0.14986207 0.26282759 0.14696552 0.26110345 0.14324138 0.26041379 0.13889655 0.2602069 0.13544828 0.26068966 0.12951724 0.26082759 0.12524138 0.26103448 0.11834483 0.26013793 0.11524138 0.25862069 0.11303448 0.25724138 0.11048276 0.254 0.10793103 0.25117241 0.1042069 0.24937931 0.1022069 0.24937931 0.09958621 0.24965517 0.09765517 0.25131034 0.09710345 0.25344828 0.09717241 0.25503448
0 0.10186207 0.37372414 0.10248276 0.37627586 0.10565517 0.37868966 0.1077931 0.37965517 0.108 0.38117241 0.10786207 0.38365517 0.108 0.38675862 0.10882759 0.38965517 0.1117931 0.39172414 0.116 0.39275862 0.11813793 0.39275862 0.12110345 0.39337931 0.12289655 0.39551724 0.12427586 0.39751724 0.1262069 0.39944828 0.12744828 0.40137931 0.12910345 0.40331034 0.1317931 0.40337931 0.13413793 0.40275862 0.13510345 0.40089655 0.1342069 0.39944828 0.13206897 0.39786207 0.13048276 0.39634483 0.12834483 0.3942069 0.12710345 0.39241379 0.12627586 0.39103448 0.12510345 0.39034483 0.12331034 0.38972414 0.12227586 0.38848276 0.12213793 0.38613793 0.1217931 0.38344828 0.11986207 0.3817931 0.1182069 0.38117241 0.11682759 0.3797931 0.11572414 0.37813793 0.11503448 0.37682759 0.11455172 0.37510345 0.11441379 0.37193103 0.11296552 0.3697931 0.11096552 0.36806897 0.10931034 0.36717241 0.10724138 0.36731034 0.10427586 0.36868966 0.10282759 0.37027586 0.10234483 0.37296552
0 0.11862069 0.50931034 0.12096552 0.50765517 0.12627586 0.506 0.13062069 0.50468966 0.13310345 0.50331034 0.13627586 0.50158621 0.14048276 0.5002069 0.14310345 0.4982069 0.14386207 0.49737931 0.144 0.49551724 0.14344828 0.49275862 0.14510345 0.49124138 0.1477931 0.49034483 0.14889655 0.49213793 0.14917241 0.49468966 0.14862069 0.49875862 0.14758621 0.502 0.146 0.50503448 0.14462069 0.50827586 0.14337931 0.50937931 0.14041379 0.50965517 0.13786207 0.5097931 0.13648276 0.51089655 0.13317241 0.51248276 0.12917241 0.51455172 0.12675862 0.51496552 0.12393103 0.51558621 0.12062069 0.51558621 0.11765517 0.51544828 0.116 0.51358621 0.11634483 0.51124138 0.11710345 0.51034483
0 0.08124138 0.7997931 0.08337931 0.80034483 0.086 0.79944828 0.09013793 0.7977931 0.09365517 0.79606897 0.09737931 0.79462069 0.10096552 0.79275862 0.10668966 0.79131034 0.11151724 0.79117241 0.11517241 0.79124138 0.12034483 0.79131034 0.12289655 0.79075862 0.12544828 0.78958621 0.12689655 0.78717241 0.12517241 0.78496552 0.12248276 0.78517241 0.11641379 0.78572414 0.11193103 0.78648276 0.10758621 0.78772414 0.10310345 0.78965517 0.09855172 0.79062069 0.09551724 0.79062069 0.09248276 0.79 0.08910345 0.78965517 0.08524138 0.79013793 0.08324138 0.79103448 0.08137931 0.7922069 0.07944828 0.79427586 0.07896552 0.7957931 0.07931034 0.79793103
0 0.14710345 0.91255172 0.14813793 0.918 0.14862069 0.92137931 0.14862069 0.92724138 0.14806897 0.93062069 0.14648276 0.93744828 0.14531034 0.93875862 0.14324138 0.94082759 0.14144828 0.94413793 0.14103448 0.94744828 0.14158621 0.95289655 0.1437931 0.95731034 0.14172414 0.95917241 0.14110345 0.96075862 0.14337931 0.9617931 0.14558621 0.96062069 0.148 0.95951724 0.15041379 0.95882759 0.15213793 0.95786207 0.15241379 0.95655172 0.15165517 0.95448276 0.15110345 0.95227586 0.15027586 0.95 0.15048276 0.94613793 0.15096552 0.94055172 0.15103448 0.93593103 0.15227586 0.92910345 0.15282759 0.92544828 0.1537931 0.91958621 0.15448276 0.914 0.15406897 0.90965517 0.15413793 0.90675862 0.15310345 0.9057931 0.15068966 0.90593103 0.14937931 0.90703448 0.14841379 0.90924138 0.14806897 0.91151724
0 0.23227586 0.96675862 0.23137931 0.96351724 0.2317931 0.95848276 0.23351724 0.95331034 0.23558621 0.95075862 0.2382069 0.94813793 0.24158621 0.94248276 0.24482759 0.93627586 0.24827586 0.93006897 0.25082759 0.92572414 0.25482759 0.91862069 0.25793103 0.91351724 0.26193103 0.90744828 0.26558621 0.90144828 0.26882759 0.89675862 0.27103448 0.89296552 0.2722069 0.89006897 0.27351724 0.88731034 0.276 0.88675862 0.27827586 0.88813793 0.27806897 0.89082759 0.27613793 0.89365517 0.27489655 0.89689655 0.27241379 0.90041379 0.27055172 0.90289655 0.26765517 0.90717241 0.26296552 0.91537931 0.25793103 0.92337931 0.25468966 0.93034483 0.24993103 0.93903448 0.24648276 0.94627586 0.24468966 0.95124138 0.24268966 0.95965517 0.2397931 0.96917241 0.23813793 0.97455172 0.23668966 0.9762069 0.23337931 0.97427586 0.23282759 0.97227586 0.23234483 0.96896552
0 0.25682759 0.79827586 0.26165517 0.7962069 0.26765517 0.79393103 0.27172414 0.79165517 0.27931034 0.78917241 0.28234483 0.78786207 0.28751724 0.78572414 0.29048276 0.78503448 0.29172414 0.78696552 0.292 0.78875862 0.28896552 0.79027586 0.28613793 0.792 0.28344828 0.79241379 0.27924138 0.79289655 0.27572414 0.79434483 0.27048276 0.79648276 0.26806897 0.79793103 0.26689655 0.7997931 0.26675862 0.80144828 0.26482759 0.80206897 0.26268966 0.80241379 0.26158621 0.80406897 0.26027586 0.80489655 0.25786207 0.80386207 0.2562069 0.80241379 0.2557931 0.8002069 0.25565517 0.79868966
0 0.23558621 0.67689655 0.24062069 0.67668966 0.2462069 0.67675862 0.25117241 0.67606897 0.25613793 0.67386207 0.2622069 0.67048276 0.26662069 0.66751724 0.27248276 0.66496552 0.27931034 0.6617931 0.2817931 0.65972414 0.28489655 0.65793103 0.2877931 0.65710345 0.28993103 0.65765517 0.29062069 0.65924138 0.28813793 0.662 0.28572414 0.66427586 0.28303448 0.66537931 0.28089655 0.666 0.27751724 0.66758621 0.27255172 0.67041379 0.26627586 0.67372414 0.262 0.676 0.25724138 0.67862069 0.25441379 0.6802069 0.25158621 0.6822069 0.24855172 0.684 0.24537931 0.68482759 0.24068966 0.68531034 0.23668966 0.68551724 0.2322069 0.68551724 0.22951724 0.68310345 0.22937931 0.68137931 0.23082759 0.67937931 0.23275862 0.67772414
0 0.23834483 0.50958621 0.23862069 0.50724138 0.24 0.50448276 0.24186207 0.50317241 0.2442069 0.50337931 0.24668966 0.50448276 0.2477931 0.50662069 0.24793103 0.50889655 0.24696552 0.51172414 0.24537931 0.51413793 0.24365517 0.51496552 0.24055172 0.51524138 0.23793103 0.51455172 0.23751724 0.51234483 0.23751724 0.51062069
0 0.24689655 0.37717241 0.24675862 0.38048276 0.24724138 0.38310345 0.25041379 0.38524138 0.25503448 0.38655172 0.25848276 0.38737931 0.26310345 0.38855172 0.26703448 0.39006897 0.2697931 0.39206897 0.27289655 0.39386207 0.27358621 0.39462069 0.27241379 0.39710345 0.27110345 0.40034483 0.27034483 0.40317241 0.27186207 0.40268966 0.27393103 0.40048276 0.27648276 0.39827586 0.27855172 0.3962069 0.28096552 0.39413793 0.28137931 0.39172414 0.27986207 0.39 0.27737931 0.39 0.27641379 0.39055172 0.27186207 0.38868966 0.26751724 0.38703448 0.26110345 0.38324138 0.25703448 0.38048276 0.25351724 0.37813793 0.25096552 0.3762069 0.24834483 0.37537931
0 0.2597931 0.21586207 0.26117241 0.21944828 0.26303448 0.22303448 0.26489655 0.22593103 0.26531034 0.22882759 0.26710345 0.23324138 0.26944828 0.23717241 0.27082759 0.24427586 0.27110345 0.24862069 0.27062069 0.25462069 0.27 0.26013793 0.26841379 0.26186207 0.26751724 0.26462069 0.26634483 0.26655172 0.26917241 0.268 0.27165517 0.26827586 0.27393103 0.26606897 0.27593103 0.26186207 0.27627586 0.25531034 0.27689655 0.24958621 0.27593103 0.2422069 0.27537931 0.23386207 0.274 0.22703448 0.27268966 0.21889655 0.27172414 0.21537931 0.27131034 0.21172414 0.26868966 0.20834483 0.26648276 0.20703448 0.26441379 0.20731034 0.26110345 0.21048276 0.25972414 0.21310345
0 0.27027586 0.08848276 0.27213793 0.086 0.27586207 0.08206897 0.27841379 0.07765517 0.27868966 0.07448276 0.27751724 0.07117241 0.27682759 0.06710345 0.27675862 0.06268966 0.278 0.0602069 0.27931034 0.05931034 0.28517241 0.0562069 0.28772414 0.05455172 0.28903448 0.05158621 0.28944828 0.04855172 0.29075862 0.04517241 0.29248276 0.04234483 0.29489655 0.04048276 0.2982069 0.03758621 0.30041379 0.03531034 0.30186207 0.03434483 0.30413793 0.03517241 0.30551724 0.03758621 0.30503448 0.04013793 0.30296552 0.04310345 0.30048276 0.04793103 0.29848276 0.05172414 0.29413793 0.05758621 0.29082759 0.06255172 0.28917241 0.06648276 0.28910345 0.06868966 0.28944828 0.07075862 0.28889655 0.07482759 0.28696552 0.07689655 0.28413793 0.07786207 0.282 0.07862069 0.28048276 0.08255172 0.27731034 0.08882759 0.27537931 0.09165517 0.27344828 0.09413793 0.27096552 0.09455172 0.26937931 0.09365517 0.26910345 0.09193103 0.26937931 0.08986207
0 0.40158621 0.09413793 0.40372414 0.09558621 0.40613793 0.09655172 0.40944828 0.0982069 0.41186207 0.09993103 0.41427586 0.10172414 0.41710345 0.10510345 0.42 0.10951724 0.42241379 0.11358621 0.4257931 0.11765517 0.42710345 0.11965517 0.42972414 0.12255172 0.43241379 0.12331034 0.43296552 0.12137931 0.4317931 0.118 0.43055172 0.11406897 0.42958621 0.1117931 0.42972414 0.1097931 0.42772414 0.10868966 0.42489655 0.10806897 0.42255172 0.10572414 0.41841379 0.10048276 0.41655172 0.09827586 0.41482759 0.09606897 0.41358621 0.09268966 0.41358621 0.09089655 0.41206897 0.08924138 0.40903448 0.08875862 0.40448276 0.08868966 0.4022069 0.08875862 0.40096552 0.0902069 0.40048276 0.0922069
0 0.3897931 0.27193103 0.39337931 0.27296552 0.39731034 0.27241379 0.40158621 0.27268966 0.40593103 0.27289655 0.4077931 0.27206897 0.40813793 0.2702069 0.40689655 0.26882759 0.4037931 0.26806897 0.39972414 0.26827586 0.39503448 0.26889655 0.39186207 0.26958621 0.39041379 0.27027586
0 0.38227586 0.39524138 0.38544828 0.39565517 0.39144828 0.39572414 0.39475862 0.396 0.39896552 0.39731034 0.40158621 0.39868966 0.40310345 0.40041379 0.4042069 0.40248276 0.40413793 0.40455172 0.40606897 0.40565517 0.40862069 0.40634483 0.4102069 0.40531034 0.41075862 0.40372414 0.40910345 0.40117241 0.40758621 0.39862069 0.4057931 0.39641379 0.40331034 0.3942069 0.40082759 0.39241379 0.39889655 0.39241379 0.39503448 0.39248276 0.39317241 0.3922069 0.39055172 0.39124138 0.38882759 0.39 0.38682759 0.38834483 0.38551724 0.38786207 0.38413793 0.38917241 0.38310345 0.39137931 0.38289655 0.39303448
0 0.32896552 0.5502069 0.33165517 0.5517931 0.33489655 0.55213793 0.33924138 0.55172414 0.34696552 0.55096552 0.35248276 0.55013793 0.35772414 0.54882759 0.36655172 0.54731034 0.37468966 0.54627586 0.38124138 0.546 0.384 0.544 0.38434483 0.54206897 0.3822069 0.54082759 0.37772414 0.54131034 0.3722069 0.5422069 0.36655172 0.54344828 0.35972414 0.54434483 0.35462069 0.54503448 0.3497931 0.54586207 0.34372414 0.54558621 0.34048276 0.54510345 0.33744828 0.54531034 0.33358621 0.546 0.33075862 0.54758621 0.32924138 0.54910345
0 0.39737931 0.66627586 0.39917241 0.66855172 0.40055172 0.67082759 0.40248276 0.67282759 0.40358621 0.67282759 0.40517241 0.67048276 0.40586207 0.67006897 0.40868966 0.67034483 0.4117931 0.66848276 0.41289655 0.66634483 0.4102069 0.66448276 0.40731034 0.66496552 0.40517241 0.66468966 0.40282759 0.66317241 0.40034483 0.6622069 0.39724138 0.6622069 0.39606897 0.66324138 0.396 0.66544828
0 0.39703448 0.78358621 0.39793103 0.77958621 0.39931034 0.7777931 0.40131034 0.77855172 0.4037931 0.77986207 0.40655172 0.78144828 0.40703448 0.7822069 0.40427586 0.78255172 0.402 0.78275862 0.40082759 0.78393103 0.39958621 0.78551724 0.39875862 0.78703448 0.39737931 0.78848276 0.39696552 0.78765517 0.39668966 0.78517241
0 0.486 0.86924138 0.48958621 0.86910345 0.49296552 0.86931034 0.498 0.87027586 0.50275862 0.87117241 0.50634483 0.87089655 0.51041379 0.86924138 0.51482759 0.86806897 0.51882759 0.86675862 0.52013793 0.86448276 0.52006897 0.86255172 0.51806897 0.86213793 0.51482759 0.86351724 0.512 0.86489655 0.50931034 0.86565517 0.50751724 0.8662069 0.50455172 0.86689655 0.50158621 0.86655172 0.498 0.866 0.49503448 0.86531034 0.48972414 0.86524138 0.48724138 0.86524138 0.48531034 0.86668966 0.48531034 0.86827586
0 0.51868966 0.79468966 0.52055172 0.79751724 0.52248276 0.80110345 0.52448276 0.80434483 0.52751724 0.80813793 0.53151724 0.81365517 0.53489655 0.81903448 0.53882759 0.82482759 0.5417931 0.83048276 0.54544828 0.83606897 0.54668966 0.84096552 0.54903448 0.84641379 0.55213793 0.85393103 0.55496552 0.85993103 0.55889655 0.86655172 0.56241379 0.87013793 0.56593103 0.8737931 0.56951724 0.87655172 0.57234483 0.87593103 0.57317241 0.8737931 0.57186207 0.87186207 0.57006897 0.86903448 0.56827586 0.86551724 0.56413793 0.86041379 0.56062069 0.85531034 0.55689655 0.84793103 0.55310345 0.84131034 0.55 0.83517241 0.54696552 0.82993103 0.54144828 0.81951724 0.53565517 0.81034483 0.53124138 0.80455172 0.52717241 0.79937931 0.52262069 0.79317241 0.52075862 0.7917931 0.51862069 0.79193103 0.518 0.79372414
0 0.51531034 0.65675862 0.51462069 0.65351724 0.51593103 0.65234483 0.52034483 0.65303448 0.52310345 0.65372414 0.52372414 0.65427586 0.52151724 0.65537931 0.52027586 0.65662069 0.52096552 0.65841379 0.52158621 0.65986207 0.52193103 0.66227586 0.52110345 0.66393103 0.51875862 0.66262069 0.5177931 0.66068966 0.51606897 0.65848276
0 0.518 0.52262069 0.52144828 0.52448276 0.52634483 0.52544828 0.53310345 0.52696552 0.54062069 0.52786207 0.54668966 0.52931034 0.5522069 0.53062069 0.55689655 0.53110345 0.56103448 0.52910345 0.56248276 0.52627586 0.56324138 0.52275862 0.56303448 0.52075862 0.56213793 0.51910345 0.56006897 0.51813793 0.55634483 0.51875862 0.55413793 0.52055172 0.55248276 0.52206897 0.55 0.524 0.54524138 0.52475862 0.53772414 0.52337931 0.53103448 0.52241379 0.52544828 0.52131034 0.52131034 0.51896552 0.51889655 0.51813793 0.51696552 0.51896552 0.51696552 0.52110345
0 0.54337931 0.39737931 0.54068966 0.39848276 0.53841379 0.4 0.53634483 0.40331034 0.53503448 0.40586207 0.53337931 0.40834483 0.53172414 0.41137931 0.52827586 0.412 0.52613793 0.41089655 0.5237931 0.40896552 0.52317241 0.4062069 0.52496552 0.40324138 0.52606897 0.402 0.52993103 0.40055172 0.53248276 0.39958621 0.53448276 0.39862069 0.53724138 0.39703448 0.53882759 0.39558621 0.54006897 0.39351724 0.54206897 0.39262069 0.54351724 0.39227586 0.544 0.39475862 0.54551724 0.39558621 0.54434483 0.39675862
0 0.54468966 0.26793103 0.54427586 0.26455172 0.54468966 0.26117241 0.54558621 0.25834483 0.54765517 0.25696552 0.55103448 0.25648276 0.55358621 0.25772414 0.55482759 0.26 0.55510345 0.26172414 0.55344828 0.26406897 0.55193103 0.26634483 0.55068966 0.26772414 0.54896552 0.26951724 0.54862069 0.27151724 0.54868966 0.27365517 0.54862069 0.2762069 0.54931034 0.27682759 0.54958621 0.27882759 0.54903448 0.28082759 0.5477931 0.28213793 0.54648276 0.28248276 0.54558621 0.28241379 0.54475862 0.28110345 0.54482759 0.27931034 0.54524138 0.27689655 0.54544828 0.27413793 0.54565517 0.27124138 0.54517241 0.26910345
0 0.51972414 0.10606897 0.52241379 0.1017931 0.52613793 0.096 0.52965517 0.09124138 0.53282759 0.08558621 0.53462069 0.0797931 0.53696552 0.07482759 0.53931034 0.07131034 0.54282759 0.06889655 0.54524138 0.068 0.54827586 0.06855172 0.54931034 0.06896552 0.54965517 0.07144828 0.54951724 0.07344828 0.54758621 0.07634483 0.54931034 0.07744828 0.54868966 0.07958621 0.54765517 0.08103448 0.54427586 0.08158621 0.54103448 0.08186207 0.53951724 0.08310345 0.538 0.08572414 0.53537931 0.08993103 0.53213793 0.09517241 0.52931034 0.09931034 0.52572414 0.10510345 0.52296552 0.10862069 0.52027586 0.11317241 0.51834483 0.11558621 0.51696552 0.11737931 0.51489655 0.11758621 0.51372414 0.11572414 0.51475862 0.11317241 0.51682759 0.10965517 0.51855172 0.10731034
0 0.64965517 0.108 0.6537931 0.10517241 0.65772414 0.10317241 0.6642069 0.10027586 0.67151724 0.09862069 0.67841379 0.09627586 0.68331034 0.09296552 0.68965517 0.09034483 0.69413793 0.0882069 0.69896552 0.08655172 0.70544828 0.08606897 0.71034483 0.08455172 0.71524138 0.0822069 0.71896552 0.07917241 0.72103448 0.07641379 0.72082759 0.07331034 0.71855172 0.07110345 0.71572414 0.07062069 0.71096552 0.07172414 0.70731034 0.07386207 0.70365517 0.07737931 0.70041379 0.08 0.69758621 0.08289655 0.69186207 0.08503448 0.68655172 0.08786207 0.67841379 0.09068966 0.67193103 0.09310345 0.66662069 0.09468966 0.66048276 0.09696552 0.65682759 0.09862069 0.65310345 0.09986207 0.65055172 0.10124138 0.6477931 0.10324138 0.646 0.10565517 0.64586207 0.10772414 0.648 0.10917241
0 0.66386207 0.2537931 0.66372414 0.25910345 0.66358621 0.26268966 0.66489655 0.26551724 0.66758621 0.26655172 0.67 0.26496552 0.67089655 0.26289655 0.67082759 0.26027586 0.66972414 0.25765517 0.66889655 0.25344828 0.66896552 0.24855172 0.66917241 0.24434483 0.66937931 0.24165517 0.67172414 0.23917241 0.67489655 0.23613793 0.67544828 0.23303448 0.67475862 0.22937931 0.67193103 0.22751724 0.66793103 0.22641379 0.66413793 0.22634483 0.66124138 0.22696552 0.66 0.22868966 0.65910345 0.23213793 0.65875862 0.23558621 0.65993103 0.23855172 0.66241379 0.24062069 0.66351724 0.24296552 0.66386207 0.24668966 0.66393103 0.25124138
0 0.65337931 0.37689655 0.65724138 0.37855172 0.66234483 0.37937931 0.66882759 0.38055172 0.6757931 0.38227586 0.68 0.38351724 0.68372414 0.38558621 0.69034483 0.38937931 0.6957931 0.39158621 0.70193103 0.39434483 0.70627586 0.39641379 0.70841379 0.39337931 0.70827586 0.39165517 0.70586207 0.38882759 0.70413793 0.38710345 0.70103448 0.38441379 0.69724138 0.38234483 0.69337931 0.38089655 0.6902069 0.38082759 0.68544828 0.38068966 0.68 0.3797931 0.6757931 0.37834483 0.67172414 0.37737931 0.66813793 0.37641379 0.66503448 0.37537931 0.66041379 0.37434483 0.65710345 0.37413793 0.65468966 0.37468966 0.65317241 0.37537931
0 0.6702069 0.52193103 0.6722069 0.52489655 0.67386207 0.52848276 0.67696552 0.53296552 0.67910345 0.53627586 0.68041379 0.53931034 0.68193103 0.54365517 0.68358621 0.54765517 0.68455172 0.55027586 0.68551724 0.55337931 0.68855172 0.5542069 0.69131034 0.55262069 0.69144828 0.54937931 0.69048276 0.546 0.68944828 0.54393103 0.68765517 0.53910345 0.68427586 0.53572414 0.6822069 0.53296552 0.68 0.52903448 0.67868966 0.52448276 0.67731034 0.52165517 0.67551724 0.51931034 0.67296552 0.51827586 0.67062069 0.51896552 0.66951724 0.52055172
0 0.65103448 0.67324138 0.65496552 0.674 0.65958621 0.67462069 0.66427586 0.67482759 0.66986207 0.67510345 0.67724138 0.67503448 0.68448276 0.67524138 0.69103448 0.67475862 0.69986207 0.67510345 0.70937931 0.67731034 0.71275862 0.67765517 0.7182069 0.67903448 0.72524138 0.68041379 0.73289655 0.68158621 0.73910345 0.68131034 0.74441379 0.68089655 0.74744828 0.67910345 0.74710345 0.67689655 0.7462069 0.67613793 0.74186207 0.67434483 0.73786207 0.67344828 0.72903448 0.6722069 0.72337931 0.67172414 0.71827586 0.67186207 0.71268966 0.67186207 0.7077931 0.6717931 0.70241379 0.67131034 0.6977931 0.67048276 0.69213793 0.67006897 0.68503448 0.66986207 0.68 0.6697931 0.67206897 0.6702069 0.66510345 0.67034483 0.65834483 0.67041379 0.65310345 0.66958621 0.64965517 0.66965517 0.64875862 0.67124138 0.6497931 0.67255172
0 0.65558621 0.79441379 0.6577931 0.79537931 0.65958621 0.79572414 0.66262069 0.79496552 0.66517241 0.794 0.66648276 0.7937931 0.66751724 0.79627586 0.66889655 0.79793103 0.67151724 0.79965517 0.67537931 0.80062069 0.67675862 0.80075862 0.67993103 0.79896552 0.68055172 0.79668966 0.68041379 0.79406897 0.67855172 0.79075862 0.67572414 0.78862069 0.67248276 0.78724138 0.66717241 0.78737931 0.66393103 0.78862069 0.66075862 0.78986207 0.65758621 0.79041379 0.65558621 0.79103448 0.65365517 0.79213793 0.65434483 0.79351724
0 0.64710345 0.90489655 0.6482069 0.90862069 0.64937931 0.91248276 0.65131034 0.91675862 0.65289655 0.92137931 0.65475862 0.92682759 0.65517241 0.93006897 0.65503448 0.93255172 0.65434483 0.93551724 0.65393103 0.938 0.65413793 0.94110345 0.65489655 0.9442069 0.65793103 0.94565517 0.66137931 0.94531034 0.66344828 0.94393103 0.66462069 0.94268966 0.66482759 0.93937931 0.66372414 0.93724138 0.66165517 0.93372414 0.66013793 0.93013793 0.65806897 0.9262069 0.65668966 0.92241379 0.65482759 0.91655172 0.65317241 0.91137931 0.65213793 0.9077931 0.65172414 0.90324138 0.65124138 0.90124138 0.64889655 0.8997931 0.6477931 0.90055172 0.64710345 0.90275862 0.64696552 0.90393103
0 0.75668966 0.91813793 0.75944828 0.91793103 0.76268966 0.91703448 0.76496552 0.91606897 0.76627586 0.91641379 0.76744828 0.91889655 0.76875862 0.92137931 0.76944828 0.9262069 0.77006897 0.93068966 0.77062069 0.9362069 0.77068966 0.94075862 0.77041379 0.94544828 0.77013793 0.94868966 0.76986207 0.95365517 0.76882759 0.95917241 0.768 0.96255172 0.76717241 0.96703448 0.76565517 0.97337931 0.76434483 0.97717241 0.76413793 0.97986207 0.76565517 0.98255172 0.76648276 0.98537931 0.7677931 0.98834483 0.76993103 0.98841379 0.77165517 0.98751724 0.77234483 0.98537931 0.77241379 0.9822069 0.77262069 0.976 0.77344828 0.97041379 0.77427586 0.96255172 0.77503448 0.95544828 0.77565517 0.946 0.77517241 0.93662069 0.77503448 0.92951724 0.77496552 0.92558621 0.7742069 0.92227586 0.77248276 0.91724138 0.77062069 0.91310345 0.76827586 0.90958621 0.76517241 0.90951724 0.76289655 0.91034483 0.76241379 0.91234483 0.76082759 0.91372414 0.75793103 0.91606897 0.75606897 0.91731034
0 0.75068966 0.79289655 0.75089655 0.79737931 0.75282759 0.80172414 0.75517241 0.80668966 0.75731034 0.81 0.76013793 0.81351724 0.76344828 0.81627586 0.76593103 0.81827586 0.76682759 0.8182069 0.76455172 0.81544828 0.76268966 0.81255172 0.75972414 0.80924138 0.75710345 0.80524138 0.75544828 0.80158621 0.75455172 0.7977931 0.75482759 0.794 0.756 0.79268966 0.75889655 0.79282759 0.76034483 0.79241379 0.75958621 0.79027586 0.7577931 0.78889655 0.75627586 0.7882069 0.75386207 0.78841379 0.75241379 0.78965517 0.75131034 0.79137931
0 0.79096552 0.65813793 0.79337931 0.66331034 0.79655172 0.66806897 0.79882759 0.67103448 0.80110345 0.67406897 0.802 0.67737931 0.80248276 0.67875862 0.80544828 0.68096552 0.80862069 0.68213793 0.81255172 0.68248276 0.81393103 0.68041379 0.81393103 0.67731034 0.81213793 0.67406897 0.81 0.67144828 0.80744828 0.66903448 0.80475862 0.66689655 0.8022069 0.66558621 0.80055172 0.66372414 0.79951724 0.66137931 0.79917241 0.65793103 0.79834483 0.65586207 0.79675862 0.654 0.79427586 0.65289655 0.79310345 0.65137931 0.79213793 0.65303448 0.79158621 0.65510345
0 0.81586207 0.54137931 0.81903448 0.54524138 0.82296552 0.54917241 0.82806897 0.5537931 0.83372414 0.55855172 0.83889655 0.56248276 0.84268966 0.56482759 0.84655172 0.56758621 0.84765517 0.56841379 0.84751724 0.57213793 0.84903448 0.57434483 0.85110345 0.57455172 0.85255172 0.5742069 0.85206897 0.57172414 0.85268966 0.56958621 0.85186207 0.56737931 0.84806897 0.5642069 0.84468966 0.56131034 0.84296552 0.55965517 0.83834483 0.55662069 0.83262069 0.55289655 0.82827586 0.54875862 0.82317241 0.54448276 0.82186207 0.542 0.82317241 0.54013793 0.82241379 0.53848276 0.81855172 0.53758621 0.81572414 0.53731034 0.81503448 0.538 0.81510345 0.53986207
0 0.78206897 0.38544828 0.78296552 0.38331034 0.78510345 0.37965517 0.78765517 0.37668966 0.78944828 0.37565517 0.79241379 0.37765517 0.79434483 0.37910345 0.79489655 0.38255172 0.79496552 0.38496552 0.79393103 0.38662069 0.792 0.38703448 0.79068966 0.38855172 0.78965517 0.39034483 0.78855172 0.39193103 0.78641379 0.39275862 0.78427586 0.39227586 0.78275862 0.3902069 0.78165517 0.38793103
0 0.79110345 0.2442069 0.79137931 0.24137931 0.79262069 0.23765517 0.79517241 0.23551724 0.798 0.23427586 0.80110345 0.23427586 0.80331034 0.23565517 0.80468966 0.23758621 0.80372414 0.24034483 0.802 0.24310345 0.80034483 0.24593103 0.79917241 0.24882759 0.7957931 0.25275862 0.79468966 0.25517241 0.79303448 0.2602069 0.78965517 0.26958621 0.78862069 0.27413793 0.78889655 0.28082759 0.78972414 0.28213793 0.78717241 0.28468966 0.78482759 0.28696552 0.78227586 0.28937931 0.78055172 0.28993103 0.78027586 0.28710345 0.78124138 0.28213793 0.78262069 0.27627586 0.78386207 0.26951724 0.78634483 0.26117241 0.79 0.25337931 0.79068966 0.24896552 0.79103448 0.24558621
0 0.78344828 0.13503448 0.79144828 0.13241379 0.79972414 0.12986207 0.80613793 0.128 0.81358621 0.12544828 0.82089655 0.12213793 0.82765517 0.11937931 0.83186207 0.11717241 0.83765517 0.11448276 0.84427586 0.11275862 0.84993103 0.11075862 0.85503448 0.1077931 0.85951724 0.10386207 0.86117241 0.1 0.86027586 0.0982069 0.858 0.09689655 0.85455172 0.09696552 0.85068966 0.09910345 0.84406897 0.10151724 0.84103448 0.10213793 0.83806897 0.10524138 0.83537931 0.10855172 0.83213793 0.11110345 0.828 0.11337931 0.82110345 0.11682759 0.80972414 0.12165517 0.80048276 0.124 0.79275862 0.12675862 0.78372414 0.13006897 0.78068966 0.13089655 0.77931034 0.13303448 0.78055172 0.13427586 0.78241379 0.13482759
0 0.90193103 0.15744828 0.91282759 0.15344828 0.92248276 0.14931034 0.92931034 0.14675862 0.93655172 0.14386207 0.94537931 0.1397931 0.95448276 0.13586207 0.96186207 0.13324138 0.96986207 0.13041379 0.97641379 0.12510345 0.97910345 0.12158621 0.98041379 0.11703448 0.97875862 0.11572414 0.97358621 0.11710345 0.96813793 0.1202069 0.96310345 0.12303448 0.96034483 0.12551724 0.958 0.12868966 0.9537931 0.13165517 0.9457931 0.13524138 0.93813793 0.13848276 0.92868966 0.14241379 0.92151724 0.14524138 0.91296552 0.14848276 0.90455172 0.15158621 0.89593103 0.15427586 0.89324138 0.15668966 0.89448276 0.15855172 0.89717241 0.15875862 0.90041379 0.15855172
0 0.86910345 0.29351724 0.87206897 0.29406897 0.87627586 0.29427586 0.87882759 0.29289655 0.88041379 0.29034483 0.88227586 0.28813793 0.88434483 0.28565517 0.8882069 0.2837931 0.89027586 0.28310345 0.89248276 0.28365517 0.89613793 0.28517241 0.89986207 0.28337931 0.90255172 0.27958621 0.90365517 0.27627586 0.90324138 0.2717931 0.90248276 0.27006897 0.90158621 0.26855172 0.89986207 0.26841379 0.89648276 0.26993103 0.89448276 0.27248276 0.89386207 0.27531034 0.89075862 0.27696552 0.88731034 0.27910345 0.88365517 0.28165517 0.88096552 0.28358621 0.87841379 0.28551724 0.87462069 0.28848276 0.8717931 0.29 0.86889655 0.29048276 0.86724138 0.29172414 0.86765517 0.29344828
0 0.91358621 0.38172414 0.91765517 0.38137931 0.92234483 0.38006897 0.924 0.37910345 0.92703448 0.37758621 0.92951724 0.37682759 0.9322069 0.37758621 0.93503448 0.38013793 0.93862069 0.3802069 0.93931034 0.37841379 0.93931034 0.37586207 0.93889655 0.37310345 0.93813793 0.3717931 0.93613793 0.37082759 0.93358621 0.36944828 0.93006897 0.36862069 0.92882759 0.36931034 0.92813793 0.37144828 0.92786207 0.37331034 0.92593103 0.37406897 0.92186207 0.37482759 0.91724138 0.37586207 0.91386207 0.37682759 0.91137931 0.37827586 0.91034483 0.3797931 0.91131034 0.38137931 0.91234483 0.38172414
0 0.91682759 0.69193103 0.92255172 0.69524138 0.92710345 0.69813793 0.93006897 0.70110345 0.93331034 0.70331034 0.9357931 0.70462069 0.94262069 0.70703448 0.94668966 0.70813793 0.94951724 0.70862069 0.95041379 0.70834483 0.94765517 0.70551724 0.94558621 0.70241379 0.94455172 0.69944828 0.94213793 0.69606897 0.93841379 0.69248276 0.93475862 0.68951724 0.93013793 0.68662069 0.92462069 0.68427586 0.92096552 0.68365517 0.91758621 0.68317241 0.91668966 0.6842069 0.91682759 0.68689655 0.91668966 0.68944828
0 0.90668966 0.91682759 0.908 0.92062069 0.91082759 0.92675862 0.9137931 0.93351724 0.91682759 0.93965517 0.91972414 0.94531034 0.924 0.95296552 0.928 0.95965517 0.93013793 0.96358621 0.93413793 0.9697931 0.938 0.97496552 0.94262069 0.98351724 0.94606897 0.99041379 0.9502069 0.99655172 0.95344828 0.99875862 0.95537931 0.99917241 0.95717241 0.99689655 0.95717241 0.99289655 0.95503448 0.98655172 0.95048276 0.98013793 0.9462069 0.97537931 0.94144828 0.97172414 0.93737931 0.96648276 0.93055172 0.95627586 0.92689655 0.94965517 0.92241379 0.93986207 0.91937931 0.93331034 0.91703448 0.92648276 0.91427586 0.91986207 0.91186207 0.91634483 0.91041379 0.91468966 0.90834483 0.91372414 0.90717241 0.91503448
