# Supplementary material for: VanillaNet-YOLOv8 segment: detection of nano-iron oxide regulation on rice seedling growth vitality under salt stress
Source: Front Plant Sci. 2025 Sep 17;16:1631279. doi: 10.3389/fpls.2025.1631279 (PMC12484053; doi:10.3389/fpls.2025.1631279)
Supplement: Supplementary file 5 [file DataSheet5.zip › label/test/100120-100120-2024-3-18-15-51-3.txt]

0 0.26251082 0.10060606 0.26285714 0.09904762 0.26354978 0.09645022 0.2647619 0.0987013 0.26441558 0.10337662 0.2630303 0.10528139 0.2621645 0.10320346
