# Supplementary material for: VanillaNet-YOLOv8 segment: detection of nano-iron oxide regulation on rice seedling growth vitality under salt stress
Source: Front Plant Sci. 2025 Sep 17;16:1631279. doi: 10.3389/fpls.2025.1631279 (PMC12484053; doi:10.3389/fpls.2025.1631279)
Supplement: Supplementary file 5 [file DataSheet5.zip › label/test/100120-2024-3-18-23-34-36.txt]

0 0.26318182 0.09688312 0.26227273 0.10077922 0.26162338 0.10415584 0.26201299 0.10707792 0.2637013 0.10376623 0.26487013 0.09967532 0.26467532 0.09792208
0 0.87857143 0.36435065 0.87746753 0.36409091 0.8761039 0.36279221 0.87506494 0.36162338 0.87344156 0.36045455 0.87181818 0.35948052 0.87116883 0.35792208 0.87318182 0.35675325 0.87571429 0.35688312 0.87701299 0.35883117 0.87811688 0.36136364 0.87954545 0.36337662
