# Supplementary material for: VanillaNet-YOLOv8 segment: detection of nano-iron oxide regulation on rice seedling growth vitality under salt stress
Source: Front Plant Sci. 2025 Sep 17;16:1631279. doi: 10.3389/fpls.2025.1631279 (PMC12484053; doi:10.3389/fpls.2025.1631279)
Supplement: Supplementary file 5 [file DataSheet5.zip › label/test/100120-2024-3-19-14-52-51.txt]

0 0.37264349 0.33912861 0.36971093 0.34289904 0.36614998 0.34583159 0.36363636 0.34813574 0.3646837 0.34876414 0.36845413 0.34792627 0.37348136 0.34436531 0.37620444 0.34206116 0.37620444 0.34017595
