# Supplementary material for: VanillaNet-YOLOv8 segment: detection of nano-iron oxide regulation on rice seedling growth vitality under salt stress
Source: Front Plant Sci. 2025 Sep 17;16:1631279. doi: 10.3389/fpls.2025.1631279 (PMC12484053; doi:10.3389/fpls.2025.1631279)
Supplement: Supplementary file 5 [file DataSheet5.zip › label/test/100150-2024-3-18-18-45-6.txt]

0 0.12670436 0.29730629 0.12670436 0.2933156 0.12570668 0.2909877 0.1286997 0.28999002 0.13002993 0.29265048
