# Supplementary material for: VanillaNet-YOLOv8 segment: detection of nano-iron oxide regulation on rice seedling growth vitality under salt stress
Source: Front Plant Sci. 2025 Sep 17;16:1631279. doi: 10.3389/fpls.2025.1631279 (PMC12484053; doi:10.3389/fpls.2025.1631279)
Supplement: Supplementary file 5 [file DataSheet5.zip › label/test/100150-2024-3-18-23-54-28.txt]

0 0.17845728 0.37902195 0.18085446 0.37902195 0.18245259 0.37982101 0.18458342 0.37769018 0.18218623 0.37555934 0.18058811 0.37449393 0.17739186 0.37555934 0.17579374 0.37689111
