# Supplementary material for: VanillaNet-YOLOv8 segment: detection of nano-iron oxide regulation on rice seedling growth vitality under salt stress
Source: Front Plant Sci. 2025 Sep 17;16:1631279. doi: 10.3389/fpls.2025.1631279 (PMC12484053; doi:10.3389/fpls.2025.1631279)
Supplement: Supplementary file 5 [file DataSheet5.zip › label/test/10030-2024-3-19-9-46-8.txt]

0 0.1712 0.12813333 0.17313333 0.1282 0.17646667 0.12806667 0.17933333 0.12806667 0.18153333 0.12873333 0.18226667 0.13 0.1824 0.13106667 0.17966667 0.13186667 0.17493333 0.13166667 0.17286667 0.13253333 0.17173333 0.13446667 0.17093333 0.13726667 0.17086667 0.13933333 0.16946667 0.1408 0.16686667 0.13906667 0.16726667 0.13726667 0.1676 0.13553333 0.16873333 0.13293333 0.16986667 0.13073333 0.1708 0.12886667
0 0.16006667 0.2056 0.1596 0.20693333 0.15906667 0.20966667 0.15826667 0.2142 0.1574 0.21633333 0.1572 0.21913333 0.15646667 0.22786667 0.15633333 0.23113333 0.1556 0.23486667 0.15466667 0.23913333 0.15386667 0.24253333 0.154 0.24566667 0.15613333 0.24866667 0.15953333 0.2508 0.16106667 0.24886667 0.16086667 0.2458 0.15953333 0.24333333 0.15986667 0.2392 0.16073333 0.235 0.16173333 0.22386667 0.1616 0.22033333 0.162 0.21713333 0.1634 0.21313333 0.1642 0.20973333 0.16493333 0.20686667 0.16373333 0.20473333 0.16126667 0.20433333
0 0.2464 0.23966667 0.2456 0.24033333 0.24606667 0.24133333 0.24713333 0.2426 0.2502 0.2446 0.2524 0.2454 0.25373333 0.24506667 0.25386667 0.2428 0.25253333 0.24106667 0.2492 0.24 0.2476 0.2396 0.24706667 0.23953333
0 0.13666667 0.4388 0.1384 0.43993333 0.14093333 0.44113333 0.14526667 0.4434 0.15013333 0.44586667 0.15366667 0.44813333 0.15673333 0.44953333 0.1612 0.45126667 0.16633333 0.45093333 0.16593333 0.44773333 0.16326667 0.44626667 0.161 0.44666667 0.1592 0.44666667 0.15586667 0.44366667 0.15113333 0.44206667 0.14786667 0.44086667 0.14546667 0.4392 0.14306667 0.43766667 0.14046667 0.43686667 0.1388 0.43653333 0.13653333 0.43673333 0.1362 0.438
0 0.15053333 0.50246667 0.1518 0.50353333 0.15326667 0.50666667 0.15573333 0.5096 0.15933333 0.5094 0.1586 0.50606667 0.15673333 0.504 0.1544 0.502 0.15146667 0.50153333 0.14993333 0.5016
0 0.1414 0.63126667 0.14353333 0.6304 0.14573333 0.62933333 0.14966667 0.62846667 0.153 0.6278 0.154 0.6274 0.15586667 0.6268 0.1576 0.62666667 0.15866667 0.6276 0.1592 0.6292 0.15893333 0.6308 0.15806667 0.63106667 0.15606667 0.63126667 0.15293333 0.63126667 0.14986667 0.63126667 0.14686667 0.63146667 0.14486667 0.632 0.1424 0.63246667 0.14173333 0.63233333
0 0.1752 0.75793333 0.1764 0.7586 0.17753333 0.75966667 0.17893333 0.76093333 0.17926667 0.76206667 0.17933333 0.7628 0.18026667 0.76366667 0.18213333 0.76293333 0.18293333 0.76106667 0.18293333 0.75906667 0.18266667 0.7576 0.18133333 0.7566 0.17866667 0.75646667 0.17653333 0.75666667 0.17553333 0.75706667
0 0.2986 0.89466667 0.30053333 0.895 0.30373333 0.89513333 0.30646667 0.89526667 0.30913333 0.89466667 0.31106667 0.8934 0.31273333 0.89133333 0.31413333 0.88853333 0.31466667 0.88613333 0.3148 0.88386667 0.31306667 0.8828 0.31113333 0.8828 0.31 0.88353333 0.30926667 0.88553333 0.3088 0.88766667 0.30806667 0.88973333 0.30686667 0.8912 0.3046 0.89246667 0.30126667 0.89293333 0.29973333 0.89306667
0 0.25606667 0.7758 0.255 0.77673333 0.2538 0.77846667 0.25313333 0.781 0.25333333 0.783 0.2534 0.78513333 0.253 0.78733333 0.25226667 0.79006667 0.252 0.79153333 0.251 0.79266667 0.25026667 0.793 0.2512 0.7944 0.25173333 0.79513333 0.2524 0.79653333 0.25313333 0.798 0.2534 0.79973333 0.25373333 0.80153333 0.25573333 0.80233333 0.25646667 0.80173333 0.25693333 0.80086667 0.257 0.79893333 0.25626667 0.79646667 0.2558 0.79466667 0.25573333 0.7924 0.256 0.79046667 0.25646667 0.78786667 0.2574 0.78486667 0.25826667 0.7828 0.2592 0.78053333 0.26 0.7782 0.25966667 0.77646667 0.2586 0.77566667 0.25733333 0.7752 0.2556 0.77526667
0 0.28626667 0.6504 0.28846667 0.6504 0.29046667 0.65053333 0.29293333 0.651 0.29366667 0.6512 0.29373333 0.6528 0.29473333 0.65346667 0.29746667 0.652 0.2998 0.6504 0.30053333 0.64786667 0.29713333 0.64653333 0.2942 0.6468 0.2902 0.64713333 0.28666667 0.64766667 0.28566667 0.64933333
0 0.27473333 0.52073333 0.27673333 0.521 0.27953333 0.52166667 0.282 0.52166667 0.2836 0.52053333 0.2842 0.5184 0.28273333 0.517 0.279 0.5166 0.277 0.517 0.2748 0.51813333 0.27446667 0.51926667
0 0.29752547 0.12042698 0.29577875 0.12081514 0.29102377 0.12159146 0.28791849 0.12236778 0.28500728 0.12518195 0.28393984 0.12857836 0.2857836 0.13187773 0.28830665 0.13430374 0.29063561 0.13391557 0.28927705 0.13071325 0.28859777 0.12789908 0.28956817 0.12498787 0.29461426 0.12285298 0.29791363 0.12149442
0 0.39779541 0.35873016 0.39365079 0.35970018 0.39074074 0.36234568 0.38835979 0.36569665 0.38906526 0.36869489 0.3872134 0.37248677 0.38553792 0.37627866 0.38377425 0.37998236 0.38227513 0.38306878 0.38024691 0.38580247 0.37936508 0.38844797 0.3792769 0.39047619 0.38051146 0.39303351 0.38492063 0.39232804 0.38641975 0.38915344 0.38791887 0.38544974 0.39012346 0.38104056 0.39153439 0.37654321 0.39409171 0.37336861 0.39832451 0.36931217 0.4 0.36613757 0.39973545 0.36102293
0 0.38121693 0.50608466 0.38430335 0.50687831 0.38862434 0.50899471 0.39100529 0.51040564 0.39373898 0.51164021 0.3962963 0.51164021 0.39805996 0.51058201 0.39858907 0.50820106 0.39638448 0.50599647 0.39223986 0.50432099 0.38924162 0.50343915 0.38686067 0.50291005 0.38315697 0.5026455 0.38121693 0.50308642 0.38007055 0.50511464
0 0.38738977 0.63968254 0.38959436 0.64162257 0.39197531 0.64391534 0.39708995 0.64656085 0.40511464 0.64770723 0.41111111 0.64638448 0.41393298 0.64356261 0.41296296 0.64109347 0.40881834 0.64091711 0.40529101 0.64144621 0.40044092 0.64100529 0.3962963 0.63941799 0.39312169 0.63783069 0.39012346 0.63686067 0.38712522 0.63650794 0.38686067 0.63880071
0 0.40661376 0.76675485 0.40837743 0.76895944 0.40996473 0.77169312 0.41137566 0.77407407 0.41296296 0.77592593 0.41657848 0.77583774 0.41763668 0.77425044 0.41992945 0.77328042 0.42301587 0.77195767 0.42275132 0.76851852 0.42063492 0.76604938 0.41816578 0.7659612 0.41737213 0.76878307 0.41587302 0.77054674 0.41455026 0.77037037 0.41252205 0.76728395 0.41111111 0.76472663 0.40987654 0.76340388 0.40811287 0.76322751 0.40679012 0.76393298 0.40634921 0.76552028
0 0.40943563 0.90784832 0.40961199 0.90917108 0.40934744 0.9117284 0.40908289 0.91349206 0.40758377 0.91516755 0.40502646 0.91657848 0.40202822 0.91834215 0.40008818 0.91957672 0.39761905 0.92054674 0.39320988 0.92248677 0.39135802 0.92380952 0.38835979 0.92557319 0.38712522 0.92680776 0.38835979 0.92839506 0.39056437 0.92857143 0.39497354 0.92671958 0.39955908 0.92354497 0.40282187 0.9212522 0.40661376 0.91931217 0.41093474 0.9170194 0.41296296 0.9154321 0.41402116 0.91261023 0.4138448 0.90996473 0.41243386 0.90767196 0.41093474 0.90687831 0.41022928 0.90687831
0 0.51992945 0.8872134 0.51940035 0.89179894 0.51834215 0.89620811 0.51428571 0.90405644 0.51252205 0.90881834 0.51067019 0.91366843 0.50908289 0.91781305 0.50802469 0.9207231 0.50873016 0.92169312 0.51075838 0.91992945 0.51269841 0.91798942 0.51516755 0.91305115 0.51657848 0.90881834 0.51834215 0.90555556 0.52045855 0.90176367 0.52275132 0.89488536 0.52407407 0.89153439 0.52539683 0.88853616 0.52451499 0.8866843 0.52213404 0.88624339
0 0.51853333 0.22753333 0.51866667 0.23446667 0.5196 0.24246667 0.51906667 0.24893333 0.51813333 0.2558 0.51553333 0.26493333 0.5148 0.26846667 0.5158 0.2716 0.51873333 0.27133333 0.5198 0.2698 0.5208 0.26493333 0.52106667 0.2606 0.52213333 0.25386667 0.52493333 0.2494 0.52526667 0.246 0.52426667 0.24 0.52366667 0.23233333 0.52213333 0.2274 0.521 0.22633333 0.5202 0.2262 0.51973333 0.2262
0 0.5232 0.40153333 0.5246 0.40453333 0.52693333 0.40686667 0.52933333 0.4096 0.53006667 0.41186667 0.53086667 0.41513333 0.5332 0.41786667 0.53433333 0.41926667 0.53486667 0.42126667 0.5384 0.4214 0.53913333 0.42 0.53886667 0.4172 0.53666667 0.41433333 0.53486667 0.41173333 0.5334 0.40813333 0.53173333 0.4046 0.52966667 0.4018 0.5272 0.39973333 0.524 0.39813333 0.52313333 0.3982 0.52266667 0.40006667
0 0.52313333 0.5052 0.5268 0.50533333 0.5296 0.50486667 0.53273333 0.50326667 0.5352 0.5032 0.54113333 0.50386667 0.54613333 0.50366667 0.54933333 0.50246667 0.5498 0.5002 0.54673333 0.49753333 0.54133333 0.4968 0.5366 0.49786667 0.53206667 0.49913333 0.52886667 0.5006 0.5254 0.5014 0.52233333 0.503 0.52233333 0.50466667
0 0.57672282 0.09515059 0.57437468 0.09954058 0.56733027 0.11536498 0.56467586 0.11975498 0.56008167 0.12475753 0.55752935 0.12782032 0.55405819 0.13210822 0.55283308 0.13506891 0.55099541 0.14088821 0.55242471 0.14282797 0.55497703 0.14293007 0.56028586 0.13455845 0.56232772 0.13027055 0.56712608 0.12240939 0.57182236 0.11403777 0.5740684 0.11128127 0.57723328 0.10709546 0.58111281 0.10158244 0.58315467 0.09800919 0.58203165 0.09464012 0.58029607 0.09259826 0.57723328 0.09392547
0 0.65125064 0.12077591 0.65227157 0.12169474 0.65145482 0.12496172 0.64982134 0.1295559 0.64869832 0.13292496 0.65074017 0.13578356 0.65349668 0.13455845 0.65451761 0.13282287 0.65441552 0.1281266 0.65543645 0.12445125 0.65543645 0.12281776 0.65431343 0.11955079 0.65206738 0.11924451 0.65216947 0.12026544
0 0.80939255 0.09341501 0.80469627 0.09719245 0.79642675 0.10740174 0.7928535 0.11444615 0.7899949 0.11852986 0.78713629 0.1223073 0.78244002 0.12710567 0.77570189 0.13343543 0.76784074 0.14007147 0.76355283 0.14303216 0.75354773 0.15017866 0.75313936 0.1539561 0.75773354 0.15548749 0.76069423 0.15334354 0.76916794 0.14497192 0.77825421 0.13435426 0.79203675 0.12271567 0.79622256 0.11985707 0.80449209 0.11311894 0.80735069 0.10944359 0.8129658 0.10250128 0.81327208 0.09657989 0.81051557 0.0935171
0 0.96804492 0.11761103 0.96416539 0.11873405 0.95957121 0.12189893 0.95262889 0.12506381 0.94364472 0.12914752 0.93568147 0.1337417 0.92965799 0.13792751 0.92343032 0.14150077 0.91301685 0.14742215 0.9050536 0.15160796 0.8979071 0.15487494 0.89382338 0.15589587 0.88984176 0.15732517 0.8892292 0.15957121 0.89106687 0.16171516 0.89709035 0.16212353 0.90127616 0.15957121 0.90464523 0.15661052 0.91056662 0.15354773 0.9150587 0.15099541 0.92138846 0.14732006 0.92730985 0.14415518 0.93415008 0.14078612 0.94058193 0.13731496 0.9467075 0.13425217 0.95160796 0.1323124 0.9596733 0.12822869 0.96447167 0.12557427 0.96722818 0.12220521 0.96875957 0.1194487
0 0.94371002 0.21862118 0.9405828 0.22089552 0.93958778 0.22729211 0.93589197 0.23539446 0.93304904 0.24434968 0.9286425 0.25344705 0.92366738 0.26226013 0.91826581 0.26808813 0.91371713 0.27405828 0.91101635 0.27960199 0.91442786 0.28144989 0.91840796 0.27761194 0.91997157 0.27562189 0.92267235 0.27093106 0.92651031 0.26382374 0.93049041 0.25714286 0.9347548 0.25060412 0.93745558 0.24591329 0.93944563 0.24093817 0.94214641 0.23439943 0.94399431 0.23041933 0.94498934 0.22686567 0.9464108 0.22260128 0.9466951 0.22004264
0 0.89665956 0.39004975 0.89722814 0.38763326 0.89950249 0.38265814 0.90177683 0.37683014 0.9047619 0.3721393 0.90746269 0.36759062 0.91115849 0.36275764 0.91812367 0.35721393 0.92452026 0.35550817 0.92651031 0.35692964 0.92366738 0.36218905 0.91798152 0.36645345 0.91229566 0.36972281 0.90760483 0.37256574 0.90660981 0.37484009 0.9050462 0.3822317 0.90177683 0.38877043 0.90063966 0.39147122 0.89765458 0.39360341 0.89552239 0.39218195
0 0.77711443 0.508742 0.77668799 0.51115849 0.77668799 0.51471215 0.77697228 0.51911869 0.77739872 0.52267235 0.77228145 0.52665245 0.7702914 0.52992182 0.77469794 0.53091684 0.77754087 0.52935323 0.77953092 0.52565743 0.78081023 0.52253021 0.7822317 0.51940299 0.78265814 0.51599147 0.78265814 0.51172708 0.78123667 0.5090263
0 0.62591195 0.38503145 0.62943396 0.38603774 0.63496855 0.38616352 0.64037736 0.38477987 0.64503145 0.38427673 0.65018868 0.38528302 0.65584906 0.38628931 0.65886792 0.38553459 0.65974843 0.38427673 0.65710692 0.38226415 0.65345912 0.37937107 0.64855346 0.37748428 0.64327044 0.3772327 0.64138365 0.37849057 0.63773585 0.38012579 0.63345912 0.38100629 0.62955975 0.38100629 0.6272956 0.38138365 0.62628931 0.38339623
0 0.64037736 0.54515723 0.64150943 0.54566038 0.64578616 0.54716981 0.65006289 0.54830189 0.65358491 0.54968553 0.6554717 0.55169811 0.65849057 0.55358491 0.66075472 0.55396226 0.66100629 0.55245283 0.66037736 0.55081761 0.65836478 0.54830189 0.65383648 0.54603774 0.64981132 0.54389937 0.64477987 0.54213836 0.64150943 0.54176101 0.64 0.54226415
0 0.62981132 0.62389937 0.6290566 0.62591195 0.62943396 0.6281761 0.62981132 0.63018868 0.63031447 0.63345912 0.63157233 0.63698113 0.63295597 0.64062893 0.63446541 0.64314465 0.6372327 0.64716981 0.63924528 0.64993711 0.6408805 0.65421384 0.64188679 0.65886792 0.64440252 0.66264151 0.64742138 0.66377358 0.64955975 0.66264151 0.65031447 0.65836478 0.64981132 0.65534591 0.6472956 0.65169811 0.64402516 0.64767296 0.64100629 0.64377358 0.63874214 0.64062893 0.6372327 0.63761006 0.63572327 0.63484277 0.63496855 0.63081761 0.63371069 0.62666667 0.63257862 0.62389937 0.63144654 0.62327044
0 0.62628931 0.78025157 0.62754717 0.7808805 0.63169811 0.78352201 0.63798742 0.78540881 0.64528302 0.78578616 0.64893082 0.78553459 0.65081761 0.78616352 0.65144654 0.78830189 0.65232704 0.79006289 0.65584906 0.7918239 0.66176101 0.79157233 0.66578616 0.78566038 0.66427673 0.7827673 0.66025157 0.77987421 0.65446541 0.78037736 0.65194969 0.78150943 0.64918239 0.78264151 0.64201258 0.78075472 0.63597484 0.77874214 0.63232704 0.77836478 0.6281761 0.77761006 0.62654088 0.77748428
0 0.65698113 0.88012579 0.65647799 0.88251572 0.65584906 0.88616352 0.65584906 0.89119497 0.65584906 0.89408805 0.65484277 0.89823899 0.65433962 0.90100629 0.65345912 0.90553459 0.65207547 0.90918239 0.6518239 0.91132075 0.65169811 0.91446541 0.65421384 0.91660377 0.65672956 0.91761006 0.65811321 0.9154717 0.65886792 0.91295597 0.6591195 0.91006289 0.6591195 0.90603774 0.65849057 0.90264151 0.65786164 0.89698113 0.65786164 0.89295597 0.65861635 0.88981132 0.65974843 0.88704403 0.6608805 0.88465409 0.66201258 0.88289308 0.6608805 0.88050314
0 0.77398589 0.64567901 0.77433862 0.64753086 0.77795414 0.64982363 0.78271605 0.65246914 0.78844797 0.65511464 0.79453263 0.65652557 0.79770723 0.65776014 0.80220459 0.66005291 0.80449735 0.66375661 0.80925926 0.6659612 0.81393298 0.66287478 0.81569665 0.65820106 0.81005291 0.65590829 0.80432099 0.65652557 0.7984127 0.65467372 0.78888889 0.65026455 0.78324515 0.64700176 0.77768959 0.64506173 0.77477954 0.64514991
0 0.77010582 0.87936508 0.77239859 0.88377425 0.77425044 0.88730159 0.77680776 0.89268078 0.77830688 0.89858907 0.77989418 0.9037037 0.78148148 0.90855379 0.78430335 0.91446208 0.7861552 0.91499118 0.78712522 0.91410935 0.7872134 0.91128748 0.78686067 0.90899471 0.78580247 0.90440917 0.78324515 0.89850088 0.7808642 0.89320988 0.77910053 0.88871252 0.77707231 0.88430335 0.77407407 0.87901235 0.77186949 0.87724868 0.77045855 0.87786596
0 0.89426808 0.86693122 0.89462081 0.86834215 0.8968254 0.87222222 0.89858907 0.87716049 0.90008818 0.88112875 0.9015873 0.88527337 0.90326279 0.88941799 0.9047619 0.89303351 0.90908289 0.90202822 0.91119929 0.90537919 0.91375661 0.90996473 0.91666667 0.91481481 0.91834215 0.91895944 0.92134039 0.92689594 0.92539683 0.93174603 0.93130511 0.9356261 0.93518519 0.93553792 0.93465608 0.93156966 0.9324515 0.92513228 0.92786596 0.91666667 0.92336861 0.91049383 0.9186067 0.90599647 0.91481481 0.89920635 0.90961199 0.88977072 0.90714286 0.88430335 0.90361552 0.87469136 0.90185185 0.86984127 0.90044092 0.8670194 0.89832451 0.86499118 0.8957672 0.86446208
0 0.90088183 0.76834215 0.90220459 0.77134039 0.90493827 0.77398589 0.9117284 0.77530864 0.91763668 0.77610229 0.92283951 0.77663139 0.92901235 0.77821869 0.93677249 0.7787478 0.94497354 0.77848325 0.94973545 0.77760141 0.95 0.77583774 0.94744268 0.77433862 0.94241623 0.77336861 0.93624339 0.77266314 0.93051146 0.77248677 0.92283951 0.77213404 0.91631393 0.77186949 0.91208113 0.77116402 0.90661376 0.76834215 0.90493827 0.7664903 0.90291005 0.76587302 0.90149912 0.76631393
0 0.91296296 0.66622575 0.91587302 0.66772487 0.92257496 0.66895944 0.93015873 0.66975309 0.9345679 0.66931217 0.93756614 0.66931217 0.94232804 0.66957672 0.9484127 0.67186949 0.9542328 0.67363316 0.96128748 0.67433862 0.96313933 0.67248677 0.96022928 0.6696649 0.95617284 0.6680776 0.94797178 0.66675485 0.94294533 0.66613757 0.93712522 0.66569665 0.9319224 0.66569665 0.92627866 0.66552028 0.92231041 0.66481481 0.9191358 0.66472663 0.91613757 0.66516755 0.91410935 0.66569665
