# Supplementary material for: VanillaNet-YOLOv8 segment: detection of nano-iron oxide regulation on rice seedling growth vitality under salt stress
Source: Front Plant Sci. 2025 Sep 17;16:1631279. doi: 10.3389/fpls.2025.1631279 (PMC12484053; doi:10.3389/fpls.2025.1631279)
Supplement: Supplementary file 5 [file DataSheet5.zip › label/test/10060-2024-3-19-12-38-16.txt]

0 0.50983664 0.11720542 0.50733403 0.11838721 0.50510949 0.12144595 0.50031283 0.1261731 0.49982621 0.12930136 0.49954814 0.13215155 0.50066041 0.13451512 0.50302398 0.13298575 0.50420577 0.13034411 0.50510949 0.12652068 0.50705596 0.12408759 0.50948905 0.12109837 0.51080987 0.11817866
0 0.48953771 0.23788669 0.48779979 0.23899896 0.48606187 0.2412235 0.48564477 0.24400417 0.48557525 0.24636774 0.48654849 0.2482447 0.49023288 0.24761905 0.4919708 0.24581161 0.49308307 0.2441432 0.49231839 0.2428919 0.49058047 0.24310045 0.4898853 0.243309 0.48905109 0.24136253 0.48939868 0.23955509
0 0.50552659 0.34376086 0.50726451 0.34362183 0.50997567 0.34459506 0.51206117 0.34577685 0.51345151 0.34688912 0.51511992 0.34827946 0.51602364 0.34946124 0.51644074 0.3513382 0.51581509 0.35279805 0.51386861 0.35286757 0.51268683 0.35196385 0.51185262 0.35036496 0.51087939 0.34918318 0.5092805 0.34786236 0.50719499 0.3464025 0.50503997 0.34494265
0 0.50987261 0.62855626 0.51050955 0.62685775 0.51050955 0.62547771 0.51008493 0.62388535 0.5104034 0.62303609 0.5133758 0.62229299 0.51815287 0.62218684 0.52070064 0.62165605 0.52420382 0.62070064 0.52632696 0.62048832 0.52738854 0.61878981 0.52707006 0.61740977 0.52547771 0.61666667 0.52324841 0.61666667 0.51985138 0.61624204 0.51581741 0.61656051 0.51167728 0.61804671 0.50912951 0.61889597 0.507431 0.61995754 0.50573248 0.62282378 0.50541401 0.62653928 0.50626327 0.62845011 0.50849257 0.62919321
0 0.2824 0.8666 0.2846 0.8664 0.2862 0.86666667 0.2874 0.86833333 0.28733333 0.8708 0.28546667 0.87373333 0.285 0.87466667 0.28466667 0.87586667 0.28713333 0.876 0.28906667 0.87453333 0.29033333 0.87213333 0.291 0.86946667 0.29126667 0.867 0.28986667 0.86473333 0.2872 0.86253333 0.28526667 0.86226667 0.28293333 0.86306667 0.28153333 0.8644 0.28146667 0.8656
0 0.64656085 0.36124339 0.64814815 0.36124339 0.64933862 0.36097884 0.65198413 0.36031746 0.65753968 0.35925926 0.66058201 0.35886243 0.66415344 0.35873016 0.66547619 0.35873016 0.66560847 0.36044974 0.66494709 0.36269841 0.66256614 0.36269841 0.66005291 0.36269841 0.65793651 0.36269841 0.65555556 0.36269841 0.65171958 0.36269841 0.6478836 0.36269841
0 0.77142857 0.13214286 0.77380952 0.13174603 0.7765873 0.13121693 0.7792328 0.13042328 0.78306878 0.13029101 0.78677249 0.13015873 0.79060847 0.13015873 0.79417989 0.13015873 0.79722222 0.13042328 0.79986772 0.13068783 0.8026455 0.13108466 0.80529101 0.13227513 0.8042328 0.13293651 0.80171958 0.13333333 0.79828042 0.13373016 0.79457672 0.13425926 0.79007937 0.13425926 0.78584656 0.13439153 0.78029101 0.13452381 0.77671958 0.13452381 0.77103175 0.13465608 0.76957672 0.13465608
0 0.90066138 0.11904762 0.90171958 0.11679894 0.90357143 0.11388889 0.90714286 0.11216931 0.91137566 0.11084656 0.91349206 0.10992063 0.91679894 0.10925926 0.91772487 0.11018519 0.91759259 0.11243386 0.91587302 0.11362434 0.91494709 0.11322751 0.91296296 0.11441799 0.91111111 0.11693122 0.90793651 0.11984127 0.90529101 0.12103175 0.90277778 0.12142857 0.90092593 0.12116402 0.9 0.12037037
0 0.63214115 0.1316166 0.6330949 0.13199809 0.63414402 0.13247496 0.63633763 0.13257034 0.63786361 0.13257034 0.63958035 0.13180734 0.64148784 0.13009061 0.64272771 0.12865999 0.64368145 0.12808774 0.64492132 0.13018598 0.64482594 0.13152122 0.64415832 0.13285646 0.64167859 0.13505007 0.63967573 0.13609919 0.63776824 0.13648069 0.63500238 0.13648069 0.6330949 0.13505007 0.63252265 0.13428708 0.63214115 0.13323796
0 0.91699489 0.24026258 0.91655726 0.24106492 0.91539023 0.24274252 0.91451495 0.24427425 0.91334792 0.2456601 0.91159737 0.24711889 0.90977389 0.24857768 0.90882567 0.24981765 0.90802334 0.25113056 0.90780452 0.25200584 0.90860686 0.25280817 0.91050328 0.25302699 0.91188913 0.25266229 0.91342086 0.25171408 0.91509847 0.25040117 0.91619256 0.24901532 0.91684902 0.24762947 0.91757841 0.24624362 0.91772429 0.24522247 0.91779723 0.24398249 0.91787017 0.24303428 0.91779723 0.24179431 0.91743253 0.24091904
0 0.90328228 0.35258935 0.90371991 0.35258935 0.90503282 0.35215171 0.90598104 0.35207877 0.90773158 0.35200584 0.90919037 0.35185996 0.91064916 0.35185996 0.91188913 0.35164114 0.91320204 0.35113056 0.91444201 0.35040117 0.91539023 0.35018235 0.91597374 0.35061999 0.9162655 0.35149526 0.91655726 0.35207877 0.9166302 0.35317287 0.91582786 0.35404814 0.91451495 0.35499635 0.91239971 0.35623632 0.91130562 0.35681984 0.90977389 0.35769511 0.90816922 0.35769511 0.90729395 0.35594457 0.90612691 0.35492341 0.90459519 0.35419402 0.90357403 0.3536105
0 0.9129403 0.66169818 0.91494253 0.66117909 0.91612903 0.66125324 0.91887282 0.66199481 0.92250649 0.66221728 0.92740082 0.66236559 0.93170189 0.66325547 0.93540971 0.66384872 0.93852429 0.66429366 0.94297367 0.66429366 0.94705228 0.66355209 0.94890619 0.66362625 0.95024101 0.66481275 0.95001854 0.66703745 0.94853541 0.66822395 0.94430849 0.66978124 0.94171301 0.67030033 0.93778272 0.67059696 0.93400074 0.66926214 0.93274008 0.66844642 0.92829069 0.66785317 0.92428624 0.66725992 0.91872451 0.66629588 0.91523915 0.66510938 0.91301446 0.66332963
0 0.90908417 0.75684093 0.90901001 0.75773081 0.90826845 0.75906563 0.90493141 0.75980719 0.90329996 0.75891732 0.90411568 0.7575825 0.90604375 0.75713756 0.90708194 0.75602521 0.90849092 0.75461624 0.91101224 0.7541713 0.91553578 0.75476455 0.9192436 0.75543196 0.92206155 0.756396 0.92154245 0.75773081 0.92109752 0.75965888 0.92191324 0.76180942 0.92102336 0.76344086 0.91820541 0.76158695 0.91850204 0.75913978 0.91649981 0.75862069 0.91264368 0.75854653 0.90989989 0.75817575 0.90938079 0.75773081
0 0.89988877 0.85183537 0.90574713 0.85279941 0.90901001 0.85487579 0.91197627 0.8579162 0.91538747 0.86288469 0.91835373 0.86711161 0.92102336 0.86985539 0.92391546 0.87230256 0.9272525 0.87526882 0.92992214 0.87823508 0.93207267 0.88097887 0.93348165 0.88335187 0.93444568 0.88542825 0.93474231 0.88661476 0.93385243 0.8882462 0.93199852 0.88854283 0.93014461 0.88787542 0.92643678 0.88646644 0.92480534 0.88468669 0.92220986 0.88112718 0.91916945 0.87741935 0.91694475 0.87282165 0.91523915 0.8693363 0.91308862 0.86607341 0.90878754 0.86199481 0.90611791 0.85917686 0.90396737 0.85754542 0.90107527 0.85665554 0.89855395 0.85517241 0.89729329 0.85257694
