# Supplementary material for: VanillaNet-YOLOv8 segment: detection of nano-iron oxide regulation on rice seedling growth vitality under salt stress
Source: Front Plant Sci. 2025 Sep 17;16:1631279. doi: 10.3389/fpls.2025.1631279 (PMC12484053; doi:10.3389/fpls.2025.1631279)
Supplement: Supplementary file 5 [file DataSheet5.zip › label/test/10060-2024-3-19-15-10-37.txt]

0 0.5112 0.11746667 0.50993333 0.119 0.5078 0.12106667 0.50613333 0.12526667 0.50533333 0.12766667 0.50433333 0.1304 0.50293333 0.1336 0.5008 0.13413333 0.50033333 0.1338 0.49986667 0.1328 0.4996 0.13113333 0.50093333 0.1282 0.50213333 0.12606667 0.50293333 0.1244 0.5034 0.12266667 0.50473333 0.12066667 0.509 0.11733333 0.51033333 0.1164 0.51086667 0.1162
0 0.49065588 0.23773585 0.48966757 0.23962264 0.48903863 0.24177898 0.48948787 0.24312668 0.49191375 0.2425876 0.49245283 0.24456424 0.49074573 0.24681042 0.49020665 0.24842767 0.48751123 0.24941599 0.48661276 0.2475292 0.48598383 0.2442947 0.48598383 0.24150943 0.48670261 0.23926325 0.4885894 0.2378257
0 0.50305481 0.34267745 0.5049416 0.34492363 0.50745732 0.34690027 0.51042228 0.34914645 0.51221923 0.35139263 0.51617251 0.35283019 0.5178796 0.35085355 0.51698113 0.34869721 0.51356694 0.3460018 0.50979335 0.34384546 0.50700809 0.34285714
0 0.50825295 0.62947481 0.5096463 0.62968917 0.51071811 0.62861736 0.51103966 0.62700965 0.51071811 0.62454448 0.51125402 0.62347267 0.51607717 0.62336549 0.51982851 0.62282958 0.52357985 0.62175777 0.52508039 0.62036442 0.52550911 0.61832797 0.52411576 0.61618435 0.52111468 0.61446945 0.51864952 0.61457663 0.5153269 0.61564845 0.51264737 0.61672026 0.51039657 0.61854234 0.50953912 0.62004287 0.5079314 0.62132905 0.50621651 0.62325831 0.50557342 0.62583065 0.50610932 0.62851018
0 0.28261351 0.86659284 0.28394241 0.86659284 0.28490218 0.8662237 0.28623108 0.86659284 0.28696936 0.86747877 0.28755999 0.86910299 0.2873385 0.87117017 0.28623108 0.87331118 0.28564046 0.8749354 0.28475452 0.87648579 0.28438538 0.87788852 0.28541897 0.87818383 0.28719085 0.8772979 0.2891842 0.87530454 0.29073459 0.87279439 0.29125138 0.87057955 0.29139904 0.86762643 0.29125138 0.86459948 0.28925803 0.86216316 0.28755999 0.86142488 0.28482835 0.86231082 0.28290882 0.86363972 0.28187523 0.86496862 0.28143226 0.86651901
0 0.40287929 0.8514581 0.40265781 0.85227021 0.40265781 0.85352529 0.40295312 0.85492802 0.40383906 0.85647841 0.40450351 0.85743817 0.40413437 0.85876707 0.40339609 0.85965301 0.40221484 0.86076043 0.40199336 0.86208933 0.40420819 0.86223699 0.40568475 0.86172019 0.40753045 0.86164636 0.40908084 0.8612034 0.40849022 0.85928387 0.40797342 0.85810262 0.40834256 0.85706903 0.40878553 0.8556663 0.40760428 0.85433739 0.40708749 0.85286083 0.40598007 0.85086748 0.40420819 0.85020303
0 0.89760115 0.85477981 0.9000358 0.85714286 0.90418904 0.85929108 0.90705335 0.86165414 0.90948801 0.86501969 0.91306839 0.86881489 0.91521661 0.87060508 0.91679198 0.87289653 0.91808092 0.87554601 0.9207304 0.88041532 0.92388113 0.88456856 0.92710347 0.88807734 0.93118511 0.89044039 0.93412102 0.89115646 0.93569638 0.8895811 0.93512352 0.88657358 0.93361976 0.88284998 0.93003938 0.8782671 0.92724669 0.87511636 0.92431078 0.87289653 0.9216613 0.8707483 0.91894021 0.86845686 0.91614751 0.86480487 0.91435732 0.862227 0.91170784 0.85864662 0.90905836 0.8556391 0.90612245 0.85234515 0.90275689 0.850913 0.89924812 0.85069817 0.89795918 0.8519155 0.89752954 0.85356248
0 0.90440387 0.75982814 0.90712496 0.75989975 0.9094164 0.7594701 0.91056212 0.75853921 0.91242392 0.75882564 0.91571787 0.75961332 0.91808092 0.75968493 0.91836735 0.76111708 0.91929825 0.76219119 0.92094522 0.76204798 0.9216613 0.75997136 0.92209094 0.75796634 0.92123165 0.75574651 0.91901182 0.75460079 0.91578947 0.75424275 0.91271035 0.75388471 0.90970283 0.75424275 0.90726817 0.75553169 0.90633727 0.75717866 0.90590763 0.75818117 0.90418904 0.75839599
0 0.91256713 0.66401719 0.91471536 0.66552095 0.91936985 0.6670247 0.9254565 0.66766917 0.93011099 0.66802721 0.93383459 0.66902972 0.93691371 0.67103473 0.94156821 0.67189402 0.94629431 0.67132116 0.95044755 0.67024705 0.95366989 0.66902972 0.95309703 0.66680988 0.9509488 0.66494808 0.94600788 0.66444683 0.94035088 0.66451844 0.93440745 0.66437522 0.92889366 0.66330111 0.92216255 0.66172574 0.91672037 0.66079484 0.91278195 0.66072324 0.9122807 0.66251343
0 0.64638219 0.36264688 0.64749536 0.36264688 0.64897959 0.36277056 0.65231911 0.36239951 0.65541126 0.36215213 0.65739023 0.36202845 0.65974026 0.36215213 0.66283241 0.36277056 0.66580087 0.36190476 0.66679035 0.35943105 0.66604824 0.35794682 0.66221398 0.35769944 0.65776129 0.35819419 0.65367965 0.3589363 0.64848485 0.35967842 0.64675325 0.36042053 0.64564007 0.36141002
0 0.90225794 0.35384615 0.90493685 0.35422886 0.90677382 0.35568312 0.90807501 0.35782625 0.91174895 0.35836204 0.91358592 0.35675469 0.91572905 0.35499426 0.91817834 0.35308075 0.91756602 0.34986605 0.91618829 0.34948335 0.91473402 0.35093762 0.91350938 0.35216227 0.910907 0.35262151 0.90807501 0.35254497 0.90455415 0.35208573 0.901416 0.35292767
0 0.90723307 0.25342518 0.90922312 0.25373134 0.9133563 0.2536548 0.9152698 0.25143513 0.91680061 0.24921546 0.91802526 0.24714887 0.91879066 0.24538844 0.91902028 0.24247991 0.91840796 0.23849981 0.91634137 0.24033678 0.91511672 0.24339839 0.91381554 0.24554152 0.91197857 0.24760811 0.90945274 0.24913892 0.90830463 0.25044011 0.90746269 0.25204746
0 0.8996129 0.12111828 0.90124731 0.12180645 0.90546237 0.1212043 0.9076129 0.11931183 0.9088172 0.11750538 0.91148387 0.11552688 0.91397849 0.11346237 0.91673118 0.11243011 0.91810753 0.11131183 0.91698925 0.10916129 0.91303226 0.10967742 0.90950538 0.11113978 0.9064086 0.11268817 0.90417204 0.11483871 0.90253763 0.11724731 0.90090323 0.11948387 0.89995699 0.12025806
0 0.63206667 0.13286667 0.63193333 0.13413333 0.63313333 0.13613333 0.6352 0.13726667 0.6398 0.1374 0.64186667 0.13693333 0.64426667 0.13546667 0.6452 0.13393333 0.6458 0.13266667 0.6458 0.12993333 0.64406667 0.12826667 0.64233333 0.12786667 0.6414 0.1294 0.64086667 0.13106667 0.63893333 0.13226667 0.63646667 0.1328 0.63466667 0.13286667 0.633 0.13273333
0 0.77207334 0.13286319 0.77132111 0.13370945 0.7722614 0.13493183 0.77649271 0.13530795 0.7812882 0.13511989 0.78561354 0.1348378 0.79106723 0.13436765 0.79670898 0.13399154 0.80197461 0.13342736 0.80658204 0.1325811 0.80658204 0.13154678 0.80197461 0.1309826 0.79464034 0.1303244 0.78937471 0.13013634 0.78382699 0.13013634 0.77987776 0.13060649 0.777433 0.13117066 0.77338975 0.1319229
0 0.66399604 0.23214639 0.66587537 0.23353116 0.66666667 0.23491592 0.66706231 0.2363996 0.66350148 0.23649852 0.66162216 0.23738872 0.66439169 0.23946588 0.66557864 0.24124629 0.66676558 0.24421365 0.67121662 0.2446093 0.67151335 0.24203759 0.67250247 0.23936696 0.67279921 0.23709199 0.671909 0.23511375 0.66844708 0.23372898 0.66518299 0.23204748
