# Supplementary material for: VanillaNet-YOLOv8 segment: detection of nano-iron oxide regulation on rice seedling growth vitality under salt stress
Source: Front Plant Sci. 2025 Sep 17;16:1631279. doi: 10.3389/fpls.2025.1631279 (PMC12484053; doi:10.3389/fpls.2025.1631279)
Supplement: Supplementary file 5 [file DataSheet5.zip › label/test/10060-2024-3-20-3-54-43.txt]

0 0.518 0.107 0.5162 0.10766667 0.51473333 0.1084 0.51066667 0.11313333 0.50833333 0.11513333 0.50386667 0.12166667 0.50266667 0.1244 0.5012 0.128 0.49993333 0.1314 0.49953333 0.13253333 0.4992 0.13433333 0.50153333 0.1342 0.50273333 0.1334 0.50493333 0.132 0.50686667 0.1296 0.50713333 0.12793333 0.50633333 0.12746667 0.50673333 0.12533333 0.50846667 0.12213333 0.5104 0.1198 0.5122 0.11753333 0.51306667 0.116 0.5144 0.1136 0.516 0.11113333 0.51786667 0.10893333
0 0.49533333 0.22806667 0.49486667 0.22786667 0.49326667 0.22833333 0.49173333 0.22913333 0.49053333 0.23033333 0.48906667 0.2322 0.4874 0.2346 0.4858 0.23706667 0.48466667 0.24013333 0.48433333 0.24313333 0.48433333 0.24666667 0.4852 0.2486 0.487 0.24926667 0.48866667 0.24773333 0.48993333 0.2462 0.49126667 0.24493333 0.49233333 0.24286667 0.49133333 0.24266667 0.4904 0.24193333 0.4906 0.23986667 0.4918 0.2374 0.49286667 0.23426667 0.4938 0.23186667 0.49493333 0.2298
0 0.49893333 0.34173333 0.50133333 0.34213333 0.50366667 0.34306667 0.50573333 0.3444 0.50813333 0.34686667 0.51026667 0.34846667 0.512 0.35026667 0.51393333 0.35266667 0.5156 0.35193333 0.51673333 0.34946667 0.51593333 0.348 0.514 0.34626667 0.5112 0.34466667 0.5088 0.34326667 0.50686667 0.342 0.50406667 0.3412 0.50133333 0.3408
0 0.50826667 0.62813333 0.5108 0.62766667 0.51146667 0.6252 0.51253333 0.6242 0.51513333 0.6238 0.51753333 0.6254 0.52226667 0.62626667 0.52546667 0.62386667 0.52606667 0.6202 0.52573333 0.6166 0.5238 0.61506667 0.52046667 0.61533333 0.516 0.61666667 0.51173333 0.61846667 0.50986667 0.61993333 0.50706667 0.622 0.5054 0.62433333 0.50493333 0.62726667 0.50606667 0.62866667 0.5076 0.62913333
0 0.65215639 0.3534865 0.65328497 0.35437324 0.65465538 0.35582426 0.65699315 0.35638855 0.6592503 0.35679162 0.66021765 0.35832326 0.66062072 0.35961306 0.66029827 0.36146715 0.66158807 0.36235389 0.6643289 0.36187021 0.66537686 0.36009674 0.66586054 0.35824264 0.6649738 0.35743652 0.66440951 0.35663039 0.66440951 0.35501814 0.66328094 0.35243853 0.66118501 0.35114873 0.65965337 0.3503426 0.65868601 0.34977832 0.6566707 0.35002015 0.65481661 0.35066505 0.65264006 0.35211608
0 0.66045949 0.22450625 0.66110439 0.22571544 0.66247481 0.22789198 0.66424829 0.22910117 0.66610238 0.23135832 0.66634422 0.23337364 0.66602177 0.23571141 0.66465135 0.23603386 0.66287787 0.23667876 0.66231358 0.23724305 0.66392584 0.23869407 0.66489319 0.23925836 0.6656187 0.24062878 0.66650544 0.24232164 0.66932688 0.24272471 0.6706973 0.24240226 0.67142281 0.24087062 0.67150343 0.23869407 0.67118098 0.23667876 0.67118098 0.23337364 0.67077791 0.23127771 0.66892382 0.22982668 0.66577993 0.22700524 0.66481258 0.22587666 0.66279726 0.22466747 0.66158807 0.22378073
0 0.12860834 0.2192691 0.12971576 0.22022887 0.13074935 0.22177925 0.13318568 0.22325581 0.13517903 0.22392027 0.13813215 0.22421558 0.13901809 0.2229605 0.13894426 0.21860465 0.13709856 0.21830934 0.13636028 0.22059801 0.13525286 0.22052418 0.13303802 0.21830934 0.13133998 0.2174234 0.12934662 0.21771872 0.12853451 0.21853082
0 0.28163522 0.86628931 0.28440252 0.86641509 0.28503145 0.86591195 0.28742138 0.86993711 0.2872956 0.87408805 0.28603774 0.87786164 0.28477987 0.88226415 0.28389937 0.88603774 0.28264151 0.89006289 0.28201258 0.89245283 0.28553459 0.89106918 0.28691824 0.88641509 0.28993711 0.87874214 0.29106918 0.87333333 0.29144654 0.86830189 0.29081761 0.86465409 0.2890566 0.86238994 0.28666667 0.86213836 0.28301887 0.86264151 0.28100629 0.86440252
0 0.39672956 0.84918239 0.39949686 0.85006289 0.40163522 0.85207547 0.40264151 0.8554717 0.40251572 0.85836478 0.39987421 0.85899371 0.39672956 0.85937107 0.39471698 0.86012579 0.39735849 0.86150943 0.40113208 0.86188679 0.40440252 0.86150943 0.40767296 0.86062893 0.40830189 0.85710692 0.40792453 0.85433962 0.40490566 0.85044025 0.40289308 0.84842767 0.39874214 0.84805031
0 0.63966667 0.12433333 0.63966667 0.126 0.64026667 0.1276 0.64046667 0.129 0.63933333 0.13166667 0.63793333 0.13313333 0.63526667 0.13353333 0.63306667 0.13293333 0.6314 0.13286667 0.63113333 0.1338 0.63306667 0.1354 0.63593333 0.13673333 0.63846667 0.1368 0.6408 0.13613333 0.64253333 0.1344 0.64386667 0.13153333 0.64393333 0.12966667 0.64346667 0.128 0.64233333 0.12633333 0.64186667 0.1248 0.64073333 0.1236
0 0.77166373 0.13392122 0.77295708 0.13521458 0.77589653 0.13533216 0.78048207 0.13497942 0.78353909 0.13392122 0.78824221 0.13203998 0.79176955 0.13121693 0.79470899 0.13051146 0.7978836 0.12992357 0.80188125 0.12957084 0.80811287 0.12921811 0.8122281 0.12698413 0.81199295 0.12404468 0.80881834 0.12204586 0.80493827 0.12169312 0.80152851 0.12263374 0.79729571 0.12416226 0.79271017 0.12557319 0.78741917 0.12663139 0.78224574 0.12851264 0.77754262 0.13062904 0.77272193 0.13156966
0 0.77954145 0.24221046 0.7776602 0.24209289 0.77483833 0.24397413 0.77330982 0.24656085 0.77225162 0.24950029 0.77189888 0.25243974 0.77542622 0.25243974 0.77730747 0.25044092 0.77848325 0.24914756 0.78036449 0.24844209 0.78024691 0.24691358 0.77824809 0.24632569 0.77824809 0.24503233 0.77954145 0.2436214
0 0.89644624 0.85389114 0.89851552 0.85596041 0.90166442 0.85748988 0.90463338 0.85982906 0.90841206 0.86369771 0.91147099 0.86801619 0.91641925 0.87413405 0.91965812 0.87836257 0.9205578 0.88403059 0.9234368 0.88879892 0.92802519 0.89329735 0.93162393 0.89536662 0.93612236 0.89563653 0.93756185 0.894287 0.93738192 0.8894287 0.9334233 0.88331084 0.92838507 0.87863248 0.92316689 0.87476383 0.9188484 0.87107512 0.91596941 0.86711651 0.91282051 0.86288799 0.90931174 0.85802969 0.90517319 0.85362123 0.90184435 0.85074224 0.89869546 0.85047233 0.89626631 0.85209177
0 0.90346379 0.75987404 0.90814215 0.75996401 0.90976158 0.75888439 0.91363023 0.75969411 0.91893837 0.7608637 0.9219973 0.7608637 0.92298695 0.75888439 0.9205578 0.75672515 0.91614935 0.75528565 0.91192083 0.75420603 0.90697256 0.75465587 0.90580297 0.75546559 0.90598291 0.75726496 0.90346379 0.75825461 0.90337382 0.75879442
0 0.9122807 0.66378767 0.91443995 0.66540711 0.91929825 0.66630679 0.9254161 0.66738641 0.93117409 0.66837607 0.9365722 0.66909582 0.94367971 0.67161493 0.94997751 0.6734143 0.9562753 0.67395412 0.95924426 0.67323437 0.95924426 0.67044534 0.95672515 0.66810616 0.95069726 0.66675664 0.94080072 0.66495726 0.93468286 0.66396761 0.92757535 0.66252812 0.92145749 0.66144849 0.9154296 0.66090868 0.91246064 0.66099865 0.9120108 0.66288799
0 0.90166905 0.35326657 0.90290892 0.35383882 0.90472103 0.35555556 0.90662852 0.35679542 0.91015737 0.35746304 0.91378159 0.35708155 0.9159752 0.35546018 0.91807344 0.35364807 0.91893181 0.35116834 0.91826419 0.34659037 0.91521221 0.34477825 0.9130186 0.3461135 0.91359084 0.34811636 0.91559371 0.34697186 0.91578445 0.34811636 0.91406772 0.35069146 0.91130186 0.35212208 0.90701001 0.35307582 0.90348116 0.35307582
0 0.90786838 0.25436338 0.91044349 0.25340963 0.91330472 0.25178827 0.91483071 0.24930854 0.91645207 0.24597043 0.91797806 0.24206009 0.91921793 0.23843586 0.91902718 0.23414402 0.91740582 0.23137816 0.91530758 0.23147353 0.91463996 0.23366714 0.91444921 0.2360515 0.91406772 0.23910348 0.91330472 0.24253696 0.91101574 0.2468288 0.9089175 0.25007153 0.90624702 0.25073915 0.90624702 0.25274201 0.90701001 0.25369576
0 0.90033381 0.12207916 0.90367191 0.12141154 0.90691464 0.11950405 0.90872675 0.11750119 0.91015737 0.11454459 0.91187411 0.11168336 0.91349547 0.10977587 0.91568908 0.10872675 0.91835956 0.10863138 0.92255603 0.10786838 0.92198379 0.1051979 0.91616595 0.10424416 0.91359084 0.10605627 0.91139723 0.10767763 0.90863138 0.10996662 0.90653314 0.11196948 0.90443491 0.11463996 0.90138293 0.11759657 0.89966619 0.11902718 0.90004769 0.12074392
0 0.2666 0.106 0.2664 0.1066 0.2664 0.10826667 0.26766667 0.10993333 0.26846667 0.1106 0.269 0.1118 0.2694 0.1134 0.27126667 0.11506667 0.27353333 0.1146 0.27353333 0.11293333 0.27326667 0.111 0.27266667 0.10986667 0.27113333 0.10873333 0.27 0.10793333 0.26893333 0.10706667
0 0.3962 0.34506667 0.39653333 0.34633333 0.396 0.3482 0.39466667 0.35013333 0.394 0.35206667 0.3972 0.35226667 0.3994 0.35133333 0.401 0.35113333 0.402 0.35 0.4016 0.34826667 0.401 0.34686667 0.40013333 0.34566667 0.398 0.34446667 0.39713333 0.34433333
