# Supplementary material for: VanillaNet-YOLOv8 segment: detection of nano-iron oxide regulation on rice seedling growth vitality under salt stress
Source: Front Plant Sci. 2025 Sep 17;16:1631279. doi: 10.3389/fpls.2025.1631279 (PMC12484053; doi:10.3389/fpls.2025.1631279)
Supplement: Supplementary file 5 [file DataSheet5.zip › label/test/10090-2024-3-18-23-34-5.txt]

0 0.84695057 0.89970069 0.84754327 0.90103426 0.84917319 0.90399775 0.85109945 0.90785028 0.85184033 0.91140647 0.85213668 0.91511083 0.8519885 0.91837067 0.85080311 0.92044512 0.84946954 0.92266773 0.85021041 0.92474218 0.85213668 0.9257794 0.85465564 0.92592757 0.85643374 0.92385313 0.85732278 0.92148234 0.85776731 0.91866702 0.85806366 0.91629623 0.85747096 0.91392544 0.85539651 0.91081377 0.85480382 0.90829481 0.85391477 0.90414592 0.85287755 0.90044156 0.84976588 0.89807077 0.84783962 0.89747807
0 0.86176802 0.77464142 0.85984175 0.77464142 0.85732278 0.77464142 0.85421112 0.77493777 0.85065493 0.77493777 0.84872866 0.77493777 0.84798779 0.77597499 0.84902501 0.77730856 0.85124763 0.77864213 0.85406294 0.7799757 0.85776731 0.78130927 0.86147167 0.78160562 0.86369429 0.78160562 0.86636143 0.78130927 0.86680595 0.7805684 0.86532421 0.78012387 0.86250889 0.77967935 0.85984175 0.7787903 0.85806366 0.77804943 0.85998992 0.77716038 0.86117532 0.77612316
0 0.8659169 0.65402738 0.867695 0.65550913 0.87125119 0.6574354 0.87569642 0.65817627 0.88014165 0.65802809 0.88399419 0.6574354 0.88829125 0.65610183 0.89169927 0.65417556 0.89510728 0.65224929 0.89821894 0.65032302 0.89970069 0.64824858 0.89970069 0.64706318 0.89747807 0.64721136 0.89332918 0.64958215 0.88992117 0.65076754 0.88251245 0.65269381 0.87688182 0.65328651 0.87199206 0.65328651 0.867695 0.65254564 0.86606508 0.65224929
0 0.62824502 0.62009542 0.62928224 0.62039177 0.63002312 0.62142899 0.63120851 0.62276257 0.63180121 0.62379979 0.63239391 0.62468883 0.63372748 0.6266151 0.63446835 0.62809685 0.6353574 0.62957859 0.63728367 0.62868954 0.63713549 0.62705963 0.63624644 0.62513336 0.63595009 0.62424431 0.63698732 0.62216987 0.63802454 0.62068812 0.63728367 0.62039177 0.6353574 0.62098447 0.63432018 0.62053995 0.63224573 0.6190582 0.63061581 0.61861368 0.62898589 0.61876185
0 0.7509335 0.42406057 0.75241524 0.42569049 0.75256342 0.42702406 0.75226707 0.42850581 0.75197072 0.42998755 0.75626778 0.4308766 0.75937945 0.4308766 0.76175024 0.42939486 0.76204659 0.42732041 0.76130571 0.4250978 0.76026849 0.4245051 0.75863857 0.42554232 0.75804587 0.42717224 0.757305 0.42761676 0.75611961 0.42702406 0.75508239 0.42539414 0.75241524 0.42361605
0 0.85969358 0.49740695 0.86117532 0.49740695 0.86295341 0.49740695 0.8659169 0.49696242 0.86695413 0.4965179 0.86799135 0.4965179 0.87036214 0.49636972 0.87273293 0.49636972 0.8746592 0.49562885 0.87451102 0.49370258 0.87169571 0.49251719 0.86873222 0.49222084 0.86695413 0.49207266 0.86295341 0.49236901 0.86102715 0.49281354 0.85910088 0.49355441 0.85850818 0.49444346
0 0.75997214 0.26655109 0.76278746 0.26684744 0.76515825 0.26669927 0.7660473 0.26625474 0.76797357 0.26669927 0.76975166 0.26773649 0.77197428 0.26936641 0.77375237 0.27069998 0.77656769 0.27218172 0.77716038 0.2711445 0.77538229 0.26862553 0.77330785 0.26610657 0.7712334 0.264773 0.77019618 0.26388395 0.77006579 0.26190789 0.76802632 0.26138158 0.76552632 0.26118421 0.76348684 0.26164474 0.76210526 0.26243421 0.76 0.26335526 0.75940789 0.26414474 0.75960526 0.26565789
0 0.62973684 0.26289474 0.63092105 0.26375 0.6325 0.26460526 0.63532895 0.26526316 0.63815789 0.26611842 0.64052632 0.26717105 0.64355263 0.26888158 0.64664474 0.27059211 0.64967105 0.27138158 0.65046053 0.27078947 0.64940789 0.26888158 0.64947368 0.26769737 0.64861842 0.26585526 0.64625 0.26453947 0.64440789 0.26361842 0.64138158 0.26276316 0.63927632 0.26138158 0.63631579 0.26039474 0.63282895 0.26019737 0.63072368 0.26006579 0.63 0.26144737 0.62980263 0.26203947
0 0.88223684 0.29013158 0.88592105 0.29 0.89125 0.28993421 0.895 0.29026316 0.89815789 0.28947368 0.90355263 0.28638158 0.90993421 0.27927632 0.91296053 0.27493421 0.91447368 0.27197368 0.91592105 0.27118421 0.91605263 0.27447368 0.91453947 0.27809211 0.91388158 0.28092105 0.91256579 0.28368421 0.91 0.28684211 0.90710526 0.28993421 0.90467105 0.29118421 0.90098684 0.29302632 0.89618421 0.29440789 0.88960526 0.29453947 0.88375 0.29375 0.88144737 0.29236842 0.88125 0.29098684
