# Supplementary material for: VanillaNet-YOLOv8 segment: detection of nano-iron oxide regulation on rice seedling growth vitality under salt stress
Source: Front Plant Sci. 2025 Sep 17;16:1631279. doi: 10.3389/fpls.2025.1631279 (PMC12484053; doi:10.3389/fpls.2025.1631279)
Supplement: Supplementary file 5 [file DataSheet5.zip › label/test/10090-2024-3-19-12-20-5.txt]

0 0.92671053 0.13171053 0.92940789 0.13111842 0.93118421 0.13013158 0.93256579 0.13144737 0.93177632 0.13342105 0.92907895 0.13677632 0.92381579 0.14210526 0.92210526 0.14526316 0.92039474 0.1475 0.91815789 0.14703947 0.91848684 0.14381579 0.91967105 0.14203947 0.92138158 0.14 0.92302632 0.13782895 0.92460526 0.13578947 0.92605263 0.13394737
0 0.91769737 0.26006579 0.91631579 0.26032895 0.91440789 0.26203947 0.91289474 0.26546053 0.91092105 0.26835526 0.90927632 0.27131579 0.90769737 0.27401316 0.90625 0.27618421 0.90526316 0.27782895 0.90440789 0.27914474 0.90348684 0.28026316 0.90138158 0.28223684 0.90026316 0.28375 0.89782895 0.28578947 0.89480263 0.28631579 0.89138158 0.28710526 0.88842105 0.28796053 0.88598684 0.28861842 0.88480263 0.28980263 0.88782895 0.29138158 0.89203947 0.29105263 0.89921053 0.28953947 0.90256579 0.28789474 0.90592105 0.28539474 0.90756579 0.28296053 0.90986842 0.28 0.91184211 0.27625 0.91401316 0.27309211 0.91552632 0.27052632 0.91664474 0.26848684 0.91664474 0.26618421 0.91789474 0.26381579 0.91842105 0.26125
0 0.75750818 0.42174646 0.75949053 0.42298543 0.7608534 0.42484389 0.76395084 0.42571117 0.76531371 0.4244722 0.76704827 0.42125087 0.76915452 0.42050748 0.76952622 0.42471999 0.76816335 0.42756963 0.7655615 0.42979978 0.75924274 0.43041927 0.75676479 0.42992368 0.75577361 0.42769353 0.75688869 0.42546338 0.75676479 0.42298543
0 0.86331648 0.49249182 0.8672812 0.49125285 0.87359996 0.49050947 0.87880365 0.49088116 0.88388344 0.49187234 0.88735256 0.49385469 0.88859154 0.49484587 0.88487462 0.49484587 0.87979483 0.49435028 0.87719298 0.49422639 0.87285658 0.49521756 0.86901576 0.49670433 0.86492715 0.49682823 0.8624492 0.49546536
0 0.63564241 0.26129202 0.63605705 0.2621904 0.63764651 0.26315789 0.64082541 0.26419449 0.64324414 0.26467824 0.64566287 0.26585305 0.64821981 0.26820268 0.65146782 0.27124337 0.65519958 0.27428406 0.65920776 0.276841 0.66418344 0.27815402 0.66542736 0.27760117 0.66473629 0.27504423 0.66342326 0.27234907 0.66010615 0.26986123 0.6575492 0.26813357 0.65388655 0.26606037 0.64967105 0.2642636 0.64690679 0.26267415 0.64365878 0.26067006 0.64096362 0.25928793 0.63875221 0.25887329 0.6365408 0.25880418 0.6354351 0.25990989
0 0.76583923 0.26474735 0.76887992 0.26488556 0.77129865 0.26481645 0.77351006 0.26433271 0.77530683 0.26412539 0.77924591 0.26606037 0.78380694 0.26917017 0.78664031 0.27096694 0.7885753 0.2726255 0.79044118 0.27435316 0.79251437 0.27331656 0.79147778 0.27062141 0.78822977 0.26827178 0.78498176 0.26592216 0.78201017 0.26398717 0.77979876 0.26267415 0.77668897 0.26080827 0.77399381 0.25997899 0.77053848 0.25970257 0.76894903 0.26046274 0.76625387 0.26122291 0.76528638 0.26232862
0 0.63387393 0.61761781 0.6341608 0.61943467 0.63607329 0.6223034 0.63846389 0.624694 0.64056763 0.62670211 0.64295823 0.62890147 0.64573133 0.63119645 0.64802632 0.63310894 0.64936506 0.63349143 0.64831319 0.63090958 0.64544446 0.62775398 0.64286261 0.62488525 0.6408545 0.62220777 0.63817702 0.61924342 0.63607329 0.61742656
0 0.75322368 0.63657895 0.75467105 0.63796053 0.75532895 0.63934211 0.75519737 0.64098684 0.75289474 0.64230263 0.75105263 0.64315789 0.74973684 0.64460526 0.74927632 0.64638158 0.75026316 0.64809211 0.75151316 0.64736842 0.75164474 0.64638158 0.75342105 0.64585526 0.75565789 0.64486842 0.75736842 0.64355263 0.75947368 0.63980263 0.75868421 0.63815789 0.75684211 0.63684211 0.75486842 0.63625
0 0.87203947 0.65092105 0.87414474 0.65125 0.87730263 0.65230263 0.88046053 0.65355263 0.88296053 0.65506579 0.89105263 0.65677632 0.89644737 0.65651316 0.90065789 0.65532895 0.90486842 0.65388158 0.90835526 0.65230263 0.91111842 0.65131579 0.91421053 0.65059211 0.91552632 0.65085526 0.91434211 0.65302632 0.91092105 0.65467105 0.90796053 0.65638158 0.90486842 0.65769737 0.89796053 0.65927632 0.89348684 0.66013158 0.88921053 0.66059211 0.88421053 0.66072368 0.88019737 0.66 0.87690789 0.65802632 0.87460526 0.65638158 0.87269737 0.65421053 0.87243421 0.65256579
0 0.73934211 0.75065789 0.74085526 0.75065789 0.74414474 0.75197368 0.74743421 0.75276316 0.75026316 0.75375 0.75381579 0.75460526 0.75717105 0.75513158 0.76052632 0.75559211 0.76177632 0.75631579 0.76078947 0.75736842 0.75769737 0.75769737 0.75348684 0.75796053 0.74907895 0.7575 0.74532895 0.75657895 0.74223684 0.75513158 0.74052632 0.75348684 0.73907895 0.75197368 0.73907895 0.75138158
0 0.75375 0.86835526 0.75532895 0.86802632 0.75796053 0.86776316 0.76072368 0.86769737 0.76217105 0.86782895 0.76414474 0.86875 0.76506579 0.86940789 0.76565789 0.87026316 0.76493421 0.87151316 0.76388158 0.87289474 0.76256579 0.87421053 0.76105263 0.87348684 0.76125 0.87190789 0.76072368 0.87098684 0.75855263 0.87026316 0.75480263 0.87059211 0.75276316 0.87
0 0.86157895 0.77631579 0.86473684 0.77598684 0.86677632 0.77519737 0.86730263 0.77381579 0.86276316 0.77375 0.86039474 0.77401316 0.85828947 0.77414474 0.85592105 0.77434211 0.85421053 0.77460526 0.85315789 0.77565789 0.85473684 0.7775 0.85789474 0.77940789 0.86230263 0.78098684 0.86539474 0.78217105 0.86802632 0.78309211 0.87177632 0.78381579 0.87585526 0.78440789 0.87914474 0.78401316 0.88217105 0.78348684 0.88368421 0.78296053 0.88335526 0.78263158 0.88065789 0.78210526 0.87802632 0.78203947 0.87467105 0.78177632 0.87197368 0.78131579 0.87052632 0.78085526 0.86776316 0.77986842 0.86572368 0.77894737 0.86401316 0.77815789 0.86296053 0.77756579
0 0.61581244 0.88479459 0.61597651 0.88643523 0.6177812 0.89078291 0.61909371 0.89431028 0.62057028 0.89759155 0.62130857 0.90103688 0.62262108 0.90415409 0.62426171 0.90530253 0.62458984 0.90284158 0.62368749 0.90038063 0.6231953 0.89709936 0.62253905 0.89324386 0.62114451 0.88988056 0.61925778 0.88577897 0.61769917 0.88331802 0.6164687 0.88364615
0 0.85189986 0.89841187 0.85206392 0.9000525 0.85288424 0.90300564 0.85444284 0.90735333 0.85567332 0.91334165 0.85723192 0.91727917 0.8584624 0.9209706 0.85756005 0.92449797 0.85797021 0.92868159 0.86207179 0.93048628 0.86371243 0.92712298 0.86322024 0.92367765 0.86305618 0.92031435 0.86198976 0.9173612 0.86092335 0.91366977 0.86018506 0.91096272 0.85895459 0.90587676 0.85854443 0.90325174 0.85723192 0.89964234 0.85550925 0.89718139 0.8530483 0.89660717 0.85214595 0.89677123
0 0.15265646 0.73004202 0.15334752 0.73149326 0.15403859 0.73322092 0.1541077 0.73577786 0.15327842 0.73778195 0.15161986 0.73868034 0.14989219 0.7393023 0.15348574 0.74089175 0.15597357 0.74006247 0.15770124 0.73861123 0.15866873 0.73605429 0.15915248 0.73349735 0.15977444 0.73273717 0.16164031 0.73287539 0.1615021 0.73170057 0.15873784 0.73059487 0.15721749 0.73004202 0.15472966 0.72962738 0.15334752 0.72942006
