# Supplementary material for: VanillaNet-YOLOv8 segment: detection of nano-iron oxide regulation on rice seedling growth vitality under salt stress
Source: Front Plant Sci. 2025 Sep 17;16:1631279. doi: 10.3389/fpls.2025.1631279 (PMC12484053; doi:10.3389/fpls.2025.1631279)
Supplement: Supplementary file 5 [file DataSheet5.zip › label/test/10090-2024-3-19-2-7-36.txt]

0 0.62931406 0.25866408 0.63093184 0.2601021 0.63308887 0.26154012 0.63722318 0.26279839 0.64063848 0.26387691 0.64405378 0.2665732 0.64692982 0.26873023 0.65106414 0.2699885 0.65160339 0.26873023 0.65088438 0.26549468 0.64728933 0.26207938 0.64459304 0.2604616 0.64009922 0.25848433 0.63632442 0.25740581 0.63290912 0.2570463 0.63129134 0.2570463
0 0.76089301 0.26118062 0.76233103 0.26118062 0.76574633 0.26028185 0.76754386 0.25956284 0.76988064 0.25938309 0.77239718 0.2604616 0.7738352 0.26261864 0.77832902 0.26675295 0.77880512 0.26882557 0.77791607 0.26915896 0.77680477 0.26915896 0.77358197 0.26726974 0.77113709 0.26526938 0.7690256 0.26371355 0.76691412 0.26338016 0.76335793 0.26360242 0.76080192 0.26360242
0 0.91505156 0.26782539 0.91327347 0.26826991 0.91205103 0.27027027 0.91093972 0.27271515 0.90771693 0.2779383 0.9061611 0.28016092 0.90460526 0.28238353 0.90260491 0.28427276 0.90104908 0.28516181 0.89771515 0.28616198 0.89338105 0.28649538 0.88838016 0.28660651 0.88526849 0.28716216 0.88249022 0.28782895 0.88237909 0.2883846 0.88226796 0.28949591 0.88382379 0.29038496 0.88693546 0.29105174 0.88993599 0.29105174 0.89271426 0.29105174 0.89604819 0.29049609 0.89904872 0.29027383 0.90171586 0.28938478 0.90349395 0.2883846 0.9061611 0.28649538 0.90838371 0.28471728 0.91027294 0.28282806 0.91216216 0.28027205 0.91382913 0.27749378 0.91460704 0.27582681 0.91505156 0.2736042 0.91560722 0.27149271 0.91594061 0.26904783
0 0.75104603 0.42085994 0.75118366 0.42196102 0.75242237 0.42278683 0.75269764 0.42347501 0.7521471 0.42567716 0.75242237 0.42705351 0.75655142 0.42719115 0.75820304 0.42719115 0.75957939 0.42719115 0.76068047 0.42636534 0.7608181 0.42402555 0.76095574 0.42168575 0.76012993 0.4203094 0.75930412 0.42196102 0.75875358 0.42347501 0.75779013 0.42416318 0.75613852 0.42333737 0.75366109 0.42113521
0 0.86032812 0.49064083 0.86184211 0.49105373 0.86390663 0.49077846 0.86555825 0.49022792 0.86803567 0.48981502 0.87065074 0.48981502 0.87257763 0.48981502 0.87519269 0.49009029 0.87767012 0.49009029 0.88003096 0.48916409 0.87956656 0.49102167 0.87933437 0.49195046 0.87863777 0.49295666 0.87685759 0.49295666 0.87414861 0.49287926 0.87159443 0.49287926 0.86989164 0.49287926 0.86687307 0.49303406 0.86517028 0.49342105 0.8628483 0.49411765 0.86145511 0.49458204 0.85967492 0.49365325 0.85959752 0.49256966 0.85975232 0.49187307
0 0.6285557 0.61565049 0.62936792 0.61763591 0.63018013 0.61871887 0.63180456 0.6203433 0.63333875 0.62241896 0.63469244 0.62467511 0.6355949 0.62684102 0.6367681 0.62783373 0.63712909 0.62611905 0.6369486 0.62404339 0.63622663 0.62160674 0.63622663 0.6201628 0.63776081 0.61835788 0.63767057 0.61718468 0.63523392 0.61673345 0.63351924 0.61610173 0.63117284 0.61510902 0.62927767 0.61501877
0 0.73459498 0.74939535 0.73585842 0.74957584 0.73838532 0.7504783 0.74163418 0.75165151 0.74479279 0.75246372 0.74849289 0.7530052 0.75092954 0.75408815 0.75210274 0.75625406 0.75111003 0.75688578 0.7481319 0.75526135 0.74587575 0.75453938 0.74298787 0.75553209 0.73973901 0.75508086 0.7363999 0.75336618 0.73468522 0.75192224 0.73369251 0.75002707
0 0.61158942 0.88702079 0.61176991 0.88810375 0.61276262 0.88927695 0.61402606 0.89072089 0.61447729 0.89297704 0.61528951 0.89451123 0.61601148 0.89685763 0.61736517 0.89577467 0.61709443 0.89360876 0.61673345 0.89162335 0.61718468 0.8891867 0.61790665 0.88702079 0.6179969 0.88467439 0.61474803 0.88259873 0.61303335 0.88223774 0.61204065 0.8833207 0.61131868 0.8856671
0 0.75111003 0.86698614 0.75327594 0.86743737 0.75571258 0.86815934 0.75760775 0.86897155 0.7588712 0.87068623 0.75760775 0.87267165 0.75607357 0.87285214 0.75517111 0.87149845 0.75309544 0.87086672 0.75111003 0.86987402 0.75038806 0.86861057
0 0.84749296 0.89730886 0.84803444 0.8987528 0.84875641 0.90082846 0.8501101 0.90380658 0.85146379 0.90759692 0.85209552 0.91003357 0.85263699 0.91274096 0.8536297 0.91571908 0.85344921 0.91815573 0.85155404 0.91978016 0.85119305 0.92059238 0.85092232 0.92194607 0.85137355 0.92375099 0.85272724 0.92465345 0.85453216 0.92456321 0.85579561 0.92375099 0.85723955 0.92158508 0.85723955 0.91996065 0.8571493 0.91842647 0.85859324 0.91562884 0.85877373 0.91328243 0.85769078 0.91319219 0.8571493 0.91373367 0.85561512 0.91084579 0.85534438 0.90759692 0.85534438 0.90624323 0.85471266 0.90407732 0.85417118 0.90173092 0.85209552 0.8975796 0.85074182 0.89586492 0.84938813 0.89541369 0.84821493 0.89568443
0 0.85805177 0.77484478 0.85904447 0.77394231 0.8608494 0.77367158 0.86382752 0.77285936 0.86184211 0.77132518 0.85823226 0.77132518 0.85344921 0.77159591 0.84983936 0.7719569 0.84830518 0.77421305 0.84929788 0.77610822 0.85281749 0.77764241 0.8559761 0.77854487 0.85994694 0.77926684 0.86382752 0.77953758 0.86680565 0.77917659 0.86833983 0.77809364 0.86653491 0.77673995 0.86301531 0.77673995 0.86139087 0.77637896 0.85976644 0.7754765 0.85895423 0.77502527
0 0.86852032 0.64886109 0.87005451 0.64886109 0.87203992 0.65003429 0.8737546 0.65120749 0.8762815 0.65192946 0.88007184 0.65210996 0.8833207 0.65156848 0.88711104 0.65048552 0.89108187 0.64822937 0.89451123 0.64669518 0.89803083 0.64561223 0.90155043 0.64461952 0.90281388 0.64443903 0.90100895 0.64705617 0.89803083 0.64904159 0.89442098 0.65075626 0.89126236 0.65210996 0.8880135 0.65418562 0.88377193 0.65553931 0.88133528 0.65581005 0.87781568 0.65617103 0.87474731 0.65581005 0.87104722 0.65445636 0.86870082 0.65283193 0.86725688 0.65147823 0.86617392 0.65012454 0.86653491 0.64940257
