# Supplementary material for: VanillaNet-YOLOv8 segment: detection of nano-iron oxide regulation on rice seedling growth vitality under salt stress
Source: Front Plant Sci. 2025 Sep 17;16:1631279. doi: 10.3389/fpls.2025.1631279 (PMC12484053; doi:10.3389/fpls.2025.1631279)
Supplement: Supplementary file 5 [file DataSheet5.zip › label/test/10090-2024-3-19-9-47-34.txt]

0 0.91938499 0.13119411 0.92057616 0.1327518 0.9203929 0.13412623 0.91865196 0.13605043 0.91617798 0.13843278 0.91407052 0.14090676 0.9130626 0.14301422 0.91407052 0.1442054 0.91608635 0.14448028 0.9184687 0.14292259 0.92020965 0.13953233 0.92231711 0.13614206 0.9238748 0.13394297 0.92460783 0.13192714 0.92314177 0.13064433 0.92048453 0.13036945
0 0.91168817 0.26204002 0.91013048 0.26304794 0.90866442 0.26506377 0.90747324 0.26726286 0.90628207 0.26973684 0.90490764 0.27266896 0.90334995 0.27541783 0.90133412 0.27834995 0.89986805 0.28045741 0.89766896 0.28274813 0.89446196 0.28531374 0.88988052 0.28632165 0.88603211 0.28632165 0.8834665 0.2867798 0.88090089 0.28751283 0.88080927 0.28842912 0.88309999 0.28943703 0.88658188 0.28943703 0.89171309 0.28916215 0.8962029 0.28797097 0.8996848 0.28595514 0.90325832 0.28210673 0.90545741 0.27844158 0.90738162 0.27505131 0.90866442 0.27211919 0.91077188 0.26781264 0.91132165 0.26662146 0.91214631 0.2638726
0 0.75766017 0.26433074 0.75875971 0.26433074 0.76251649 0.26378097 0.76599839 0.26286468 0.76856399 0.26268143 0.77085471 0.26332283 0.77360358 0.26506377 0.77699384 0.26744612 0.78221668 0.26955358 0.78496555 0.27037824 0.78478229 0.26946196 0.78313297 0.26726286 0.78093388 0.26497214 0.77809339 0.26286468 0.77360358 0.26112374 0.76865562 0.25892464 0.76581513 0.25855813 0.76279138 0.25892464 0.75995089 0.25993256 0.7577518 0.26121536 0.75628574 0.26313957
0 0.75225407 0.42110761 0.75591922 0.42321507 0.75766017 0.42422299 0.75921786 0.42468113 0.76150858 0.42257367 0.76178346 0.42055784 0.76260812 0.42009969 0.76370767 0.42165738 0.7637993 0.42376484 0.76242486 0.42532253 0.76132532 0.42733837 0.75848483 0.4287128 0.75591922 0.4280714 0.75408664 0.42788814 0.75060475 0.42797977 0.75023823 0.42605556 0.75161267 0.42376484
0 0.75005498 0.63597713 0.74987172 0.63735156 0.74913869 0.63909251 0.7469396 0.64101671 0.74501539 0.64229952 0.7456568 0.64413209 0.74895543 0.64367395 0.75307873 0.64174974 0.75454479 0.6400088 0.75463642 0.63744319 0.75124615 0.6358855
0 0.62873845 0.6171016 0.63029614 0.61985046 0.63322827 0.62351561 0.63597713 0.62681425 0.63909251 0.63130406 0.64074183 0.63075429 0.64010043 0.62873845 0.63854274 0.62589796 0.63616039 0.62259933 0.63506084 0.62067512 0.63735156 0.62021698 0.63762645 0.6190258 0.63441944 0.61737648 0.63267849 0.61636857 0.63011289 0.61536065
0 0.73493623 0.7488638 0.7374102 0.74913869 0.74180839 0.75032986 0.74529028 0.7517043 0.75014661 0.75280384 0.75390339 0.75326199 0.75353687 0.75399502 0.74923032 0.75463642 0.74382422 0.75500293 0.73823486 0.75408664 0.73511948 0.7517043 0.7342032 0.74987172
0 0.74849729 0.86908078 0.7517043 0.86908078 0.75472805 0.86889752 0.75591922 0.86908078 0.75582759 0.87045521 0.75591922 0.8713715 0.75683551 0.87164639 0.75912623 0.87018033 0.75958437 0.86889752 0.75793505 0.86679006 0.75527782 0.86605703 0.75280384 0.8659654 0.74959683 0.86633192 0.74803914 0.86743146
0 0.61077921 0.88227533 0.61114573 0.88383302 0.61178713 0.88722328 0.61261179 0.88960563 0.6129783 0.89235449 0.61426111 0.8955615 0.61536065 0.89840199 0.61700997 0.90142574 0.61746811 0.90078434 0.617743 0.89858525 0.61728486 0.89611127 0.61655183 0.89244612 0.61563554 0.88960563 0.61462762 0.8875898 0.61343645 0.88539071 0.61242853 0.88328324
0 0.84621932 0.89622642 0.84692864 0.89773372 0.84781529 0.90065967 0.84879061 0.90358561 0.84994325 0.90668889 0.85127323 0.91014683 0.85269187 0.91449142 0.85340119 0.91839268 0.85269187 0.92131863 0.85189389 0.92326926 0.85233721 0.92601787 0.85446517 0.92761385 0.85659313 0.92770251 0.85783444 0.92637254 0.8581891 0.92397858 0.85801177 0.92193928 0.85810044 0.91998865 0.8581891 0.91777202 0.85659313 0.91599872 0.85614981 0.91422542 0.85561782 0.91165414 0.85517449 0.90899418 0.85481983 0.90571358 0.85411051 0.90252163 0.8531352 0.90039367 0.85215988 0.89808838 0.8508299 0.89675841 0.84985459 0.89533976 0.84879061 0.89480777 0.84799262 0.89480777
0 0.85535182 0.77537594 0.85747978 0.77519861 0.8604944 0.77404596 0.8620017 0.77262732 0.86146971 0.771918 0.85854377 0.77182934 0.85606114 0.771918 0.85295787 0.772184 0.85020925 0.77262732 0.84790396 0.77351397 0.84808129 0.77493261 0.85012058 0.77723791 0.85357852 0.77909987 0.85685913 0.78060718 0.86138105 0.78167116 0.86616896 0.78184849 0.86980423 0.78184849 0.87361683 0.78122783 0.87609945 0.78016385 0.8752128 0.77980919 0.87246418 0.77936587 0.86829692 0.77901121 0.86466165 0.77856788 0.86084906 0.7775039 0.85783444 0.77635126
0 0.8661367 0.65131579 0.86750731 0.65277778 0.8689693 0.65433114 0.87161915 0.65670687 0.87454313 0.65762061 0.87920322 0.65807749 0.88413743 0.65807749 0.88751827 0.65734649 0.89163012 0.65679825 0.89601608 0.65542763 0.90031067 0.65405702 0.90369152 0.65232091 0.90606725 0.65003655 0.90679825 0.64848319 0.90597588 0.64775219 0.90405702 0.64793494 0.89875731 0.65085892 0.89565058 0.65177266 0.8909905 0.65296053 0.88477705 0.65433114 0.87883772 0.65451389 0.87445175 0.65296053 0.86942617 0.65031067 0.86732456 0.64912281 0.86586257 0.65040205
0 0.14762499 0.72882251 0.14872263 0.73019456 0.14899704 0.73211542 0.1478308 0.7349281 0.14577273 0.73671176 0.14508671 0.73835821 0.14831101 0.73822101 0.15023188 0.73698617 0.15228994 0.73417348 0.15352478 0.73218402 0.15489682 0.73129219 0.15599446 0.72998875 0.15325037 0.72820509 0.15057489 0.72813649 0.14872263 0.72813649
0 0.63067618 0.26020132 0.63191749 0.26144263 0.63485149 0.26324817 0.63936535 0.26358671 0.64196082 0.26448948 0.64387921 0.2669721 0.64636183 0.26968042 0.64997292 0.27216304 0.65279408 0.27396858 0.65550239 0.27475851 0.65719509 0.27475851 0.65742078 0.27193735 0.65561524 0.26889049 0.65279408 0.26606933 0.64828022 0.26369956 0.64421775 0.26155548 0.64071951 0.26042701 0.63688273 0.25873431 0.6329331 0.25783154 0.63067618 0.25794439
0 0.85631459 0.49259493 0.85789173 0.49251983 0.85946888 0.4916186 0.86187215 0.49004146 0.86450072 0.48929043 0.86788032 0.48899003 0.87253665 0.48899003 0.87591625 0.48936554 0.87914564 0.48974105 0.88162401 0.49094268 0.88229993 0.49214432 0.8814738 0.49289534 0.87959625 0.49289534 0.8776436 0.49244472 0.87621665 0.49274513 0.87456441 0.49372146 0.87403869 0.49334595 0.87328767 0.49199411 0.87193583 0.4914684 0.87020848 0.49124309 0.8672795 0.49236962 0.86517664 0.49357126 0.86344929 0.49454758 0.86179704 0.4949982 0.85834235 0.49424718 0.85751622 0.49387167
