# Supplementary material for: VanillaNet-YOLOv8 segment: detection of nano-iron oxide regulation on rice seedling growth vitality under salt stress
Source: Front Plant Sci. 2025 Sep 17;16:1631279. doi: 10.3389/fpls.2025.1631279 (PMC12484053; doi:10.3389/fpls.2025.1631279)
Supplement: Supplementary file 5 [file DataSheet5.zip › label/test/10090-2024-3-20-1-3-47.txt]

0 0.63427632 0.25993421 0.63427632 0.26105263 0.635 0.2625 0.63671053 0.26388158 0.63921053 0.26467105 0.64269737 0.26565789 0.64532895 0.26657895 0.64782895 0.26743421 0.64980263 0.26868421 0.65203947 0.27111842 0.65460526 0.27342105 0.65677632 0.27598684 0.65967105 0.27855263 0.66328947 0.28171053 0.66736842 0.28276316 0.67276316 0.28315789 0.67526316 0.28144737 0.67513158 0.27973684 0.67388158 0.27644737 0.67230263 0.27375 0.66907895 0.27203947 0.66552632 0.26953947 0.66092105 0.26763158 0.65644737 0.26638158 0.65276316 0.26506579 0.64888158 0.26335526 0.64493421 0.26111842 0.64006579 0.25921053 0.63703947 0.25861842 0.63486842 0.25861842
0 0.7569801 0.4283336 0.75728097 0.42733071 0.75818357 0.42542522 0.75798299 0.42402118 0.7569801 0.42271743 0.75687981 0.42131338 0.75848444 0.42131338 0.75948732 0.42311858 0.76038992 0.4247232 0.76199454 0.42572609 0.76610639 0.42582638 0.77071967 0.4247232 0.77282574 0.42261714 0.77342747 0.42031049 0.77392892 0.4176027 0.77473123 0.41619865 0.77573411 0.41740212 0.77633585 0.42021021 0.77663671 0.42241656 0.77533296 0.4247232 0.7731266 0.42662869 0.77061938 0.42793245 0.76791159 0.42913591 0.76299743 0.42933649 0.76069079 0.42943678 0.75687981 0.42933649
0 0.63436664 0.61886708 0.63481267 0.62087422 0.63748885 0.62444246 0.64128011 0.62745317 0.64462533 0.63001784 0.64975468 0.63325156 0.65499554 0.63615076 0.65956735 0.63782337 0.66347012 0.6382694 0.66491971 0.63771186 0.66380464 0.63648528 0.65856378 0.63403211 0.65611062 0.63269402 0.65309991 0.63079839 0.65020071 0.6293488 0.64663247 0.62689563 0.6441793 0.625 0.63904996 0.6205397 0.6368198 0.61775201 0.63615076 0.61708296 0.63503568 0.61719447
0 0.7544603 0.63849242 0.75356824 0.63994202 0.75345674 0.64194915 0.75278769 0.64384478 0.74977698 0.64640946 0.74810437 0.64808207 0.7469893 0.65008921 0.7485504 0.6529884 0.75267618 0.65176182 0.75412578 0.64964318 0.75423729 0.64774755 0.75602141 0.6455174 0.75758252 0.64328724 0.75836307 0.64105709 0.75769402 0.63882694 0.75691347 0.63793488 0.75613292 0.63771186
0 0.73762266 0.75033452 0.73896075 0.75033452 0.74397859 0.75066905 0.74721231 0.75178412 0.75156111 0.75356824 0.75579839 0.75501784 0.76159679 0.75691347 0.76683764 0.75869759 0.77129795 0.76037021 0.77609277 0.76226583 0.77709634 0.76404996 0.77586976 0.76538805 0.77196699 0.76438448 0.76784121 0.76349242 0.76449599 0.76237734 0.75925513 0.76059322 0.75423729 0.75836307 0.74821588 0.75635593 0.74275201 0.7544603 0.73840321 0.75245317
0 0.7530107 0.86886708 0.75390277 0.86931311 0.75546387 0.87020517 0.75791704 0.8706512 0.76081624 0.87087422 0.76215433 0.87143176 0.76260036 0.87399643 0.76148528 0.87600357 0.76092774 0.8780107 0.76137377 0.88012935 0.76338091 0.88068689 0.76438448 0.87957181 0.76416146 0.87756467 0.76527654 0.87600357 0.76549955 0.87388492 0.76572257 0.87076271 0.76538805 0.8690901 0.76349242 0.86752899 0.75802855 0.86663693 0.75457181 0.86663693 0.75375 0.86782895
0 0.61605263 0.88414474 0.61631579 0.88578947 0.61690789 0.88815789 0.61776316 0.89078947 0.61914474 0.89394737 0.62006579 0.89644737 0.62046053 0.89940789 0.62098684 0.90197368 0.62105263 0.90578947 0.62144737 0.90848684 0.62230263 0.91177632 0.62322368 0.91440789 0.62381579 0.91651316 0.62480263 0.91677632 0.62578947 0.91480263 0.62592105 0.91263158 0.62592105 0.90934211 0.62578947 0.90585526 0.62506579 0.90256579 0.62421053 0.89934211 0.62296053 0.89585526 0.62197368 0.89342105 0.62125 0.89092105 0.62065789 0.88835526 0.62039474 0.88598684 0.61947368 0.88361842 0.61894737 0.88302632 0.61769737 0.88296053 0.61664474 0.88342105
0 0.15217105 0.72967105 0.15381579 0.73078947 0.15513158 0.73223684 0.15506579 0.73401316 0.15447368 0.73611842 0.15302632 0.73835526 0.15125 0.73993421 0.14888158 0.74078947 0.14703947 0.74203947 0.14611842 0.74296053 0.14855263 0.74302632 0.15131579 0.74197368 0.15309211 0.74151316 0.15552632 0.74065789 0.15769737 0.73835526 0.15875 0.73559211 0.15940789 0.73335526 0.15967105 0.73131579 0.15835526 0.73 0.15532895 0.72953947
0 0.27282895 0.85559211 0.27282895 0.85631579 0.27296053 0.85789474 0.27296053 0.86019737 0.27296053 0.86210526 0.27315789 0.86348684 0.27375 0.86427632 0.275 0.86381579 0.27565789 0.86236842 0.27592105 0.86092105 0.27631579 0.85888158 0.27638158 0.85690789 0.27552632 0.85532895 0.27480263 0.85519737 0.27401316 0.85519737
0 0.37203947 0.87157895 0.37052632 0.87177632 0.36907895 0.87223684 0.36743421 0.87302632 0.36605263 0.87368421 0.36532895 0.87401316 0.36506579 0.87565789 0.36565789 0.87710526 0.36585526 0.87980263 0.36605263 0.88138158 0.36690789 0.88322368 0.36842105 0.88342105 0.36888158 0.88236842 0.36855263 0.88072368 0.36855263 0.87868421 0.36934211 0.87657895 0.37111842 0.87460526 0.37203947 0.87269737
0 0.47967105 0.86519737 0.48039474 0.86453947 0.48085526 0.86302632 0.48184211 0.8625 0.4825 0.86269737 0.48355263 0.86263158 0.48401316 0.86184211 0.48355263 0.86006579 0.48243421 0.85868421 0.47967105 0.85657895 0.47736842 0.85638158 0.47625 0.85697368 0.47618421 0.85868421 0.47671053 0.86052632 0.47697368 0.86256579 0.47730263 0.86361842 0.47796053 0.86480263
0 0.49940789 0.79019737 0.49986842 0.79151316 0.50072368 0.79309211 0.50210526 0.79532895 0.50276316 0.79717105 0.50427632 0.79842105 0.50519737 0.79763158 0.50519737 0.79598684 0.50552632 0.79526316 0.50769737 0.79631579 0.50914474 0.79578947 0.50848684 0.79447368 0.50703947 0.79322368 0.50592105 0.79223684 0.50467105 0.79078947 0.50322368 0.78934211 0.50269737 0.78868421 0.50151316 0.78868421 0.50105263 0.78888158 0.50026316 0.78947368
0 0.3766717 0.52874245 0.37566059 0.52988837 0.37579541 0.53164096 0.37687392 0.53393281 0.37923318 0.53588762 0.3822665 0.5366291 0.38462575 0.53602243 0.38651316 0.53561799 0.38974871 0.53487651 0.38974871 0.53319133 0.38644575 0.53244985 0.38354724 0.53238244 0.3803791 0.53123652 0.37842429 0.52907949 0.37714355 0.52820319
0 0.75891552 0.26445019 0.76048193 0.26536393 0.76387584 0.2660166 0.76687813 0.26549447 0.76961936 0.26549447 0.77209952 0.26640821 0.77510182 0.26784409 0.77732091 0.26980211 0.78006213 0.27149906 0.78384764 0.27319601 0.78828582 0.27397922 0.7901133 0.27319601 0.79024384 0.27097692 0.78867742 0.26888837 0.78593619 0.26706088 0.78371711 0.2660166 0.77980107 0.26497233 0.77614609 0.26379751 0.7731438 0.26170896 0.77209952 0.26053415 0.76909722 0.26079522 0.76583386 0.26131736 0.7633537 0.26157843 0.76139568 0.26170896 0.75891552 0.26157843 0.75774071 0.26236163
0 0.9166014 0.25035244 0.91307696 0.24996084 0.90746397 0.25100512 0.90537542 0.25466009 0.90446168 0.25831506 0.90328686 0.26301431 0.90145938 0.26693035 0.9000235 0.27045478 0.89728227 0.2750235 0.89467157 0.27828686 0.89232195 0.2814197 0.89010286 0.28363878 0.8872311 0.28572734 0.8838372 0.28742429 0.88318452 0.28938231 0.88527308 0.29042659 0.88905858 0.29016552 0.89258302 0.28977391 0.89441051 0.28872964 0.89662959 0.28598841 0.89806548 0.28194183 0.90028457 0.27711205 0.90289526 0.27176013 0.90537542 0.26810516 0.90811665 0.26575553 0.91425178 0.26197003 0.91725407 0.25805399 0.91816782 0.25387688
0 0.86263158 0.49506579 0.86381579 0.49559211 0.86730263 0.49578947 0.87078947 0.49513158 0.87394737 0.49467105 0.87657895 0.49460526 0.87973684 0.49493421 0.88394737 0.49618421 0.88769737 0.49802632 0.89092105 0.50026316 0.89559211 0.50184211 0.89986842 0.50309211 0.89980263 0.50171053 0.89723684 0.50026316 0.89486842 0.49855263 0.89171053 0.49671053 0.88802632 0.49473684 0.88407895 0.49309211 0.88065789 0.49190789 0.87684211 0.49085526 0.87375 0.49072368 0.87026316 0.49085526 0.86697368 0.49098684 0.86546053 0.49151316 0.86368421 0.49256579 0.86296053 0.49381579
0 0.87069526 0.65253411 0.87231969 0.65367122 0.87483756 0.65594542 0.87759909 0.65773229 0.88198506 0.65870695 0.8874269 0.65968161 0.89205653 0.6600065 0.89692982 0.6600065 0.90318389 0.65984405 0.9092755 0.66016894 0.91739766 0.66049383 0.92218973 0.65919428 0.92592593 0.65643275 0.92616959 0.6539961 0.92365172 0.65237167 0.91772255 0.65155945 0.91309292 0.65147823 0.90943795 0.65277778 0.90521442 0.65423977 0.90090968 0.65553931 0.89530539 0.6558642 0.88767057 0.6547271 0.87962963 0.65310266 0.87524366 0.65147823 0.87207602 0.65042235 0.86988304 0.65107212 0.87004548 0.65196556
0 0.85298895 0.77712801 0.85461339 0.77842755 0.85826836 0.78029565 0.86151722 0.78216374 0.86492853 0.78395062 0.86890838 0.78549383 0.87175114 0.78654971 0.87605588 0.78736192 0.87995452 0.78776803 0.8855588 0.78776803 0.89221897 0.78784925 0.89733593 0.78760559 0.90082846 0.78687459 0.90115335 0.78557505 0.89936647 0.78476283 0.89660494 0.78484405 0.89294997 0.78525016 0.8897011 0.78533138 0.88507147 0.78508772 0.88190383 0.78468161 0.8761371 0.78370695 0.87191358 0.78305718 0.86663418 0.78045809 0.86492853 0.77932099 0.86314165 0.77834633 0.86289799 0.77769656 0.86468486 0.77680312 0.86622807 0.77566602 0.86720273 0.77477258 0.86598441 0.77428525 0.8637102 0.77420403 0.86176088 0.77420403 0.85973034 0.77404159 0.8572937 0.77363548 0.85501949 0.77355426 0.8535575 0.77452891 0.8531514 0.77574724
0 0.85105263 0.89769737 0.85151316 0.90019737 0.85263158 0.90243421 0.85361842 0.90526316 0.85453947 0.90743421 0.85513158 0.91019737 0.85657895 0.91414474 0.85875 0.92019737 0.86105263 0.92605263 0.8625 0.92980263 0.86414474 0.93335526 0.86776316 0.93473684 0.86861842 0.93375 0.86802632 0.93184211 0.86717105 0.92986842 0.86605263 0.9275 0.865 0.92519737 0.86585526 0.92381579 0.86651316 0.92388158 0.86427632 0.92243421 0.86328947 0.92105263 0.86256579 0.91828947 0.86092105 0.91315789 0.85960526 0.90848684 0.85875 0.90394737 0.85776316 0.89907895 0.85506579 0.89710526 0.85348684 0.89625 0.85072368 0.89684211
0 0.93559211 0.13375 0.93717105 0.13355263 0.93736842 0.13118421 0.93506579 0.12828947 0.93348684 0.12756579 0.93236842 0.12828947 0.93223684 0.12986842 0.93223684 0.13131579 0.93 0.13322368 0.92690789 0.13546053 0.92486842 0.13730263 0.9225 0.13947368 0.92092105 0.14197368 0.91947368 0.14381579 0.91881579 0.14559211 0.91960526 0.14625 0.92190789 0.14526316 0.92388158 0.14296053 0.92631579 0.14118421 0.92953947 0.13868421 0.93157895 0.13690789 0.93407895 0.13480263
