# Supplementary material for: VanillaNet-YOLOv8 segment: detection of nano-iron oxide regulation on rice seedling growth vitality under salt stress
Source: Front Plant Sci. 2025 Sep 17;16:1631279. doi: 10.3389/fpls.2025.1631279 (PMC12484053; doi:10.3389/fpls.2025.1631279)
Supplement: Supplementary file 5 [file DataSheet5.zip › label/test/12-5.txt]

0 0.00763767 0.01412003 0.02920623 0.04212078 0.04334562 0.05911269 0.06443488 0.08472021 0.08216903 0.10386602 0.10206004 0.12396912 0.10360481 0.12786061 0.10886949 0.12786061 0.11201952 0.13117874 0.11576544 0.13582945 0.120625 0.14144063 0.12442153 0.14497921 0.12821807 0.14927606 0.1337357 0.15594881 0.14021512 0.16287432 0.14355607 0.16600849 0.14021512 0.16530077 0.14168311 0.16909211 0.14416351 0.17354061 0.14887121 0.17490549 0.15051405 0.17450376 0.15243317 0.1770705 0.15493489 0.17994524 0.1570939 0.18281999 0.16103496 0.18702943 0.16405072 0.19021218 0.16795751 0.19442163 0.17138451 0.19839151 0.17405757 0.20071869 0.17546265 0.20041068 0.17553119 0.19791239 0.17488005 0.1967488 0.17309801 0.19500342 0.16884853 0.19065708 0.16655243 0.18754278 0.16271419 0.18350445 0.15901302 0.17888433 0.15541467 0.1752909 0.15373544 0.17334018 0.15380398 0.17190281 0.15387252 0.17053388 0.15037697 0.16824093 0.14849212 0.16659822 0.14571624 0.1642026 0.14160384 0.15968515 0.1364976 0.15444901 0.13074023 0.14774127 0.12714188 0.14394251 0.12446881 0.14065708 0.12104181 0.13678987 0.11758053 0.13316222 0.11415353 0.12950034 0.11141193 0.12621492 0.10863605 0.12289528 0.10548321 0.11741958 0.10020562 0.10995893 0.09592186 0.10420945 0.09067855 0.09705681 0.08115147 0.0847707 0.0740233 0.07508556 0.06220668 0.06163038 0.0483417 0.04491068 0.03499992 0.02923596 0.02715182 0.01643494 0.01904211 0.01356124
0 0.10982606 0.24157491 0.11265941 0.24568438 0.11758404 0.25073701 0.12210391 0.2554528 0.12858014 0.26131385 0.13303255 0.2662991 0.13795718 0.27067805 0.14274689 0.27357489 0.13950878 0.27485489 0.13842941 0.27775173 0.14483818 0.28118752 0.14848105 0.28240015 0.15080062 0.28304116 0.15338639 0.28565782 0.15686856 0.28965167 0.16100579 0.29371437 0.162178 0.29553915 0.16210905 0.29753607 0.16293649 0.29688191 0.16407423 0.29798366 0.16583256 0.30122005 0.16862518 0.30590249 0.1715902 0.30900117 0.17365881 0.3099652 0.17596877 0.30807156 0.17579638 0.30476631 0.17769261 0.30053146 0.1792096 0.29681305 0.1796578 0.29395538 0.17872692 0.29440297 0.1766583 0.29677862 0.17469312 0.29956743 0.17321061 0.30280382 0.17127991 0.30146106 0.16869414 0.29788037 0.16514302 0.2931635 0.16279859 0.2906157 0.16048863 0.28768917 0.15731676 0.28414291 0.15424831 0.2807688 0.15314505 0.27977034 0.15228313 0.27746355 0.15045585 0.27536334 0.14766322 0.2743993 0.14431896 0.27216137 0.1415353 0.26926762 0.13910212 0.26673511 0.13420151 0.26221766 0.13060315 0.25841889 0.12717615 0.25557837 0.12460589 0.25287474 0.12193283 0.25020534 0.1192255 0.24798084 0.11531871 0.24442163 0.11206306 0.24178645 0.11055517 0.24034908
0 0.0033951 0.31404878 0.00691741 0.31909742 0.01193153 0.3235667 0.0165727 0.32774631 0.02117243 0.33097413 0.02701532 0.33685041 0.03343837 0.3410714 0.03816241 0.3443406 0.04400531 0.34872712 0.05125713 0.35303088 0.05482089 0.35563796 0.05801169 0.35820366 0.06294293 0.36047969 0.07135505 0.36585938 0.07889694 0.37028728 0.08764057 0.37508763 0.09431225 0.37860512 0.10177127 0.38133635 0.10831863 0.38398481 0.1183883 0.3877506 0.12588876 0.39093704 0.13106864 0.39408209 0.13525398 0.39573738 0.13724305 0.39536494 0.14275443 0.39788926 0.14685689 0.40045496 0.14979906 0.40488286 0.15162238 0.4085245 0.15564196 0.40864865 0.15870845 0.40798653 0.16140198 0.40844173 0.1662089 0.41067638 0.16836373 0.41212476 0.17010417 0.41502151 0.17333641 0.41638713 0.17520117 0.41502151 0.1771488 0.41589054 0.17951082 0.41659404 0.18079543 0.41634575 0.1805468 0.41386281 0.18025672 0.41208337 0.17880636 0.41071776 0.17636146 0.41088329 0.17288058 0.40984873 0.1713059 0.40902109 0.16687193 0.40707612 0.16430271 0.40554498 0.16185781 0.40388968 0.16210644 0.40364139 0.16355681 0.40405521 0.16189925 0.40223439 0.15858413 0.40099293 0.15709233 0.40091016 0.15626355 0.40111707 0.15278267 0.40004113 0.14868021 0.39747543 0.14557228 0.39590291 0.14113831 0.39346135 0.13716017 0.39188883 0.13077856 0.38795751 0.12713193 0.38626084 0.12120616 0.38352961 0.11606772 0.38026041 0.11159231 0.37670154 0.1052107 0.37285298 0.09820751 0.36825955 0.09443657 0.36573523 0.08270933 0.35940375 0.07586736 0.3544539 0.06444401 0.34777224 0.0576716 0.34263877 0.04567708 0.33408298 0.03759914 0.32780874 0.02454388 0.32014928 0.01295734 0.31460839 0.00765364 0.31069717 0.004961 0.3125713
0 0.1753221 0.5156862 0.17523596 0.51901709 0.17138153 0.51886465 0.16714548 0.51726401 0.16504654 0.51661613 0.16290943 0.5157777 0.16126843 0.51524416 0.16004723 0.51600637 0.1619172 0.51730212 0.16470307 0.51829299 0.16840485 0.51981741 0.17176316 0.52118938 0.17607554 0.52187537 0.17809816 0.52172293 0.18057873 0.52214214 0.1830593 0.52172293 0.18439499 0.52046528 0.18462397 0.51859787 0.18359358 0.51745456 0.18130382 0.51684479 0.17905222 0.51692102 0.17748756 0.51711157 0.17775469 0.51661613 0.1789759 0.51623503 0.17847978 0.51516794 0.17687695 0.51493927 0.17561759 0.5153966
0 0.26895134 0.49931554 0.26891707 0.50095825 0.26730637 0.50160849 0.26538725 0.50219028 0.26377656 0.5022245 0.2624743 0.50407255 0.26093215 0.50598905 0.25928718 0.50804244 0.25980123 0.50992471 0.26124058 0.50989049 0.26261138 0.50752909 0.26507882 0.50540726 0.26596984 0.50448323 0.26802605 0.50448323 0.27028787 0.50557837 0.27244688 0.50609172 0.27511995 0.50612594 0.27652502 0.50520192 0.27460589 0.50184805 0.27292666 0.50037645 0.27172721 0.4991102 0.26967101 0.49897331
0 0.28003924 0.62418738 0.27748982 0.62506867 0.27631317 0.62594995 0.27660733 0.62766355 0.27543068 0.63040532 0.27464624 0.63197205 0.27332251 0.63446901 0.27293029 0.63623158 0.27435208 0.6365743 0.27572484 0.6358399 0.27724469 0.63412629 0.27900967 0.63148244 0.27999021 0.6303074 0.28219644 0.63001364 0.28469683 0.6303074 0.28744236 0.63025844 0.28739333 0.62918132 0.2846478 0.62844692 0.28180422 0.6281042 0.28072562 0.62707603 0.28057854 0.62516659
0 0.2825946 0.41284476 0.28278849 0.41536188 0.28220682 0.41836306 0.28298238 0.42092858 0.28482433 0.42543035 0.28632698 0.42756022 0.28879907 0.42954488 0.29102881 0.43090025 0.2920952 0.43254606 0.29437341 0.43298171 0.29543981 0.43065822 0.29253146 0.42993212 0.29180437 0.42756022 0.29151353 0.4249947 0.29035019 0.42170308 0.28908991 0.41913756 0.2864724 0.41570072 0.28482433 0.41376448 0.28322474 0.41211867
0 0.16048663 0.05896646 0.16220014 0.06132786 0.16514736 0.06495551 0.16857437 0.07036277 0.17135024 0.075154 0.17282385 0.07772074 0.17614805 0.08302533 0.17988348 0.08918549 0.1830706 0.0945243 0.18594928 0.09842574 0.18810829 0.10167693 0.18992461 0.10420945 0.19249486 0.10814511 0.19766964 0.11451061 0.20209047 0.12128679 0.20520905 0.12546201 0.20887594 0.13008214 0.21302262 0.13613963 0.21675805 0.13983573 0.21960247 0.14387406 0.22227553 0.14746749 0.22464016 0.15006845 0.22712004 0.1530263 0.23092363 0.15919399 0.23404936 0.16438387 0.23815424 0.17119089 0.23758935 0.17307128 0.23853083 0.17521493 0.24045146 0.17758422 0.24240975 0.17859963 0.2432006 0.18006634 0.24508357 0.18352626 0.24613803 0.18521861 0.24824696 0.18860332 0.25012992 0.1913863 0.25212587 0.19439493 0.25408416 0.19766681 0.25626841 0.20026175 0.25705925 0.20236779 0.26037328 0.20101391 0.26048626 0.19744116 0.25773712 0.19443254 0.25611777 0.19243932 0.25415948 0.19070936 0.25238949 0.18773834 0.24828461 0.18160826 0.24651462 0.17886289 0.24677824 0.17577905 0.24594973 0.17367301 0.24240975 0.17040113 0.24063976 0.16780618 0.24015019 0.16709164 0.24007487 0.16769336 0.23822956 0.16570015 0.23630893 0.16269152 0.23408702 0.15960768 0.23163916 0.15580928 0.22941726 0.15216132 0.22806152 0.14982964 0.22870173 0.14746034 0.22828748 0.14546713 0.22636685 0.14463975 0.22519941 0.14140548 0.22293984 0.13689254 0.22026603 0.1323796 0.21743982 0.12667176 0.21394018 0.12047335 0.21037451 0.11506622 0.20654472 0.10959316 0.20119622 0.10135059 0.1977026 0.09654477 0.19428495 0.09163572 0.188901 0.08574485 0.18244025 0.07784361 0.17757128 0.07199949 0.17148507 0.06671641 0.16685019 0.06236839 0.1632921 0.05960997
0 0.20164633 0.13770331 0.20220183 0.14150114 0.20254368 0.14619509 0.20284279 0.14960887 0.20386833 0.15460152 0.20532117 0.15844202 0.20805594 0.16586699 0.21108982 0.17435876 0.21514924 0.1835333 0.21890955 0.19125697 0.22207162 0.20068754 0.22553281 0.20696035 0.22766935 0.21041681 0.23070323 0.21668962 0.23446353 0.22304779 0.23792472 0.23183827 0.24087314 0.23862315 0.24292422 0.24216495 0.24642814 0.25129681 0.25053029 0.2599166 0.25172675 0.26354374 0.24959021 0.26610408 0.24937656 0.26815234 0.25258136 0.26977389 0.25552978 0.27199284 0.25775178 0.2765161 0.2607002 0.28325832 0.26621247 0.29187811 0.26856266 0.29550525 0.27082739 0.29776688 0.27330577 0.2977242 0.27475861 0.29533456 0.27480134 0.29251819 0.27300665 0.29025656 0.2700155 0.28752554 0.26698162 0.28436779 0.26326405 0.27762558 0.25937555 0.26998725 0.25659805 0.26704287 0.25822182 0.26687218 0.25817909 0.26512261 0.25612801 0.26158082 0.25352144 0.25756963 0.25164129 0.25308904 0.2492911 0.24779769 0.24698364 0.24276236 0.24459072 0.2364042 0.24177049 0.22880854 0.23907845 0.22031676 0.23766834 0.21306248 0.23561726 0.20546683 0.23454899 0.20073021 0.23249792 0.19219576 0.228994 0.18400269 0.22685746 0.1769191 0.22373632 0.16889509 0.21883126 0.16020868 0.21484181 0.15243663 0.21111396 0.14610144 0.20607809 0.13970093
0 0.31849386 0.09452104 0.32066973 0.10067758 0.32420553 0.10819219 0.32846662 0.1152541 0.33272771 0.12095796 0.33717013 0.12801987 0.34061527 0.13308997 0.345239 0.14015189 0.34823083 0.14440714 0.35076935 0.14929616 0.35394251 0.15481894 0.35693434 0.16079441 0.36010749 0.16767525 0.36155807 0.17256427 0.35911021 0.17528039 0.35956352 0.17835867 0.36323476 0.18081454 0.36425222 0.18395512 0.36568592 0.18732663 0.36730462 0.18885074 0.36878456 0.19286884 0.37035701 0.19721024 0.37248444 0.20349141 0.3735019 0.20797136 0.37479685 0.21226657 0.3764618 0.21850155 0.37734051 0.22178069 0.37909795 0.22302769 0.38150287 0.22381284 0.38164161 0.2211341 0.38196535 0.2189634 0.38302907 0.21628467 0.38293657 0.21374449 0.38113288 0.2161923 0.37983793 0.21688508 0.37909795 0.21411397 0.37831173 0.21101957 0.37715552 0.20686292 0.37572182 0.20275245 0.37438062 0.19688694 0.37253068 0.1914371 0.37142072 0.18935878 0.37118948 0.18760374 0.37224126 0.18720055 0.37210418 0.1840178 0.37179575 0.18131417 0.36912269 0.17518823 0.3676148 0.17330595 0.36538725 0.17108145 0.36422207 0.17008898 0.36336532 0.16813826 0.36141193 0.16368925 0.35942426 0.15848734 0.35853324 0.15376454 0.35633996 0.14948665 0.35394106 0.1427447 0.35099383 0.13504449 0.34952022 0.12939767 0.34420836 0.11937029 0.34108979 0.11485284 0.33577793 0.10886379 0.32885538 0.10061602 0.32611378 0.09890486 0.32426319 0.09592745 0.32045922 0.09295003
0 0.3697266 0.34796048 0.36716914 0.34709606 0.36520185 0.34851057 0.36512316 0.35090736 0.36752325 0.35412929 0.36846754 0.35723334 0.36890034 0.36359861 0.37004137 0.37074971 0.37137912 0.3760541 0.37232341 0.3822622 0.37417266 0.38902039 0.37582518 0.39534636 0.37791049 0.40021854 0.37948432 0.40371551 0.37838264 0.40485497 0.37767442 0.40642664 0.37830395 0.40721248 0.38097945 0.40788044 0.38290739 0.41047369 0.38432383 0.41322412 0.38633046 0.41514941 0.38904531 0.41581737 0.39014699 0.41483508 0.38939942 0.41255616 0.38810101 0.4109452 0.38664523 0.41070944 0.38416645 0.40685885 0.38337954 0.40571939 0.38515009 0.40513001 0.38558289 0.40344047 0.38361561 0.40296896 0.3828287 0.40065075 0.38121553 0.39943271 0.37909086 0.39365681 0.37865806 0.38964905 0.37818591 0.3817907 0.37673013 0.37554331 0.37676947 0.36996388 0.37676947 0.36517028 0.37606125 0.36033739 0.37527434 0.3564868 0.3737792 0.35149674 0.37255949 0.34843198
0 0.40925291 0.50154004 0.40980123 0.50106092 0.4107608 0.50085558 0.40884167 0.49948665 0.40747087 0.4995551 0.40551748 0.49842574 0.40346127 0.49883641 0.4010281 0.49958932 0.39904044 0.50020534 0.40044551 0.50160849 0.40390679 0.5032512 0.40565456 0.50294319 0.40726525 0.50383299 0.40774503 0.50687885 0.40911583 0.50934292 0.41100069 0.51023272 0.41192598 0.50954825 0.4135024 0.50732375 0.41298835 0.50578371 0.41209733 0.50581793 0.41199452 0.50540726 0.41285127 0.50451745 0.41353667 0.50287474 0.40997258 0.50256674
0 0.53858321 0.02748815 0.54070058 0.03210866 0.53944584 0.03649424 0.53474057 0.04589189 0.53105478 0.05098229 0.52846688 0.05748234 0.52572214 0.06453058 0.52352635 0.07157882 0.5214874 0.0794102 0.51921318 0.08935606 0.51615476 0.10337423 0.51411581 0.1111273 0.51192002 0.12350088 0.50948896 0.13822387 0.50839106 0.1485613 0.50846949 0.15741076 0.50807738 0.16735661 0.5055679 0.16304935 0.5025879 0.1576457 0.50172527 0.15678425 0.50172527 0.15921198 0.50368579 0.16257947 0.50541106 0.16626022 0.50635211 0.16813975 0.5066658 0.17362172 0.50643054 0.18168804 0.50619527 0.18889291 0.5070579 0.1973508 0.50768527 0.20400747 0.50995949 0.20565206 0.51301791 0.20259783 0.5122337 0.19515801 0.5107437 0.18959773 0.51082212 0.18215792 0.51121423 0.1758145 0.5118416 0.16297104 0.51199844 0.15466977 0.51270423 0.14840467 0.51356686 0.13916364 0.51521371 0.1321154 0.51654687 0.12608523 0.51772318 0.11723577 0.51991898 0.10932608 0.52329109 0.09945854 0.52564372 0.08818135 0.53081952 0.07478969 0.53638742 0.06116309 0.53905374 0.05192206 0.5433669 0.0419762 0.54524901 0.03375325 0.54564112 0.02725321 0.54156322 0.02506042
0 0.566505 0.22822114 0.56127907 0.23027854 0.55449541 0.23835761 0.54916898 0.24533271 0.54399329 0.2538634 0.5399231 0.26204283 0.53695839 0.26796413 0.53313944 0.2739858 0.53102897 0.28171361 0.52881799 0.28858834 0.52796376 0.28261686 0.5243458 0.27779952 0.52349157 0.27805043 0.52374281 0.28577823 0.52354181 0.29054538 0.52419506 0.29486091 0.52394381 0.29777138 0.52178309 0.3010833 0.51987361 0.30600099 0.51871788 0.30976453 0.51906962 0.31252446 0.52133084 0.31463205 0.52233583 0.31408006 0.52313982 0.3106176 0.52489855 0.30695442 0.52695877 0.30208691 0.528617 0.29626596 0.53329019 0.28607931 0.53630515 0.27895368 0.53871711 0.27443743 0.54213407 0.2688172 0.54680726 0.26058759 0.55253568 0.25145473 0.55484715 0.24814282 0.55791236 0.24548325 0.56303779 0.24011393 0.56519852 0.23650093 0.56766073 0.23188432 0.56811298 0.22977674
0 0.51004112 0.36728268 0.50798492 0.3661191 0.50603153 0.36635866 0.50589445 0.36800137 0.5074366 0.3701232 0.50904729 0.37005476 0.50928718 0.37221081 0.51021247 0.37488022 0.51045236 0.37772074 0.50901302 0.37837098 0.50664839 0.37926078 0.50795065 0.38117728 0.51065798 0.38292266 0.51028101 0.38559206 0.50928718 0.38942505 0.50897875 0.39257358 0.5098355 0.39750171 0.51055517 0.39698836 0.51381083 0.39219713 0.51408499 0.38898015 0.51425634 0.38593429 0.51415353 0.38381246 0.51511309 0.38110883 0.51716929 0.37816564 0.51843729 0.37600958 0.51792324 0.37320329 0.51617546 0.37118412 0.51456477 0.37197125 0.51295408 0.37310062 0.5117889 0.37162902 0.51021247 0.36906229 0.51014393 0.36769336
0 0.50668468 0.50029155 0.50731349 0.49786946 0.50381013 0.49603048 0.49770171 0.49701725 0.4949619 0.49912536 0.49473732 0.50217539 0.49702798 0.50432835 0.50484317 0.50912766 0.50893042 0.51002473 0.51652104 0.50885854 0.51755408 0.50773721 0.51589223 0.50414894 0.51405072 0.5015923 0.50911008 0.50015699
0 0.51816313 0.7307666 0.51836875 0.73158795 0.51932831 0.73329911 0.52090473 0.73487337 0.52251542 0.73641342 0.5240233 0.73856947 0.52491432 0.7408282 0.52419465 0.74240246 0.52278958 0.74178645 0.52107608 0.73935661 0.51953393 0.73692676 0.51699794 0.73518138 0.51552433 0.73360712 0.51569568 0.73107461 0.51641535 0.72939767 0.51744345 0.72854209 0.51936258 0.72891855 0.51967101 0.7307666
0 0.51651816 0.82861054 0.51682659 0.83015058 0.51792324 0.83196441 0.51929404 0.83340178 0.52138451 0.83538672 0.52203564 0.83826146 0.52278958 0.84185489 0.52200137 0.84514031 0.52217272 0.84626968 0.52326936 0.84469541 0.52446881 0.84233402 0.52416038 0.83956194 0.52302947 0.83391513 0.5216244 0.8312115 0.51980809 0.82905544
0 0.62721728 0.81603762 0.62775331 0.81939213 0.62775331 0.82099802 0.62768184 0.82199723 0.62907551 0.82346037 0.63129109 0.82481645 0.6328277 0.82599409 0.63418564 0.82706468 0.6358652 0.82792115 0.63786637 0.82913449 0.63951018 0.83031213 0.6410468 0.83127566 0.64354826 0.83320272 0.64519208 0.83520115 0.64722899 0.83823449 0.6488728 0.83998311 0.64855119 0.83816311 0.64790795 0.8363788 0.64655002 0.83402351 0.6450134 0.83220351 0.63993901 0.82781409 0.63607961 0.82577998 0.63229168 0.82321057 0.6301833 0.82106939 0.62954007 0.81932076 0.63025477 0.81828586 0.63057639 0.81696547 0.62857522 0.81600194
0 0.62152159 0.51608487 0.61860864 0.51652977 0.61631254 0.5174538 0.61343386 0.51889117 0.61089788 0.51995209 0.60863605 0.52183436 0.6060658 0.52275838 0.60119945 0.52505133 0.59790953 0.5275154 0.5959904 0.52878166 0.59437971 0.52922656 0.59468814 0.53237509 0.59684716 0.5329911 0.59941741 0.53155373 0.6017135 0.53035592 0.60346127 0.52813142 0.60531186 0.52665982 0.60774503 0.52566735 0.60938999 0.52556468 0.61082934 0.52566735 0.61298835 0.52590691 0.61576422 0.52607803 0.61943112 0.52642026 0.62275531 0.52710472 0.62751885 0.52806297 0.63015764 0.52888433 0.63115147 0.52748118 0.63050034 0.52508556 0.62775874 0.52491444 0.62429746 0.52402464 0.62200137 0.52334018 0.62056203 0.52289528 0.62135024 0.52162902 0.62254969 0.51916496 0.62285812 0.51694045
0 0.644042 0.57579775 0.64278362 0.57948396 0.64118966 0.58417551 0.63980544 0.58857383 0.63762423 0.59322348 0.63603028 0.59636514 0.63410075 0.59925547 0.63120647 0.60105669 0.62827023 0.60080535 0.62499843 0.59984191 0.62344642 0.59787314 0.62067797 0.59665836 0.61774173 0.59984191 0.61841287 0.60185257 0.62319474 0.60315113 0.62663433 0.60516179 0.62944472 0.60499423 0.63145814 0.60725623 0.63460411 0.60909933 0.63917624 0.60930878 0.64165107 0.60788456 0.64265778 0.6047429 0.64068631 0.60235524 0.63946987 0.6010148 0.64148328 0.59938114 0.64278362 0.59531792 0.64429368 0.59112905 0.64555207 0.58635372 0.64639099 0.5838404 0.64853025 0.58509706 0.65008226 0.58237429 0.65201178 0.57852052 0.65138259 0.57646797 0.64949501 0.57454109 0.64639099 0.57500186
0 0.59331734 0.18966461 0.59287183 0.19236824 0.59345442 0.19479808 0.59420836 0.19739904 0.59499657 0.2004449 0.59554489 0.20379877 0.59595613 0.20698152 0.59273475 0.20776865 0.59081563 0.20879535 0.59215216 0.21026694 0.59434544 0.212423 0.59520219 0.21351814 0.59547635 0.21132786 0.59698424 0.20999316 0.59814942 0.20835044 0.59832077 0.2073922 0.60020562 0.20814511 0.60109664 0.20711841 0.60157642 0.20441478 0.60226182 0.20157426 0.60260452 0.19969199 0.603427 0.19705681 0.60520905 0.19178645 0.60729952 0.18750856 0.60884167 0.18405202 0.61034955 0.18148528 0.61165182 0.17891855 0.61408499 0.17635181 0.61596984 0.17262149 0.61857437 0.16913073 0.620939 0.16591376 0.62272104 0.16327858 0.6259767 0.16067762 0.6276902 0.15865845 0.62840987 0.15807666 0.6323852 0.15472279 0.6344414 0.15301164 0.63776559 0.14972621 0.64037012 0.14678303 0.6432055 0.14384738 0.64531768 0.14068345 0.64811631 0.13562117 0.65012288 0.13108621 0.64727144 0.13277363 0.64368074 0.13514658 0.63966761 0.13788865 0.6360241 0.1412635 0.63169414 0.14579846 0.62683614 0.15133534 0.62451275 0.1540774 0.62192533 0.15771592 0.61933792 0.16151263 0.61717294 0.16515115 0.615536 0.16915879 0.61273737 0.17195359 0.61094202 0.17638308 0.6119453 0.1727973 0.61125885 0.17116261 0.60898826 0.17248091 0.60772095 0.17812324 0.60682328 0.18123444 0.60411241 0.18692676 0.60270733 0.18935661 0.60130226 0.19394251 0.60037697 0.19664613 0.5989719 0.19856263 0.59873201 0.20051335 0.59849212 0.20157426 0.59811515 0.20225873 0.5976011 0.2023614 0.59694997 0.20071869 0.59674435 0.1971937 0.59684716 0.19544832 0.59540781 0.19387406 0.59448252 0.19206023 0.59424263 0.1903833
0 0.64492803 0.23908282 0.64122687 0.24055441 0.63882796 0.24397673 0.63601782 0.24873374 0.6344414 0.25126626 0.63235093 0.25396988 0.6300891 0.25554415 0.62820425 0.25787132 0.62590816 0.26143053 0.62505141 0.26451061 0.62542838 0.26707734 0.62388622 0.27046543 0.62244688 0.27330595 0.62138451 0.27631759 0.61994517 0.28066393 0.61901988 0.2838809 0.61710075 0.28915127 0.61586703 0.29250513 0.61435915 0.29736482 0.61367375 0.30270363 0.6138451 0.30465435 0.61494174 0.30554415 0.61651816 0.30527036 0.61799178 0.30188227 0.61857437 0.29924709 0.61960247 0.29394251 0.62045922 0.29069131 0.62159013 0.28689254 0.62388622 0.2801848 0.62601097 0.2747091 0.62892392 0.26885695 0.62998629 0.26683778 0.63169979 0.26663244 0.63221385 0.2650924 0.63337903 0.26266256 0.63509253 0.25865845 0.63776559 0.25400411 0.64023304 0.25143737 0.64294037 0.24900753 0.64383139 0.24579055 0.64455106 0.2431896 0.64544208 0.24110198
0 0.75548128 0.13250506 0.75347899 0.13373555 0.74785716 0.13904206 0.73946292 0.14780933 0.73391811 0.1525775 0.73029857 0.15526921 0.72945145 0.15849926 0.72621697 0.16188312 0.72182733 0.16580532 0.7182848 0.1694968 0.7148963 0.17249614 0.71127677 0.17657215 0.70642506 0.17749502 0.70141932 0.18095579 0.69795381 0.18433965 0.69733772 0.1876466 0.69317911 0.19203024 0.68647912 0.19887487 0.68247453 0.2005668 0.68101131 0.2006437 0.68262855 0.19918249 0.68463085 0.19587554 0.68131936 0.19825962 0.67970212 0.20179729 0.67962511 0.20587331 0.68347568 0.20518115 0.68740325 0.2031816 0.69048371 0.19941321 0.6958745 0.19495266 0.70226644 0.18864638 0.70496184 0.18687754 0.70850436 0.18349368 0.71220091 0.17911004 0.71643653 0.17434188 0.71982503 0.17118873 0.72490778 0.1668051 0.72891237 0.16365195 0.73230087 0.16219074 0.73869281 0.16042191 0.74454567 0.15673042 0.74685601 0.15411562 0.74955141 0.15042414 0.74970543 0.14757862 0.75055256 0.14304117 0.75401807 0.14011874 0.75594335 0.13642726 0.75679048 0.13427389
0 0.7109675 0.51158154 0.71042353 0.51303014 0.7075677 0.51574626 0.70711439 0.51714959 0.70865563 0.51773809 0.70956225 0.51896034 0.71296206 0.51823604 0.71595389 0.51669691 0.71967101 0.5143882 0.72320681 0.51194369 0.72701459 0.50936338 0.73014241 0.50633037 0.73181965 0.50334264 0.73349689 0.50026437 0.73390486 0.49686922 0.73172899 0.4986347 0.72987043 0.50116974 0.7262893 0.50537973 0.72343346 0.5077337 0.71794844 0.51189842 0.71482062 0.51407132 0.71309805 0.51461455 0.7121461 0.51389025 0.7115568 0.51144574
0 0.92050275 0.0323609 0.91371049 0.04145624 0.90691823 0.051939 0.89966286 0.06350087 0.8900707 0.07807166 0.882525 0.08958403 0.87864735 0.09764269 0.87057764 0.11041095 0.8596783 0.12464442 0.85318062 0.13343569 0.84647333 0.14180832 0.8517134 0.14034311 0.85779188 0.13448227 0.86303195 0.12778416 0.86869122 0.11920221 0.87372169 0.11145753 0.87927616 0.10298024 0.88524984 0.09481692 0.88933709 0.08927005 0.89457716 0.07911824 0.90023643 0.0707456 0.90715332 0.05850063 0.9129174 0.05023265 0.91616624 0.042174 0.92035829 0.03526657 0.92371194 0.03170821
0 0.74290408 0.26315578 0.74003145 0.26476628 0.73781397 0.26562185 0.73610047 0.26778596 0.73463895 0.27020172 0.73594928 0.27085598 0.73151433 0.27624109 0.72929686 0.2791098 0.72299722 0.28474655 0.71941902 0.28892378 0.71563924 0.29239642 0.71261541 0.29546644 0.71090191 0.29707694 0.71155707 0.29949269 0.71256501 0.29944236 0.71538725 0.29813383 0.7180079 0.29576841 0.72128372 0.29254741 0.72259404 0.29023231 0.72607144 0.28706164 0.73116155 0.28172686 0.73413498 0.27709667 0.73796517 0.27362403 0.74174495 0.27271812 0.74648228 0.27085598 0.74638149 0.26849056 0.7479438 0.2658735 0.74910293 0.26406168 0.74854856 0.26260217 0.75194716 0.25959803 0.75705651 0.25493124 0.76079507 0.25088669 0.76721291 0.2446643 0.77201072 0.23968639 0.77699545 0.23427291 0.78303944 0.22742829 0.78939498 0.22213926 0.79462895 0.21697467 0.79886597 0.21311679 0.803103 0.2086989 0.80677924 0.20396988 0.81282323 0.19556966 0.81718487 0.18897393 0.82042495 0.18449381 0.82503583 0.17827142 0.82902362 0.17217348 0.8330114 0.16520441 0.83544146 0.16209321 0.83967848 0.16209321 0.84266933 0.15898202 0.84005234 0.15655529 0.84260702 0.15412855 0.84603402 0.15145293 0.84964795 0.14883952 0.85344881 0.14647502 0.85724967 0.14398606 0.85899433 0.14211935 0.85943049 0.13819924 0.85905664 0.13595918 0.85656427 0.13614585 0.85295034 0.13882148 0.84653249 0.14274158 0.84354165 0.14504387 0.83924232 0.15064402 0.83668764 0.15506191 0.83132905 0.15761309 0.82858745 0.16271545 0.82341579 0.1680667 0.81886722 0.17385352 0.81494174 0.17908033 0.81051779 0.18430714 0.80285376 0.19252069 0.79705901 0.20048535 0.79132656 0.20639662 0.78291482 0.21778359 0.77874011 0.22450376 0.77581158 0.2282372 0.77250919 0.2324062 0.76870833 0.23713521 0.76391052 0.24186423 0.75948657 0.24702881 0.75443953 0.25306453 0.74858247 0.25791799
0 0.85360395 0.29165794 0.84101495 0.29871209 0.83479039 0.30304237 0.82842596 0.30807107 0.81730567 0.3154046 0.8117805 0.32022378 0.80660503 0.32406515 0.79884181 0.33049072 0.79121848 0.3362877 0.78688226 0.3393608 0.77862948 0.34830072 0.77485278 0.35416754 0.76946749 0.3596153 0.76254354 0.36597103 0.75533983 0.37211722 0.74932509 0.3774253 0.74310053 0.38182542 0.73932383 0.38447946 0.73547719 0.38622554 0.73121092 0.3871335 0.72911276 0.38971769 0.72806367 0.3921622 0.72428697 0.39446703 0.71974095 0.39837824 0.71561455 0.40152118 0.71127834 0.40361648 0.70938999 0.40501334 0.70736177 0.40696895 0.7074317 0.40906424 0.71071883 0.40794675 0.71673357 0.40431491 0.72120966 0.40096244 0.72701459 0.3973306 0.73121092 0.39446703 0.73540725 0.3937686 0.73904408 0.39320985 0.74303059 0.38601601 0.74739509 0.38251082 0.75634766 0.37587769 0.76376 0.3708788 0.77030597 0.36578379 0.77887348 0.35934292 0.7868634 0.35347884 0.79620103 0.34665344 0.80447975 0.33992417 0.80996681 0.33444462 0.82007455 0.32560044 0.828257 0.31858278 0.84664346 0.30406679 0.85444086 0.29858724 0.86021671 0.29137731 0.86117935 0.2892624
0 0.82669939 0.70294822 0.82556546 0.70483553 0.82499849 0.70741484 0.8265104 0.70810686 0.83016419 0.70829559 0.83369199 0.70930215 0.83545589 0.70986834 0.83866871 0.71175565 0.84282647 0.71439787 0.8458503 0.71628518 0.84956709 0.71810957 0.85183496 0.71968233 0.85674868 0.7225762 0.86411926 0.72591044 0.8704189 0.73006251 0.87602558 0.73421458 0.88156927 0.73855538 0.88667198 0.74365111 0.88856187 0.74566423 0.89303461 0.75031958 0.89725537 0.75528949 0.90122415 0.75931574 0.90613787 0.76460019 0.91231151 0.76975883 0.91596531 0.77460291 0.92081603 0.78026483 0.92680069 0.78699622 0.93127343 0.79158866 0.94198282 0.7974393 0.94872344 0.80127682 0.95080232 0.80133974 0.94840846 0.79737639 0.9441877 0.79127411 0.94040791 0.785046 0.93146242 0.77309307 0.92535177 0.76642459 0.91949311 0.76013357 0.91558733 0.7566106 0.91205953 0.75333927 0.90424797 0.74698534 0.89801133 0.74157507 0.88579003 0.7349695 0.88087631 0.73345966 0.8738837 0.7288043 0.8668911 0.72414895 0.86084345 0.7207518 0.85611872 0.71748047 0.85844958 0.71779502 0.86096944 0.72018561 0.86090644 0.71754338 0.86040247 0.71691428 0.85700067 0.71534153 0.85246492 0.71276221 0.8476772 0.7114411 0.84314145 0.70848432 0.83425896 0.70420643 0.83079416 0.70250785
0 0.96413419 0.61974318 0.95603973 0.61748613 0.95078359 0.6161739 0.93680225 0.61612141 0.92928596 0.61669879 0.91798526 0.61780107 0.90657943 0.61969069 0.89937851 0.62184276 0.89396469 0.62158031 0.88671121 0.61984816 0.88008847 0.61848343 0.87141584 0.61743364 0.86374187 0.61606892 0.86121892 0.61412681 0.85407057 0.6111874 0.85039127 0.61055752 0.84881442 0.61144984 0.84587098 0.61087246 0.83856495 0.60987516 0.83299344 0.60830047 0.82326957 0.60751313 0.82074662 0.60751313 0.81953771 0.6086679 0.81916978 0.61123989 0.82111455 0.61150233 0.82384775 0.61134486 0.82715912 0.61160731 0.83257294 0.61291955 0.83809189 0.61396934 0.84592355 0.61480917 0.848026 0.61701373 0.84986565 0.6181685 0.85480643 0.61879837 0.85958952 0.6181685 0.86600201 0.6196382 0.87304524 0.62089795 0.87730272 0.62231516 0.87803858 0.62478217 0.87956286 0.62782656 0.88103458 0.62514959 0.88313703 0.6241523 0.88718426 0.6246247 0.8928609 0.62467719 0.89990413 0.62651432 0.9071576 0.62782656 0.91572512 0.62871888 0.92377078 0.62886237 0.93143183 0.62775274 0.94020403 0.62693513 0.94599368 0.62600071 0.95511676 0.62541669 0.95973679 0.62249663 0.96347959 0.62062779
0 0.99253702 0.5166093 0.98803753 0.51408565 0.97497054 0.50953077 0.96239664 0.5063916 0.94840509 0.50276001 0.93835829 0.50115965 0.92886623 0.49931308 0.92196291 0.5000517 0.91579923 0.50103654 0.90914246 0.50165207 0.90285551 0.50208293 0.8968151 0.50189828 0.88769286 0.50245225 0.88060463 0.5023907 0.87838571 0.50276001 0.87758443 0.50029791 0.8746875 0.49882066 0.86926347 0.49722029 0.86408598 0.49882066 0.86180542 0.50097499 0.85631974 0.50159051 0.84886169 0.50245225 0.84269801 0.50306777 0.83141848 0.50466813 0.82969265 0.50719178 0.83197322 0.5076842 0.8364727 0.50669936 0.84103382 0.50657626 0.84676604 0.50602229 0.85280645 0.50602229 0.85841539 0.50657626 0.86593508 0.50663781 0.87456423 0.50694557 0.88479593 0.50725333 0.89638365 0.50657626 0.90772481 0.50651471 0.91604578 0.50651471 0.92183964 0.50805352 0.92757186 0.51057716 0.93607773 0.51303926 0.9439056 0.51519359 0.95062401 0.51722482 0.96054753 0.51857898 0.97040942 0.51888674 0.97866874 0.51814811 0.98791426 0.51704017
0 0.84469322 0.39958679 0.84093077 0.40117119 0.83753096 0.40338936 0.8350831 0.40637709 0.83462979 0.40845945 0.83535508 0.41013439 0.83880022 0.40904794 0.84301598 0.4059244 0.84736773 0.40424946 0.85303408 0.4014428 0.85797513 0.39945098 0.86341482 0.39745916 0.86744926 0.3955126 0.87574478 0.39225326 0.8807765 0.39066885 0.88598953 0.38885811 0.89120257 0.38686628 0.89695958 0.38451231 0.90394051 0.38129823 0.91096678 0.37908007 0.91853701 0.37645448 0.92461133 0.3738289 0.93159227 0.37201815 0.94043177 0.3723803 0.95140181 0.37355729 0.95779344 0.37446266 0.96853683 0.37423632 0.98064014 0.37441739 0.98730376 0.37301406 0.99342341 0.37102224 0.99868178 0.36921149 0.99908976 0.36635956 0.99278878 0.3641414 0.97841894 0.36291914 0.96867282 0.36214958 0.95974267 0.36251172 0.93739461 0.36626903 0.92909908 0.36821558 0.92130219 0.37025267 0.91672378 0.37191992 0.91226868 0.37234771 0.90618997 0.37433033 0.90396877 0.37771039 0.89963213 0.38008699 0.89466085 0.38182984 0.89085307 0.3832558 0.88366059 0.38621336 0.88001147 0.38584366 0.87556905 0.38484021 0.87112664 0.38563241 0.86779483 0.38816746 0.86663134 0.39006874 0.86462168 0.39249816 0.86039081 0.39355443 0.85393873 0.39535009
0 0.85260452 0.25164271 0.8523989 0.25290897 0.85006854 0.25462012 0.84780672 0.25657084 0.84609321 0.25807666 0.84307745 0.26040383 0.8408499 0.26208077 0.83759424 0.26437372 0.83221385 0.26837782 0.82926662 0.27015743 0.82816998 0.27008898 0.82662783 0.27125257 0.82429746 0.27262149 0.82193283 0.27450376 0.82135024 0.27583847 0.82186429 0.27741273 0.82337217 0.27837098 0.82693626 0.27703628 0.82978067 0.27464066 0.83259082 0.27296372 0.83639479 0.27049966 0.83937629 0.26813826 0.8442769 0.26495551 0.84880055 0.26136208 0.85174777 0.25817933 0.85352981 0.2563655 0.8560658 0.2554757 0.86004112 0.25554415 0.86391364 0.25424367 0.866244 0.25232717 0.86747772 0.25058179 0.86823167 0.24825462 0.86950727 0.24480949 0.87274389 0.2414252 0.87601858 0.2386113 0.88035945 0.23537912 0.88477648 0.2319568 0.88995507 0.22815423 0.89482903 0.22473192 0.89936029 0.22210815 0.90408194 0.21956042 0.90735664 0.21720283 0.91230676 0.21328618 0.91839921 0.20746825 0.92548168 0.20252491 0.93058411 0.19887444 0.93488691 0.19564225 0.94189323 0.19104114 0.94832838 0.18438665 0.95305003 0.17993764 0.96009443 0.17290288 0.96652959 0.16628641 0.9707943 0.16229371 0.97635367 0.15643775 0.98217958 0.15039166 0.98853857 0.14278652 0.99493565 0.13400259 0.99946691 0.12442011 0.99478334 0.12966766 0.98941436 0.13506731 0.98621583 0.13761503 0.97898104 0.14464978 0.97444978 0.15039166 0.96881426 0.1563617 0.96275988 0.16202753 0.95594395 0.16811164 0.94924225 0.17469009 0.94208362 0.1807742 0.93420151 0.18826527 0.92848983 0.19347479 0.92205468 0.19948285 0.91877999 0.20195452 0.91377393 0.20515103 0.91100036 0.20810858 0.90648743 0.21139475 0.90258563 0.21411758 0.89619231 0.21885906 0.89059816 0.22341276 0.88415784 0.22862369 0.87893976 0.23261404 0.8756961 0.2354777 0.87127719 0.23801275 0.86704632 0.24181532 0.86436677 0.24406869 0.86262741 0.24557094 0.85764438 0.24824683
