# Supplementary material for: VanillaNet-YOLOv8 segment: detection of nano-iron oxide regulation on rice seedling growth vitality under salt stress
Source: Front Plant Sci. 2025 Sep 17;16:1631279. doi: 10.3389/fpls.2025.1631279 (PMC12484053; doi:10.3389/fpls.2025.1631279)
Supplement: Supplementary file 5 [file DataSheet5.zip › label/test/200-2024-3-19-0-29-2.txt]

0 0.10584795 0.1374269 0.10255848 0.14064327 0.10095029 0.14576023 0.10065789 0.15270468 0.10124269 0.15972222 0.10292398 0.16454678 0.10343567 0.17192982 0.10445906 0.17748538 0.10533626 0.18121345 0.10877193 0.1879386 0.11074561 0.19152047 0.11352339 0.19641813 0.11564327 0.2000731 0.11842105 0.20533626 0.11966374 0.20994152 0.12309942 0.21396199 0.1246345 0.21695906 0.12807018 0.21885965 0.13150585 0.21856725 0.13406433 0.21564327 0.13384503 0.2120614 0.13296784 0.21425439 0.13092105 0.21549708 0.12938596 0.21476608 0.12763158 0.21169591 0.1252193 0.20811404 0.12266082 0.20307018 0.11922515 0.19934211 0.11703216 0.19407895 0.11396199 0.18969298 0.1122807 0.18479532 0.11162281 0.18026316 0.11067251 0.17573099 0.10979532 0.17141813 0.10957602 0.16615497 0.10935673 0.15964912 0.10869883 0.15409357 0.10723684 0.15160819 0.10562865 0.14926901 0.10533626 0.14524854 0.10672515 0.14342105 0.10906433 0.14188596 0.10745614 0.14013158 0.10730994 0.1378655
0 0.10927632 0.13138158 0.11032895 0.12901316 0.11414474 0.12638158 0.11756579 0.12611842 0.12098684 0.12822368 0.12407895 0.12960526 0.12769737 0.13190789 0.13164474 0.13401316 0.13460526 0.13631579 0.13855263 0.13710526 0.14243421 0.13802632 0.14657895 0.13835526 0.15164474 0.13842105 0.15644737 0.13828947 0.15973684 0.14105263 0.15868421 0.14302632 0.15342105 0.14375 0.14835526 0.14414474 0.14388158 0.14296053 0.13921053 0.14131579 0.13197368 0.13914474 0.12914474 0.1375 0.12493421 0.13473684 0.12032895 0.13256579 0.11651316 0.13072368 0.11407895 0.12960526 0.11355263 0.13217105 0.11164474 0.13348684
0 0.24697368 0.10203947 0.24828947 0.10098684 0.25125 0.10059211 0.25427632 0.10138158 0.25651316 0.10361842 0.25802632 0.10618421 0.25875 0.10934211 0.25901316 0.11467105 0.25940789 0.12046053 0.25855263 0.12513158 0.25532895 0.12421053 0.25453947 0.12118421 0.25460526 0.11756579 0.25519737 0.11414474 0.25506579 0.11157895 0.25388158 0.10776316 0.25223684 0.10480263 0.25125 0.10375 0.24914474 0.10467105 0.24763158 0.10552632 0.24578947 0.10473684
0 0.36255967 0.13059701 0.36172881 0.13497794 0.36293734 0.14200254 0.36475014 0.14887607 0.36588313 0.15386126 0.36777147 0.16081032 0.3692066 0.16632425 0.370113 0.17100731 0.37328539 0.17236691 0.37698652 0.17130944 0.37728866 0.16745725 0.37570246 0.16262312 0.37404073 0.15801559 0.3707928 0.15265273 0.3687534 0.14766753 0.36769593 0.1439664 0.37041513 0.14162487 0.3726056 0.13890567 0.37064173 0.13799927 0.3687534 0.13671521 0.36958426 0.13399601 0.37109493 0.13089915 0.3726056 0.12931295 0.37049066 0.12734908 0.36724273 0.12825548 0.36610973 0.12961508
0 0.53848684 0.16486842 0.54164474 0.16368421 0.54434211 0.16348684 0.54986842 0.16328947 0.55414474 0.16328947 0.55868421 0.16368421 0.56427632 0.16447368 0.57 0.16539474 0.575 0.16677632 0.57644737 0.16986842 0.57243421 0.17013158 0.56835526 0.16907895 0.56427632 0.16796053 0.55796053 0.16717105 0.5525 0.16677632 0.5475 0.16690789 0.54289474 0.16763158 0.54052632 0.16835526 0.53743421 0.16763158
0 0.61716344 0.13952673 0.61973 0.13524913 0.62169769 0.13225481 0.62529088 0.12874718 0.62785744 0.12677948 0.63196393 0.12310075 0.63418828 0.12044863 0.63709705 0.11753987 0.63957806 0.11505886 0.64223017 0.11240675 0.6459089 0.10889912 0.64821881 0.10650366 0.65112758 0.10350934 0.654293 0.09957395 0.65771508 0.09589522 0.66139381 0.09221648 0.66524365 0.08845219 0.6696068 0.08426015 0.67319999 0.08083807 0.67627986 0.07750154 0.67781979 0.07604716 0.67893197 0.07219732 0.68184074 0.06911745 0.68517726 0.06672199 0.68894155 0.06424098 0.69339025 0.06184553 0.69655568 0.05979228 0.70014886 0.05714017 0.7039987 0.05483026 0.70750633 0.05320478 0.71015844 0.05183595 0.71460715 0.05234926 0.71811478 0.05380364 0.7170026 0.05748238 0.7146927 0.06013449 0.71152727 0.05927897 0.70819075 0.06312881 0.70425536 0.06637978 0.69886558 0.07159845 0.69441688 0.07544829 0.6890271 0.07878482 0.68517726 0.08075252 0.67910307 0.08135138 0.67542434 0.08391794 0.67037677 0.08922216 0.66738245 0.09230203 0.66481589 0.09555301 0.66139381 0.09991616 0.65694511 0.10470707 0.65198309 0.11026795 0.6480477 0.11428889 0.64308569 0.11813873 0.64026247 0.12267299 0.6371826 0.12695059 0.63222059 0.13054377 0.62683081 0.13379474 0.62238211 0.13704572 0.62007221 0.14038225
0 0.74407895 0.18638158 0.74684211 0.18414474 0.74894737 0.18085526 0.75197368 0.17782895 0.75368421 0.17453947 0.75585526 0.17125 0.75927632 0.17046053 0.7625 0.16861842 0.76605263 0.16546053 0.76907895 0.16302632 0.77335526 0.15940789 0.77671053 0.15710526 0.78 0.15401316 0.78210526 0.15190789 0.78546053 0.14921053 0.78815789 0.14605263 0.79105263 0.14282895 0.79348684 0.14144737 0.79796053 0.14078947 0.80013158 0.14078947 0.79809211 0.14322368 0.79506579 0.14605263 0.79203947 0.14842105 0.78888158 0.15171053 0.78526316 0.15440789 0.78144737 0.15710526 0.77723684 0.16052632 0.77348684 0.16434211 0.76914474 0.16776316 0.76506579 0.17125 0.76203947 0.17546053 0.75967105 0.17947368 0.75677632 0.18230263 0.75328947 0.18559211 0.74980263 0.18855263 0.74572368 0.18953947 0.74322368 0.18868421
0 0.24506579 0.22217105 0.24328947 0.22506579 0.24171053 0.22921053 0.24144737 0.23401316 0.24138158 0.24013158 0.24289474 0.24322368 0.24605263 0.24730263 0.24809211 0.24980263 0.25157895 0.25381579 0.25388158 0.25677632 0.25710526 0.25934211 0.26072368 0.26421053 0.26335526 0.26631579 0.26565789 0.26934211 0.27138158 0.27118421 0.27151316 0.26828947 0.27026316 0.26526316 0.26842105 0.26184211 0.26546053 0.25993421 0.26223684 0.25690789 0.26 0.25453947 0.25736842 0.25217105 0.25546053 0.24993421 0.25282895 0.24743421 0.25059211 0.24388158 0.24934211 0.24157895 0.24763158 0.23842105 0.24710526 0.23493421 0.24677632 0.23105263 0.24763158 0.22842105 0.24769737 0.22618421 0.24703947 0.22447368 0.24644737 0.22138158
0 0.34440789 0.28236842 0.34184211 0.27782895 0.34302632 0.27421053 0.34467105 0.27078947 0.34710526 0.26743421 0.34914474 0.26335526 0.35032895 0.26256579 0.35414474 0.26348684 0.35526316 0.26559211 0.35572368 0.26756579 0.35315789 0.26802632 0.35118421 0.26828947 0.35032895 0.27039474 0.35105263 0.27322368 0.35105263 0.27703947 0.34927632 0.28019737 0.34828947 0.28348684 0.34565789 0.28407895
0 0.45907895 0.22296053 0.46039474 0.22105263 0.46302632 0.22 0.46559211 0.21894737 0.46743421 0.21822368 0.46651316 0.22092105 0.46440789 0.22289474 0.46605263 0.22375 0.46769737 0.22059211 0.46888158 0.21723684 0.46986842 0.21493421 0.47190789 0.21184211 0.47282895 0.21138158 0.47361842 0.21526316 0.47263158 0.21940789 0.47203947 0.22256579 0.46947368 0.22671053 0.46644737 0.22789474 0.46296053 0.22789474 0.46072368 0.22710526 0.45921053 0.22539474
0 0.60230263 0.27440789 0.60335526 0.26980263 0.60710526 0.2675 0.60986842 0.26625 0.61269737 0.26611842 0.61671053 0.26611842 0.62197368 0.26651316 0.62690789 0.26651316 0.63217105 0.26828947 0.62809211 0.26848684 0.62197368 0.26822368 0.61776316 0.26875 0.61197368 0.26960526 0.60868421 0.27092105 0.60638158 0.27282895 0.60730263 0.27592105 0.60407895 0.27664474
0 0.75421053 0.30184211 0.75552632 0.29921053 0.75769737 0.29828947 0.76190789 0.2975 0.76513158 0.29585526 0.76960526 0.29611842 0.76671053 0.29828947 0.76440789 0.30138158 0.76157895 0.30328947 0.75690789 0.30427632
0 0.88 0.29296053 0.88059211 0.29072368 0.88197368 0.28888158 0.88434211 0.28848684 0.88927632 0.28848684 0.89302632 0.28875 0.89763158 0.28842105 0.90217105 0.28592105 0.90243421 0.28796053 0.89980263 0.29013158 0.89657895 0.29105263 0.89210526 0.29164474 0.88585526 0.29177632 0.88184211 0.29282895
0 0.08216502 0.37793036 0.08525339 0.37635026 0.08977821 0.37448288 0.09336934 0.37383647 0.09868421 0.37376465 0.10313721 0.37441105 0.10737474 0.37534475 0.11197139 0.37599115 0.11649621 0.37670938 0.1212365 0.37714031 0.12762871 0.37749943 0.13129166 0.37872041 0.13344633 0.38137784 0.13150712 0.38166513 0.12784417 0.38144967 0.12461216 0.38152149 0.12080556 0.38130602 0.11721443 0.38022868 0.10996035 0.3790077 0.10522006 0.37814583 0.10443002 0.37979775 0.09861239 0.3805878 0.09423121 0.38116238 0.08949092 0.38130602 0.08618708 0.38144967 0.08288325 0.38152149 0.0820932 0.37994139
0 0.24203947 0.36335526 0.23927632 0.36480263 0.23743421 0.36677632 0.23796053 0.37013158 0.23861842 0.37328947 0.23947368 0.37552632 0.24039474 0.37894737 0.24125 0.38151316 0.24223684 0.38467105 0.24368421 0.38611842 0.24605263 0.38769737 0.24835526 0.38921053 0.25026316 0.39032895 0.25263158 0.39072368 0.25184211 0.38789474 0.25006579 0.38664474 0.24796053 0.38506579 0.24605263 0.38190789 0.24480263 0.37888158 0.24434211 0.37592105 0.24388158 0.37243421 0.24375 0.36973684 0.24407895 0.36684211 0.24467105 0.36467105 0.24480263 0.36289474
0 0.36697368 0.38901316 0.36861842 0.38598684 0.37098684 0.38407895 0.37427632 0.3825 0.37125 0.38578947 0.37125 0.38776316 0.37157895 0.38947368 0.375 0.38953947 0.37467105 0.39118421 0.37131579 0.39217105 0.36940789 0.39190789 0.3675 0.39026316
0 0.47138158 0.36197368 0.46828947 0.36335526 0.46901316 0.36598684 0.47098684 0.36848684 0.47236842 0.37006579 0.47460526 0.3725 0.47684211 0.37427632 0.47934211 0.3775 0.48230263 0.38 0.48572368 0.38105263 0.48921053 0.37921053 0.48907895 0.37532895 0.48710526 0.37532895 0.48388158 0.37473684 0.48052632 0.37236842 0.47868421 0.37059211 0.47809211 0.36598684 0.47789474 0.36348684 0.47572368 0.36348684 0.47440789 0.36282895
0 0.75019737 0.39309211 0.75322368 0.39210526 0.75506579 0.39342105 0.75736842 0.39361842 0.76059211 0.39434211 0.76355263 0.39539474 0.76611842 0.39611842 0.76809211 0.39855263 0.77039474 0.40105263 0.77092105 0.40388158 0.77072368 0.40513158 0.76875 0.40611842 0.76881579 0.40421053 0.76763158 0.40203947 0.76539474 0.39947368 0.76184211 0.39868421 0.75782895 0.39828947 0.75368421 0.39776316 0.75092105 0.39717105 0.74861842 0.39585526 0.74894737 0.39368421
0 0.84493421 0.39467105 0.84730263 0.39447368 0.85065789 0.39447368 0.85289474 0.39447368 0.85657895 0.39467105 0.85921053 0.39532895 0.86203947 0.39585526 0.86440789 0.39657895 0.86730263 0.39684211 0.86796053 0.39578947 0.86565789 0.39460526 0.86243421 0.39401316 0.85907895 0.39289474 0.85730263 0.39203947 0.85243421 0.39171053 0.84414474 0.39111842 0.84230263 0.39203947 0.84164474 0.39315789 0.84164474 0.39526316 0.84519737 0.39710526 0.84953947 0.39822368 0.85111842 0.39743421 0.84927632 0.39546053
0 0.22552632 0.51315789 0.225 0.51769737 0.22421053 0.52164474 0.22296053 0.52460526 0.22118421 0.52690789 0.22263158 0.52901316 0.22559211 0.52796053 0.22914474 0.52651316 0.23032895 0.52348684 0.23078947 0.52019737 0.23210526 0.51677632 0.23046053 0.51328947 0.22842105 0.51315789
0 0.36236842 0.50059211 0.36559211 0.49914474 0.37026316 0.49835526 0.37315789 0.49756579 0.37769737 0.49835526 0.37473684 0.50105263 0.37 0.50296053 0.36434211 0.50276316 0.36151316 0.50197368
0 0.47625 0.53309211 0.47934211 0.53177632 0.48296053 0.53315789 0.48559211 0.53585526 0.48769737 0.53940789 0.48802632 0.54157895 0.48460526 0.54046053 0.48421053 0.53828947 0.48144737 0.53730263 0.47888158 0.53625
0 0.62453886 0.49664904 0.6299957 0.49472762 0.63299311 0.49503505 0.63599053 0.49972332 0.63529882 0.50264388 0.6323014 0.49926217 0.62861227 0.49833989 0.62430829 0.4995696
0 0.10032895 0.63342105 0.10401316 0.63111842 0.10894737 0.62947368 0.11493421 0.62723684 0.11822368 0.62684211 0.12414474 0.62480263 0.12901316 0.62296053 0.1325 0.62157895 0.13611842 0.62092105 0.13782895 0.62203947 0.13894737 0.62460526 0.13809211 0.62598684 0.13256579 0.62578947 0.12973684 0.62677632 0.12467105 0.62881579 0.12039474 0.62986842 0.11736842 0.63118421 0.11236842 0.63302632 0.10927632 0.63559211 0.10460526 0.63907895 0.10111842 0.64144737 0.09953947 0.63888158 0.10092105 0.63651316
0 0.38480263 0.60677632 0.38743421 0.60572368 0.38953947 0.60440789 0.39098684 0.60401316 0.39361842 0.60453947 0.39644737 0.60532895 0.39796053 0.60657895 0.39710526 0.60947368 0.39618421 0.61197368 0.39125 0.61276316 0.38973684 0.61078947 0.38822368 0.60861842
0 0.50427632 0.61940789 0.50901316 0.61822368 0.51164474 0.61934211 0.51381579 0.62072368 0.51671053 0.62217105 0.51894737 0.62427632 0.51973684 0.62611842 0.51657895 0.62651316 0.51236842 0.62394737 0.50736842 0.62348684 0.50513158 0.62171053
0 0.74131579 0.65486842 0.74592105 0.65434211 0.75039474 0.65381579 0.74802632 0.65644737 0.75421053 0.65855263 0.75197368 0.66026316 0.74717105 0.65940789 0.74467105 0.65848684 0.74184211 0.65703947
0 0.14440789 0.77361842 0.14625 0.76888158 0.14723684 0.76822368 0.14967105 0.77164474 0.15210526 0.77526316 0.15407895 0.77881579 0.15638158 0.78361842 0.15717105 0.7875 0.16026316 0.79078947 0.16342105 0.79302632 0.16289474 0.79651316 0.15980263 0.79921053 0.15736842 0.79907895 0.15677632 0.79572368 0.15559211 0.79203947 0.15532895 0.78914474 0.15322368 0.78611842 0.15098684 0.78269737 0.14842105 0.77835526 0.14592105 0.77638158
0 0.37618421 0.75539474 0.37513158 0.75953947 0.37796053 0.76309211 0.38032895 0.76414474 0.38460526 0.76605263 0.38894737 0.76822368 0.39322368 0.77026316 0.39677632 0.77203947 0.40203947 0.77453947 0.40690789 0.77631579 0.41230263 0.77881579 0.41677632 0.78111842 0.42013158 0.78282895 0.42565789 0.78486842 0.42881579 0.78703947 0.43256579 0.78723684 0.43348684 0.78414474 0.43276316 0.78065789 0.42815789 0.77848684 0.42315789 0.77697368 0.41888158 0.77598684 0.41401316 0.77381579 0.40796053 0.77131579 0.4025 0.76888158 0.39855263 0.76651316 0.39526316 0.76519737 0.39039474 0.76375 0.38690789 0.76190789 0.38342105 0.75993421 0.37986842 0.75769737 0.37842105 0.75440789
0 0.48960526 0.74375 0.48875 0.74809211 0.49210526 0.75460526 0.49342105 0.75677632 0.49440789 0.75651316 0.49467105 0.75289474 0.49434211 0.75019737 0.49671053 0.74861842 0.49822368 0.74782895 0.49710526 0.74592105 0.49421053 0.74394737 0.49078947 0.74276316
0 0.62973684 0.75059211 0.62934211 0.75460526 0.63026316 0.75598684 0.63296053 0.75763158 0.63552632 0.76 0.63657895 0.76342105 0.63585526 0.76690789 0.63552632 0.77059211 0.635 0.77473684 0.63434211 0.77822368 0.63394737 0.78230263 0.63355263 0.78513158 0.63572368 0.78414474 0.63736842 0.78098684 0.63848684 0.77664474 0.63953947 0.77355263 0.64032895 0.77039474 0.64125 0.76631579 0.64171053 0.75986842 0.64072368 0.75796053 0.63855263 0.755 0.63473684 0.75243421 0.63263158 0.75092105
0 0.76441937 0.7479501 0.76564581 0.75285584 0.76766066 0.75609713 0.77037634 0.76003925 0.77265401 0.76380615 0.77519448 0.76687224 0.7761581 0.77055155 0.77817296 0.77431845 0.78001261 0.77782255 0.78255309 0.78264069 0.78509356 0.78737122 0.78631999 0.79034971 0.78807204 0.79411662 0.79052491 0.79832154 0.79175135 0.80278926 0.79245217 0.80576775 0.79437942 0.814528 0.79543065 0.82083538 0.79683229 0.8251279 0.79779592 0.82942042 0.79981078 0.83450137 0.80173803 0.83493938 0.80305207 0.83520219 0.8041033 0.83143528 0.80375289 0.82731796 0.80384049 0.82363866 0.80322728 0.81768169 0.80103721 0.8109363 0.79972318 0.80664377 0.79578106 0.79928516 0.79236457 0.7936786 0.79140094 0.7900869 0.78903567 0.78500596 0.78579438 0.77799776 0.78229028 0.77186558 0.77913659 0.76722265 0.77755974 0.76345574 0.77572009 0.75977644 0.77282921 0.75434508 0.76985073 0.74900133 0.76687224 0.74681127
0 0.84789474 0.73098684 0.84651316 0.73171053 0.84776316 0.73388158 0.84986842 0.73546053 0.85342105 0.73677632 0.85723684 0.73802632 0.85967105 0.73953947 0.86289474 0.74039474 0.86539474 0.73953947 0.86394737 0.73815789 0.86217105 0.73657895 0.85914474 0.73526316 0.85638158 0.73388158 0.85381579 0.73256579 0.85578947 0.73144737 0.85486842 0.73052632 0.85151316 0.73046053 0.84940789 0.73046053
0 0.07322368 0.92756579 0.07203947 0.92447368 0.07401316 0.92210526 0.07618421 0.91717105 0.07848684 0.91348684 0.08032895 0.91111842 0.0825 0.90855263 0.08677632 0.90526316 0.08894737 0.90236842 0.09236842 0.89822368 0.09381579 0.89598684 0.09756579 0.89164474 0.1 0.88993421 0.10289474 0.88743421 0.10763158 0.88361842 0.11065789 0.88131579 0.11434211 0.87776316 0.11690789 0.87598684 0.12138158 0.87414474 0.12440789 0.87480263 0.12381579 0.87828947 0.11921053 0.88098684 0.11552632 0.88361842 0.11144737 0.88697368 0.10888158 0.88894737 0.10513158 0.89171053 0.09973684 0.89572368 0.09513158 0.90138158 0.09177632 0.90368421 0.09032895 0.90710526 0.08822368 0.91157895 0.08578947 0.91552632 0.08125 0.91789474 0.07901316 0.92125 0.07657895 0.92421053 0.07638158 0.92664474 0.07552632 0.92828947
0 0.6169265 0.86447955 0.61472864 0.8668972 0.61582757 0.86938811 0.61677998 0.87327101 0.61743934 0.87752022 0.61846501 0.88125659 0.61919763 0.88440687 0.61912437 0.88902239 0.61985699 0.89334486 0.62015004 0.89737428 0.62015004 0.90294221 0.61993025 0.90733794 0.61883132 0.91488395 0.61729281 0.91979252 0.61582757 0.92594655 0.61553452 0.93195405 0.61597409 0.93510433 0.6180987 0.93634978 0.62110245 0.9355439 0.6202233 0.93297972 0.61912437 0.93173426 0.61846501 0.93341929 0.6175126 0.93239362 0.6186848 0.92931661 0.61978373 0.92645938 0.62124897 0.92323585 0.62242117 0.92111124 0.62366663 0.91715508 0.62454577 0.91415133 0.62483882 0.90938929 0.62439925 0.90462724 0.6241062 0.90089087 0.62417946 0.89744754 0.62381315 0.89305181 0.6235201 0.88865608 0.62359337 0.88484644 0.62513187 0.87964482 0.62535166 0.8762015 0.62271422 0.87810632 0.62286074 0.87627476 0.62264096 0.87305122 0.6213955 0.86880202 0.62066288 0.865725
0 0.75519737 0.8625 0.75914474 0.86210526 0.76335526 0.86401316 0.76671053 0.86657895 0.76980263 0.86993421 0.77223684 0.8725 0.77381579 0.87565789 0.77519737 0.87881579 0.77868421 0.88315789 0.78052632 0.88559211 0.78289474 0.88842105 0.78578947 0.89203947 0.78802632 0.89480263 0.78953947 0.8975 0.79184211 0.89960526 0.79355263 0.90263158 0.79598684 0.90625 0.79881579 0.90973684 0.80144737 0.91269737 0.80486842 0.91743421 0.80855263 0.92184211 0.81111842 0.92559211 0.81328947 0.92848684 0.81506579 0.93263158 0.81684211 0.93717105 0.81809211 0.94039474 0.81532895 0.93861842 0.81315789 0.93625 0.80993421 0.93302632 0.80776316 0.92986842 0.80460526 0.92605263 0.80125 0.92197368 0.79815789 0.91717105 0.79585526 0.91342105 0.79210526 0.90888158 0.78921053 0.90486842 0.78664474 0.9 0.78342105 0.89644737 0.78039474 0.89131579 0.7775 0.88723684 0.77460526 0.88381579 0.77197368 0.87993421 0.76980263 0.87611842 0.76592105 0.87289474 0.76302632 0.86980263 0.76006579 0.86769737 0.75697368 0.86572368
