# Supplementary material for: VanillaNet-YOLOv8 segment: detection of nano-iron oxide regulation on rice seedling growth vitality under salt stress
Source: Front Plant Sci. 2025 Sep 17;16:1631279. doi: 10.3389/fpls.2025.1631279 (PMC12484053; doi:10.3389/fpls.2025.1631279)
Supplement: Supplementary file 5 [file DataSheet5.zip › label/test/2000-2024-3-18-18-21-49.txt]

0 0.17766667 0.1208 0.17926667 0.1188 0.18033333 0.117 0.18046667 0.11473333 0.18 0.11166667 0.18026667 0.1088 0.1808 0.1078 0.1814 0.10766667 0.182 0.10913333 0.18226667 0.11213333 0.18273333 0.11586667 0.18193333 0.11933333 0.18093333 0.1214 0.1792 0.12293333 0.17646667 0.12346667 0.17506667 0.12353333 0.1752 0.12206667 0.1762 0.1212
0 0.13493333 0.23466667 0.13746667 0.233 0.14033333 0.23226667 0.14233333 0.23233333 0.1442 0.23333333 0.14633333 0.23446667 0.14873333 0.23566667 0.1504 0.23546667 0.15 0.23353333 0.14866667 0.23146667 0.1462 0.22913333 0.14333333 0.22793333 0.14126667 0.2274 0.1384 0.22786667 0.13653333 0.22893333 0.13513333 0.22993333 0.13266667 0.23213333 0.13233333 0.23353333 0.13326667 0.2352
0 0.13473333 0.34726667 0.1368 0.3502 0.1396 0.35273333 0.14266667 0.35526667 0.1474 0.35853333 0.15186667 0.36086667 0.15566667 0.36193333 0.15793333 0.36253333 0.16093333 0.3632 0.16373333 0.36366667 0.16486667 0.36266667 0.16433333 0.3606 0.16233333 0.35973333 0.1588 0.35953333 0.15526667 0.35893333 0.1522 0.35713333 0.15006667 0.355 0.148 0.3524 0.14566667 0.34946667 0.14333333 0.34706667 0.14013333 0.34493333 0.1362 0.34466667 0.1344 0.34486667 0.1338 0.34593333
0 0.12873333 0.5 0.1282 0.504 0.12813333 0.50866667 0.1282 0.51133333 0.12953333 0.51253333 0.1306 0.51146667 0.1318 0.5076 0.1322 0.50373333 0.132 0.50073333 0.1328 0.50046667 0.13366667 0.50006667 0.13286667 0.498 0.13073333 0.49733333 0.12886667 0.49733333 0.12726667 0.4976 0.1278 0.49866667
0 0.13533333 0.63666667 0.1368 0.6376 0.13986667 0.6386 0.14366667 0.63946667 0.1478 0.6398 0.15153333 0.64086667 0.15433333 0.64226667 0.1572 0.6452 0.15946667 0.6474 0.16173333 0.6476 0.16246667 0.64546667 0.16113333 0.64326667 0.15793333 0.64093333 0.15373333 0.63833333 0.1496 0.63693333 0.1448 0.6352 0.1408 0.63473333 0.13573333 0.6346 0.13353333 0.63473333 0.13393333 0.63566667
0 0.1424 0.75186667 0.14373333 0.74746667 0.14506667 0.744 0.14673333 0.74133333 0.14753333 0.7372 0.14826667 0.73466667 0.15126667 0.7314 0.15273333 0.72933333 0.15486667 0.72786667 0.15626667 0.72886667 0.1562 0.73106667 0.15333333 0.73433333 0.1514 0.73673333 0.14993333 0.7406 0.14866667 0.74346667 0.14726667 0.74786667 0.1466 0.752 0.1462 0.7548 0.1462 0.75913333 0.14486667 0.7634 0.14333333 0.76493333 0.141 0.76306667 0.14033333 0.76093333 0.1408 0.75866667 0.14153333 0.75533333 0.1422 0.75366667
0 0.27553333 0.86873333 0.27506667 0.86713333 0.27553333 0.86586667 0.2778 0.86673333 0.27953333 0.86506667 0.28106667 0.8628 0.28173333 0.8614 0.2836 0.86093333 0.285 0.86173333 0.28493333 0.86453333 0.28406667 0.86646667 0.2828 0.86826667 0.28273333 0.86973333 0.28153333 0.87153333 0.27926667 0.87286667 0.277 0.8728 0.2764 0.87106667 0.2762 0.8698
0 0.2296 0.7786 0.23046667 0.77626667 0.2308 0.77306667 0.2314 0.77126667 0.2328 0.76986667 0.23553333 0.76853333 0.23873333 0.7676 0.24126667 0.76626667 0.24453333 0.7644 0.24786667 0.76166667 0.25086667 0.75886667 0.2542 0.7564 0.25713333 0.75373333 0.2586 0.75306667 0.26053333 0.75513333 0.25826667 0.75866667 0.25493333 0.76073333 0.25166667 0.76273333 0.24786667 0.76493333 0.24473333 0.76686667 0.24286667 0.76906667 0.24046667 0.772 0.23906667 0.7744 0.2356 0.77906667 0.23366667 0.7806 0.23153333 0.7814 0.23006667 0.7816 0.22826667 0.7814 0.2274 0.78033333 0.22806667 0.77966667
0 0.27186667 0.5952 0.27153333 0.5928 0.27073333 0.58953333 0.27173333 0.58746667 0.27413333 0.58766667 0.27526667 0.5894 0.2762 0.59206667 0.27626667 0.59513333 0.27626667 0.60013333 0.27726667 0.60433333 0.2778 0.60893333 0.27873333 0.61126667 0.27906667 0.6144 0.27926667 0.61713333 0.27946667 0.61866667 0.27666667 0.6182 0.2738 0.61766667 0.27106667 0.61773333 0.2694 0.61773333 0.26913333 0.61513333 0.2712 0.61226667 0.27226667 0.6098 0.2724 0.60706667 0.2724 0.60306667 0.27226667 0.6 0.27186667 0.59706667
0 0.25133333 0.506 0.2496 0.50366667 0.24913333 0.50086667 0.2496 0.49793333 0.24826667 0.49493333 0.24813333 0.4932 0.2496 0.49366667 0.25066667 0.49793333 0.25286667 0.5026 0.25353333 0.50433333 0.2546 0.50433333 0.25586667 0.5034 0.2586 0.5036 0.25893333 0.5046 0.2578 0.50613333 0.25786667 0.50793333 0.25906667 0.51 0.257 0.51026667 0.25466667 0.5094 0.25173333 0.50873333 0.25033333 0.50773333 0.2514 0.50673333
0 0.23893333 0.3478 0.23973333 0.35333333 0.24166667 0.35653333 0.24353333 0.3604 0.2464 0.36606667 0.24953333 0.3714 0.25393333 0.3788 0.25633333 0.38273333 0.25886667 0.38426667 0.26053333 0.38373333 0.25853333 0.3806 0.2554 0.3762 0.25213333 0.3694 0.24873333 0.3622 0.24486667 0.35526667 0.24286667 0.3514 0.2424 0.349 0.24186667 0.34626667 0.2414 0.345 0.23993333 0.3452 0.239 0.34713333
0 0.37553333 0.09926667 0.3754 0.1018 0.37793333 0.10366667 0.37993333 0.10406667 0.38253333 0.10613333 0.3846 0.10866667 0.38706667 0.11093333 0.38966667 0.11333333 0.3938 0.11673333 0.3946 0.11626667 0.39413333 0.11273333 0.393 0.11046667 0.39113333 0.10866667 0.38766667 0.10606667 0.38526667 0.10413333 0.38373333 0.10253333 0.38346667 0.0994 0.38246667 0.098 0.38106667 0.0992 0.37906667 0.09866667 0.37846667 0.0964 0.37706667 0.09586667 0.37593333 0.0974
0 0.37 0.2398 0.37093333 0.24086667 0.3728 0.24053333 0.37473333 0.23986667 0.3774 0.24033333 0.37893333 0.24166667 0.38086667 0.2426 0.3826 0.2416 0.38193333 0.23973333 0.38033333 0.238 0.37826667 0.23593333 0.3768 0.2354 0.37393333 0.2362 0.37073333 0.23806667 0.37 0.239
0 0.39406667 0.38253333 0.39586667 0.37866667 0.39786667 0.3738 0.3992 0.36973333 0.40026667 0.36726667 0.4018 0.3654 0.4038 0.36566667 0.40506667 0.36813333 0.40366667 0.37113333 0.40106667 0.3772 0.3996 0.3812 0.3966 0.38546667 0.39666667 0.38686667 0.39526667 0.3886 0.39426667 0.38873333 0.3924 0.38926667 0.39013333 0.3908 0.38706667 0.39266667 0.38273333 0.3934 0.3806 0.3914 0.38066667 0.38933333 0.38153333 0.38753333 0.38326667 0.38606667 0.38526667 0.38553333 0.38766667 0.38573333 0.391 0.38566667 0.39313333 0.384
0 0.38666667 0.52453333 0.3904 0.52066667 0.39386667 0.51813333 0.39766667 0.51526667 0.401 0.5128 0.4038 0.5106 0.40653333 0.5096 0.4122 0.5076 0.41406667 0.5062 0.4146 0.5048 0.4132 0.5026 0.41146667 0.50186667 0.4104 0.50246667 0.41013333 0.50386667 0.40886667 0.50566667 0.4052 0.50666667 0.40213333 0.508 0.39906667 0.5096 0.3956 0.5124 0.3928 0.51513333 0.39 0.51786667 0.38673333 0.52133333 0.38486667 0.52353333 0.38493333 0.52493333 0.38626667 0.52506667
0 0.39446667 0.743 0.39506667 0.74553333 0.3966 0.74693333 0.3986 0.74626667 0.3988 0.74386667 0.3984 0.74106667 0.3976 0.7392 0.39626667 0.7378 0.39533333 0.73886667 0.39446667 0.74093333
0 0.35353333 0.869 0.35713333 0.8688 0.35966667 0.86706667 0.3636 0.8648 0.3656 0.86353333 0.36873333 0.86093333 0.37173333 0.85833333 0.3744 0.85626667 0.37706667 0.85406667 0.37973333 0.8516 0.38113333 0.84833333 0.38113333 0.8458 0.37946667 0.846 0.377 0.84853333 0.37593333 0.85033333 0.3744 0.85166667 0.37246667 0.85346667 0.36906667 0.85573333 0.3656 0.8582 0.36326667 0.85986667 0.3596 0.8626 0.3578 0.86453333 0.35533333 0.8664 0.3534 0.86826667
0 0.50266667 0.74426667 0.50286667 0.74106667 0.50386667 0.73926667 0.50533333 0.73893333 0.50646667 0.73993333 0.50673333 0.7422 0.50626667 0.7448 0.50566667 0.74726667 0.50453333 0.7506 0.5034 0.75333333 0.5024 0.75513333 0.501 0.7546 0.50106667 0.75233333 0.50213333 0.74906667 0.50266667 0.7464
0 0.52553333 0.61893333 0.52873333 0.61946667 0.53133333 0.61913333 0.534 0.61826667 0.53526667 0.61753333 0.5364 0.6174 0.5386 0.61886667 0.54026667 0.6204 0.54353333 0.62146667 0.54406667 0.61973333 0.542 0.618 0.54006667 0.6162 0.53893333 0.61533333 0.53626667 0.61426667 0.533 0.6134 0.5308 0.61306667 0.52753333 0.61373333 0.52573333 0.6152 0.52526667 0.61666667
0 0.50713333 0.4914 0.5092 0.49633333 0.51013333 0.49993333 0.5116 0.504 0.51286667 0.50706667 0.51386667 0.50933333 0.51646667 0.51013333 0.51806667 0.50993333 0.51786667 0.50733333 0.51613333 0.50613333 0.5148 0.5046 0.51446667 0.50173333 0.51333333 0.49726667 0.51153333 0.49326667 0.50973333 0.491 0.50813333 0.4894 0.50673333 0.489
0 0.521 0.36866667 0.52226667 0.36693333 0.52453333 0.3658 0.526 0.36513333 0.52613333 0.3658 0.52573333 0.3678 0.52566667 0.37006667 0.52446667 0.37153333 0.5222 0.37133333 0.5206 0.3702
0 0.5216 0.23953333 0.52233333 0.23646667 0.52293333 0.23426667 0.52493333 0.23266667 0.52653333 0.23213333 0.52886667 0.23173333 0.5316 0.23166667 0.53326667 0.2322 0.53326667 0.23093333 0.53233333 0.23 0.52986667 0.22966667 0.5252 0.2304 0.523 0.23106667 0.5212 0.23226667 0.52 0.23353333 0.51926667 0.23566667 0.51913333 0.23726667 0.51946667 0.23906667 0.52033333 0.24033333 0.521 0.2408
0 0.5092 0.05686667 0.51133333 0.06113333 0.51446667 0.06386667 0.5176 0.0666 0.5208 0.06886667 0.52386667 0.073 0.5258 0.07746667 0.52726667 0.08486667 0.52813333 0.09146667 0.52886667 0.09946667 0.53033333 0.107 0.53086667 0.11286667 0.53086667 0.11633333 0.53193333 0.1182 0.53466667 0.11673333 0.535 0.11313333 0.5346 0.10586667 0.5334 0.09773333 0.53273333 0.09066667 0.5306 0.0808 0.52933333 0.075 0.52746667 0.0708 0.52166667 0.06193333 0.51826667 0.05746667 0.51446667 0.0548 0.51186667 0.05306667 0.5098 0.0532 0.50906667 0.0552
0 0.64 0.3692 0.6418 0.3724 0.64273333 0.37406667 0.64333333 0.371 0.64346667 0.36826667 0.64366667 0.3668 0.6456 0.36486667 0.6466 0.3628 0.64486667 0.3624 0.64206667 0.36366667 0.64053333 0.36533333 0.64013333 0.3672
0 0.63413333 0.49986667 0.63466667 0.49833333 0.63406667 0.49626667 0.63546667 0.49586667 0.6368 0.49846667 0.63733333 0.5008 0.6386 0.50326667 0.6398 0.50513333 0.64086667 0.507 0.6406 0.50773333 0.63786667 0.50626667 0.6358 0.50466667 0.63426667 0.50273333 0.634 0.5014
0 0.63446667 0.75153333 0.63686667 0.75553333 0.63853333 0.7592 0.64046667 0.76293333 0.6424 0.76326667 0.64386667 0.76173333 0.6412 0.7576 0.63946667 0.754 0.63806667 0.75073333 0.63673333 0.74806667 0.6366 0.74573333 0.63566667 0.74473333 0.63486667 0.746 0.6344 0.74806667 0.6344 0.74993333
0 0.7532 0.82626667 0.7592 0.83 0.76466667 0.8334 0.76946667 0.8366 0.77373333 0.84053333 0.77786667 0.8454 0.77986667 0.84873333 0.78353333 0.85286667 0.7858 0.85706667 0.78766667 0.8592 0.78986667 0.8608 0.7912 0.8612 0.7892 0.857 0.78686667 0.85133333 0.78233333 0.84513333 0.7788 0.84133333 0.77193333 0.83446667 0.76646667 0.83013333 0.76126667 0.82633333 0.75746667 0.8244 0.75393333 0.82333333 0.75226667 0.8236 0.75286667 0.8256
0 0.7704 0.61213333 0.77313333 0.61533333 0.77566667 0.61926667 0.7782 0.62373333 0.78153333 0.63046667 0.7854 0.63813333 0.7886 0.644 0.7928 0.64853333 0.7996 0.6542 0.8026 0.65513333 0.8046 0.6536 0.80313333 0.6498 0.7996 0.64593333 0.79613333 0.64093333 0.791 0.63566667 0.78666667 0.63073333 0.78173333 0.62333333 0.7784 0.6166 0.77606667 0.61146667 0.77346667 0.60766667 0.7704 0.60726667 0.7694 0.60933333 0.76986667 0.6116
0 0.7736 0.49926667 0.7772 0.501 0.78206667 0.50086667 0.785 0.4996 0.79006667 0.49746667 0.79266667 0.49606667 0.79666667 0.49446667 0.79946667 0.49293333 0.80173333 0.49206667 0.80353333 0.49146667 0.80606667 0.49153333 0.80613333 0.49006667 0.8038 0.4892 0.8014 0.48933333 0.798 0.4908 0.79386667 0.49226667 0.78986667 0.49433333 0.78586667 0.49573333 0.78253333 0.49693333 0.77986667 0.49726667 0.7778 0.49726667 0.77506667 0.49746667 0.77346667 0.49773333
0 0.74966667 0.36733333 0.7524 0.36813333 0.75566667 0.36686667 0.75893333 0.3656 0.76186667 0.36446667 0.76573333 0.36373333 0.76873333 0.3636 0.7718 0.36306667 0.7744 0.3618 0.77686667 0.35986667 0.7796 0.358 0.7808 0.35546667 0.78086667 0.35366667 0.7782 0.35353333 0.77626667 0.3552 0.77333333 0.3574 0.77073333 0.35926667 0.76846667 0.36026667 0.76426667 0.36133333 0.76253333 0.36153333 0.75993333 0.36186667 0.7556 0.36273333 0.75213333 0.36353333 0.75053333 0.36453333 0.74953333 0.36586667
0 0.7904 0.2338 0.79186667 0.23186667 0.79433333 0.23 0.79673333 0.2288 0.799 0.2282 0.80193333 0.22893333 0.8054 0.2308 0.80753333 0.23173333 0.8098 0.23246667 0.8108 0.2316 0.80926667 0.22953333 0.80666667 0.22713333 0.803 0.22513333 0.799 0.2242 0.79526667 0.2254 0.79313333 0.2264 0.7902 0.22826667 0.78893333 0.2298 0.78806667 0.23113333 0.78873333 0.23366667 0.78913333 0.234
0 0.7764 0.1164 0.78 0.1146 0.7858 0.11253333 0.79066667 0.11026667 0.79493333 0.10773333 0.79926667 0.1058 0.8036 0.10393333 0.80626667 0.1018 0.8068 0.09986667 0.8054 0.09793333 0.8058 0.096 0.805 0.09473333 0.8032 0.09486667 0.80186667 0.0966 0.80273333 0.09886667 0.80266667 0.1004 0.7996 0.09973333 0.79666667 0.09953333 0.79413333 0.1004 0.79133333 0.1024 0.791 0.10546667 0.78946667 0.10666667 0.78546667 0.1078 0.78153333 0.10893333 0.7776 0.10993333 0.7748 0.11193333 0.774 0.1144 0.77426667 0.11653333 0.77493333 0.11726667
0 0.88586667 0.11486667 0.89046667 0.1132 0.89453333 0.1112 0.9016 0.10846667 0.90693333 0.10593333 0.9104 0.10453333 0.9156 0.1036 0.91913333 0.1028 0.92193333 0.10173333 0.9226 0.1002 0.92286667 0.0978 0.92066667 0.09693333 0.91913333 0.09773333 0.91786667 0.0996 0.91486667 0.09906667 0.91293333 0.09853333 0.91073333 0.0984 0.90786667 0.0996 0.906 0.1024 0.90366667 0.10393333 0.8988 0.10626667 0.894 0.10726667 0.89073333 0.1078 0.8854 0.10973333 0.8822 0.112 0.88253333 0.11413333 0.88486667 0.11533333
0 0.87513333 0.24773333 0.8766 0.2442 0.87746667 0.2428 0.87826667 0.24446667 0.87906667 0.2472 0.88026667 0.2482 0.8818 0.24993333 0.88173333 0.25173333 0.8798 0.25106667 0.8784 0.25026667 0.87593333 0.25033333 0.8754 0.25006667 0.87486667 0.249
0 0.89726667 0.38886667 0.9016 0.38813333 0.90653333 0.3872 0.9102 0.386 0.9138 0.38586667 0.91726667 0.38546667 0.91706667 0.38433333 0.9122 0.3846 0.9082 0.38466667 0.9064 0.38353333 0.90506667 0.38306667 0.9038 0.38433333 0.90166667 0.38533333 0.89833333 0.38586667 0.89646667 0.38693333 0.8964 0.38853333
0 0.88393333 0.49626667 0.8852 0.49406667 0.88613333 0.49213333 0.8866 0.4916 0.88753333 0.4948 0.8882 0.4972 0.88893333 0.49833333 0.8898 0.4984 0.88973333 0.5002 0.88706667 0.50046667 0.8842 0.50046667 0.88293333 0.49973333 0.88253333 0.49786667 0.88313333 0.4972
0 0.89873333 0.61326667 0.90213333 0.61213333 0.9054 0.61013333 0.9104 0.60693333 0.91226667 0.60513333 0.91366667 0.6032 0.91426667 0.60033333 0.9154 0.59666667 0.91693333 0.59366667 0.9186 0.59233333 0.91886667 0.5908 0.91893333 0.5884 0.91933333 0.586 0.92086667 0.58573333 0.92253333 0.58786667 0.92313333 0.59193333 0.9236 0.59386667 0.92413333 0.5964 0.9228 0.59993333 0.92093333 0.60286667 0.919 0.60506667 0.916 0.60693333 0.9142 0.60813333 0.9112 0.6104 0.90873333 0.6126 0.90593333 0.6162 0.90393333 0.61793333 0.90026667 0.6176 0.8978 0.61666667 0.89653333 0.61486667 0.8974 0.6136
0 0.9176 0.7446 0.92086667 0.7474 0.92426667 0.75 0.9276 0.75206667 0.9312 0.75513333 0.93393333 0.75733333 0.9366 0.75793333 0.93953333 0.75653333 0.94333333 0.75486667 0.9436 0.75226667 0.9428 0.75153333 0.9392 0.7514 0.93626667 0.75206667 0.93326667 0.75246667 0.93086667 0.75093333 0.92866667 0.74846667 0.92673333 0.74593333 0.92413333 0.74386667 0.92146667 0.74246667 0.9186 0.7416 0.91733333 0.7424
0 0.89613333 0.88646667 0.8978 0.8888 0.90193333 0.88726667 0.90626667 0.88406667 0.91033333 0.8814 0.91293333 0.87946667 0.91746667 0.8774 0.9206 0.87566667 0.9238 0.87426667 0.92786667 0.87246667 0.9304 0.87233333 0.93306667 0.87273333 0.9392 0.8736 0.945 0.87373333 0.94673333 0.8726 0.94786667 0.87033333 0.9484 0.8676 0.9476 0.86553333 0.94473333 0.863 0.94066667 0.86326667 0.93593333 0.8652 0.93 0.8678 0.92213333 0.87106667 0.91433333 0.87433333 0.9086 0.87726667 0.90386667 0.88013333 0.8996 0.8832 0.89653333 0.88446667 0.89546667 0.88526667 0.8958 0.88706667
0 0.5052 0.89733333 0.50486667 0.90166667 0.505 0.9072 0.50513333 0.91326667 0.50633333 0.91646667 0.50853333 0.91906667 0.51246667 0.92366667 0.51446667 0.9248 0.5148 0.92693333 0.51466667 0.92913333 0.51653333 0.92873333 0.51766667 0.9258 0.51646667 0.92326667 0.51393333 0.9194 0.5122 0.91633333 0.51073333 0.91313333 0.50933333 0.90986667 0.5086 0.907 0.5088 0.90093333 0.50986667 0.89633333 0.50893333 0.8942 0.50706667 0.89433333 0.50566667 0.89513333
