# Supplementary material for: VanillaNet-YOLOv8 segment: detection of nano-iron oxide regulation on rice seedling growth vitality under salt stress
Source: Front Plant Sci. 2025 Sep 17;16:1631279. doi: 10.3389/fpls.2025.1631279 (PMC12484053; doi:10.3389/fpls.2025.1631279)
Supplement: Supplementary file 5 [file DataSheet5.zip › label/test/200120-2024-3-18-20-57-5.txt]

0 0.88058152 0.48099688 0.88431983 0.48224299 0.88701973 0.48224299 0.88826584 0.48161994 0.88577362 0.47995846 0.8807892 0.47829699 0.87829699 0.47829699
0 0.76801661 0.6238837 0.77175493 0.62409138 0.77570093 0.62346833 0.77528557 0.6211838 0.77175493 0.62056075 0.76614746 0.62076843 0.76614746 0.62242991
0 0.76905504 0.73104881 0.7721703 0.73208723 0.77445483 0.73146417 0.77154725 0.72876428 0.76863967 0.72731049 0.76573209 0.72751817 0.76344756 0.72959502 0.76303219 0.73084112 0.76573209 0.73001038
