# Supplementary material for: VanillaNet-YOLOv8 segment: detection of nano-iron oxide regulation on rice seedling growth vitality under salt stress
Source: Front Plant Sci. 2025 Sep 17;16:1631279. doi: 10.3389/fpls.2025.1631279 (PMC12484053; doi:10.3389/fpls.2025.1631279)
Supplement: Supplementary file 5 [file DataSheet5.zip › label/test/200120-2024-3-19-17-14-56.txt]

0 0.47119924 0.35977337 0.47308782 0.35580737 0.47516525 0.35278565 0.47743154 0.34976393 0.4789424 0.34938621 0.4776204 0.35259679 0.47648725 0.35524079 0.47667611 0.35675165 0.47667611 0.35882908 0.47346553 0.36279509
0 0.61486698 0.12895149 0.61658842 0.12629108 0.61799687 0.12394366 0.61956182 0.12159624 0.6198748 0.11940532 0.61690141 0.12097027 0.61549296 0.12347418 0.61361502 0.12629108 0.61079812 0.12910798 0.60985915 0.13051643 0.61064163 0.13286385 0.61220657 0.13333333 0.61361502 0.13192488
0 0.74679186 0.23771518 0.74882629 0.23646322 0.75101721 0.23552426 0.75336463 0.23395931 0.75117371 0.23348983 0.74773083 0.23474178 0.74507042 0.23599374 0.742723 0.23865415 0.74053208 0.24194053 0.7399061 0.24350548 0.74241002 0.24319249 0.74616588 0.24147105 0.7485133 0.24021909 0.74710485 0.23959311 0.74616588 0.23959311
0 0.87120501 0.48169014 0.87339593 0.48153365 0.87636933 0.48215962 0.87871674 0.48247261 0.88137715 0.48247261 0.88231612 0.48137715 0.87981221 0.4799687 0.87668232 0.47949922 0.87323944 0.47840376 0.87042254 0.47809077 0.86885759 0.47809077
0 0.76259781 0.62754304 0.75868545 0.62503912 0.75492958 0.62206573 0.75946792 0.62316119 0.76353678 0.62300469 0.76697966 0.62363067 0.76776213 0.62488263
0 0.8743349 0.6485133 0.87683881 0.64757433 0.87981221 0.64835681 0.88388106 0.64898279 0.88435055 0.64820031 0.88169014 0.64647887 0.87668232 0.6458529 0.87464789 0.64491393 0.87308294 0.64350548 0.87073552 0.64428795 0.8713615 0.64741784
0 0.87120501 0.86025039 0.871518 0.85915493 0.8741784 0.85868545 0.87621283 0.85837246 0.87824726 0.85931142 0.88137715 0.86056338 0.88200313 0.85978091 0.88028169 0.85805947 0.87824726 0.85633803 0.87589984 0.85586854 0.87167449 0.85618153 0.86807512 0.85618153 0.86776213 0.85790297 0.86917058 0.86118936
