# Supplementary material for: VanillaNet-YOLOv8 segment: detection of nano-iron oxide regulation on rice seedling growth vitality under salt stress
Source: Front Plant Sci. 2025 Sep 17;16:1631279. doi: 10.3389/fpls.2025.1631279 (PMC12484053; doi:10.3389/fpls.2025.1631279)
Supplement: Supplementary file 5 [file DataSheet5.zip › label/test/200120-2024-3-19-22-18-53.txt]

0 0.61118721 0.1283105 0.61392694 0.12511416 0.61712329 0.12054795 0.61940639 0.11621005 0.62191781 0.11484018 0.62214612 0.11917808 0.61917808 0.12488584 0.61552511 0.13150685 0.61255708 0.13333333 0.61004566 0.13150685
0 0.74982818 0.23573883 0.75274914 0.23436426 0.75532646 0.23298969 0.75515464 0.23195876 0.75274914 0.23247423 0.74931271 0.23367698 0.74604811 0.23505155 0.74175258 0.23831615 0.7395189 0.24037801 0.74158076 0.24243986 0.74467354 0.24329897 0.74793814 0.24106529 0.74862543 0.23934708 0.74604811 0.24003436 0.74621993 0.23883162
0 0.87285223 0.4814433 0.87714777 0.48230241 0.88161512 0.48247423 0.88316151 0.4814433 0.8814433 0.47972509 0.87817869 0.47869416 0.87474227 0.47817869 0.87147766 0.47731959 0.86975945 0.47869416 0.87079038 0.48092784
0 0.76580756 0.62680412 0.77044674 0.62250859 0.77199313 0.61666667 0.77371134 0.61237113 0.77113402 0.61443299 0.76786942 0.61890034 0.7661512 0.62113402 0.76357388 0.62199313 0.76030928 0.62164948 0.75756014 0.62250859 0.75756014 0.62457045 0.76099656 0.6266323
0 0.87353952 0.64845361 0.87731959 0.64879725 0.88041237 0.64896907 0.88522337 0.65 0.88642612 0.65 0.88539519 0.64810997 0.88058419 0.64656357 0.87560137 0.64553265 0.87371134 0.64398625 0.87130584 0.64381443 0.87164948 0.64725086
0 0.75996564 0.73092784 0.76477663 0.73195876 0.76821306 0.73161512 0.76735395 0.72938144 0.76443299 0.72714777 0.76134021 0.7266323 0.75704467 0.72731959 0.754811 0.7290378 0.75360825 0.73024055 0.75549828 0.73006873 0.75824742 0.72989691
0 0.87061856 0.86185567 0.87319588 0.85962199 0.87611684 0.85893471 0.88075601 0.86065292 0.8847079 0.86151203 0.88230241 0.85876289 0.88058419 0.85721649 0.87680412 0.85584192 0.87199313 0.85549828 0.86786942 0.85549828 0.8661512 0.85687285 0.8661512 0.8604811 0.86890034 0.86219931
