# Supplementary material for: VanillaNet-YOLOv8 segment: detection of nano-iron oxide regulation on rice seedling growth vitality under salt stress
Source: Front Plant Sci. 2025 Sep 17;16:1631279. doi: 10.3389/fpls.2025.1631279 (PMC12484053; doi:10.3389/fpls.2025.1631279)
Supplement: Supplementary file 5 [file DataSheet5.zip › label/test/20030-2024-3-19-19-45-21.txt]

0 0.10586667 0.0816 0.10553333 0.08453333 0.10646667 0.08713333 0.10806667 0.09026667 0.1104 0.095 0.1126 0.09833333 0.11573333 0.10253333 0.11933333 0.10686667 0.123 0.11066667 0.12726667 0.11486667 0.1314 0.1186 0.1354 0.1214 0.14266667 0.12586667 0.1478 0.12966667 0.15293333 0.1336 0.159 0.1378 0.16593333 0.1416 0.16986667 0.1414 0.1668 0.1366 0.16473333 0.134 0.16146667 0.13166667 0.1574 0.1292 0.15393333 0.12653333 0.14986667 0.1238 0.1448 0.1206 0.1398 0.11733333 0.13433333 0.11313333 0.12913333 0.1076 0.1232 0.10026667 0.1216 0.09726667 0.11953333 0.09366667 0.11746667 0.09086667 0.1144 0.08793333 0.11166667 0.0854 0.10966667 0.0836
0 0.12506667 0.2144 0.1226 0.2138 0.12026667 0.21413333 0.12013333 0.21666667 0.12106667 0.2194 0.1232 0.2218 0.12433333 0.224 0.12533333 0.2268 0.12593333 0.22973333 0.126 0.23293333 0.12593333 0.23613333 0.12493333 0.23993333 0.125 0.2424 0.12533333 0.24453333 0.12773333 0.24486667 0.12926667 0.24353333 0.12973333 0.24033333 0.13 0.23726667 0.13026667 0.23413333 0.13006667 0.2302 0.1296 0.22806667 0.12953333 0.22613333 0.12913333 0.22333333 0.12806667 0.2208 0.1266 0.21873333 0.1258 0.21666667
0 0.10966667 0.36893333 0.10713333 0.36753333 0.10453333 0.36673333 0.1018 0.3672 0.0986 0.36886667 0.09666667 0.37166667 0.09626667 0.37566667 0.0994 0.37886667 0.10513333 0.38 0.11 0.3806 0.11486667 0.38173333 0.12053333 0.38333333 0.12646667 0.38506667 0.13406667 0.38706667 0.1416 0.38826667 0.14786667 0.3886 0.14973333 0.3872 0.1486 0.38513333 0.14513333 0.38373333 0.14026667 0.38333333 0.13573333 0.38246667 0.1302 0.3808 0.12513333 0.37946667 0.12026667 0.37793333 0.11606667 0.37633333 0.1128 0.3744 0.1114 0.37206667
0 0.12126667 0.49226667 0.11913333 0.493 0.11933333 0.49586667 0.12106667 0.49893333 0.12233333 0.50126667 0.12566667 0.5018 0.12806667 0.49973333 0.12986667 0.49746667 0.132 0.4954 0.1296 0.494 0.12553333 0.4946 0.12273333 0.49306667
0 0.26886667 0.75826667 0.26953333 0.7596 0.2702 0.7604 0.26893333 0.7634 0.26826667 0.76546667 0.27133333 0.76573333 0.27426667 0.7634 0.276 0.7602 0.2776 0.75733333 0.27766667 0.75506667 0.27486667 0.75406667 0.27193333 0.75466667 0.2706 0.7562
0 0.25793333 0.63733333 0.25446667 0.6374 0.25213333 0.63806667 0.25026667 0.63886667 0.2492 0.64026667 0.24693333 0.64206667 0.2454 0.64346667 0.24433333 0.64466667 0.24553333 0.64533333 0.2484 0.64526667 0.25153333 0.64386667 0.25306667 0.64306667 0.25453333 0.6426 0.25626667 0.64173333 0.257 0.64073333 0.2586 0.63946667
0 0.25573333 0.35373333 0.2516 0.35366667 0.25013333 0.35506667 0.2492 0.35793333 0.2508 0.36113333 0.2544 0.36246667 0.2592 0.3618 0.26226667 0.36 0.26426667 0.35913333 0.2682 0.35966667 0.2726 0.36106667 0.27786667 0.3618 0.2792 0.35966667 0.277 0.35673333 0.27373333 0.35546667 0.2696 0.35506667 0.2654 0.35466667 0.26166667 0.35413333 0.25733333 0.35366667
0 0.24986667 0.0884 0.24786667 0.088 0.24686667 0.09013333 0.24666667 0.094 0.2474 0.09886667 0.2484 0.102 0.24946667 0.10506667 0.25046667 0.10833333 0.25093333 0.1122 0.2512 0.11626667 0.2516 0.12106667 0.25173333 0.12613333 0.25133333 0.1308 0.25146667 0.13466667 0.25206667 0.13853333 0.25286667 0.14213333 0.2544 0.1442 0.2558 0.14193333 0.25593333 0.13673333 0.2558 0.1328 0.25533333 0.12986667 0.25466667 0.12526667 0.25453333 0.12066667 0.25453333 0.11593333 0.25466667 0.10526667 0.2546 0.0992 0.25386667 0.09493333 0.25306667 0.0926 0.25213333 0.09026667
0 0.3834 0.07113333 0.38326667 0.07333333 0.38366667 0.0756 0.38573333 0.0792 0.3874 0.0842 0.38773333 0.08726667 0.38766667 0.09113333 0.38726667 0.09526667 0.388 0.0986 0.3898 0.1024 0.39186667 0.1042 0.39333333 0.10706667 0.39353333 0.11086667 0.39173333 0.11326667 0.3882 0.1122 0.38573333 0.10913333 0.3844 0.105 0.38293333 0.1002 0.38146667 0.09586667 0.3802 0.09113333 0.37873333 0.087 0.37706667 0.08186667 0.3754 0.0776 0.37513333 0.07453333 0.37713333 0.073 0.3786 0.0718 0.3798 0.06906667 0.3808 0.06793333 0.38253333 0.06866667
0 0.50366667 0.2478 0.5016 0.2476 0.4984 0.24786667 0.4952 0.24873333 0.4924 0.24993333 0.49 0.25133333 0.4892 0.25273333 0.49 0.25373333 0.49233333 0.2544 0.4952 0.25386667 0.49666667 0.2528 0.50053333 0.25253333 0.50353333 0.252 0.50513333 0.251 0.5044 0.24893333
0 0.504 0.08886667 0.5058 0.08746667 0.50986667 0.08486667 0.5114 0.0828 0.51126667 0.08 0.50853333 0.07893333 0.5054 0.08 0.50266667 0.0812 0.5004 0.08313333 0.499 0.0862 0.49806667 0.08966667 0.49706667 0.09433333 0.49666667 0.09873333 0.49626667 0.1028 0.49406667 0.10806667 0.49433333 0.1122 0.4984 0.11353333 0.5014 0.10926667 0.50133333 0.1044 0.50186667 0.0992 0.50246667 0.09353333 0.50346667 0.09046667
0 0.50846667 0.76 0.51193333 0.7606 0.51413333 0.76213333 0.51613333 0.763 0.519 0.7598 0.52053333 0.75673333 0.52533333 0.75573333 0.5278 0.75693333 0.5264 0.76026667 0.52493333 0.76286667 0.5214 0.767 0.51753333 0.76913333 0.513 0.77126667 0.51106667 0.773 0.50933333 0.77006667 0.5074 0.76706667 0.50666667 0.76413333 0.50553333 0.76366667 0.50626667 0.76173333
0 0.5154 0.87933333 0.51786667 0.87746667 0.518 0.87446667 0.51533333 0.873 0.5128 0.87373333 0.51 0.8762 0.50826667 0.87866667 0.50553333 0.88053333 0.5084 0.8824 0.509 0.88266667 0.5094 0.886 0.50966667 0.89013333 0.5096 0.89373333 0.5096 0.8986 0.51046667 0.9028 0.51226667 0.9088 0.51426667 0.91386667 0.51646667 0.91506667 0.517 0.91046667 0.51633333 0.90586667 0.51553333 0.90113333 0.51433333 0.896 0.51386667 0.89146667 0.5142 0.88686667 0.5148 0.88206667
0 0.39851117 0.61042184 0.39561621 0.6101737 0.39305211 0.61141439 0.39015715 0.61248966 0.38577337 0.61373036 0.38263027 0.6146402 0.37973532 0.61703888 0.37956989 0.61993383 0.38130687 0.62175352 0.38486352 0.62208437 0.38949545 0.62109181 0.39164599 0.618445 0.39313482 0.61629446 0.39627792 0.61588089 0.39950372 0.61538462 0.39966915 0.61232423
0 0.40186667 0.75473333 0.40046667 0.75533333 0.39906667 0.75646667 0.39746667 0.75786667 0.3958 0.75933333 0.39606667 0.76066667 0.39826667 0.76066667 0.4006 0.76053333 0.40213333 0.76153333 0.40373333 0.76166667 0.4044 0.75913333 0.40413333 0.75646667 0.40326667 0.75466667
0 0.38446667 0.8468 0.38346667 0.84886667 0.3832 0.851 0.38206667 0.85426667 0.38026667 0.85713333 0.37566667 0.87033333 0.3748 0.8734 0.37506667 0.8774 0.37593333 0.88066667 0.37706667 0.885 0.37746667 0.88886667 0.37746667 0.8928 0.37653333 0.89726667 0.3748 0.90166667 0.37326667 0.9036 0.37106667 0.9026 0.36966667 0.89933333 0.36953333 0.894 0.36993333 0.88753333 0.37013333 0.88246667 0.37013333 0.8778 0.37053333 0.8742 0.37126667 0.87026667 0.37206667 0.8664 0.3728 0.86313333 0.37773333 0.84713333 0.37866667 0.84566667 0.3798 0.84433333 0.38166667 0.84386667 0.38386667 0.8438 0.385 0.84466667
0 0.6866 0.0752 0.68666667 0.07253333 0.6848 0.07046667 0.67993333 0.07053333 0.6764 0.07213333 0.67333333 0.07553333 0.67026667 0.08033333 0.6686 0.08346667 0.6662 0.08626667 0.66286667 0.08833333 0.6574 0.091 0.65233333 0.09366667 0.647 0.09673333 0.6404 0.10093333 0.6344 0.10466667 0.62946667 0.10793333 0.62526667 0.11053333 0.62086667 0.1148 0.6208 0.11713333 0.6226 0.11786667 0.62693333 0.11733333 0.63153333 0.11333333 0.6376 0.10846667 0.64426667 0.10393333 0.65206667 0.0994 0.65793333 0.09633333 0.66546667 0.09273333 0.66933333 0.09066667 0.67326667 0.08866667 0.67926667 0.08786667 0.6832 0.08533333 0.68526667 0.0818 0.68646667 0.0774
0 0.638 0.22753333 0.63793333 0.22473333 0.63906667 0.22173333 0.6408 0.21933333 0.64133333 0.21686667 0.63753333 0.2136 0.636 0.21353333 0.63493333 0.215 0.6346 0.2186 0.635 0.22166667 0.63513333 0.22493333 0.6344 0.22973333 0.634 0.2356 0.63446667 0.23973333 0.6362 0.24093333 0.6388 0.239 0.63913333 0.23473333 0.63953333 0.23233333 0.64166667 0.23046667 0.6408 0.22933333
0 0.67006667 0.48786667 0.6706 0.4858 0.67033333 0.484 0.66673333 0.4838 0.66453333 0.4848 0.66286667 0.48706667 0.66306667 0.49073333 0.664 0.49333333 0.66473333 0.49733333 0.66366667 0.49926667 0.65993333 0.5006 0.65706667 0.5016 0.654 0.5032 0.65393333 0.5058 0.65586667 0.50686667 0.6596 0.5066 0.6634 0.50433333 0.66673333 0.501 0.6688 0.4982 0.67 0.49433333 0.67033333 0.4912 0.67013333 0.48853333
0 0.64926667 0.62073333 0.652 0.62153333 0.65453333 0.62286667 0.65533333 0.62566667 0.6558 0.628 0.6544 0.63006667 0.6504 0.62826667 0.64886667 0.625 0.647 0.62286667 0.64726667 0.621
0 0.76546667 0.86366667 0.7634 0.86406667 0.76293333 0.8664 0.76393333 0.86966667 0.7672 0.87266667 0.76906667 0.87466667 0.7692 0.87733333 0.76866667 0.88066667 0.76873333 0.88386667 0.76946667 0.8864 0.77153333 0.88706667 0.773 0.8858 0.77346667 0.88246667 0.77346667 0.87953333 0.77346667 0.87626667 0.77306667 0.87326667 0.77226667 0.87046667 0.771 0.8688 0.7696 0.86706667 0.76686667 0.86473333
0 0.764 0.62226667 0.7624 0.62286667 0.7622 0.625 0.76086667 0.6264 0.75913333 0.62706667 0.7602 0.62946667 0.76466667 0.62933333 0.76666667 0.62886667 0.76813333 0.6302 0.77026667 0.63186667 0.7726 0.63193333 0.77286667 0.63013333 0.77186667 0.62793333 0.77 0.62633333 0.76793333 0.62493333 0.76653333 0.6236 0.76493333 0.6226
0 0.7602 0.50766667 0.761 0.50826667 0.76173333 0.5092 0.763 0.50973333 0.7654 0.50966667 0.76826667 0.50946667 0.767 0.51046667 0.76446667 0.51086667 0.763 0.5122 0.76106667 0.51373333 0.7592 0.51186667 0.759 0.51006667 0.75906667 0.50833333 0.759 0.50746667 0.75933333 0.50713333
0 0.73673333 0.37846667 0.73626667 0.37953333 0.7368 0.3812 0.7414 0.38186667 0.74473333 0.3796 0.747 0.37746667 0.7502 0.37473333 0.7544 0.37213333 0.75733333 0.37073333 0.76006667 0.36946667 0.76346667 0.36846667 0.76853333 0.36793333 0.77173333 0.36673333 0.77493333 0.36466667 0.77853333 0.36166667 0.7822 0.35813333 0.7818 0.35626667 0.77913333 0.35546667 0.77553333 0.35546667 0.77246667 0.3558 0.76866667 0.35706667 0.76433333 0.3596 0.76113333 0.362 0.7586 0.36426667 0.75666667 0.36553333 0.75213333 0.3686 0.74933333 0.37026667 0.7462 0.37226667 0.743 0.37433333 0.74013333 0.3764 0.73773333 0.37806667
0 0.7696 0.21433333 0.7674 0.21793333 0.76606667 0.22093333 0.76533333 0.22393333 0.76433333 0.22686667 0.76346667 0.22946667 0.7622 0.23213333 0.76013333 0.23486667 0.75893333 0.23673333 0.7574 0.23986667 0.75666667 0.24266667 0.756 0.24653333 0.75453333 0.25026667 0.75173333 0.25426667 0.74873333 0.25526667 0.74793333 0.25386667 0.7478 0.25126667 0.7492 0.2482 0.7514 0.24533333 0.7522 0.243 0.7528 0.24113333 0.7534 0.2392 0.7548 0.2366 0.75613333 0.2338 0.7574 0.23166667 0.75833333 0.22926667 0.75933333 0.22693333 0.7606 0.22326667 0.76213333 0.21913333 0.7638 0.2162 0.7656 0.2132 0.76673333 0.212 0.76833333 0.211 0.76966667 0.2116 0.77026667 0.21286667
0 0.783 0.10153333 0.782 0.1006 0.7792 0.1022 0.77733333 0.10466667 0.77586667 0.10793333 0.77506667 0.111 0.77453333 0.1142 0.7738 0.11673333 0.773 0.1192 0.772 0.1222 0.77006667 0.12466667 0.76866667 0.12686667 0.76746667 0.129 0.7656 0.13146667 0.76313333 0.13433333 0.76106667 0.13626667 0.7578 0.13846667 0.75553333 0.1398 0.75513333 0.1406 0.7574 0.14106667 0.76166667 0.141 0.7654 0.1392 0.76853333 0.13646667 0.77066667 0.13353333 0.77213333 0.13033333 0.77366667 0.1274 0.7758 0.12386667 0.77746667 0.12073333 0.7784 0.11726667 0.77973333 0.11393333 0.78086667 0.1108 0.78226667 0.10813333 0.7832 0.10593333 0.7836 0.1032
0 0.89906667 0.119 0.90353333 0.11746667 0.90706667 0.11513333 0.9106 0.11106667 0.912 0.108 0.91326667 0.10573333 0.9142 0.10293333 0.9144 0.10053333 0.9138 0.0988 0.9124 0.09793333 0.90933333 0.09886667 0.9062 0.10066667 0.9038 0.1024 0.9004 0.10586667 0.898 0.10906667 0.89606667 0.1132 0.8938 0.11726667 0.89206667 0.121 0.89013333 0.12413333 0.888 0.12746667 0.88593333 0.13066667 0.8834 0.13493333 0.88113333 0.13873333 0.8792 0.14213333 0.8774 0.14613333 0.87613333 0.15046667 0.87886667 0.15353333 0.88093333 0.1524 0.884 0.1488 0.88613333 0.14466667 0.8874 0.1406 0.88866667 0.13586667 0.891 0.1312 0.8926 0.12826667 0.89466667 0.1246 0.89646667 0.12166667
0 0.9106 0.27006667 0.91306667 0.26866667 0.91326667 0.26666667 0.90913333 0.26486667 0.90393333 0.2648 0.89846667 0.2652 0.89366667 0.2664 0.8886 0.2678 0.8858 0.2686 0.88153333 0.27046667 0.87686667 0.27186667 0.873 0.27333333 0.87013333 0.27506667 0.86806667 0.2768 0.86766667 0.27906667 0.86853333 0.2804 0.87193333 0.28013333 0.87613333 0.278 0.8794 0.2758 0.8826 0.27393333 0.88693333 0.2726 0.89393333 0.27153333 0.90013333 0.27066667 0.90706667 0.27053333
0 0.87946667 0.35153333 0.88213333 0.3514 0.8856 0.35086667 0.88813333 0.35006667 0.89233333 0.3486 0.8956 0.34753333 0.89953333 0.34646667 0.90313333 0.34566667 0.90626667 0.34513333 0.90993333 0.34566667 0.91193333 0.3464 0.91033333 0.3474 0.90673333 0.34773333 0.90493333 0.34806667 0.9024 0.34933333 0.89906667 0.3508 0.89613333 0.3522 0.89266667 0.3534 0.8872 0.35513333 0.88433333 0.35566667 0.88186667 0.35606667 0.8806 0.3554 0.8792 0.35366667 0.87873333 0.3528 0.8788 0.35166667
0 0.87866667 0.50846667 0.8772 0.509 0.87673333 0.51106667 0.87626667 0.5126 0.87486667 0.51366667 0.8766 0.51533333 0.87826667 0.51526667 0.87966667 0.5152 0.88226667 0.517 0.88453333 0.5192 0.88713333 0.52093333 0.88913333 0.5226 0.89106667 0.52413333 0.89293333 0.52533333 0.895 0.5274 0.896 0.52926667 0.8962 0.53153333 0.89786667 0.53366667 0.90073333 0.53033333 0.90006667 0.52766667 0.898 0.52473333 0.89566667 0.52226667 0.8938 0.52046667 0.8914 0.51853333 0.88813333 0.51586667 0.8856 0.51366667 0.88366667 0.51186667 0.88173333 0.50993333 0.88006667 0.50826667
0 0.86953333 0.7394 0.87106667 0.7394 0.8716 0.73966667 0.8736 0.7406 0.87613333 0.7412 0.87766667 0.74173333 0.88066667 0.7418 0.88146667 0.741 0.8802 0.73913333 0.87826667 0.73793333 0.877 0.73713333 0.87486667 0.73626667 0.87306667 0.73586667 0.87053333 0.73633333 0.8692 0.7376
0 0.86726667 0.84813333 0.87026667 0.84933333 0.8742 0.85166667 0.87886667 0.85466667 0.88166667 0.85726667 0.88566667 0.85966667 0.88966667 0.86146667 0.8942 0.86433333 0.89873333 0.8674 0.90286667 0.86986667 0.9068 0.87226667 0.90813333 0.8748 0.9078 0.87593333 0.9044 0.87486667 0.90053333 0.87366667 0.89693333 0.87226667 0.8932 0.87 0.88913333 0.86673333 0.88446667 0.86433333 0.8814 0.86253333 0.8778 0.8602 0.87373333 0.85773333 0.87086667 0.85586667 0.86786667 0.85393333 0.8656 0.8516 0.86533333 0.85 0.8656 0.8486
