# Supplementary material for: VanillaNet-YOLOv8 segment: detection of nano-iron oxide regulation on rice seedling growth vitality under salt stress
Source: Front Plant Sci. 2025 Sep 17;16:1631279. doi: 10.3389/fpls.2025.1631279 (PMC12484053; doi:10.3389/fpls.2025.1631279)
Supplement: Supplementary file 5 [file DataSheet5.zip › label/test/20030-2024-3-20-5-54-9.txt]

0 0.093 0.07853333 0.095 0.08326667 0.09726667 0.08806667 0.10046667 0.09346667 0.104 0.09793333 0.1074 0.10126667 0.11146667 0.10493333 0.11673333 0.10933333 0.12506667 0.11586667 0.136 0.1224 0.1534 0.1348 0.15626667 0.13666667 0.16186667 0.14 0.166 0.14213333 0.16866667 0.14213333 0.16893333 0.1398 0.16573333 0.13646667 0.16293333 0.13406667 0.16013333 0.13206667 0.15693333 0.13046667 0.15293333 0.12806667 0.14853333 0.12513333 0.14146667 0.1208 0.1226 0.108 0.11946667 0.10486667 0.11293333 0.09513333 0.10586667 0.08446667 0.10153333 0.0804 0.09833333 0.078 0.09553333 0.0768 0.09393333 0.07653333 0.09333333 0.0776
0 0.1174 0.21633333 0.1196 0.21746667 0.12306667 0.21953333 0.1254 0.22126667 0.12766667 0.22326667 0.1292 0.22546667 0.13033333 0.22793333 0.131 0.23086667 0.13173333 0.2352 0.132 0.24 0.13206667 0.24566667 0.13153333 0.2494 0.12886667 0.24886667 0.1274 0.24626667 0.1268 0.243 0.1266 0.23966667 0.12653333 0.23466667 0.12586667 0.2306 0.1246 0.22866667 0.12033333 0.228 0.11673333 0.226 0.11433333 0.2222 0.11293333 0.21926667 0.11353333 0.21733333 0.11486667 0.2162
0 0.10273333 0.36713333 0.1074 0.36846667 0.11166667 0.3708 0.1132 0.37273333 0.11433333 0.3756 0.11626667 0.3778 0.12166667 0.38013333 0.12786667 0.38193333 0.13446667 0.3834 0.14013333 0.38466667 0.14526667 0.38566667 0.15033333 0.38686667 0.1518 0.3884 0.15193333 0.39046667 0.14773333 0.3912 0.14306667 0.3908 0.1362 0.38913333 0.13026667 0.3878 0.12473333 0.38646667 0.12 0.38513333 0.1146 0.38353333 0.11013333 0.3822 0.10426667 0.3806 0.1002 0.379 0.098 0.3774 0.09686667 0.3754 0.09673333 0.37333333 0.09713333 0.3714 0.09906667 0.36933333 0.10066667 0.36786667
0 0.27006667 0.7612 0.271 0.762 0.2722 0.76266667 0.27126667 0.76533333 0.2698 0.76793333 0.26846667 0.76926667 0.26713333 0.7704 0.26686667 0.77206667 0.26933333 0.77233333 0.2726 0.77093333 0.2742 0.769 0.27573333 0.7666 0.27706667 0.76426667 0.278 0.762 0.27853333 0.75853333 0.27786667 0.757 0.27586667 0.75693333 0.2742 0.75813333 0.2728 0.75886667 0.27093333 0.76
0 0.2556 0.64106667 0.2564 0.64113333 0.25833333 0.6416 0.25926667 0.64213333 0.25893333 0.64426667 0.2574 0.64553333 0.25433333 0.6482 0.25186667 0.64933333 0.2488 0.651 0.24646667 0.65126667 0.24506667 0.6502 0.24673333 0.64826667 0.25046667 0.6456 0.2516 0.64473333 0.2522 0.64393333 0.2522 0.64293333 0.25126667 0.64133333 0.2508 0.6406 0.25066667 0.64006667 0.2532 0.6402
0 0.25206667 0.3532 0.24826667 0.35206667 0.24553333 0.3524 0.2444 0.35413333 0.24506667 0.35653333 0.24653333 0.358 0.24853333 0.35953333 0.25166667 0.36033333 0.2554 0.35986667 0.25866667 0.35926667 0.2624 0.36013333 0.2668 0.36173333 0.27093333 0.3634 0.27553333 0.36413333 0.28046667 0.36353333 0.28026667 0.36106667 0.27826667 0.35893333 0.27453333 0.3576 0.26966667 0.357 0.2666 0.35666667 0.26293333 0.3558 0.25806667 0.3546 0.255 0.35366667 0.25313333 0.35333333
0 0.2642 0.0818 0.26533333 0.08426667 0.2654 0.08753333 0.26353333 0.09113333 0.26253333 0.094 0.26226667 0.09646667 0.26213333 0.0994 0.26226667 0.1016 0.26066667 0.10706667 0.26033333 0.11066667 0.26 0.11473333 0.25906667 0.11866667 0.25873333 0.12186667 0.25866667 0.12546667 0.2586 0.12926667 0.2586 0.13213333 0.25886667 0.1344 0.25893333 0.13826667 0.259 0.14193333 0.25793333 0.14506667 0.2558 0.1442 0.2542 0.14086667 0.25373333 0.13706667 0.25413333 0.1328 0.25473333 0.12853333 0.2548 0.12426667 0.25506667 0.11846667 0.25546667 0.11166667 0.25653333 0.10573333 0.25746667 0.1012 0.2584 0.097 0.25866667 0.09273333 0.25893333 0.08753333 0.25986667 0.0832 0.26093333 0.08113333 0.26206667 0.08066667
0 0.38413333 0.0614 0.3832 0.0642 0.38353333 0.0686 0.38393333 0.07126667 0.38273333 0.0732 0.38046667 0.07526667 0.38006667 0.07793333 0.38046667 0.08293333 0.38173333 0.08846667 0.38346667 0.09213333 0.38526667 0.09713333 0.38646667 0.102 0.3876 0.10693333 0.38926667 0.11113333 0.39193333 0.11473333 0.39473333 0.11546667 0.39526667 0.11286667 0.39526667 0.10946667 0.39353333 0.10653333 0.39186667 0.10393333 0.39086667 0.1016 0.39053333 0.09913333 0.3904 0.09573333 0.3912 0.0938 0.39313333 0.091 0.39326667 0.08606667 0.39206667 0.08186667 0.39053333 0.07846667 0.38906667 0.076 0.388 0.07326667 0.3874 0.0698 0.387 0.06646667 0.3866 0.0636 0.3858 0.06226667
0 0.4004 0.61513333 0.39766667 0.61413333 0.39546667 0.61433333 0.394 0.6158 0.39186667 0.6178 0.389 0.61933333 0.38553333 0.62086667 0.381 0.6232 0.3786 0.62486667 0.378 0.62726667 0.37813333 0.63046667 0.3804 0.63266667 0.38333333 0.6332 0.3874 0.632 0.38973333 0.62986667 0.39013333 0.6264 0.3906 0.6236 0.3934 0.6222 0.3992 0.6208 0.40093333 0.62006667 0.402 0.6186 0.4014 0.6158
0 0.38646667 0.84893333 0.3858 0.85086667 0.3856 0.85353333 0.38433333 0.85626667 0.38313333 0.85793333 0.38133333 0.86266667 0.381 0.86386667 0.3802 0.86653333 0.37966667 0.86953333 0.3786 0.87286667 0.37773333 0.8764 0.37666667 0.88 0.37653333 0.88313333 0.37726667 0.887 0.3784 0.8908 0.37926667 0.8954 0.3796 0.90026667 0.37886667 0.905 0.37773333 0.90966667 0.3756 0.91046667 0.37393333 0.90913333 0.37293333 0.9054 0.37266667 0.90006667 0.37246667 0.89713333 0.372 0.89286667 0.37153333 0.8874 0.3714 0.88313333 0.3724 0.87793333 0.37306667 0.87346667 0.37446667 0.86726667 0.37586667 0.8618 0.37733333 0.85653333 0.37913333 0.85193333 0.38073333 0.84786667 0.38206667 0.84513333 0.38386667 0.84473333 0.38566667 0.84486667 0.3872 0.84653333
0 0.514 0.88253333 0.51426667 0.88526667 0.51506667 0.88913333 0.51626667 0.89506667 0.5174 0.90166667 0.5182 0.90553333 0.5192 0.91113333 0.52 0.9146 0.52053333 0.91806667 0.52213333 0.9206 0.52473333 0.92253333 0.52826667 0.9238 0.52926667 0.92253333 0.5286 0.91753333 0.52626667 0.91293333 0.5244 0.9088 0.52253333 0.9048 0.52093333 0.9002 0.52046667 0.895 0.51973333 0.88973333 0.51913333 0.8858 0.51873333 0.88173333 0.51953333 0.879 0.5204 0.875 0.51686667 0.87446667 0.51393333 0.87573333 0.5122 0.87766667 0.51066667 0.8804 0.50946667 0.8842 0.5104 0.885 0.512 0.88413333 0.51306667 0.8828
0 0.50773333 0.75946667 0.5104 0.7598 0.5118 0.7614 0.51346667 0.76273333 0.51653333 0.76246667 0.51946667 0.7604 0.5208 0.75846667 0.52386667 0.75713333 0.52746667 0.75706667 0.52893333 0.75893333 0.52753333 0.7616 0.52513333 0.7644 0.52113333 0.766 0.51773333 0.7672 0.51433333 0.76826667 0.51173333 0.76946667 0.50933333 0.77086667 0.5068 0.77106667 0.5056 0.7678 0.50546667 0.76486667 0.506 0.76186667 0.5064 0.7602 0.5066 0.75946667
0 0.50586667 0.62686667 0.50766667 0.62506667 0.50886667 0.62326667 0.51086667 0.62153333 0.51253333 0.61986667 0.51393333 0.61753333 0.5122 0.61533333 0.50946667 0.61533333 0.50706667 0.61653333 0.50513333 0.6198 0.50393333 0.62193333 0.50326667 0.62426667 0.50333333 0.626 0.5044 0.6268
0 0.50546667 0.24866667 0.5028 0.24733333 0.49973333 0.24786667 0.4978 0.24946667 0.497 0.2518 0.49553333 0.25253333 0.49293333 0.25406667 0.49146667 0.2552 0.49113333 0.25773333 0.49113333 0.25953333 0.49433333 0.26046667 0.4958 0.2596 0.4966 0.2582 0.49753333 0.25686667 0.49933333 0.2558 0.50326667 0.25486667 0.506 0.2534 0.50626667 0.25086667 0.50586667 0.2492
0 0.50861261 0.08533333 0.50652252 0.08763964 0.50392793 0.09131532 0.50306306 0.09318919 0.50227027 0.09592793 0.50198198 0.10061261 0.5021982 0.10587387 0.50234234 0.10969369 0.50104505 0.11394595 0.49809009 0.11682883 0.496 0.11459459 0.49636036 0.11120721 0.49744144 0.10681081 0.4978018 0.10198198 0.49693694 0.09830631 0.49607207 0.09535135 0.49578378 0.09232432 0.49643243 0.08886486 0.49787387 0.08605405 0.4990991 0.08374775 0.50154955 0.0818018 0.50443243 0.08086486 0.5058018 0.08086486 0.50825225 0.08172973 0.50911712 0.08338739
0 0.6923964 0.07264865 0.69059459 0.07574775 0.68778378 0.0794955 0.68648649 0.08122523 0.68547748 0.0830991 0.68446847 0.08792793 0.68158559 0.0910991 0.67812613 0.09189189 0.67430631 0.09297297 0.67142342 0.09398198 0.66832432 0.0965045 0.66327928 0.09953153 0.65852252 0.1021982 0.6547027 0.10414414 0.64944144 0.10717117 0.64374775 0.11027027 0.6363964 0.1150991 0.63120721 0.11899099 0.6270991 0.12108108 0.6227027 0.12093694 0.62263063 0.11733333 0.62565766 0.11445045 0.63185586 0.11027027 0.63769369 0.10652252 0.64317117 0.1027027 0.65751351 0.09542342 0.66666667 0.09203604 0.66976577 0.09059459 0.67236036 0.08720721 0.67517117 0.07884685 0.67718919 0.07754955 0.67978378 0.07661261 0.68338739 0.07574775 0.6861982 0.07437838 0.68944144 0.07171171 0.6910991 0.06998198 0.69225225 0.06962162 0.69232432 0.07178378
0 0.64144144 0.2196036 0.64418018 0.21607207 0.64396396 0.2123964 0.6418018 0.2092973 0.63762162 0.20814414 0.63488288 0.20893694 0.6325045 0.21167568 0.63171171 0.21491892 0.63293694 0.21801802 0.63423423 0.22054054 0.63481081 0.22234234 0.63488288 0.22594595 0.63481081 0.2301982 0.63481081 0.23545946 0.63473874 0.2387027 0.63502703 0.24122523 0.63704505 0.2430991 0.63971171 0.24245045 0.64072072 0.23978378 0.64057658 0.23603604 0.64057658 0.23178378 0.64028829 0.22825225 0.64043243 0.22500901 0.64086486 0.22248649
0 0.67243243 0.48771171 0.66933333 0.4892973 0.66774775 0.49218018 0.66731532 0.49484685 0.66738739 0.49765766 0.66609009 0.49981982 0.66363964 0.50154955 0.6609009 0.50284685 0.65801802 0.50414414 0.6565045 0.50652252 0.65736937 0.50897297 0.65945946 0.50940541 0.66371171 0.50818018 0.66717117 0.50551351 0.66947748 0.50306306 0.67113514 0.50126126 0.67365766 0.49974775 0.6750991 0.4972973 0.67574775 0.49354955 0.67589189 0.49095495 0.67531532 0.48886486 0.67351351 0.4874955
0 0.65016216 0.62327928 0.65210811 0.62327928 0.65506306 0.62363964 0.65664865 0.62479279 0.65736937 0.62659459 0.65823423 0.62825225 0.66054054 0.62897297 0.66147748 0.63048649 0.66133333 0.63236036 0.65981982 0.63372973 0.65693694 0.63279279 0.65427027 0.63142342 0.65189189 0.62947748 0.65023423 0.62753153 0.64965766 0.6252973
0 0.76367568 0.86659459 0.7630991 0.86745946 0.76367568 0.86947748 0.76504505 0.87106306 0.76627027 0.87300901 0.76655856 0.87481081 0.7667027 0.87661261 0.76634234 0.87906306 0.76533333 0.88079279 0.76381982 0.88245045 0.76288288 0.88425225 0.76273874 0.8861982 0.7630991 0.88944144 0.76598198 0.89282883 0.76857658 0.89304505 0.77009009 0.89131532 0.77052252 0.88857658 0.77059459 0.88518919 0.77023423 0.88187387 0.77081081 0.87920721 0.77167568 0.87697297 0.77174775 0.8750991 0.77059459 0.87171171 0.76900901 0.86875676 0.76684685 0.86659459
0 0.76684685 0.62436036 0.76807207 0.62472072 0.7692973 0.62616216 0.77081081 0.62753153 0.77326126 0.62868468 0.77477477 0.62969369 0.77592793 0.63113514 0.77657658 0.63308108 0.77664865 0.63596396 0.77636036 0.63762162 0.77571171 0.63812613 0.77427027 0.63668468 0.77282883 0.63365766 0.77189189 0.63264865 0.76987387 0.6314955 0.7685045 0.63120721 0.76713514 0.63163964 0.76403604 0.632 0.76259459 0.63113514 0.76187387 0.62998198 0.76187387 0.62861261 0.76252252 0.62738739 0.76353153 0.6258018 0.76389189 0.62508108 0.76482883 0.6245045 0.76576577 0.62443243
0 0.76216216 0.50940541 0.76389189 0.51048649 0.76554955 0.51142342 0.76872072 0.51178378 0.77174775 0.51171171 0.77318919 0.51264865 0.77318919 0.51409009 0.77045045 0.51423423 0.76792793 0.51423423 0.76590991 0.51466667 0.76410811 0.51574775 0.76165766 0.51581982 0.76028829 0.5132973 0.75978378 0.51120721 0.76036036 0.50904505
0 0.77196396 0.3716036 0.77354955 0.37124324 0.77686486 0.37059459 0.78068468 0.37001802 0.78443243 0.3698018 0.78832432 0.36879279 0.7925045 0.3667027 0.79625225 0.36374775 0.79935135 0.36072072 0.79891892 0.35848649 0.79531532 0.35769369 0.79048649 0.35827027 0.78659459 0.3594955 0.78032432 0.36187387 0.7765045 0.36374775 0.77167568 0.36641441 0.76771171 0.36771171 0.76331532 0.36857658 0.75891892 0.36922523 0.75581982 0.36958559 0.75221622 0.37153153 0.75099099 0.37383784 0.74897297 0.37542342 0.74652252 0.37628829 0.74356757 0.37744144 0.74075676 0.37823423 0.73938739 0.38032432 0.74176577 0.38313514 0.74947748 0.38313514 0.7556036 0.38003604 0.75978378 0.37643243 0.76454054 0.37376577 0.76951351 0.37232432
0 0.76778378 0.21225225 0.76843243 0.21563964 0.76828829 0.21924324 0.76634234 0.22205405 0.7649009 0.224 0.76367568 0.2258018 0.76252252 0.22789189 0.76144144 0.23048649 0.76028829 0.23264865 0.75935135 0.23538739 0.75884685 0.23884685 0.75863063 0.24230631 0.75855856 0.24605405 0.75740541 0.25073874 0.7550991 0.25499099 0.75221622 0.25801802 0.74933333 0.25693694 0.74882883 0.25434234 0.74983784 0.25037838 0.75163964 0.24634234 0.75286486 0.24302703 0.75372973 0.23913514 0.75466667 0.23430631 0.75603604 0.23041441 0.75769369 0.22630631 0.75927928 0.22118919 0.76093694 0.21657658 0.76266667 0.21318919 0.76497297 0.21131532 0.76684685 0.21052252 0.76771171 0.21059459
0 0.78082883 0.10681081 0.7809009 0.10414414 0.77989189 0.10169369 0.77809009 0.10054054 0.77614414 0.10118919 0.77347748 0.10327928 0.77117117 0.10587387 0.7698018 0.10832432 0.76908108 0.11156757 0.76879279 0.11459459 0.76908108 0.11776577 0.76893694 0.1205045 0.76763964 0.12389189 0.76648649 0.12684685 0.76533333 0.13001802 0.76446847 0.13261261 0.76331532 0.13621622 0.76144144 0.14010811 0.75992793 0.1427027 0.76057658 0.14443243 0.76381982 0.14313514 0.76605405 0.14025225 0.76756757 0.13708108 0.76886486 0.13246847 0.76972973 0.12872072 0.77102703 0.12446847 0.77225225 0.1205045 0.77333333 0.11812613 0.77520721 0.11524324 0.77700901 0.11293694 0.77866667 0.11091892 0.78025225 0.10861261
0 0.9163964 0.09866667 0.9163964 0.10133333 0.91618018 0.10392793 0.91502703 0.10637838 0.91387387 0.10825225 0.91272072 0.11055856 0.91099099 0.11315315 0.90868468 0.11524324 0.90666667 0.11682883 0.904 0.1181982 0.90205405 0.11963964 0.90003604 0.12122523 0.89852252 0.12331532 0.89700901 0.12612613 0.89585586 0.12836036 0.89369369 0.13174775 0.8916036 0.13571171 0.88994595 0.13981982 0.88785586 0.14522523 0.88706306 0.1483964 0.88410811 0.1532973 0.87855856 0.15567568 0.87646847 0.15344144 0.87740541 0.14940541 0.87891892 0.14479279 0.88187387 0.13924324 0.88454054 0.13448649 0.88727928 0.13059459 0.88951351 0.12684685 0.89174775 0.12302703 0.89434234 0.1194955 0.89686486 0.11610811 0.89866667 0.11228829 0.90032432 0.10904505 0.90212613 0.10551351 0.90500901 0.1027027 0.90962162 0.09996396 0.91409009 0.09845045
0 0.86962162 0.28144144 0.87740541 0.27675676 0.88043243 0.27553153 0.88533333 0.27445045 0.88900901 0.27358559 0.89499099 0.272 0.89924324 0.2707027 0.9034955 0.26926126 0.90717117 0.2683964 0.91228829 0.26774775 0.91654054 0.26738739 0.92115315 0.2670991 0.92547748 0.26738739 0.92900901 0.26861261 0.93081081 0.26983784 0.9298018 0.27207207 0.92648649 0.27272072 0.92209009 0.27293694 0.91827027 0.27308108 0.91358559 0.27344144 0.90933333 0.2738018 0.90500901 0.27409009 0.90162162 0.27481081 0.89823423 0.27567568 0.89441441 0.27718919 0.88792793 0.2787027 0.88064865 0.28093694 0.87697297 0.28216216 0.87279279 0.2830991 0.87063063 0.28237838
0 0.88064865 0.35351351 0.88410811 0.35322523 0.88843243 0.35221622 0.8916036 0.35084685 0.89477477 0.34868468 0.89765766 0.34724324 0.90097297 0.34565766 0.90508108 0.34522523 0.90854054 0.34508108 0.91236036 0.34572973 0.91495495 0.34738739 0.91372973 0.34875676 0.90962162 0.34875676 0.90753153 0.34882883 0.90500901 0.34976577 0.8996036 0.35207207 0.89744144 0.35322523 0.89347748 0.3550991 0.88951351 0.35682883 0.88425225 0.35834234 0.88165766 0.3581982 0.88108108 0.35646847 0.88064865 0.35545946
0 0.87942342 0.50875676 0.88172973 0.51048649 0.88504505 0.51344144 0.888 0.51610811 0.89196396 0.51913514 0.89520721 0.52144144 0.89888288 0.52381982 0.90241441 0.52677477 0.90392793 0.5292973 0.90522523 0.53189189 0.90609009 0.53434234 0.90587387 0.53700901 0.90327928 0.53758559 0.89989189 0.53398198 0.89852252 0.53023423 0.89232432 0.52598198 0.88922523 0.52418018 0.88648649 0.52187387 0.88353153 0.51920721 0.88136937 0.51711712 0.8781982 0.51711712 0.87574775 0.51668468 0.87495495 0.51538739 0.87704505 0.51495495 0.87790991 0.51423423 0.87790991 0.51178378 0.87783784 0.50954955 0.8787027 0.50861261
0 0.87517117 0.73758559 0.8769009 0.73830631 0.87891892 0.7390991 0.88079279 0.74032432 0.88273874 0.74133333 0.88425225 0.74277477 0.88454054 0.74378378 0.88403604 0.74486486 0.88252252 0.74464865 0.88115315 0.74414414 0.87935135 0.74356757 0.87769369 0.74327928 0.87618018 0.74284685 0.87423423 0.74227027 0.87264865 0.74190991 0.87178378 0.74097297 0.87207207 0.74010811 0.87293694 0.73924324 0.87423423 0.73830631
0 0.86990991 0.84958559 0.87272072 0.84994595 0.87531532 0.85131532 0.87812613 0.85304505 0.88194595 0.8565045 0.88627027 0.85902703 0.89066667 0.86111712 0.89499099 0.86327928 0.89895495 0.8652973 0.90306306 0.86702703 0.90673874 0.86897297 0.90998198 0.87041441 0.91264865 0.87228829 0.91531532 0.87459459 0.91769369 0.87661261 0.9194955 0.87891892 0.92086486 0.88172973 0.91942342 0.88331532 0.91697297 0.88209009 0.91488288 0.88093694 0.9114955 0.8794955 0.90810811 0.87668468 0.9034955 0.87308108 0.89917117 0.87055856 0.89405405 0.86875676 0.89052252 0.86673874 0.88605405 0.86421622 0.88201802 0.86205405 0.87913514 0.85996396 0.87473874 0.85787387 0.87257658 0.8565045 0.86947748 0.85434234 0.86882883 0.85354955 0.86738739 0.85145946 0.86753153 0.8498018
