# Supplementary material for: VanillaNet-YOLOv8 segment: detection of nano-iron oxide regulation on rice seedling growth vitality under salt stress
Source: Front Plant Sci. 2025 Sep 17;16:1631279. doi: 10.3389/fpls.2025.1631279 (PMC12484053; doi:10.3389/fpls.2025.1631279)
Supplement: Supplementary file 5 [file DataSheet5.zip › label/test/20090-2024-3-18-15-30-39.txt]

0 0.76352941 0.86745098 0.74980392 0.86862745 0.74509804 0.86509804 0.74196078 0.86196078 0.75098039 0.86235294 0.7572549 0.86352941
0 0.84587156 0.61304791 0.85932722 0.61651376 0.86503568 0.60897044 0.85891947 0.60835882 0.85504587 0.60998981 0.85158002 0.60998981 0.84383282 0.60897044 0.8432212 0.61039755
0 0.85973496 0.34413863 0.86442406 0.34413863 0.86890928 0.34454638 0.87094801 0.345158 0.87420999 0.34678899 0.87543323 0.34923547 0.87889908 0.34393476 0.87522936 0.3420999 0.87135576 0.33924567 0.86727829 0.33944954
0 0.83078491 0.1969419 0.83486239 0.1930683 0.84301733 0.18756371 0.84954128 0.1853211 0.85504587 0.18348624 0.86258919 0.18002039 0.86544343 0.1775739 0.86340469 0.17818552 0.85137615 0.18124363 0.84362895 0.18593272 0.82956167 0.19164118 0.82793068 0.19490316
0 0.70152905 0.12803262 0.6988787 0.127421 0.69826707 0.12130479 0.69541284 0.11641182 0.69683996 0.11478084 0.70071356 0.1158002 0.70173293 0.11906218 0.70214067 0.12395515 0.70214067 0.12579001
0 0.59021407 0.09928644 0.58878695 0.09724771 0.58369011 0.10152905 0.5853211 0.09785933 0.5891947 0.09378186 0.59245668 0.09215087 0.59408767 0.09582059 0.59367992 0.0980632
