# Supplementary material for: VanillaNet-YOLOv8 segment: detection of nano-iron oxide regulation on rice seedling growth vitality under salt stress
Source: Front Plant Sci. 2025 Sep 17;16:1631279. doi: 10.3389/fpls.2025.1631279 (PMC12484053; doi:10.3389/fpls.2025.1631279)
Supplement: Supplementary file 5 [file DataSheet5.zip › label/test/20090-2024-3-18-23-10-4.txt]

0 0.76565144 0.86734349 0.7605753 0.8676819 0.75549915 0.86751269 0.74230118 0.8642978 0.74128596 0.86159052 0.74703892 0.85972927 0.75414552 0.86260575 0.76209814 0.86649746
0 0.7285865 0.71118143 0.73080169 0.71487342 0.73164557 0.71993671 0.73206751 0.72447257 0.7335443 0.72531646 0.73660338 0.72320675 0.73818565 0.71867089 0.73459916 0.71402954 0.73185654 0.71160338
0 0.84263959 0.61201354 0.84771574 0.61285956 0.85482234 0.61353638 0.85854484 0.61150592 0.87021997 0.60913706 0.87343486 0.60744501 0.86666667 0.60964467 0.85820643 0.61032149 0.8536379 0.60947547 0.84331641 0.60829103 0.84247039 0.60862944
0 0.87713787 0.35095986 0.87565445 0.34860384 0.87547993 0.34554974 0.87111693 0.3430192 0.8617801 0.34380454 0.85680628 0.3438918 0.85732984 0.34179756 0.86151832 0.34031414 0.86500873 0.3390925 0.86736475 0.3390925 0.87085515 0.34022688 0.87547993 0.34354276 0.87670157 0.34467714 0.87897033 0.34703316
0 0.73184773 0.21244197 0.72961931 0.21485608 0.72516249 0.21727019 0.72516249 0.21912721 0.73110492 0.21912721
0 0.87706349 0.18031746 0.87468254 0.17984127 0.86761905 0.1802381 0.85992063 0.18095238 0.85373016 0.18166667 0.84619048 0.18380952 0.83015873 0.19309524 0.82753968 0.19555556 0.82706349 0.19706349 0.82984127 0.19722222 0.83373016 0.19460317 0.84095238 0.19095238 0.8468254 0.18944444 0.84904762 0.18849206 0.85595238 0.1865873 0.86626984 0.18452381 0.87325397 0.18365079 0.87571429 0.18214286 0.87912698 0.18031746
0 0.84633333 0.10093333 0.8426 0.10126667 0.84073333 0.10313333 0.83873333 0.10246667 0.8382 0.10093333 0.83966667 0.09846667 0.84206667 0.09746667 0.84453333 0.09746667 0.84633333 0.09826667 0.84773333 0.10006667 0.84613333 0.10186667
0 0.69766804 0.11138546 0.6957476 0.11358025 0.69794239 0.11604938 0.69876543 0.11943301 0.69903978 0.1218107 0.69867398 0.12427984 0.70041152 0.12482853 0.70278921 0.12391404 0.70288066 0.1221765 0.70288066 0.11961591 0.70233196 0.11806127 0.70105167 0.11504344 0.69977138 0.1125743
0 0.59186667 0.09833333 0.58986667 0.09793333 0.58653333 0.1 0.58466667 0.10306667 0.5834 0.10453333 0.58186667 0.1036 0.5824 0.1014 0.58393333 0.099 0.58666667 0.09613333 0.5896 0.09466667 0.59113333 0.09466667 0.59286667 0.0952 0.59413333 0.09613333 0.59453333 0.09893333 0.59286667 0.0988
