# Supplementary material for: VanillaNet-YOLOv8 segment: detection of nano-iron oxide regulation on rice seedling growth vitality under salt stress
Source: Front Plant Sci. 2025 Sep 17;16:1631279. doi: 10.3389/fpls.2025.1631279 (PMC12484053; doi:10.3389/fpls.2025.1631279)
Supplement: Supplementary file 5 [file DataSheet5.zip › label/test/20090-2024-3-19-11-50-25.txt]

0 0.13673355 0.15452539 0.14167573 0.16243287 0.14892425 0.15880861 0.14134625 0.15617278
0 0.35562139 0.11812091 0.34671392 0.11657178 0.34051741 0.11686224 0.34409976 0.11386081 0.34797258 0.11231168 0.35087719 0.11173076 0.35397545 0.11463537 0.35475001 0.11676542
0 0.60639911 0.1131869 0.60674106 0.11067924 0.60696903 0.10680375 0.6049173 0.1064618 0.6019537 0.1079436 0.599674 0.10839954 0.59990197 0.10543593 0.6019537 0.10190241 0.60332152 0.10190241 0.60548723 0.10235835 0.60765294 0.10338421 0.60833685 0.10429609 0.60993263 0.10680375 0.60993263 0.10828555 0.61038857 0.10931142 0.6086788 0.11421276
0 0.71764827 0.11729035 0.71833217 0.12241967 0.71992796 0.12686508 0.71913007 0.13188041 0.71753428 0.13575589 0.71673639 0.13700972 0.72277758 0.13723769 0.72334751 0.13393213 0.72437337 0.13005665 0.72311954 0.12618117 0.72209367 0.1236735 0.72175172 0.12127982 0.71958601 0.11786028
0 0.8643467 0.10657578 0.86012926 0.10885548 0.85670971 0.11124916 0.85545588 0.11193307 0.85556987 0.11432675 0.85944535 0.11375682 0.86320685 0.1109072 0.86389076 0.10931142 0.86320685 0.10931142 0.86525857 0.10725969
0 0.90366478 0.19419592 0.89373706 0.19334843 0.88828892 0.19237987 0.88029832 0.19371164 0.87412376 0.19807015 0.86092715 0.20097582 0.85656864 0.20497112 0.84809376 0.21029819 0.84300883 0.21102461 0.84058743 0.2078768 0.84264562 0.20472899 0.84809376 0.20279187 0.85293655 0.20206545 0.85547901 0.19964405 0.85899004 0.19673838 0.86407497 0.19564875 0.87485018 0.1934695 0.88393041 0.19020061 0.89143673 0.19129024 0.89555311 0.19129024 0.9043912 0.19129024 0.90535976 0.19262201
0 0.62238411 0.23397351 0.62092715 0.23596026 0.6205298 0.23960265 0.62033113 0.24397351 0.61874172 0.25013245 0.61695364 0.25384106 0.61490066 0.25761589 0.61794702 0.25596026 0.62066225 0.2518543 0.62205298 0.24986755 0.62231788 0.24774834 0.62218543 0.24496689 0.6215894 0.24298013 0.6218543 0.23966887 0.62271523 0.23695364 0.62317881 0.23476821 0.62271523 0.23337748
0 0.85530094 0.4713122 0.85682471 0.47213268 0.86069273 0.47447694 0.8623337 0.47775889 0.86362304 0.48221298 0.86374026 0.47435973 0.86174764 0.47365645 0.86092715 0.47060892 0.85928617 0.47049171 0.85717635 0.46978843 0.85659028 0.47060892
0 0.86538123 0.62157885 0.8650296 0.62099279 0.86854598 0.62064115 0.87440661 0.62064115 0.87968118 0.62040673 0.88577624 0.61911739 0.89456719 0.6164215 0.89796636 0.61407724 0.90464748 0.61032644 0.90218602 0.61020922 0.89820079 0.6127879 0.88858935 0.61630428 0.8835492 0.61747641 0.87780578 0.61864854 0.86198207 0.61782805 0.85916896 0.61958624 0.85975503 0.61993788 0.86209928 0.62157885
0 0.86470199 0.71304636 0.86582781 0.71284768 0.86715232 0.71350993 0.87125828 0.71576159 0.87218543 0.71576159 0.87192053 0.71417219 0.87006623 0.71238411 0.86788079 0.71086093 0.86576159 0.71019868 0.86423841 0.71145695 0.86357616 0.71324503 0.86437086 0.71377483
0 0.74317881 0.7197351 0.74609272 0.72059603 0.74821192 0.72284768 0.7489404 0.72701987 0.74774834 0.73099338 0.74741722 0.73463576 0.74715232 0.73629139 0.74940397 0.73476821 0.74993377 0.73218543 0.75086093 0.72788079 0.75086093 0.72649007 0.75072848 0.72443709 0.75013245 0.72178808 0.7492053 0.72072848 0.74788079 0.7194702 0.74602649 0.71887417
0 0.60211921 0.74218543 0.60536424 0.74198675 0.6118543 0.74218543 0.61509934 0.74271523 0.61854305 0.7415894 0.61582781 0.74059603 0.61125828 0.73986755 0.60754967 0.74013245 0.60218543 0.7405298
0 0.24209084 0.66340173 0.23998237 0.66263501 0.2354779 0.66455181 0.23336943 0.66781035 0.23260272 0.6701105 0.23509455 0.67097306 0.2364363 0.66943963 0.23864061 0.66656444 0.24084492 0.66560604
0 0.75648349 0.87063344 0.76123553 0.8715434 0.76639199 0.87396997 0.77589606 0.87821647 0.77953592 0.87851979 0.78388352 0.87801426 0.78560235 0.87568879 0.78256913 0.87417219 0.77842374 0.87316111 0.7735706 0.87235226 0.76467317 0.87022901 0.75688792 0.86891462 0.75496689 0.86992569
0 0.89065265 0.84950205 0.8927759 0.85344523 0.89388807 0.85546737 0.8971235 0.85829837 0.89742682 0.85759062 0.89651686 0.8545574 0.89510136 0.85374855 0.89540468 0.85132198 0.89601132 0.85081644 0.89307922 0.85000758
0 0.87430768 0.35365255 0.88226825 0.35229756 0.88819634 0.3533138 0.89209194 0.35890314 0.89395505 0.36229061 0.89564879 0.35534628 0.89310818 0.35229756 0.8897207 0.34975695 0.88040514 0.34874071 0.87532393 0.3500957
