# Supplementary material for: VanillaNet-YOLOv8 segment: detection of nano-iron oxide regulation on rice seedling growth vitality under salt stress
Source: Front Plant Sci. 2025 Sep 17;16:1631279. doi: 10.3389/fpls.2025.1631279 (PMC12484053; doi:10.3389/fpls.2025.1631279)
Supplement: Supplementary file 5 [file DataSheet5.zip › label/test/20090-2024-3-19-19-27-43.txt]

0 0.76991714 0.87724665 0.76596558 0.87699171 0.76226896 0.87724665 0.76086679 0.87380497 0.7553856 0.86972594 0.74085405 0.86297004 0.74480561 0.86054812 0.75207138 0.86437221 0.75615041 0.8665392 0.76226896 0.86768642 0.76609305 0.87061823 0.77476099 0.87418738 0.77029955 0.87864882
0 0.87613333 0.84246667 0.87893333 0.84253333 0.87986667 0.843 0.87993333 0.84473333 0.88066667 0.84753333 0.88126667 0.84986667 0.88146667 0.8514 0.88233333 0.85306667 0.88106667 0.85146667 0.87913333 0.8488 0.8764 0.84593333 0.8758 0.84366667
0 0.85993333 0.70846667 0.8572 0.707 0.85186667 0.706 0.849 0.7042 0.84966667 0.70153333 0.85073333 0.70206667 0.85213333 0.70293333 0.85433333 0.70393333 0.85566667 0.70433333 0.85726667 0.70586667 0.85886667 0.70686667 0.8592 0.707
0 0.84653333 0.61313333 0.84933333 0.6132 0.85873333 0.614 0.86793333 0.6132 0.87726667 0.60973333 0.8854 0.60553333 0.88946667 0.60286667 0.89326667 0.5998 0.8978 0.59786667 0.8994 0.59546667 0.89633333 0.59673333 0.8906 0.5998 0.8886 0.60113333 0.8806 0.60373333 0.87573333 0.60446667 0.87093333 0.60526667 0.86733333 0.60593333 0.8608 0.609 0.85766667 0.6102 0.8478 0.60853333 0.84426667 0.60906667 0.84413333 0.61193333 0.8458 0.61246667
0 0.85366667 0.47153333 0.85193333 0.47006667 0.85066667 0.4668 0.84593333 0.46453333 0.84253333 0.4634 0.83553333 0.4646 0.8364 0.4626 0.84046667 0.46013333 0.84193333 0.45913333 0.8434 0.45873333 0.84566667 0.45926667 0.84746667 0.46106667 0.85033333 0.46433333 0.85386667 0.46966667 0.85446667 0.4712 0.85433333 0.47206667 0.8542 0.47206667
0 0.85973333 0.34453333 0.86413333 0.3448 0.8724 0.344 0.87393333 0.34486667 0.87653333 0.3482 0.8776 0.3516 0.8804 0.35146667 0.8804 0.34953333 0.8786 0.3468 0.87813333 0.34473333 0.87826667 0.34133333 0.8744 0.34106667 0.87346667 0.34186667 0.87053333 0.34173333 0.86593333 0.339 0.86393333 0.33813333 0.86033333 0.33946667 0.8574 0.34286667 0.859 0.3436
0 0.82526667 0.199 0.83033333 0.19646667 0.835 0.19433333 0.8438 0.1908 0.852 0.18886667 0.8596 0.18453333 0.86793333 0.182 0.8818 0.17993333 0.8926 0.18153333 0.89553333 0.17953333 0.8924 0.1754 0.88026667 0.17493333 0.8694 0.17553333 0.86166667 0.18053333 0.84853333 0.18293333 0.83226667 0.1906 0.82873333 0.19533333 0.82486667 0.19806667
0 0.70266667 0.10066667 0.70126667 0.10286667 0.70193333 0.10446667 0.7028 0.108 0.70366667 0.11153333 0.7034 0.11686667 0.70306667 0.12026667 0.70266667 0.12333333 0.7 0.12426667 0.69926667 0.1258 0.7014 0.12686667 0.70586667 0.12386667 0.70573333 0.12166667 0.7064 0.1162 0.7072 0.11033333 0.70653333 0.10666667 0.70546667 0.10326667
0 0.59126667 0.10153333 0.5882 0.09973333 0.58766667 0.09593333 0.58806667 0.09353333 0.58473333 0.0904 0.58046667 0.08813333 0.58073333 0.08526667 0.58333333 0.08253333 0.58593333 0.0826 0.5894 0.08726667 0.59 0.08906667 0.59113333 0.09213333 0.5928 0.09446667 0.593 0.0966 0.59233333 0.09893333
0 0.60613333 0.22273333 0.604 0.221 0.6028 0.22266667 0.6026 0.2268 0.60193333 0.23173333 0.60026667 0.23813333 0.59853333 0.24226667 0.59526667 0.24926667 0.5968 0.2502 0.60006667 0.2468 0.6016 0.24426667 0.60413333 0.24166667 0.604 0.23946667 0.60446667 0.23486667 0.605 0.2308 0.60593333 0.2272
0 0.85433333 0.09386667 0.85 0.097 0.8496 0.09993333 0.84373333 0.1028 0.83753333 0.1026 0.8398 0.0984 0.8462 0.09506667 0.8498 0.09406667 0.85413333 0.09246667
0 0.73352463 0.20889527 0.7302726 0.21319943 0.72759445 0.21645146 0.72357724 0.22037303 0.72673362 0.21979914 0.73103778 0.21654711 0.73438546 0.21396461 0.73448111 0.20879962
0 0.335 0.10487179 0.32884615 0.10346154 0.32474359 0.10692308 0.32153846 0.10935897 0.32166667 0.10717949 0.32551282 0.10410256 0.32807692 0.10192308 0.33230769 0.1 0.33525641 0.10038462 0.33666667 0.10358974 0.33397436 0.10564103
0 0.22952868 0.86325951 0.22805224 0.86473595 0.22737081 0.86632595 0.22600795 0.87234526 0.22294151 0.87586599 0.22555366 0.87597956 0.22975582 0.87189097 0.22975582 0.86723453 0.2322544 0.86382737
0 0.07120085 0.85086787 0.06829614 0.85292242 0.06567481 0.85391428 0.0618491 0.85681899 0.05469359 0.85795253 0.05327666 0.85504782 0.05497697 0.85278073 0.05795253 0.8533475 0.06248672 0.85157634 0.06709175 0.85058448 0.06879207 0.84938009 0.07091746 0.84980517
0 0.221 0.65913333 0.21953333 0.65913333 0.2178 0.6608 0.2172 0.66326667 0.21773333 0.66546667 0.2172 0.66573333 0.21526667 0.66466667 0.21466667 0.66213333 0.21586667 0.65913333 0.21813333 0.6558 0.21953333 0.65406667 0.22206667 0.65526667 0.22193333 0.65793333 0.22246667 0.66 0.22266667 0.66213333 0.222 0.65893333
0 0.09266667 0.59606667 0.09053333 0.59786667 0.08773333 0.59886667 0.08473333 0.59893333 0.0836 0.5988 0.08246667 0.5974 0.08493333 0.5962 0.0878 0.59506667 0.0894 0.5938 0.09146667 0.59333333 0.09326667 0.5938
0 0.10166667 0.50866667 0.1 0.5108 0.097 0.51186667 0.09333333 0.51233333 0.0938 0.51066667 0.09593333 0.509 0.09826667 0.50733333 0.09993333 0.50686667 0.10126667 0.50746667 0.1022 0.50826667
0 0.32580801 0.47033285 0.323589 0.46849976 0.32310661 0.46647371 0.32069465 0.4647371 0.32137 0.46232513 0.32378196 0.46058852 0.3249397 0.46126387 0.32532562 0.46579836 0.32590449 0.46821032
0 0.60107212 0.73469786 0.59317739 0.73450292 0.58586745 0.73352827 0.58050682 0.7331384 0.57904483 0.73245614 0.58430799 0.73148148 0.58957115 0.73235867 0.59356725 0.73216374 0.59746589 0.73216374 0.60116959 0.7331384
0 0.72680312 0.71130604 0.73304094 0.71130604 0.73450292 0.71539961 0.73674464 0.71949318 0.73684211 0.72446394 0.73557505 0.72680312 0.7331384 0.73128655 0.73274854 0.72962963 0.73499025 0.7254386 0.73499025 0.72270955 0.73216374 0.71842105 0.73089669 0.7162768 0.72836257 0.71393762 0.7251462 0.7128655 0.72495127 0.7119883
0 0.7113069 0.60881057 0.70969163 0.60543319 0.71248164 0.60381791 0.71174743 0.6030837 0.70881057 0.6030837 0.70837004 0.6061674 0.70778267 0.60881057 0.710279 0.61086637 0.71248164 0.6113069
0 0.46939332 0.60995228 0.4593047 0.60899796 0.45398773 0.60504431 0.45412406 0.60286299 0.45794138 0.60463531 0.46121336 0.60722563 0.46475801 0.60845262
0 0.20907504 0.49232112 0.20628272 0.49267016 0.20270506 0.4947644 0.20322862 0.49319372 0.20445026 0.49179756 0.20593368 0.48970332 0.20820244 0.48856894 0.20942408 0.48874346 0.21064572 0.49118674
