# Supplementary material for: VanillaNet-YOLOv8 segment: detection of nano-iron oxide regulation on rice seedling growth vitality under salt stress
Source: Front Plant Sci. 2025 Sep 17;16:1631279. doi: 10.3389/fpls.2025.1631279 (PMC12484053; doi:10.3389/fpls.2025.1631279)
Supplement: Supplementary file 5 [file DataSheet5.zip › label/test/20120-2024-3-19-0-31-29.txt]

0 0.37225951 0.38478747 0.36800895 0.38210291 0.36756152 0.37964206 0.36912752 0.37606264 0.37091723 0.37762864 0.37337808 0.37897092 0.37695749 0.38232662
