# Supplementary material for: VanillaNet-YOLOv8 segment: detection of nano-iron oxide regulation on rice seedling growth vitality under salt stress
Source: Front Plant Sci. 2025 Sep 17;16:1631279. doi: 10.3389/fpls.2025.1631279 (PMC12484053; doi:10.3389/fpls.2025.1631279)
Supplement: Supplementary file 5 [file DataSheet5.zip › label/test/20120-2024-3-20-5-5-36.txt]

0 0.26928406 0.76551193 0.26682063 0.76812933 0.26066205 0.76966898 0.25804465 0.77413395 0.25481139 0.77136259 0.25681293 0.76812933 0.26112394 0.76428022 0.26404927 0.7630485 0.2643572 0.76027714 0.26605081 0.7582756 0.26312548 0.75596613 0.26682063 0.75627406 0.26897614 0.75796767 0.26851424 0.76181678
0 0.53396825 0.75 0.53166667 0.75357143 0.52857143 0.75420635 0.52968254 0.75150794 0.53055556 0.7497619 0.53079365 0.7484127 0.53269841 0.74753968 0.53396825 0.74880952
0 0.7442 0.76086667 0.7424 0.75993333 0.7414 0.7582 0.74173333 0.75686667 0.74533333 0.75586667 0.74673333 0.7568 0.746 0.75833333 0.74486667 0.76
0 0.51806667 0.62993333 0.5182 0.63413333 0.51786667 0.63673333 0.5182 0.63766667 0.51693333 0.6394 0.51313333 0.6406 0.50993333 0.64073333 0.50806667 0.6414 0.51093333 0.64233333 0.51433333 0.64133333 0.518 0.64093333 0.5208 0.6398 0.52193333 0.63726667 0.52193333 0.6332 0.5196 0.63133333
0 0.52693333 0.51753333 0.52593333 0.51986667 0.52473333 0.5228 0.5222 0.5248 0.51993333 0.5248 0.5214 0.5266 0.52433333 0.5254 0.52786667 0.5248 0.52926667 0.52313333 0.52946667 0.52133333 0.52893333 0.51966667
0 0.38453333 0.3708 0.38226667 0.37066667 0.38126667 0.37266667 0.3794 0.37573333 0.3786 0.37866667 0.378 0.38206667 0.37726667 0.38506667 0.37526667 0.389 0.3742 0.3908 0.37873333 0.3888 0.38213333 0.38106667 0.3836 0.37933333 0.38453333 0.37793333 0.3848 0.3758 0.3854 0.3738 0.3854 0.37253333
0 0.77106667 0.36173333 0.76513333 0.36453333 0.76186667 0.36573333 0.75853333 0.3676 0.75666667 0.36846667 0.75313333 0.37266667 0.75366667 0.37266667 0.7566 0.371 0.76173333 0.36793333 0.7646 0.36713333 0.76766667 0.36553333 0.77333333 0.36313333
0 0.63946667 0.13946667 0.6448 0.1364 0.64846667 0.13426667 0.64573333 0.13233333 0.64686667 0.1286 0.64913333 0.1262 0.6534 0.12406667 0.65873333 0.12086667 0.66886667 0.1134 0.6712 0.11 0.66293333 0.11593333 0.6524 0.12146667 0.64826667 0.1236 0.64326667 0.12886667 0.64093333 0.13193333 0.63786667 0.13726667 0.6392 0.14026667
0 0.50106667 0.12206667 0.4984 0.12593333 0.4976 0.12673333 0.4974 0.1282 0.499 0.12846667 0.50193333 0.128 0.50366667 0.12786667 0.50466667 0.12713333 0.50393333 0.12493333 0.50193333 0.12493333 0.50113333 0.1228 0.50166667 0.1226
