# Supplementary material for: VanillaNet-YOLOv8 segment: detection of nano-iron oxide regulation on rice seedling growth vitality under salt stress
Source: Front Plant Sci. 2025 Sep 17;16:1631279. doi: 10.3389/fpls.2025.1631279 (PMC12484053; doi:10.3389/fpls.2025.1631279)
Supplement: Supplementary file 5 [file DataSheet5.zip › label/test/2030-2024-3-19-14-47-22.txt]

0 0.11666667 0.0503268 0.11405229 0.05215686 0.11281046 0.05666667 0.11013072 0.06359477 0.10823529 0.07098039 0.10745098 0.07607843 0.10562092 0.08104575 0.10411765 0.08653595 0.1024183 0.09248366 0.09954248 0.10065359 0.09699346 0.10751634 0.09529412 0.11183007 0.09464052 0.1154902 0.09555556 0.11764706 0.0975817 0.11581699 0.09954248 0.11189542 0.10143791 0.10712418 0.10372549 0.10222222 0.1051634 0.09732026 0.10712418 0.0920915 0.10869281 0.08732026 0.1103268 0.08117647 0.11130719 0.0769281 0.11294118 0.07189542 0.11457516 0.0672549 0.11627451 0.06169935 0.1175817 0.05738562 0.11869281 0.05235294 0.11816993 0.05006536
0 0.50575163 0.0927451 0.50797386 0.09535948 0.51045752 0.09849673 0.51326797 0.10196078 0.5154902 0.10640523 0.51686275 0.10980392 0.51732026 0.11300654 0.51699346 0.11745098 0.51777778 0.12176471 0.51928105 0.12379085 0.52078431 0.1227451 0.52143791 0.11960784 0.52169935 0.11535948 0.52169935 0.11189542 0.52143791 0.10869281 0.51934641 0.10562092 0.51686275 0.10150327 0.5130719 0.09647059 0.51006536 0.09385621 0.5075817 0.0924183
0 0.62098039 0.1296732 0.62320261 0.1275817 0.62509804 0.12522876 0.62895425 0.1230719 0.63235294 0.12058824 0.63594771 0.11771242 0.63973856 0.11490196 0.64228758 0.11156863 0.6448366 0.10738562 0.64784314 0.10320261 0.65124183 0.09875817 0.65372549 0.09398693 0.65627451 0.08941176 0.65921569 0.0851634 0.66333333 0.08026144 0.66843137 0.07764706 0.66810458 0.08078431 0.66620915 0.08464052 0.66379085 0.08803922 0.6603268 0.09339869 0.65784314 0.09764706 0.65411765 0.10228758 0.65143791 0.10601307 0.64869281 0.10934641 0.64529412 0.11326797 0.64163399 0.11660131 0.63816993 0.12026144 0.6348366 0.12300654 0.6327451 0.12601307 0.63150327 0.12797386 0.62888889 0.12888889 0.62509804 0.12980392
0 0.76026144 0.09869281 0.75738562 0.09986928 0.75581699 0.10084967 0.75797386 0.1020915 0.76065359 0.1030719 0.76326797 0.10437908 0.76464052 0.10705882 0.76581699 0.11137255 0.76529412 0.1151634 0.7648366 0.11875817 0.76326797 0.12333333 0.76124183 0.12614379 0.75797386 0.12803922 0.7545098 0.12699346 0.75470588 0.1303268 0.75503268 0.13346405 0.75633987 0.13529412 0.75915033 0.13366013 0.76202614 0.13163399 0.76509804 0.12875817 0.76653595 0.12620915 0.76810458 0.12313725 0.76901961 0.11980392 0.76954248 0.11660131 0.77026144 0.11372549 0.77026144 0.11045752 0.76928105 0.10712418 0.76803922 0.10333333 0.76555556 0.10111111 0.76248366 0.09908497
0 0.86555556 0.14163399 0.86784314 0.14339869 0.86882353 0.1448366 0.86607843 0.1472549 0.86444444 0.14986928 0.86653595 0.15150327 0.86941176 0.15091503 0.87052288 0.14856209 0.8720915 0.14627451 0.8748366 0.14470588 0.87751634 0.14176471 0.88019608 0.13895425 0.88261438 0.13477124 0.87934641 0.13666667 0.87627451 0.13882353 0.87261438 0.14130719 0.87156863 0.14235294 0.86921569 0.14176471 0.86614379 0.14071895
0 0.61816993 0.23509804 0.61732026 0.23732026 0.61712418 0.24084967 0.61941176 0.24183007 0.62287582 0.23941176 0.62699346 0.2369281 0.63111111 0.23437908 0.63405229 0.23392157 0.63647059 0.23562092 0.63888889 0.23869281 0.64091503 0.24228758 0.64392157 0.24405229 0.64575163 0.24326797 0.64614379 0.23986928 0.64496732 0.23607843 0.64267974 0.23398693 0.64058824 0.2324183 0.63745098 0.23013072 0.63392157 0.23026144 0.63039216 0.23143791 0.6245098 0.23248366 0.62026144 0.23398693
0 0.50379085 0.26176471 0.50104575 0.26562092 0.49986928 0.27019608 0.50052288 0.27228758 0.50320261 0.27058824 0.50535948 0.27 0.50607843 0.2654902 0.50784314 0.26248366 0.51104575 0.26156863 0.51300654 0.26039216 0.51124183 0.25993464 0.50764706 0.26026144 0.5054902 0.26091503
0 0.26803922 0.22986928 0.27215686 0.23091503 0.27555556 0.23228758 0.27915033 0.23477124 0.28130719 0.23627451 0.28352941 0.24215686 0.28568627 0.24490196 0.28816993 0.24392157 0.28875817 0.23947712 0.28660131 0.23575163 0.28287582 0.2330719 0.27928105 0.23137255 0.27457516 0.22973856 0.27071895 0.22888889
0 0.14882353 0.36457516 0.14477124 0.36607843 0.14130719 0.36915033 0.13901961 0.37411765 0.13777778 0.37915033 0.13575163 0.38261438 0.13849673 0.38235294 0.14026144 0.38555556 0.14045752 0.38803922 0.1424183 0.38908497 0.14503268 0.38490196 0.14359477 0.38235294 0.1420915 0.38104575 0.14254902 0.37797386 0.14398693 0.3751634 0.14575163 0.37189542 0.1479085 0.36830065 0.15091503 0.36542484
0 0.26359477 0.37320261 0.26620915 0.37542484 0.26915033 0.37699346 0.27196078 0.37575163 0.27333333 0.37339869 0.27039216 0.37196078 0.26732026 0.37176471 0.2645098 0.37222222
0 0.38352941 0.38712418 0.38418301 0.38849673 0.38601307 0.39006536 0.38366013 0.39052288 0.37980392 0.39071895 0.37568627 0.39117647 0.37189542 0.39150327 0.37320261 0.39326797 0.3775817 0.39405229 0.38300654 0.39411765 0.38771242 0.39352941 0.39026144 0.39235294 0.39137255 0.38954248 0.39111111 0.38620915 0.38928105 0.38542484 0.38686275 0.38614379
0 0.49823529 0.39228758 0.50183007 0.39196078 0.50496732 0.39339869 0.50660131 0.39503268 0.50267974 0.39653595 0.4996732 0.39764706 0.4975817 0.39712418 0.49732026 0.39464052
0 0.65627451 0.38313725 0.65150327 0.3830719 0.65006536 0.38444444 0.64947712 0.38653595 0.65045752 0.38816993 0.65287582 0.38928105 0.65679739 0.3896732 0.65993464 0.39091503 0.66352941 0.3924183 0.66660131 0.39333333 0.67111111 0.39352941 0.67601307 0.39366013 0.67869281 0.39372549 0.68392157 0.39411765 0.68738562 0.39320261 0.68816993 0.39045752 0.68627451 0.38862745 0.68300654 0.38921569 0.68169935 0.39065359 0.68013072 0.38862745 0.67823529 0.38686275 0.6779085 0.38921569 0.67712418 0.39019608 0.6724183 0.39006536 0.66738562 0.38830065 0.6645098 0.38718954 0.66078431 0.38594771 0.65823529 0.38359477
0 0.78490196 0.33490196 0.78287582 0.33869281 0.7820915 0.34313725 0.78111111 0.34614379 0.7796732 0.34921569 0.77862745 0.35222222 0.77732026 0.3554902 0.77509804 0.35888889 0.77228758 0.36228758 0.76915033 0.36529412 0.7654902 0.36888889 0.7624183 0.37294118 0.75849673 0.37607843 0.75666667 0.37816993 0.75849673 0.3796732 0.76124183 0.37875817 0.76542484 0.37620915 0.76764706 0.37392157 0.77065359 0.37098039 0.77366013 0.36679739 0.7751634 0.36372549 0.77862745 0.36111111 0.78006536 0.36058824 0.7820915 0.35699346 0.78313725 0.35333333 0.78418301 0.34875817 0.78535948 0.34568627 0.78823529 0.34169935 0.78875817 0.33823529 0.78875817 0.33614379 0.78960784 0.33444444 0.78784314 0.33431373
0 0.90254902 0.39718954 0.90130719 0.39993464 0.90117647 0.40366013 0.90065359 0.40732026 0.90039216 0.41091503 0.89954248 0.41418301 0.89810458 0.41784314 0.8972549 0.41973856 0.89588235 0.42163399 0.89294118 0.4230719 0.88980392 0.42261438 0.8875817 0.42143791 0.88522876 0.41947712 0.88359477 0.41869281 0.88385621 0.42189542 0.88457516 0.42431373 0.88653595 0.42562092 0.88875817 0.42640523 0.89261438 0.42614379 0.89764706 0.42424837 0.90013072 0.42098039 0.90267974 0.41705882 0.90411765 0.41235294 0.90457516 0.40810458 0.90490196 0.40509804 0.90529412 0.40176471 0.9045098 0.39921569 0.90470588 0.39614379
0 0.14699346 0.49882353 0.14908497 0.50045752 0.15065359 0.50111111 0.15169935 0.50235294 0.15176471 0.50379085 0.1503268 0.50503268 0.14699346 0.50568627 0.14673203 0.50751634 0.14973856 0.50947712 0.15294118 0.50830065 0.15326797 0.50575163 0.15339869 0.50352941 0.15281046 0.50156863 0.15130719 0.50019608 0.14941176 0.49856209
0 0.36830065 0.51797386 0.36849673 0.52130719 0.36875817 0.52470588 0.36973856 0.5269281 0.37091503 0.53078431 0.37183007 0.53228758 0.37542484 0.53366013 0.37934641 0.53359477 0.37934641 0.53084967 0.37915033 0.52771242 0.37823529 0.52797386 0.37581699 0.5269281 0.37379085 0.5269281 0.37261438 0.52653595 0.37202614 0.52490196 0.37235294 0.52346405 0.37235294 0.52071895 0.37084967 0.51875817 0.3696732 0.51738562
0 0.52740227 0.51069027 0.52618439 0.51170517 0.52415459 0.5143439 0.52381629 0.5156971 0.52618439 0.51488518 0.52855248 0.5146822 0.53031164 0.51244942 0.52922908 0.51096091
0 0.66038808 0.52228826 0.65747458 0.52335654 0.65844575 0.52568734 0.66067943 0.52607581 0.66301023 0.52743544 0.66621507 0.52889219 0.66835164 0.52937777 0.66951704 0.52782391 0.6722363 0.52597869 0.67194495 0.52364789 0.66990551 0.52452194 0.66776894 0.52520176 0.66514679 0.52423059 0.66534102 0.52248249 0.66330158 0.52306519
0 0.7527451 0.48941176 0.7548366 0.49143791 0.75738562 0.49248366 0.75797386 0.49562092 0.76013072 0.4972549 0.76352941 0.49588235 0.76797386 0.49398693 0.77130719 0.49228758 0.77575163 0.49013072 0.78039216 0.48843137 0.78372549 0.48705882 0.78973856 0.48562092 0.78830065 0.48444444 0.78529412 0.48444444 0.78150327 0.48503268 0.77888889 0.48594771 0.77392157 0.48797386 0.77130719 0.48928105 0.76751634 0.49091503 0.7648366 0.49202614 0.76228758 0.49261438 0.76078431 0.49137255 0.75882353 0.49019608 0.75614379 0.4896732
0 0.86260145 0.49960497 0.85893845 0.49982044 0.85735833 0.50125691 0.86209869 0.5033398 0.86439704 0.50441715 0.86676722 0.50506356 0.87086116 0.5057818 0.8743087 0.5072901 0.87782805 0.50800833 0.88213747 0.50980392 0.88594412 0.51124039 0.88975077 0.51246139 0.89427566 0.51382604 0.89887237 0.51497522 0.90332543 0.51619622 0.90935862 0.5173454 0.9129498 0.51799181 0.91819292 0.5185664 0.92106586 0.51871005 0.92530345 0.51727358 0.92379516 0.51562163 0.9205631 0.51475975 0.91747468 0.5149034 0.91287797 0.5149034 0.90892767 0.51418516 0.90440279 0.51346693 0.90023702 0.51246139 0.89556848 0.51109675 0.89061266 0.50966027 0.88630324 0.50779286 0.881922 0.50628457 0.87883358 0.50491992 0.87459599 0.50326797 0.87129211 0.50096962 0.86655175 0.4993895
0 0.13 0.64065359 0.13026144 0.64202614 0.13352941 0.64294118 0.1345098 0.64405229 0.13679739 0.6451634 0.13888889 0.64385621 0.14065359 0.64248366 0.14026144 0.64039216 0.13954248 0.64183007 0.13679739 0.64091503 0.13352941 0.64026144 0.13124183 0.63954248
0 0.75673203 0.61882353 0.75437908 0.62019608 0.75071895 0.62150327 0.75228758 0.62333333 0.75588235 0.62339869 0.75803922 0.62352941 0.76 0.62601307 0.76189542 0.62849673 0.76366013 0.62718954 0.76326797 0.62496732 0.76143791 0.6227451 0.7596732 0.62039216 0.75816993 0.61875817
0 0.87 0.63 0.86954248 0.63235294 0.87045752 0.63418301 0.87339869 0.63614379 0.87849673 0.6379085 0.88346405 0.63980392 0.88784314 0.64156863 0.89320261 0.6430719 0.89294118 0.64163399 0.89091503 0.64065359 0.88673203 0.63888889 0.88333333 0.63705882 0.87849673 0.63457516 0.87496732 0.63222222 0.87215686 0.62941176
0 0.26980392 0.72856209 0.26797386 0.73176471 0.26673203 0.7348366 0.2669281 0.73823529 0.2675817 0.74130719 0.26836601 0.7454902 0.26941176 0.75013072 0.27104575 0.75300654 0.27235294 0.7548366 0.27267974 0.75261438 0.27202614 0.74954248 0.27150327 0.74614379 0.27104575 0.7427451 0.27104575 0.73836601 0.27183007 0.7345098 0.27261438 0.73104575 0.27202614 0.72862745 0.27098039 0.72784314
0 0.88843137 0.75405229 0.89039216 0.75653595 0.89326797 0.75751634 0.89607843 0.75875817 0.89862745 0.75986928 0.90045752 0.76111111 0.90222222 0.76313725 0.90392157 0.76575163 0.90620915 0.77078431 0.90751634 0.77411765 0.90816993 0.7769281 0.90934641 0.77490196 0.90901961 0.77117647 0.90803922 0.76679739 0.90562092 0.76196078 0.90320261 0.75869281 0.90052288 0.75666667 0.89588235 0.75457516 0.89222222 0.75320261 0.88934641 0.7527451
0 0.6279085 0.7672549 0.62921569 0.76993464 0.63130719 0.77261438 0.63437908 0.77614379 0.63653595 0.77875817 0.6396732 0.78150327 0.64281046 0.78326797 0.64529412 0.78359477 0.64346405 0.78169935 0.64130719 0.77849673 0.63830065 0.77529412 0.63647059 0.77215686 0.63470588 0.7703268 0.63267974 0.76777778 0.6296732 0.76601307
0 0.0948366 0.89732026 0.09457516 0.89464052 0.09464052 0.89150327 0.09686275 0.8872549 0.09869281 0.88477124 0.10215686 0.88235294 0.10705882 0.88091503 0.11013072 0.88052288 0.11535948 0.87771242 0.11954248 0.87457516 0.12352941 0.87156863 0.12751634 0.86941176 0.13169935 0.86686275 0.13575163 0.86418301 0.13856209 0.8624183 0.14091503 0.86163399 0.14300654 0.86248366 0.14248366 0.86405229 0.14052288 0.86607843 0.13797386 0.86777778 0.13398693 0.87026144 0.12934641 0.8727451 0.1245098 0.87555556 0.12098039 0.87810458 0.11751634 0.87986928 0.11535948 0.88156863 0.11248366 0.88470588 0.10973856 0.8875817 0.10686275 0.88986928 0.10424837 0.89235294 0.10058824 0.8948366 0.09751634 0.89660131
0 0.25078431 0.85732026 0.24882353 0.85986928 0.24633987 0.86143791 0.24699346 0.86333333 0.2454902 0.86686275 0.24372549 0.86954248 0.24189542 0.87130719 0.23960784 0.87392157 0.23660131 0.87718954 0.23215686 0.88137255 0.22954248 0.88411765 0.23261438 0.88405229 0.23666667 0.88130719 0.24091503 0.87771242 0.24326797 0.87535948 0.24522876 0.87254902 0.24784314 0.86986928 0.24954248 0.86666667 0.25084967 0.86392157 0.25176471 0.86150327 0.25320261 0.85908497 0.25287582 0.85699346
0 0.48372549 0.85464052 0.48411765 0.85797386 0.48405229 0.86013072 0.48568627 0.85960784 0.48862745 0.85915033 0.48980392 0.86117647 0.49058824 0.85980392 0.48986928 0.8579085 0.48869281 0.85620915 0.4872549 0.85431373 0.4854902 0.85385621
0 0.62679739 0.86555556 0.62594771 0.86888889 0.62411765 0.87143791 0.62281046 0.87352941 0.62607843 0.87189542 0.62869281 0.87150327 0.62980392 0.87366013 0.62993464 0.87640523 0.62954248 0.87895425 0.62869281 0.88339869 0.62888889 0.88901961 0.62908497 0.89196078 0.62875817 0.89640523 0.62751634 0.89843137 0.62529412 0.90104575 0.62267974 0.90300654 0.62124183 0.90562092 0.61947712 0.90771242 0.61980392 0.91006536 0.6230719 0.9096732 0.62470588 0.90803922 0.62738562 0.90575163 0.62993464 0.90326797 0.63143791 0.90019608 0.63320261 0.8951634 0.63320261 0.89065359 0.63326797 0.88477124 0.63366013 0.88026144 0.63490196 0.87653595 0.63509804 0.87339869 0.63411765 0.87084967 0.63411765 0.86830065 0.6330719 0.86627451 0.63104575 0.86522876 0.62901961 0.86470588
0 0.73180459 0.86684391 0.73479561 0.87083195 0.73811898 0.87426609 0.74188545 0.87703556 0.74642738 0.88113437 0.75074776 0.8862302 0.75484657 0.89010746 0.75905616 0.89453861 0.76481666 0.89963443 0.76902625 0.9039548 0.77312507 0.90794284 0.77700233 0.91215243 0.78099036 0.91713748 0.78464606 0.92156863 0.78763709 0.92677523 0.79062812 0.93120638 0.79472693 0.93519442 0.79782874 0.93707766 0.79661017 0.93464052 0.79439459 0.93065249 0.7917359 0.92644289 0.79162512 0.92311953 0.78929877 0.91868838 0.78630774 0.91536502 0.78265204 0.91104464 0.78032569 0.9091614 0.77578376 0.90639194 0.77079871 0.90018832 0.76492744 0.89420627 0.75905616 0.88844577 0.75340645 0.88290684 0.74919685 0.87869724 0.74376869 0.87415531 0.74033455 0.87038883 0.73634652 0.86695469 0.73302315 0.86606846
0 0.84623906 0.89553562 0.84723607 0.89808353 0.85033788 0.89941287 0.85487981 0.89930209 0.86141575 0.90007755 0.86883793 0.90162845 0.87504154 0.90196078 0.88146671 0.90207156 0.88922123 0.90185001 0.89464939 0.90107455 0.89919131 0.89885898 0.89941287 0.89708652 0.8966434 0.89608951 0.89055057 0.89608951 0.88589786 0.89730808 0.88113437 0.89786197 0.87614933 0.89819431 0.86983494 0.89819431 0.86374211 0.89752963 0.85687382 0.89642185 0.85299657 0.89564639 0.84956242 0.89431705
