# Supplementary material for: VanillaNet-YOLOv8 segment: detection of nano-iron oxide regulation on rice seedling growth vitality under salt stress
Source: Front Plant Sci. 2025 Sep 17;16:1631279. doi: 10.3389/fpls.2025.1631279 (PMC12484053; doi:10.3389/fpls.2025.1631279)
Supplement: Supplementary file 5 [file DataSheet5.zip › label/test/2030-2024-3-20-7-54-28.txt]

0 0.10535112 0.0266611 0.10455527 0.03312741 0.10475423 0.03959372 0.10604749 0.04725381 0.10714179 0.05342167 0.10535112 0.05859472 0.10286408 0.06446414 0.1038589 0.06933875 0.10535112 0.07560609 0.10375941 0.08306722 0.10196874 0.09082679 0.10017807 0.09818844 0.09868585 0.10356045 0.09769103 0.10813661 0.09629829 0.11321017 0.09669621 0.11818426 0.09968066 0.11768685 0.10196874 0.11201639 0.10395838 0.10624646 0.1054506 0.10157082 0.10694283 0.09580088 0.10843505 0.08794182 0.10933039 0.0820724 0.10923091 0.07421335 0.11161847 0.06874185 0.11311069 0.06157917 0.11231484 0.05411804 0.1114195 0.05073567 0.10962883 0.0434735 0.10942987 0.03889734 0.10942987 0.03143622 0.10783816 0.02526835
0 0.28591041 0.11569722 0.28252803 0.11997493 0.27904617 0.12335731 0.27735498 0.12683917 0.27417157 0.13181325 0.27118712 0.13539459 0.26790422 0.1429552 0.269098 0.14693447 0.27357468 0.14653654 0.27636016 0.14205987 0.27516638 0.1413635 0.27496742 0.13738423 0.27655913 0.13350444 0.27805135 0.13061947 0.28133425 0.12683917 0.28382129 0.12325783 0.2865073 0.1190796 0.28770108 0.11549825
0 0.51103749 0.08555426 0.51093801 0.08983198 0.51362402 0.0935128 0.51720536 0.09759155 0.51829966 0.1016703 0.51899603 0.10614697 0.51909551 0.10962883 0.51690691 0.11708996 0.51790173 0.12295938 0.52217945 0.12146716 0.52307478 0.11500085 0.52317426 0.10992728 0.52337323 0.10724127 0.52207996 0.10186926 0.52009033 0.09530347 0.51760329 0.09003094 0.51432039 0.08575323
0 0.67886312 0.07053253 0.67349111 0.07371594 0.66901443 0.07948588 0.66304553 0.08674804 0.6610559 0.09341332 0.65856886 0.09997911 0.65409218 0.10425682 0.65080928 0.10644542 0.64603416 0.11072313 0.63936889 0.11529929 0.63300206 0.119577 0.63011709 0.12087027 0.62544145 0.12445161 0.62275544 0.12952517 0.62335233 0.13310652 0.62723212 0.13201222 0.63021657 0.12843088 0.63339999 0.12465057 0.63757822 0.12096975 0.64205489 0.11708996 0.64633261 0.11370758 0.65110773 0.10923091 0.65647974 0.10515216 0.66016056 0.10196874 0.66423931 0.09739258 0.67090459 0.09301539 0.67488386 0.0880413 0.67766934 0.08276877 0.68065379 0.07699884 0.68055431 0.07351698
0 0.74098934 0.08068234 0.74315895 0.08441136 0.74620996 0.08786917 0.74953218 0.09261519 0.75265099 0.09559841 0.7538714 0.10075123 0.755363 0.10597185 0.75692241 0.11159927 0.75807501 0.11587069 0.75861742 0.12061671 0.75963442 0.12434573 0.75814281 0.12821034 0.755024 0.13153256 0.7546172 0.13478697 0.75848182 0.13315976 0.76099043 0.13173596 0.76309224 0.12854935 0.76390584 0.12556613 0.76519404 0.12176932 0.76485504 0.1190573 0.76261763 0.1167521 0.76112603 0.11288748 0.76017682 0.10922626 0.75915982 0.10414124 0.75746481 0.09878502 0.75658341 0.0949204 0.755702 0.09078458 0.7540748 0.08814037 0.75183739 0.08508936 0.74858297 0.08251295 0.74505736 0.08088574 0.74234535 0.07966534
0 0.88660131 0.11986928 0.88535948 0.12470588 0.88372549 0.12810458 0.88124183 0.1303268 0.87803922 0.13215686 0.87542484 0.13627451 0.87366013 0.13862745 0.87045752 0.14052288 0.86477124 0.13849673 0.86575163 0.14176471 0.86588235 0.14418301 0.86346405 0.14888889 0.86718954 0.15058824 0.86954248 0.14869281 0.87130719 0.14535948 0.87424837 0.14228758 0.87856209 0.13875817 0.88071895 0.13594771 0.8851634 0.13143791 0.88686275 0.12862745 0.88784314 0.12444444 0.88751634 0.12045752
0 0.26006536 0.22287582 0.26215686 0.22496732 0.26575163 0.22607843 0.26816993 0.22712418 0.27150327 0.22915033 0.27477124 0.23045752 0.27686275 0.23228758 0.27836601 0.23633987 0.28091503 0.23777778 0.28300654 0.2403268 0.28673203 0.24163399 0.2875817 0.2379085 0.28633987 0.2351634 0.28313725 0.23183007 0.27973856 0.2303268 0.27830065 0.22732026 0.27647059 0.22496732 0.27333333 0.22333333 0.26823529 0.22156863 0.26535948 0.22071895 0.26346405 0.22058824 0.26137255 0.22117647
0 0.50470329 0.26215962 0.50162182 0.26556545 0.49991891 0.26905237 0.5018651 0.27221492 0.50381128 0.26897128 0.5064062 0.26532218 0.50859566 0.26345708 0.5137855 0.26175416 0.51881315 0.26069998 0.52270553 0.25997016 0.52651681 0.25940252 0.52448953 0.25745633 0.52165134 0.25745633 0.51694805 0.25745633 0.51265022 0.25859161 0.50900112 0.26013234
0 0.62104575 0.23607843 0.61830065 0.23666667 0.61647059 0.24058824 0.61843137 0.24333333 0.62287582 0.24235294 0.62686275 0.24065359 0.63163399 0.23980392 0.63673203 0.23856209 0.64045752 0.23810458 0.6430719 0.23764706 0.64679739 0.23732026 0.65091503 0.23745098 0.65444444 0.23823529 0.6575817 0.23921569 0.66084967 0.2403268 0.66405229 0.24104575 0.66803922 0.24143791 0.67222222 0.24071895 0.67183007 0.23823529 0.66784314 0.23594771 0.66457516 0.23359477 0.66013072 0.23261438 0.65215686 0.23359477 0.64843137 0.23392157 0.64294118 0.23392157 0.63921569 0.23405229 0.63457516 0.23444444 0.62849673 0.23444444 0.62470588 0.2351634
0 0.14535948 0.35849673 0.14437908 0.36163399 0.14169935 0.36437908 0.14026144 0.3669281 0.14026144 0.37084967 0.14013072 0.37620915 0.13934641 0.37862745 0.13718954 0.38039216 0.13620915 0.38320261 0.13803922 0.38568627 0.1396732 0.38764706 0.14300654 0.38803922 0.14496732 0.38555556 0.14366013 0.3824183 0.14352941 0.37993464 0.14444444 0.3748366 0.14424837 0.37267974 0.14535948 0.36941176 0.14647059 0.36686275 0.14764706 0.36392157 0.14908497 0.36215686 0.15019608 0.35849673 0.14830065 0.35686275
0 0.2627451 0.37359477 0.26581699 0.37614379 0.26503268 0.37915033 0.26679739 0.38065359 0.26941176 0.37869281 0.26954248 0.37666667 0.27215686 0.37601307 0.27261438 0.37372549 0.27156863 0.3724183 0.26908497 0.37156863 0.26607843 0.37202614
0 0.36620915 0.38235294 0.36869281 0.38437908 0.37169935 0.38640523 0.37470588 0.38614379 0.37823529 0.38673203 0.38169935 0.38718954 0.38418301 0.38810458 0.38745098 0.38875817 0.39045752 0.38862745 0.39091503 0.3872549 0.38973856 0.38496732 0.38712418 0.38490196 0.38392157 0.38444444 0.38156863 0.38281046 0.3769281 0.38117647 0.37418301 0.38006536 0.37052288 0.38039216 0.36601307 0.38078431
0 0.64997187 0.3834445 0.64869951 0.386458 0.64963704 0.38880183 0.65171301 0.388467 0.65459257 0.38980633 0.65680248 0.39094477 0.65968204 0.3918823 0.66189194 0.3926859 0.66597691 0.39362343 0.66992794 0.394494 0.67220481 0.39536457 0.67361111 0.3979093 0.67588798 0.3999183 0.67937025 0.39904773 0.68265161 0.3973066 0.68325431 0.39536457 0.68325431 0.392485 0.68124531 0.392485 0.67722731 0.392485 0.67307538 0.39261893 0.67032974 0.3916814 0.66597691 0.390476 0.66383398 0.38933757 0.66035171 0.38732857 0.65921328 0.38639103 0.65820878 0.38451596 0.65519527 0.38351146 0.65204784 0.3832436
0 0.79503268 0.33 0.7927451 0.33130719 0.79137255 0.33418301 0.7903268 0.33686275 0.7896732 0.34013072 0.78843137 0.34320261 0.78647059 0.34620915 0.7827451 0.3503268 0.78071895 0.35346405 0.77699346 0.35705882 0.7745098 0.36006536 0.77143791 0.36392157 0.76875817 0.36620915 0.76594771 0.36921569 0.76326797 0.3724183 0.76071895 0.37385621 0.75784314 0.37588235 0.75816993 0.37777778 0.76039216 0.37856209 0.76267974 0.37660131 0.76496732 0.37594771 0.76810458 0.37509804 0.7703268 0.37333333 0.77235294 0.37019608 0.77418301 0.36640523 0.77594771 0.36359477 0.77928105 0.36026144 0.78281046 0.35686275 0.7851634 0.35457516 0.78882353 0.35202614 0.79254902 0.34843137 0.79588235 0.34333333 0.79797386 0.33856209 0.79901961 0.33392157 0.80176471 0.33366013 0.80104575 0.33098039 0.79908497 0.32928105
0 0.86810458 0.26862745 0.86594771 0.27065359 0.86607843 0.27287582 0.86921569 0.27261438 0.87215686 0.27150327 0.87614379 0.26843137 0.87248366 0.26869281
0 0.88928105 0.38660131 0.88705882 0.38908497 0.88614379 0.39215686 0.88601307 0.39509804 0.88581699 0.39777778 0.88490196 0.40117647 0.88333333 0.40477124 0.88202614 0.4075817 0.88143791 0.41098039 0.88222222 0.41392157 0.88254902 0.41882353 0.8827451 0.42156863 0.88522876 0.42392157 0.88947712 0.42228758 0.88960784 0.41960784 0.88745098 0.41901961 0.88633987 0.41633987 0.88509804 0.41366013 0.88522876 0.41 0.88620915 0.40777778 0.88732026 0.40490196 0.88875817 0.40104575 0.88941176 0.39784314 0.89071895 0.39287582 0.89176471 0.39078431 0.89189542 0.38784314 0.8903268 0.38607843
0 0.36773597 0.51852906 0.36821016 0.52248066 0.36955371 0.5260371 0.37081822 0.52935644 0.37271499 0.53228063 0.37492788 0.53322901 0.3779311 0.53330804 0.3816456 0.53259675 0.38322624 0.53085805 0.38172464 0.52927741 0.3796698 0.52738064 0.37729884 0.52706451 0.37484885 0.52745967 0.37382144 0.52761774 0.37279402 0.52540484 0.37287305 0.52342904 0.37295208 0.52153227 0.37168757 0.51892422 0.36971177 0.5181339
0 0.52691117 0.50951285 0.52565426 0.51123283 0.52274351 0.51361435 0.52221428 0.51473896 0.5245958 0.51546665 0.52763886 0.51480511 0.53061576 0.51420973 0.53061576 0.51215898 0.53213728 0.51090207 0.53134344 0.50971131 0.53008653 0.50964515 0.52803578 0.50951285
0 0.66594771 0.51823529 0.66464052 0.51895425 0.66359477 0.52111111 0.66169935 0.52104575 0.65928105 0.52189542 0.65673203 0.52294118 0.65921569 0.52503268 0.66215686 0.52633987 0.66542484 0.52627451 0.6675817 0.52660131 0.66869281 0.52823529 0.6696732 0.52568627 0.6696732 0.52411765 0.67065359 0.52281046 0.6696732 0.52163399 0.66875817 0.51928105 0.66764706 0.51836601
0 0.75575163 0.48954248 0.75751634 0.49163399 0.75843137 0.49300654 0.75862745 0.49490196 0.76130719 0.49542484 0.76411765 0.49490196 0.76679739 0.49326797 0.76921569 0.49202614 0.77261438 0.49078431 0.77653595 0.48954248 0.78084967 0.48843137 0.78405229 0.48869281 0.78705882 0.48941176 0.78915033 0.49058824 0.79202614 0.49150327 0.79418301 0.49196078 0.79869281 0.49300654 0.80111111 0.49143791 0.79882353 0.49013072 0.79620915 0.48875817 0.79411765 0.4875817 0.79228758 0.48633987 0.78973856 0.48594771 0.78660131 0.48535948 0.78366013 0.48522876 0.78104575 0.4845098 0.77954248 0.48555556 0.77607843 0.48594771 0.77431373 0.48718954 0.77202614 0.48797386 0.76901961 0.48908497 0.76594771 0.49026144 0.7627451 0.49111111 0.76052288 0.49045752 0.75777778 0.48869281 0.75640523 0.48875817
0 0.85699346 0.50150327 0.85908497 0.50320261 0.86130719 0.50496732 0.86464052 0.50673203 0.86856209 0.5072549 0.87287582 0.50895425 0.8754902 0.51098039 0.88026144 0.51346405 0.88470588 0.51614379 0.88895425 0.51869281 0.8951634 0.52058824 0.90111111 0.52490196 0.90647059 0.52738562 0.90973856 0.52934641 0.91411765 0.53163399 0.9172549 0.53437908 0.92019608 0.53875817 0.92477124 0.54117647 0.92849673 0.54366013 0.93379085 0.54522876 0.94169935 0.54633987 0.94542484 0.54562092 0.94718954 0.54398693 0.94457516 0.54091503 0.94013072 0.53738562 0.93509804 0.53575163 0.93013072 0.53418301 0.92411765 0.53248366 0.91908497 0.53169935 0.91555556 0.52941176 0.91104575 0.52745098 0.90666667 0.52437908 0.90189542 0.52104575 0.89718954 0.51803922 0.89228758 0.5151634 0.88647059 0.51215686 0.88084967 0.50816993 0.8754902 0.50464052 0.87084967 0.50202614 0.8654902 0.49993464 0.86228758 0.49836601 0.85934641 0.49960784
0 0.13006536 0.63986928 0.12928105 0.64150327 0.12862745 0.64267974 0.13098039 0.64575163 0.13333333 0.64705882 0.1345098 0.64627451 0.13287582 0.64346405 0.13444444 0.64431373 0.13705882 0.64522876 0.13915033 0.64418301 0.14143791 0.64196078 0.13869281 0.64163399 0.13660131 0.64078431 0.13431373 0.64013072 0.1324183 0.6403268
0 0.25 0.63490196 0.24973856 0.63816993 0.24986928 0.64091503 0.2520915 0.63993464 0.25287582 0.63836601 0.25444444 0.63856209 0.25535948 0.63620915 0.25640523 0.63366013 0.25509804 0.63189542 0.25385621 0.63424837 0.25267974 0.6348366 0.25130719 0.63424837
0 0.74960784 0.62150327 0.75065359 0.61986928 0.75287582 0.62 0.75509804 0.61901961 0.75712418 0.6179085 0.75895425 0.61915033 0.76215686 0.61928105 0.7603268 0.62026144 0.76294118 0.62313725 0.76568627 0.62640523 0.76379085 0.62908497 0.76111111 0.62745098 0.75921569 0.62418301 0.75777778 0.62261438 0.7548366 0.62281046 0.75248366 0.6220915
0 0.87052288 0.62973856 0.86947712 0.63084967 0.86941176 0.63267974 0.87176471 0.63411765 0.87607843 0.63562092 0.88019608 0.63718954 0.88555556 0.63882353 0.89013072 0.64026144 0.89470588 0.64169935 0.89960784 0.64287582 0.9027451 0.64379085 0.90673203 0.64464052 0.91124183 0.64542484 0.91620915 0.64529412 0.91594771 0.64431373 0.91281046 0.64372549 0.90960784 0.64287582 0.90385621 0.64150327 0.89921569 0.64039216 0.89437908 0.63856209 0.89 0.63738562 0.88640523 0.63588235 0.88228758 0.63444444 0.87836601 0.63281046 0.87575163 0.63176471 0.87352941 0.62986928
0 0.26993464 0.7279085 0.26849673 0.72973856 0.26784314 0.73189542 0.26640523 0.73287582 0.26581699 0.7375817 0.26705882 0.73908497 0.26771242 0.74254902 0.2679085 0.74594771 0.26751634 0.74941176 0.26784314 0.75339869 0.26836601 0.75699346 0.26960784 0.75954248 0.27143791 0.76222222 0.27575163 0.76366013 0.27542484 0.76117647 0.27509804 0.75934641 0.27405229 0.75581699 0.2730719 0.75300654 0.27248366 0.75 0.27176471 0.74732026 0.27156863 0.7445098 0.27124183 0.74176471 0.27124183 0.73934641 0.27183007 0.7369281 0.27222222 0.7348366 0.27235294 0.7327451 0.27261438 0.72869281 0.27143791 0.7269281
0 0.62862745 0.76660131 0.6296732 0.77052288 0.63222222 0.77457516 0.63405229 0.7772549 0.63666667 0.78019608 0.63986928 0.78359477 0.64366013 0.78470588 0.64751634 0.78392157 0.64954248 0.78248366 0.6503268 0.77901961 0.64856209 0.77823529 0.64738562 0.77908497 0.64509804 0.78013072 0.64300654 0.77993464 0.64183007 0.77882353 0.63986928 0.77633987 0.63836601 0.77411765 0.63627451 0.77189542 0.6348366 0.77006536 0.63300654 0.76777778 0.63130719 0.76647059
0 0.88633987 0.75339869 0.88810458 0.75529412 0.88993464 0.75673203 0.89202614 0.75771242 0.89431373 0.75869281 0.89705882 0.75986928 0.89895425 0.76111111 0.90124183 0.76267974 0.90411765 0.76620915 0.90653595 0.76882353 0.90784314 0.7720915 0.90934641 0.77738562 0.91039216 0.78254902 0.91130719 0.7875817 0.91222222 0.78411765 0.91196078 0.77973856 0.91202614 0.7769281 0.91039216 0.77143791 0.90915033 0.76771242 0.90633987 0.76281046 0.90326797 0.7596732 0.90111111 0.75777778 0.89660131 0.75562092 0.89248366 0.75359477 0.88901961 0.75248366
0 0.14078431 0.86006536 0.13915033 0.86130719 0.13699346 0.86261438 0.13535948 0.86379085 0.13320261 0.86522876 0.12869281 0.86803922 0.12503268 0.86947712 0.11941176 0.87222222 0.11575163 0.87496732 0.11294118 0.87699346 0.11065359 0.87843137 0.10784314 0.87908497 0.10287582 0.88078431 0.09954248 0.88267974 0.09614379 0.88555556 0.09424837 0.88908497 0.09287582 0.8930719 0.09594771 0.89235294 0.09856209 0.89176471 0.0954902 0.89490196 0.09359477 0.89947712 0.09091503 0.90366013 0.08869281 0.90862745 0.08660131 0.91294118 0.09013072 0.91013072 0.09333333 0.90607843 0.09627451 0.90176471 0.09915033 0.89797386 0.10163399 0.89431373 0.10601307 0.88856209 0.11019608 0.88437908 0.11366013 0.88137255 0.11856209 0.87764706 0.12359477 0.87424837 0.12738562 0.87248366 0.13183007 0.87026144 0.13614379 0.86816993 0.13901961 0.86614379 0.14215686 0.86267974
0 0.25124183 0.85712418 0.24986928 0.85928105 0.24803922 0.86156863 0.24647059 0.86529412 0.24555556 0.86908497 0.24503268 0.8724183 0.24300654 0.87653595 0.24117647 0.87941176 0.23882353 0.88300654 0.23594771 0.88745098 0.23248366 0.89130719 0.22901961 0.89581699 0.22601307 0.89816993 0.22352941 0.90228758 0.22183007 0.90620915 0.22418301 0.90633987 0.22888889 0.90437908 0.23222222 0.90143791 0.2345098 0.89823529 0.23699346 0.89359477 0.23895425 0.89052288 0.24202614 0.88633987 0.24424837 0.88196078 0.24588235 0.8775817 0.24718954 0.87398693 0.24830065 0.87176471 0.25065359 0.86764706 0.25150327 0.86496732 0.25261438 0.8627451 0.25398693 0.86065359 0.25424837 0.85751634
0 0.48416703 0.85359016 0.4834758 0.85566385 0.4833222 0.8593504 0.48608711 0.85888958 0.4882376 0.85911999 0.48862161 0.86119367 0.4906953 0.86142408 0.49284579 0.86249933 0.49584111 0.86280654 0.49407464 0.86050245 0.49154013 0.85789114 0.48985046 0.85627827 0.4882376 0.85489582 0.48670154 0.85320615
0 0.62627451 0.86627451 0.62542484 0.86836601 0.62359477 0.87176471 0.62607843 0.87196078 0.62823529 0.87098039 0.62882353 0.87352941 0.62856209 0.8775817 0.62764706 0.8820915 0.6275817 0.88712418 0.62745098 0.89071895 0.62738562 0.89509804 0.62823529 0.89960784 0.62810458 0.90248366 0.62620915 0.90581699 0.62555556 0.90803922 0.62581699 0.91111111 0.62614379 0.91464052 0.62732026 0.91653595 0.62960784 0.91738562 0.63267974 0.91568627 0.63477124 0.91379085 0.63509804 0.91117647 0.63529412 0.90771242 0.63398693 0.90620915 0.63287582 0.90470588 0.63294118 0.90248366 0.63300654 0.89823529 0.63287582 0.89418301 0.63248366 0.88934641 0.63248366 0.88647059 0.63254902 0.88261438 0.6324183 0.88026144 0.63424837 0.87666667 0.63405229 0.87359477 0.63372549 0.87091503 0.63385621 0.86699346 0.63359477 0.86470588 0.63169935 0.8648366 0.62980392 0.86490196
0 0.73025095 0.86573065 0.73299443 0.86984588 0.73662551 0.8731542 0.74066005 0.87686597 0.7437263 0.87944808 0.74832567 0.8835633 0.75437747 0.88888889 0.75994513 0.8939724 0.76607762 0.90018559 0.77245219 0.90639877 0.77834261 0.91180505 0.78600823 0.91890583 0.79310901 0.92463487 0.79924151 0.92915355 0.80577746 0.9356895 0.8106189 0.94028887 0.81586379 0.94383926 0.8192528 0.94569515 0.82619221 0.94738966 0.82401356 0.94472686 0.82054386 0.94222545 0.81804244 0.94012749 0.81449205 0.93689986 0.81271686 0.9348019 0.81037683 0.92987977 0.80811749 0.92737836 0.80319535 0.92519971 0.79948358 0.9243928 0.79657871 0.92205277 0.79343178 0.91850238 0.78834826 0.91414508 0.78358751 0.910514 0.77923021 0.90639877 0.77511498 0.90236424 0.77003147 0.89776487 0.76381828 0.8922779 0.75841201 0.88687162 0.75316711 0.8818688 0.75050432 0.87928669 0.74663116 0.87517147 0.74267732 0.87218591 0.73799726 0.86815138 0.73396272 0.86492375
0 0.84639857 0.89358785 0.84566644 0.89558457 0.84753005 0.89678261 0.85218908 0.89684917 0.85445203 0.89625015 0.8581127 0.89605048 0.86277172 0.89578425 0.86583337 0.8953849 0.86909468 0.8953849 0.87268879 0.89578425 0.87568388 0.89644982 0.87847929 0.89698228 0.88014323 0.89951147 0.8852016 0.90237344 0.88966096 0.90170787 0.89238981 0.90263967 0.89625015 0.90370459 0.90031016 0.90450328 0.90303902 0.90470295 0.90330525 0.90190754 0.9019741 0.89951147 0.89864622 0.89798065 0.8927226 0.89658294 0.88826325 0.8953849 0.88233963 0.8944531 0.87694847 0.89345473 0.8718901 0.89212358 0.86849567 0.89172424 0.86396976 0.89159112 0.8595104 0.89212358 0.85704777 0.8927226 0.85551695 0.89305539 0.85092448 0.89298883 0.84832874 0.89265604
