# Supplementary material for: VanillaNet-YOLOv8 segment: detection of nano-iron oxide regulation on rice seedling growth vitality under salt stress
Source: Front Plant Sci. 2025 Sep 17;16:1631279. doi: 10.3389/fpls.2025.1631279 (PMC12484053; doi:10.3389/fpls.2025.1631279)
Supplement: Supplementary file 5 [file DataSheet5.zip › label/test/2060-2024-3-18-22-54-16.txt]

0 0.6496 0.11213333 0.64566667 0.1122 0.64093333 0.11293333 0.63653333 0.1136 0.6342 0.11433333 0.63193333 0.11653333 0.62813333 0.1188 0.62666667 0.12073333 0.62926667 0.12213333 0.63206667 0.12153333 0.6354 0.11913333 0.63733333 0.11773333 0.64006667 0.11586667 0.64213333 0.11513333 0.64473333 0.1142 0.6484 0.1134
0 0.78073333 0.13906667 0.77913333 0.14146667 0.77746667 0.14353333 0.77426667 0.14606667 0.77206667 0.14853333 0.7686 0.1514 0.76473333 0.15306667 0.764 0.15566667 0.76726667 0.15626667 0.77126667 0.15393333 0.77313333 0.15146667 0.77553333 0.14926667 0.77713333 0.1466 0.7792 0.14393333 0.78073333 0.14186667 0.78126667 0.13986667
0 0.86713333 0.24053333 0.86626667 0.24173333 0.86626667 0.24446667 0.86786667 0.2446 0.87053333 0.2444 0.87273333 0.24426667 0.87473333 0.24426667 0.8728 0.24206667 0.87086667 0.2408 0.8692 0.2404
0 0.63926667 0.24066667 0.6366 0.24366667 0.6324 0.24713333 0.62926667 0.2502 0.62706667 0.25266667 0.62413333 0.25473333 0.6206 0.25793333 0.61866667 0.26186667 0.61973333 0.26486667 0.62266667 0.26513333 0.6256 0.26353333 0.62586667 0.2602 0.6266 0.25853333 0.6278 0.256 0.63053333 0.25346667 0.63346667 0.2502 0.63613333 0.2476 0.6394 0.24386667 0.64013333 0.24193333
0 0.1604 0.24153333 0.1594 0.24353333 0.15733333 0.24586667 0.1546 0.24693333 0.15213333 0.24733333 0.14986667 0.24806667 0.15346667 0.25013333 0.15613333 0.25006667 0.159 0.24966667 0.15986667 0.24666667 0.16113333 0.245 0.16253333 0.24333333 0.16326667 0.24166667
0 0.13213333 0.3484 0.13493333 0.34713333 0.137 0.3464 0.1392 0.34726667 0.1412 0.35086667 0.14213333 0.35513333 0.1408 0.35753333 0.13806667 0.3566 0.13786667 0.35306667 0.13706667 0.3512 0.1338 0.3506 0.132 0.34953333
0 0.6394 0.33053333 0.64053333 0.33473333 0.6416 0.34026667 0.6424 0.3446 0.64173333 0.34746667 0.6406 0.351 0.64053333 0.3526 0.64413333 0.35193333 0.6458 0.35 0.64826667 0.349 0.65106667 0.34893333 0.65173333 0.34726667 0.64746667 0.34646667 0.64666667 0.34373333 0.64633333 0.34113333 0.64566667 0.33773333 0.6444 0.33413333 0.6432 0.3306 0.64153333 0.33026667
0 0.78386667 0.36666667 0.7814 0.36733333 0.779 0.36886667 0.77706667 0.37193333 0.7752 0.37526667 0.77306667 0.37726667 0.7706 0.3798 0.76793333 0.38153333 0.76833333 0.38366667 0.771 0.38366667 0.7736 0.3816 0.77573333 0.3796 0.77813333 0.37726667 0.7808 0.37426667 0.783 0.3718 0.7842 0.36893333
0 0.39493333 0.5104 0.39786667 0.51033333 0.3994 0.51106667 0.40106667 0.5112 0.4032 0.51146667 0.40426667 0.50993333 0.40513333 0.51133333 0.40646667 0.5126 0.40526667 0.51506667 0.40213333 0.51506667 0.3994 0.5136 0.39753333 0.51253333 0.3956 0.51153333
0 0.5126 0.6068 0.51466667 0.60846667 0.5166 0.6104 0.52006667 0.61186667 0.52306667 0.61306667 0.52626667 0.6144 0.5246 0.61126667 0.5248 0.60926667 0.52326667 0.60673333 0.52146667 0.60766667 0.51853333 0.60726667 0.51613333 0.60653333
0 0.7484 0.62033333 0.7474 0.62246667 0.74866667 0.62393333 0.75053333 0.6252 0.7538 0.62573333 0.7566 0.62633333 0.75873333 0.62533333 0.76013333 0.6244 0.757 0.62286667 0.7542 0.62213333 0.75106667 0.62086667
0 0.641 0.62233333 0.644 0.62306667 0.64606667 0.62333333 0.64973333 0.62353333 0.65266667 0.62406667 0.649 0.62633333 0.64433333 0.62833333 0.6406 0.628 0.64 0.62566667 0.64066667 0.62293333
0 0.26246667 0.62426667 0.26126667 0.62753333 0.2622 0.63226667 0.26413333 0.63586667 0.26653333 0.63793333 0.2692 0.63573333 0.268 0.63293333 0.26546667 0.63066667 0.26453333 0.62806667 0.264 0.62453333 0.26346667 0.6232
0 0.3772 0.7504 0.3758 0.7532 0.376 0.75693333 0.3764 0.76186667 0.37746667 0.76553333 0.37993333 0.76913333 0.38146667 0.77073333 0.38033333 0.76573333 0.37986667 0.76246667 0.37986667 0.75993333 0.38026667 0.75713333 0.38093333 0.75406667 0.38133333 0.7512 0.38 0.74986667
0 0.87806667 0.7474 0.8812 0.7476 0.88393333 0.7474 0.88773333 0.7474 0.89053333 0.74886667 0.89086667 0.75266667 0.89173333 0.7552 0.89173333 0.75693333 0.8896 0.7552 0.887 0.75346667 0.8836 0.75133333 0.88073333 0.7506 0.8778 0.74893333
0 0.144 0.1562 0.14433333 0.15893333 0.14466667 0.1612 0.14686667 0.1636 0.14873333 0.16353333 0.15073333 0.1622 0.15293333 0.1612 0.15253333 0.15993333 0.15073333 0.1604 0.14906667 0.15986667 0.1476 0.15886667 0.1468 0.15666667 0.14553333 0.15526667
