# Supplementary material for: VanillaNet-YOLOv8 segment: detection of nano-iron oxide regulation on rice seedling growth vitality under salt stress
Source: Front Plant Sci. 2025 Sep 17;16:1631279. doi: 10.3389/fpls.2025.1631279 (PMC12484053; doi:10.3389/fpls.2025.1631279)
Supplement: Supplementary file 5 [file DataSheet5.zip › label/test/2060-2024-3-20-5-23-15.txt]

0 0.14370981 0.16603656 0.14504942 0.16305966 0.14705882 0.1611991 0.14988688 0.15926411 0.15159859 0.15814777 0.15301262 0.15799893 0.15085437 0.15963622 0.14944034 0.16172005 0.14832401 0.16335735 0.14750536 0.16559002 0.14787747 0.16834365 0.14824958 0.17012979 0.14966361 0.17124613 0.15137533 0.1721392 0.15137533 0.17251131 0.14973803 0.1734788 0.14713325 0.17429745 0.14527268 0.17407418 0.14385866 0.17228804 0.1433377 0.17094844 0.14304001 0.16864134 0.14304001 0.16767385
0 0.15092879 0.24842224 0.15405454 0.249613 0.15546856 0.25035723 0.15606394 0.25206894 0.15517087 0.25415277 0.153608 0.25564122 0.15234282 0.25616218 0.1499613 0.25653429 0.14884496 0.25742736 0.14921708 0.25891581 0.15264051 0.25928793 0.15472434 0.25832043 0.1572547 0.25735294 0.15859431 0.25526911 0.1595618 0.25266432 0.15926411 0.25028281 0.15837104 0.24871993 0.15464992 0.24738033 0.15211955 0.24685937 0.1506311 0.24715706 0.14973803 0.24738033
0 0.11647118 0.35655811 0.11840617 0.35797214 0.12101095 0.35856752 0.12309478 0.35834425 0.12555073 0.35812098 0.12763456 0.3581954 0.12979281 0.35871636 0.13217433 0.36013039 0.13470469 0.36139557 0.13768159 0.36400036 0.13976542 0.36519112 0.14073291 0.36385151 0.14125387 0.36243749 0.13991427 0.3611723 0.13864908 0.36005597 0.13663968 0.35849309 0.13410931 0.35722791 0.13061146 0.35596273 0.12770898 0.35432543 0.12599726 0.35350679 0.12339247 0.35246487 0.11907597 0.35261372 0.11699214 0.35343236 0.11609907 0.35469755
0 0.1499613 0.88599964 0.15159859 0.885181 0.15316147 0.88443677 0.153608 0.88473446 0.15271493 0.88726482 0.15144975 0.88942308 0.15018457 0.89299536 0.14824958 0.89649321 0.14817516 0.89768397 0.15085437 0.89485592 0.15390569 0.89202786 0.15561741 0.88972077 0.15688259 0.88763694 0.15762682 0.88503215 0.15777566 0.8828739 0.15673375 0.88183198 0.15517087 0.88145987 0.15331031 0.88138545 0.15100322 0.88279948 0.14899381 0.88399024 0.14854727 0.88525542 0.14921708 0.88607407
0 0.254897 0.75717433 0.25928793 0.75687664 0.25995773 0.75516492 0.25876697 0.75382532 0.25601334 0.75308109 0.2532597 0.75248571 0.25266432 0.75375089 0.25340855 0.75538819 0.25392951 0.75657895
0 0.25579007 0.63035842 0.25497142 0.62827459 0.25467373 0.62537211 0.25579007 0.62172541 0.2572041 0.619716 0.25943677 0.61941831 0.26047869 0.62083234 0.26070195 0.62284175 0.25951119 0.62522327 0.25936235 0.62767921 0.25966004 0.63065611 0.26040426 0.63266552 0.26189271 0.6339307 0.26293463 0.63452608 0.26501846 0.6359401 0.26591153 0.63817278 0.26553941 0.63966123 0.26397654 0.63995892 0.26204156 0.63876816 0.25958562 0.63727971 0.25809717 0.6359401 0.2578739 0.63452608 0.25750179 0.63236783 0.25690641 0.63154918
0 0.24031019 0.51545011 0.24157538 0.51158014 0.24239402 0.5091242 0.24336151 0.50733806 0.24447785 0.5068171 0.24432901 0.50919862 0.2446267 0.51247321 0.24432901 0.51470588 0.24425458 0.51686413 0.24410574 0.51857585 0.24261729 0.51887354 0.24083115 0.51827816 0.23949155 0.51738509 0.23993808 0.51671529
0 0.25616218 0.36533996 0.25809717 0.36385151 0.26040426 0.36489343 0.26166945 0.36563765 0.26166945 0.36742379 0.26278578 0.36757264 0.26196714 0.36816802 0.26047869 0.36883782 0.25876697 0.36928435 0.25757621 0.36913551 0.25668314 0.36816802 0.25601334 0.36675399
0 0.25095261 0.25980888 0.25214337 0.25973446 0.25288759 0.26137176 0.25504584 0.26174387 0.25579007 0.26092522 0.25631103 0.26099964 0.25839486 0.26107407 0.25832043 0.26062753 0.25735294 0.25958562 0.25683198 0.25891581 0.2562366 0.25794832 0.25497142 0.25794832 0.2542272 0.25735294 0.25288759 0.25675756 0.25147357 0.25779948 0.24976185 0.25832043 0.24968743 0.25899024
0 0.38550845 0.39667183 0.38483865 0.39421588 0.38506192 0.39198321 0.38588057 0.38952727 0.38647595 0.38788997 0.38722017 0.38617826 0.38788997 0.38677364 0.38841093 0.38982496 0.38878304 0.39265301 0.38915516 0.394588 0.38989938 0.39600202 0.38975054 0.39786259 0.38848535 0.39927661 0.38684806 0.39949988 0.38573172 0.39853239
0 0.39056918 0.50689152 0.39131341 0.50919862 0.39302513 0.51150572 0.39429031 0.51254763 0.39562991 0.51388724 0.39637414 0.51559895 0.39719278 0.51753394 0.39793701 0.51946892 0.39935104 0.52192486 0.40113718 0.52177602 0.40262563 0.52125506 0.40336985 0.52013872 0.40299774 0.51827816 0.40232794 0.51597106 0.40217909 0.51537568 0.40106275 0.5157478 0.40016968 0.51559895 0.40016968 0.51396166 0.39949988 0.51135687 0.39853239 0.50785901 0.39704394 0.50547749 0.39577876 0.50421231 0.39429031 0.50294713 0.39257859 0.50257502 0.39146225 0.50361693 0.39079245 0.50510538
0 0.37300548 0.75308109 0.37211241 0.75635568 0.37114492 0.76052334 0.37218683 0.76476542 0.37300548 0.7676679 0.37270779 0.7696773 0.37151703 0.77287747 0.37121934 0.77511015 0.37121934 0.77883127 0.37196356 0.78255239 0.37382412 0.78560372 0.37694987 0.78761312 0.37888485 0.78694332 0.38000119 0.78478507 0.37992677 0.78106394 0.37873601 0.77808704 0.37761967 0.77555668 0.37680102 0.77339843 0.37583353 0.7683377 0.37575911 0.76550965 0.37568469 0.76030007 0.3760568 0.75754644 0.37717314 0.75419743 0.37724756 0.7521136 0.37553584 0.75151822 0.37419624 0.75181591
0 0.3826804 0.86449155 0.38416885 0.86471481 0.3863271 0.86516135 0.3879644 0.86657538 0.38826209 0.86977554 0.38818766 0.87215706 0.38766671 0.874613 0.38774113 0.87565492 0.38982496 0.87409205 0.39101572 0.87141284 0.39153668 0.8679894 0.39086687 0.86508693 0.39004823 0.86292867 0.38855978 0.86121696 0.38722017 0.86039831 0.38535961 0.86039831 0.38342462 0.86158907 0.38223387 0.86315194 0.38178733 0.8643427
0 0.50064003 0.89954453 0.50361693 0.90147952 0.50651941 0.90334008 0.509794 0.90706121 0.5134407 0.91011253 0.51552453 0.9146523 0.51865027 0.91971303 0.52103179 0.92231781 0.52103179 0.92001072 0.51887354 0.91651286 0.51537568 0.90929388 0.51254763 0.90400988 0.50897535 0.8997678 0.50510538 0.89693975 0.50220291 0.89560014 0.50049119 0.89634437 0.49997023 0.89813051
0 0.52356216 0.76357466 0.52118064 0.76476542 0.52013872 0.76647714 0.51991546 0.76841212 0.52103179 0.76945404 0.52311562 0.76885866 0.52445523 0.76714694 0.52549714 0.7653608 0.5266879 0.76454215 0.52817635 0.7640212 0.52892058 0.76216063 0.52750655 0.76067218 0.5260181 0.75918373 0.5243808 0.75836509 0.52252024 0.75858835 0.52155275 0.76015123 0.52259467 0.76089545 0.52356216 0.76193737
0 0.50934746 0.6140599 0.51172898 0.61502739 0.51559895 0.61763217 0.51716182 0.62075792 0.51887354 0.6220231 0.51827816 0.61897178 0.51656644 0.61562277 0.51470588 0.6130924 0.51224994 0.61160395 0.50927304 0.61093415 0.5081567 0.61160395 0.50823113 0.6130924
0 0.47615504 0.51991546 0.47809002 0.52132948 0.48009943 0.52140391 0.48359729 0.52199929 0.48649976 0.52125506 0.48754168 0.52021315 0.48590438 0.51917123 0.48434151 0.51842701 0.48255537 0.51701298 0.48091808 0.51678971 0.47719695 0.51671529 0.47541081 0.51701298 0.47488985 0.51723625
0 0.49587699 0.39994642 0.49714218 0.39860681 0.49870505 0.39704394 0.49892832 0.39629971 0.4955793 0.39585318 0.49394201 0.39615087 0.49275125 0.39689509 0.49260241 0.3989045 0.49327221 0.4005418 0.49453739 0.40061622
0 0.49773756 0.2830287 0.50004465 0.28243332 0.50168195 0.28087045 0.50257502 0.27908431 0.5025006 0.27781912 0.50056561 0.27752143 0.49803525 0.27789355 0.49602584 0.27826566 0.49438854 0.27900988 0.49461181 0.28101929 0.49580257 0.28273101 0.49669564 0.28325196
0 0.49892832 0.15479876 0.50034234 0.15338473 0.50123541 0.15137533 0.50101215 0.14944034 0.5001935 0.14720767 0.49989581 0.14586806 0.50004465 0.14378423 0.49915158 0.14423077 0.49825851 0.14646344 0.49840736 0.14832401 0.49796082 0.15025899 0.49714218 0.15107764 0.4965468 0.15256609 0.49691891 0.1542778 0.49818409 0.15487318
0 0.62246964 0.1314301 0.62470231 0.1300905 0.62842343 0.12666706 0.63065611 0.12458323 0.63318647 0.12279709 0.63876816 0.12071327 0.64278697 0.11959693 0.64747559 0.1188527 0.65127114 0.11788521 0.65543879 0.11624792 0.65804358 0.11498273 0.6590855 0.11379197 0.65767147 0.11260121 0.65588533 0.11230352 0.65208978 0.11260121 0.64777328 0.11327102 0.64330793 0.11528042 0.63973565 0.11743868 0.63742855 0.11900155 0.63430281 0.12056442 0.63207014 0.12086211 0.62953977 0.12138307 0.62760479 0.12339247 0.62455347 0.12584842 0.62254406 0.12756013 0.619716 0.12986723 0.62008812 0.13128126 0.62083234 0.13150452
0 0.61234818 0.27067457 0.61413432 0.26851631 0.61636699 0.26576268 0.61912062 0.2628602 0.62276733 0.25906466 0.6279769 0.25348297 0.63087938 0.25065492 0.6346005 0.24507323 0.63914027 0.23792867 0.6428614 0.23145392 0.64725232 0.22713741 0.6538015 0.22215111 0.65409919 0.22289533 0.65216421 0.22996547 0.64926173 0.23457966 0.64457311 0.24105442 0.64077757 0.24492439 0.63556799 0.24991069 0.63050726 0.25459931 0.62686056 0.25936235 0.62395809 0.26271136 0.62038581 0.26658133 0.61800429 0.27022803 0.61621815 0.27283282 0.61383663 0.27365146 0.61205049 0.27260955
0 0.63333532 0.34613896 0.63251667 0.34383186 0.6332609 0.34055728 0.63497261 0.33810133 0.63735413 0.33780364 0.63876816 0.33869671 0.6398845 0.3406317 0.63966123 0.34316206 0.63906585 0.34613896 0.63884258 0.34785068 0.63780067 0.35060431 0.63772624 0.35328352 0.63727971 0.35492081 0.63780067 0.3568558 0.63847047 0.35856752 0.63832162 0.35990712 0.63675875 0.3605025 0.63482377 0.36072577 0.63296321 0.36072577 0.63192129 0.35908847 0.63236783 0.35722791 0.63318647 0.35529293 0.63415397 0.35231603 0.63430281 0.34963682 0.63385628 0.34799952
0 0.62953977 0.52452965 0.63340974 0.52758097 0.63653548 0.53115325 0.64040545 0.53442784 0.64330793 0.53658609 0.64643367 0.53881877 0.64799655 0.53919088 0.64755001 0.53651167 0.64598714 0.53472553 0.64375447 0.53226959 0.64062872 0.52944153 0.63899143 0.52795308 0.63549357 0.52482734 0.63318647 0.52229698 0.6316236 0.52058526 0.63035842 0.52080853 0.62968862 0.52192486 0.62924208 0.52348774
0 0.63884258 0.62686056 0.63995892 0.62418135 0.64152179 0.62276733 0.64338235 0.62351155 0.64330793 0.62604191 0.64301024 0.6279769 0.64472196 0.62790248 0.64546618 0.62842343 0.6455406 0.62991188 0.64427542 0.63117707 0.64278697 0.63080495 0.64159621 0.63087938 0.64003334 0.63199571 0.63817278 0.63147476 0.63698202 0.62916766 0.63727971 0.62760479
0 0.57841153 0.85846332 0.5806442 0.86054715 0.58332341 0.86270541 0.58540724 0.8643427 0.58667242 0.86382174 0.58600262 0.86091927 0.58540724 0.85913313 0.58324899 0.85712372 0.58094189 0.85578412 0.57945344 0.8547422 0.5776673 0.85503989 0.57625327 0.85630507 0.5753602 0.85757025 0.57521136 0.85883544 0.57707192 0.85883544 0.5776673 0.85846332
0 0.70396225 0.88004584 0.70656704 0.88175756 0.70850202 0.88265063 0.70820433 0.8812366 0.70716242 0.87907835 0.70604608 0.87773875 0.7047809 0.87818528 0.70373899 0.8792272
0 0.73730352 0.73335913 0.74162003 0.73574065 0.74400155 0.73648488 0.74392713 0.73507085 0.74266194 0.7335824 0.74095023 0.73194511 0.73901524 0.73105204 0.73752679 0.73187068
0 0.73908966 0.62842343 0.74333175 0.63035842 0.74921112 0.63199571 0.75382532 0.63192129 0.76022565 0.63177245 0.76558407 0.63154918 0.76915635 0.63110264 0.7726542 0.63020957 0.77458919 0.62901881 0.77109133 0.62939093 0.76722136 0.62976304 0.76059776 0.62991188 0.7544207 0.62983746 0.75002977 0.62879555 0.74593653 0.62738152 0.74295963 0.62619076 0.74065254 0.62522327 0.73894082 0.62574422 0.73849428 0.62708383
0 0.75843951 0.47652715 0.75985354 0.4793552 0.76178852 0.48091808 0.76193737 0.47749464 0.76111872 0.47377352 0.76067218 0.47288045 0.75858835 0.47280603 0.75769528 0.47332698 0.75799297 0.47496428
0 0.75866278 0.38677364 0.76141641 0.38290367 0.76446773 0.37955466 0.76714694 0.37769409 0.77138902 0.37642891 0.77444034 0.37598238 0.77674744 0.37680102 0.77838473 0.37821505 0.778608 0.37985235 0.77749166 0.38148964 0.77473803 0.38096868 0.77295189 0.38074542 0.77071922 0.38104311 0.76863539 0.3820106 0.76684925 0.38387116 0.76588176 0.38558288 0.76565849 0.38751786 0.76595618 0.389304 0.7653608 0.39071803 0.76268159 0.39131341 0.76037449 0.39123899 0.75829066 0.39101572 0.75754644 0.38900631 0.75784413 0.38803882
0 0.75471839 0.16380388 0.75747202 0.15978507 0.76126756 0.15487318 0.76387235 0.15100322 0.76543522 0.14676113 0.76625387 0.14341212 0.76729578 0.13857466 0.76818885 0.13425816 0.76960288 0.13038819 0.77109133 0.1294207 0.77124018 0.13314182 0.77109133 0.13760717 0.77094249 0.14259347 0.77071922 0.14512384 0.76945404 0.14683556 0.76804001 0.14891939 0.76722136 0.15189628 0.76588176 0.15494761 0.76387235 0.15829662 0.76178852 0.16134794 0.75843951 0.16477137 0.75672779 0.16663194 0.75494165 0.16700405 0.75389974 0.16544118
0 0.85578412 0.25445046 0.85831448 0.25385508 0.86099369 0.25378066 0.86315194 0.25407835 0.86493808 0.25526911 0.86739402 0.25802274 0.86903132 0.25966004 0.87126399 0.2608508 0.87252917 0.26092522 0.8716361 0.25876697 0.87007323 0.25564122 0.86873363 0.25385508 0.86761729 0.2525899 0.86612884 0.25206894 0.86478924 0.25162241 0.86374732 0.25028281 0.86211003 0.24938974 0.85957966 0.24931531 0.85786794 0.25005954 0.85578412 0.25162241 0.8547422 0.25296201 0.85437009 0.25415277
0 0.85779352 0.61726006 0.8600262 0.61949274 0.8630031 0.62001369 0.86620326 0.62060907 0.86992439 0.62060907 0.87342224 0.61949274 0.87379436 0.61859967 0.8702965 0.61792986 0.86687307 0.61740891 0.8650125 0.61718564 0.86389617 0.6167391 0.8630031 0.61532508 0.86389617 0.61391105 0.86330079 0.61331567 0.860696 0.61383663 0.85943082 0.61450643 0.85831448 0.61584603
0 0.86873363 0.75203918 0.87342224 0.75375089 0.87706894 0.75583472 0.88101334 0.75851393 0.8865206 0.76245832 0.88919981 0.76446773 0.89239998 0.7676679 0.8947815 0.76885866 0.89470707 0.76774232 0.89321862 0.7640212 0.89113479 0.76059776 0.88890212 0.75881162 0.8871904 0.75784413 0.88488331 0.75702548 0.88227852 0.75590915 0.88108776 0.75434627 0.88019469 0.75218802 0.87848297 0.75069957 0.87565492 0.75002977 0.8726036 0.74965766 0.87014765 0.7498065 0.86888247 0.75092284
0 0.86441712 0.86285425 0.86635211 0.86240772 0.86806382 0.86255656 0.86992439 0.8630031 0.87133841 0.8620356 0.87051977 0.8600262 0.86955227 0.85846332 0.86843594 0.85801679 0.86642653 0.8583889 0.86456597 0.85913313 0.8636729 0.86024946 0.86322636 0.86173791 0.86270541 0.86307752
