# Supplementary material for: VanillaNet-YOLOv8 segment: detection of nano-iron oxide regulation on rice seedling growth vitality under salt stress
Source: Front Plant Sci. 2025 Sep 17;16:1631279. doi: 10.3389/fpls.2025.1631279 (PMC12484053; doi:10.3389/fpls.2025.1631279)
Supplement: Supplementary file 5 [file DataSheet5.zip › label/test/2090-2024-3-18-20-40-38.txt]

0 0.16578947 0.55552632 0.16703947 0.55342105 0.16796053 0.55171053 0.16888158 0.55026316 0.17059211 0.54914474 0.17190789 0.54875 0.17131579 0.55 0.17059211 0.55184211 0.17078947 0.55335526 0.17032895 0.55519737 0.16921053 0.55611842 0.16776316 0.55690789 0.16598684 0.55736842 0.16473684 0.55743421 0.16473684 0.55664474
0 0.50881579 0.77625 0.51111842 0.77710526 0.51368421 0.77875 0.51506579 0.77960526 0.51651316 0.77875 0.51592105 0.77710526 0.51447368 0.77532895 0.51296053 0.77368421 0.51217105 0.77348684 0.51072368 0.77375 0.50960526 0.77388158 0.50868421 0.77493421 0.50828947 0.77578947
0 0.50993421 0.51644737 0.51026316 0.51473684 0.51052632 0.51236842 0.51072368 0.51026316 0.51230263 0.50914474 0.51375 0.50940789 0.51506579 0.51019737 0.51467105 0.51328947 0.51375 0.515 0.51282895 0.51743421 0.5125 0.52 0.51190789 0.52361842 0.51184211 0.52644737 0.51111842 0.52848684 0.51 0.52927632 0.50828947 0.52967105 0.50519737 0.52927632 0.50401316 0.52842105 0.50342105 0.52697368 0.50381579 0.52572368 0.50493421 0.52480263 0.50651316 0.52421053 0.50789474 0.52414474 0.50881579 0.52427632 0.50901316 0.52342105 0.50914474 0.52138158 0.50934211 0.51967105 0.50953947 0.51848684
0 0.54105263 0.90901316 0.54296053 0.91085526 0.54361842 0.91177632 0.54236842 0.91296053 0.54085526 0.91361842 0.53980263 0.91322368 0.53848684 0.91184211 0.53815789 0.91046053 0.53875 0.90907895 0.53907895 0.90743421 0.54 0.90631579 0.54085526 0.90657895 0.54085526 0.90756579
0 0.62743421 0.89197368 0.62809211 0.89480263 0.62815789 0.89730263 0.62815789 0.89940789 0.62756579 0.90105263 0.62585526 0.90282895 0.62513158 0.90375 0.62703947 0.90348684 0.62960526 0.90197368 0.63138158 0.90032895 0.63171053 0.89815789 0.63171053 0.89526316 0.63131579 0.89282895 0.63098684 0.89144737 0.63059211 0.89039474 0.62947368 0.88960526 0.62769737 0.88953947 0.62546053 0.89019737 0.62453947 0.89118421 0.62532895 0.89236842 0.62625 0.89210526
0 0.62756579 0.76375 0.62914474 0.76572368 0.63151316 0.76730263 0.63361842 0.76907895 0.63493421 0.76940789 0.63407895 0.76671053 0.63348684 0.76532895 0.63276316 0.76368421 0.63131579 0.7625 0.62980263 0.76157895 0.62861842 0.76078947 0.62815789 0.76118421 0.62756579 0.76243421
0 0.63763158 0.65967105 0.63848684 0.66171053 0.63973684 0.66269737 0.64138158 0.66282895 0.64210526 0.66190789 0.64118421 0.65967105 0.64092105 0.65730263 0.64039474 0.65651316 0.63940789 0.65644737 0.63782895 0.65796053
0 0.77467105 0.87078947 0.77776316 0.87164474 0.77980263 0.87223684 0.78302632 0.87440789 0.78611842 0.87723684 0.79039474 0.88052632 0.79335526 0.88243421 0.79703947 0.88519737 0.80065789 0.88809211 0.80453947 0.89026316 0.80822368 0.89210526 0.81059211 0.89289474 0.81065789 0.89230263 0.80802632 0.89046053 0.80585526 0.88875 0.80243421 0.88605263 0.79907895 0.88315789 0.79526316 0.88006579 0.7925 0.87789474 0.78861842 0.87473684 0.78473684 0.87184211 0.78243421 0.87032895 0.77934211 0.86901316 0.77776316 0.86835526 0.77592105 0.86822368 0.775 0.86875
0 0.75052632 0.64986842 0.75315789 0.65098684 0.75723684 0.65223684 0.76065789 0.65328947 0.76361842 0.65427632 0.76559211 0.65434211 0.76677632 0.65394737 0.76434211 0.65243421 0.76065789 0.65092105 0.75822368 0.64940789 0.75421053 0.64796053 0.75190789 0.64717105 0.75072368 0.64703947 0.75 0.64835526
0 0.74144737 0.28802632 0.74065789 0.28644737 0.74125 0.28506579 0.74361842 0.28414474 0.74585526 0.28375 0.74822368 0.28342105 0.74940789 0.28348684 0.74730263 0.28480263 0.74532895 0.28585526 0.74434211 0.28651316 0.74421053 0.2875 0.74480263 0.28861842 0.74421053 0.28927632 0.74302632 0.28901316
0 0.75427632 0.16019737 0.75519737 0.15881579 0.75671053 0.15763158 0.75868421 0.15664474 0.76026316 0.15677632 0.75986842 0.15776316 0.75888158 0.15835526 0.76072368 0.15940789 0.76171053 0.16013158 0.76098684 0.16059211 0.75901316 0.16019737 0.75782895 0.16 0.75651316 0.16065789 0.75559211 0.16125 0.75486842 0.16111842
0 0.88414474 0.28157895 0.88539474 0.28046053 0.88651316 0.27967105 0.88644737 0.27921053 0.88453947 0.27901316 0.88315789 0.27855263 0.88203947 0.27901316 0.88151316 0.28065789 0.88230263 0.28157895
0 0.88026316 0.51888158 0.88243421 0.51802632 0.88440789 0.51710526 0.88684211 0.51644737 0.88907895 0.51611842 0.89118421 0.51605263 0.89164474 0.51638158 0.89026316 0.51697368 0.88855263 0.51763158 0.88769737 0.51848684 0.88677632 0.51993421 0.88519737 0.52078947 0.88335526 0.52164474 0.88171053 0.52177632 0.88026316 0.52151316 0.87947368 0.52065789 0.87947368 0.51960526
0 0.89223684 0.63697368 0.89664474 0.63907895 0.89901316 0.64131579 0.90177632 0.64493421 0.90486842 0.64934211 0.90690789 0.65335526 0.90894737 0.65842105 0.91019737 0.66131579 0.91197368 0.66526316 0.91348684 0.66763158 0.91427632 0.66881579 0.91368421 0.66565789 0.91269737 0.66019737 0.91052632 0.65342105 0.90842105 0.64940789 0.90572368 0.64460526 0.9025 0.63973684 0.90019737 0.63697368 0.89796053 0.63546053 0.89592105 0.63493421 0.89388158 0.63421053 0.89256579 0.63309211 0.89131579 0.63335526 0.89098684 0.63453947
0 0.89322368 0.13 0.89631579 0.12776316 0.89914474 0.12572368 0.90322368 0.12368421 0.90638158 0.12236842 0.91098684 0.11973684 0.91513158 0.11875 0.91993421 0.11769737 0.92223684 0.1175 0.92631579 0.11736842 0.92822368 0.11723684 0.92730263 0.11552632 0.92480263 0.11447368 0.92144737 0.11427632 0.91723684 0.11453947 0.91407895 0.11513158 0.91171053 0.11631579 0.90986842 0.11743421 0.90717105 0.11888158 0.90493421 0.12019737 0.90236842 0.12157895 0.89901316 0.12282895 0.89651316 0.12407895 0.89309211 0.12625 0.89111842 0.12763158 0.88947368 0.12888158 0.88855263 0.13013158 0.89013158 0.13006579 0.89190789 0.13006579
