# Supplementary material for: VanillaNet-YOLOv8 segment: detection of nano-iron oxide regulation on rice seedling growth vitality under salt stress
Source: Front Plant Sci. 2025 Sep 17;16:1631279. doi: 10.3389/fpls.2025.1631279 (PMC12484053; doi:10.3389/fpls.2025.1631279)
Supplement: Supplementary file 5 [file DataSheet5.zip › label/test/300120-2024-4-2-7-33-11.txt]

0 0.24523641 0.13937897 0.248765 0.14427978 0.25092135 0.14859249 0.25327374 0.15153297 0.25464597 0.15310123 0.25582216 0.15094488 0.2536658 0.14780836 0.25092135 0.14408375 0.24798087 0.14094723 0.24602054 0.13702658 0.24464832 0.13545832
0 0.2472316 0.25596613 0.24871203 0.25182093 0.24989637 0.25063658 0.25108071 0.25048854 0.25004441 0.25270918 0.24886007 0.25522591 0.24915616 0.25818677 0.25019246 0.26040741 0.25226506 0.26233197 0.25270918 0.26470066 0.25004441 0.2648487 0.24767573 0.26351631 0.24545508 0.26144371 0.2461953 0.25877894
0 0.15189199 0.66115947 0.14789483 0.65982709 0.14523006 0.6584947 0.14315746 0.65582993 0.14256529 0.65272103 0.14197312 0.65050038 0.14093682 0.64931604 0.14152899 0.64842778 0.14286137 0.64901996 0.14404572 0.65005626 0.1453781 0.65242494 0.14656244 0.65420146 0.14907917 0.65671819 0.15115177 0.65701427 0.15707349 0.65568189 0.15914609 0.65582993 0.1619589 0.6564221 0.1609226 0.65790253 0.15899805 0.659531 0.15500089 0.66027121
0 0.14241724 0.70749689 0.14004856 0.71119796 0.13782791 0.71371469 0.13412684 0.71563925 0.13249837 0.71652751 0.13309054 0.71785989 0.1360514 0.71771185 0.13827204 0.71741576 0.14152899 0.71652751 0.14404572 0.71327056 0.14597027 0.70912536 0.14671049 0.70720081 0.1464144 0.70438799 0.14419376 0.70438799 0.14315746 0.70586842
0 0.26025937 0.88263161 0.2596672 0.88559247 0.2586309 0.8881092 0.25729851 0.89062593 0.25670634 0.89195831 0.25892699 0.89166223 0.26129567 0.8891455 0.26336827 0.88633268 0.26396044 0.88411204 0.26248001 0.88248357
0 0.36418547 0.87167644 0.36433351 0.87582164 0.36211287 0.88381595 0.36107657 0.88870137 0.35855984 0.894327 0.35411855 0.89980458 0.3511577 0.90276544 0.34775271 0.90720673 0.34390359 0.91209214 0.34138687 0.91668147 0.34212708 0.9191982 0.34168295 0.92067863 0.34434772 0.91964233 0.34834488 0.91549713 0.35263812 0.91031563 0.35545094 0.90631847 0.35855984 0.90069284 0.36122461 0.89580743 0.36344525 0.89077397 0.36477764 0.88588855 0.36581394 0.88011488 0.36685024 0.87419317 0.36847871 0.86960384 0.36907088 0.86738319 0.36759045 0.86767928
0 0.50911944 0.12628057 0.5100077 0.12420797 0.51222834 0.12243146 0.5151892 0.12006277 0.5193344 0.11917451 0.5203707 0.1184343 0.51815006 0.11754604 0.51400486 0.11799017 0.51134008 0.11932256 0.50704684 0.12124711 0.50497424 0.12435601 0.50541837 0.12628057
0 0.49194647 0.67137443 0.4882454 0.6730029 0.4820276 0.6761118 0.47521762 0.67907266 0.46796352 0.68173743 0.46707526 0.68292177 0.46974004 0.68262569 0.47447741 0.68158939 0.48084325 0.680257 0.48572867 0.67788832 0.48839344 0.67581572 0.49357494 0.67389116 0.49638775 0.67167052 0.49697993 0.66959792 0.49535145 0.66870966
0 0.51578137 0.78048203 0.52007461 0.78181441 0.52318351 0.7821105 0.5276248 0.78166637 0.52984544 0.78048203 0.5307337 0.77885356 0.52836501 0.77855747 0.52540416 0.77944573 0.52111091 0.77885356 0.51800201 0.7779653 0.51578137 0.77618878 0.51267247 0.7748564 0.51252443 0.77752117 0.51370877 0.78181441
0 0.6439865 0.7758927 0.6460591 0.77248771 0.64872387 0.76745425 0.6522769 0.76064428 0.65523776 0.75605495 0.6584947 0.7489489 0.65908687 0.74939302 0.65819861 0.75339018 0.65523776 0.7603482 0.65153669 0.76789838 0.64724344 0.77456031 0.64457867 0.77811334
0 0.65908687 0.51874223 0.66219577 0.51711376 0.66796944 0.51444898 0.67329899 0.511044 0.67522354 0.50852727 0.67700006 0.50615858 0.67596376 0.50556641 0.67211464 0.50808314 0.6688577 0.50985966 0.66545272 0.51267247 0.66204773 0.51444898 0.65834666 0.51504116 0.6533132 0.5151892 0.65316516 0.51652158 0.65360929 0.51785397 0.65568189 0.51918636
0 0.50156925 0.89166223 0.50349381 0.89521525 0.50630663 0.89995263 0.50882336 0.90409783 0.51193226 0.90839107 0.51282051 0.90557826 0.51089596 0.90217327 0.50808314 0.8974359 0.50615858 0.89358678 0.50438207 0.8901818 0.50393794 0.88855333 0.5027536 0.88825724 0.5017173 0.8891455
0 0.66130751 0.38002606 0.66338011 0.37736128 0.66619293 0.37321608 0.66737727 0.37010718 0.66811749 0.36759045 0.66752532 0.36388938 0.66722923 0.35989222 0.66841357 0.35589507 0.669894 0.35337834 0.67152247 0.35278617 0.67329899 0.35589507 0.67344703 0.36033635 0.67211464 0.36581394 0.67167052 0.36951501 0.66974596 0.37573281 0.66811749 0.37898976 0.66619293 0.38254278 0.66426837 0.38402321 0.66115947 0.38209866
