# Supplementary material for: VanillaNet-YOLOv8 segment: detection of nano-iron oxide regulation on rice seedling growth vitality under salt stress
Source: Front Plant Sci. 2025 Sep 17;16:1631279. doi: 10.3389/fpls.2025.1631279 (PMC12484053; doi:10.3389/fpls.2025.1631279)
Supplement: Supplementary file 5 [file DataSheet5.zip › label/test/300120-2024-4-3-5-11-35.txt]

0 0.15310119 0.10610268 0.15452539 0.10681478 0.15651926 0.11023286 0.15723136 0.11436303 0.156092 0.11621448 0.15708894 0.11749626 0.16007976 0.11678416 0.16107669 0.11464787 0.15979492 0.10994802 0.15879798 0.10709962 0.15780104 0.1062451 0.15452539 0.10439365
0 0.23584704 0.10866624 0.23812576 0.11151463 0.24254077 0.11820836 0.24752546 0.1257566 0.25122837 0.1293171 0.25421918 0.13472905 0.25678274 0.13857438 0.26034323 0.14071067 0.26048565 0.13857438 0.25721 0.13373211 0.25364951 0.12817774 0.24966175 0.12276579 0.24581642 0.11721142 0.24168625 0.11293883 0.23812576 0.10880866 0.2362743 0.10553301 0.23527736 0.10724204
0 0.24026205 0.20935698 0.24068931 0.21348715 0.24154383 0.21989603 0.24268319 0.22587766 0.24510432 0.23513494 0.24624368 0.24211351 0.24624368 0.24453464 0.24866482 0.24951933 0.25122837 0.25407676 0.25379192 0.25535854 0.25336467 0.25265257 0.25208289 0.24752546 0.25051627 0.24538916 0.24837998 0.23798334 0.24681336 0.23100477 0.24553158 0.22658976 0.24396496 0.21961119 0.24282561 0.21519618 0.24225593 0.21120843
0 0.13430179 0.37527594 0.13672292 0.37741223 0.13885922 0.37855159 0.14071067 0.37726981 0.13999858 0.37527594 0.13715018 0.37370932 0.13344727 0.3721427 0.13031404 0.37242754 0.12874742 0.37456384 0.128605 0.37584562 0.13031404 0.37556078 0.13188065 0.3749911
0 0.1062451 0.64387951 0.10923592 0.64601581 0.11464787 0.64687033 0.12205369 0.64872178 0.12632628 0.64729759 0.12917468 0.64672791 0.13472905 0.64729759 0.140141 0.64672791 0.14512569 0.64630065 0.14996796 0.64658549 0.15395571 0.64658549 0.15651926 0.64729759 0.15837072 0.64501887 0.15951008 0.64359467 0.15424055 0.64245532 0.14996796 0.64188564 0.14583778 0.64373709 0.13857438 0.64416435 0.13259275 0.64402193 0.12760806 0.64430677 0.12319305 0.64288257 0.11806594 0.64188564 0.11179947 0.64103112 0.10652994 0.6416008 0.10482091 0.6423129
0 0.12148401 0.70825322 0.12532935 0.70868048 0.13017162 0.70868048 0.13558356 0.70839564 0.13957132 0.70654419 0.14327423 0.70369579 0.14583778 0.69956562 0.1466923 0.69700207 0.14484085 0.69515061 0.14355907 0.69543545 0.14227729 0.69842626 0.13971374 0.70098982 0.13715018 0.70398063 0.13245033 0.70554725 0.12832016 0.70568967 0.12319305 0.70583209 0.1192053 0.70469273 0.11592964 0.70483515 0.11607206 0.70597451 0.11863562 0.70682903
0 0.2550737 0.88642028 0.25735242 0.88285979 0.25963113 0.8785872 0.26219469 0.87445702 0.26404614 0.87346009 0.2651855 0.87474186 0.2651855 0.87744784 0.2637613 0.88015381 0.26077049 0.88599302 0.25692516 0.88912626 0.25350709 0.89012319 0.25322225 0.88898384
0 0.37157303 0.86648152 0.3721427 0.87132379 0.37328206 0.87986897 0.37328206 0.88741722 0.37342448 0.89695934 0.37413658 0.90379549 0.37171545 0.90721356 0.36858221 0.91234067 0.3663035 0.91718294 0.36730043 0.92202521 0.37128819 0.92316457 0.37370932 0.92287973 0.37783949 0.91775262 0.37869401 0.90991953 0.37897885 0.90707114 0.37840917 0.90151677 0.37712739 0.89468062 0.37684256 0.88499608 0.3764153 0.87730542 0.37712739 0.87061169 0.37741223 0.86619668 0.37783949 0.86349071 0.37584562 0.86192409 0.37370932 0.86391797
0 0.40917183 0.76764224 0.40432956 0.77219967 0.39820551 0.77789646 0.39322082 0.78216905 0.385815 0.78644164 0.3829666 0.78715374 0.38595742 0.78857794 0.39250872 0.78530229 0.39834793 0.78145695 0.4024781 0.77946308 0.40845973 0.77533291 0.41045361 0.77205725 0.41216264 0.76821192 0.41216264 0.76721498
0 0.46215196 0.65712455 0.46656697 0.65840632 0.4725486 0.65940326 0.48080894 0.658976 0.48379976 0.66082746 0.49049348 0.66025778 0.49761447 0.66011536 0.50089012 0.65797906 0.49918109 0.65627003 0.49647511 0.65541551 0.49077832 0.65627003 0.48565121 0.65769422 0.47810297 0.65726697 0.47568183 0.65627003 0.47368796 0.65527309 0.47012747 0.65228228 0.46200954 0.64971872 0.45930357 0.65014598 0.46015809 0.65456099
0 0.51484725 0.11379335 0.51698355 0.1105177 0.51840775 0.1076693 0.52040162 0.10539059 0.52325002 0.10311187 0.52595599 0.10083316 0.52837713 0.09883928 0.52923165 0.09713024 0.53122552 0.09584847 0.5310831 0.09513637 0.52937407 0.09556363 0.52567115 0.09556363 0.52296518 0.09627572 0.51997436 0.0989817 0.51769565 0.10268461 0.51598661 0.10596026 0.51584419 0.10781172 0.51256854 0.10994802 0.51028982 0.11165705 0.51142918 0.11436303 0.51114434 0.1177811 0.51214128 0.11863562 0.51413516 0.11550239
0 0.51584419 0.7687816 0.51755323 0.77205725 0.52082888 0.77419355 0.52367728 0.77632984 0.52780745 0.78060244 0.53236488 0.78459019 0.53649505 0.787581 0.54176458 0.78957488 0.5440433 0.78929004 0.54390088 0.78558713 0.54247668 0.78601438 0.5397707 0.78572954 0.53706473 0.78430535 0.53151036 0.7796055 0.52880439 0.77632984 0.52652567 0.77262693 0.52367728 0.76992096 0.52154098 0.76792708 0.51826533 0.76792708
0 0.50615965 0.88157801 0.50772627 0.88670512 0.5101474 0.89339885 0.5129958 0.90237129 0.51598661 0.90878018 0.51783807 0.9147618 0.51968953 0.92302215 0.52410454 0.93114007 0.52652567 0.93313395 0.52609841 0.92757958 0.52524389 0.92231005 0.52325002 0.91803746 0.52040162 0.91105889 0.51655629 0.90336823 0.51427758 0.89767144 0.51342306 0.89282917 0.51171402 0.88755964 0.51043224 0.88385673 0.50829595 0.88100833
0 0.65527309 0.74542477 0.65399131 0.75197607 0.65313679 0.75838496 0.65270953 0.76465143 0.6510005 0.77248451 0.65085808 0.77860856 0.65114292 0.78587196 0.6524247 0.78786584 0.65470341 0.7861568 0.65627003 0.77974792 0.65598519 0.77462081 0.65527309 0.76906644 0.65598519 0.76408175 0.65641245 0.75923948 0.65755181 0.75211849 0.658976 0.7471338 0.66054262 0.74400057 0.65926084 0.74343089
0 0.6604002 0.50772627 0.66282133 0.50573239 0.66495763 0.5035961 0.66809086 0.49918109 0.67079684 0.49633269 0.67250587 0.49462366 0.67635121 0.49262978 0.68105106 0.49163284 0.68418429 0.48978139 0.68745994 0.48764509 0.68817204 0.48650573 0.68660543 0.48493912 0.68290251 0.4840846 0.67976928 0.4840846 0.67563911 0.48679057 0.67364523 0.48906929 0.67136652 0.491348 0.66951506 0.49405398 0.6676636 0.49619027 0.66595457 0.49918109 0.66367585 0.50103254 0.65940326 0.50302642 0.65683971 0.50459304 0.65598519 0.50701417 0.6582639 0.50886563
0 0.67435733 0.34066795 0.67663605 0.34266182 0.67763298 0.34579506 0.67692089 0.34992523 0.67492701 0.35177669 0.67393007 0.35604928 0.67364523 0.36060671 0.67079684 0.3655914 0.6690878 0.36986399 0.66623941 0.37413658 0.66481521 0.3735669 0.66324859 0.37200028 0.66381827 0.36815495 0.66581215 0.36445204 0.66780602 0.36089155 0.67036958 0.35861283 0.67150894 0.35718863 0.67022716 0.35377056 0.67008474 0.35077975 0.67179378 0.34807377 0.67264829 0.3446557
0 0.8980987 0.24168625 0.90336823 0.24054689 0.90764082 0.23826818 0.91063163 0.2384106 0.90949227 0.23670156 0.9074984 0.2362743 0.90379549 0.2376985 0.90009257 0.23869544 0.89681692 0.23883786 0.89411094 0.23812576 0.89311401 0.23883786 0.89311401 0.24011963 0.89567756 0.24239835
0 0.79114149 0.63305561 0.79370505 0.63462223 0.79712312 0.63533433 0.7976928 0.6329132 0.79541409 0.63177384 0.79270811 0.63049206 0.78957488 0.63020722 0.78772342 0.63163142 0.78929004 0.63191626
0 0.89553514 0.61183508 0.89866838 0.61454105 0.90151677 0.61667735 0.90550452 0.62023784 0.9082105 0.62650431 0.91162857 0.63476465 0.91461938 0.63960692 0.91675568 0.6416008 0.91575874 0.63747063 0.91319519 0.63205868 0.91091647 0.62621947 0.90963469 0.62265898 0.90764082 0.61909848 0.90507726 0.61568041 0.90180161 0.61211992 0.89866838 0.60998362
0 0.89795628 0.88741722 0.90137435 0.89097771 0.90664388 0.8952503 0.91177099 0.89838354 0.91291035 0.89824112 0.90963469 0.89482304 0.9067863 0.89140497 0.90322581 0.8872748 0.89995015 0.88499608 0.89952289 0.88471124
