# Supplementary material for: VanillaNet-YOLOv8 segment: detection of nano-iron oxide regulation on rice seedling growth vitality under salt stress
Source: Front Plant Sci. 2025 Sep 17;16:1631279. doi: 10.3389/fpls.2025.1631279 (PMC12484053; doi:10.3389/fpls.2025.1631279)
Supplement: Supplementary file 5 [file DataSheet5.zip › label/test/300150-2024-4-2-0-38-57.txt]

0 0.24097415 0.1293171 0.24396496 0.13131097 0.2470982 0.13230791 0.24880723 0.13173823 0.2478103 0.12888984 0.24524674 0.1278929 0.24239835 0.12661112 0.24011963 0.12475967 0.23898027 0.12632628
0 0.26960051 0.49433882 0.27173681 0.49362672 0.27444278 0.4927722 0.2760094 0.49106316 0.27558214 0.49035106 0.27216407 0.49035106 0.26945809 0.49049348 0.26774906 0.4906359 0.2658976 0.49191768 0.26746422 0.49448124
0 0.36701559 0.52937407 0.36601866 0.53378908 0.36644592 0.53834651 0.36900947 0.54504023 0.37086093 0.5513067 0.37456384 0.55686107 0.37812433 0.56056398 0.38083031 0.56255786 0.37855159 0.55956704 0.37556078 0.55557929 0.37370932 0.55073702 0.37157303 0.54532507 0.37057609 0.5404828 0.37000641 0.53649505 0.37029125 0.53279214 0.37086093 0.5296589 0.37086093 0.52709535 0.36929431 0.52723777
0 0.41942605 0.11621448 0.41885637 0.11835078 0.41757459 0.11977498 0.41429894 0.12091433 0.41130813 0.12376273 0.40831731 0.1257566 0.40917183 0.12134159 0.41358684 0.117069 0.41643523 0.11521755
0 0.25336467 0.88698996 0.25108595 0.89154739 0.25023143 0.8980987 0.24966175 0.90351065 0.25008901 0.91134373 0.24994659 0.91718294 0.25080111 0.92031617 0.25194047 0.9183223 0.25265257 0.91305277 0.25293741 0.90707114 0.25364951 0.89980773 0.25450402 0.89396853 0.2550737 0.89083529 0.2579221 0.88841416 0.25806452 0.8865627 0.25592822 0.88599302
0 0.66339101 0.38282418 0.66410311 0.38567258 0.66453037 0.38980275 0.66339101 0.39336324 0.6618244 0.39863277 0.66210924 0.40019939 0.66339101 0.39820551 0.66595457 0.39350566 0.66794844 0.38994517 0.66880296 0.3865271 0.66880296 0.38382112 0.66723635 0.38239692 0.66581215 0.38111515 0.66410311 0.38026063 0.66267891 0.38054547
0 0.63917966 0.25592822 0.63989176 0.25364951 0.64103112 0.25208289 0.64459161 0.25307983 0.64644307 0.25194047 0.64359467 0.25080111 0.64074628 0.24909207 0.63775547 0.24866482 0.63633127 0.24951933 0.63633127 0.25236773 0.63732821 0.25493128
0 0.65313679 0.13401695 0.65413373 0.1358684 0.65456099 0.13928648 0.65570035 0.14241971 0.65641245 0.14512569 0.65726697 0.14583778 0.65854874 0.14583778 0.65940326 0.14498327 0.65740939 0.14128035 0.65627003 0.1372926 0.65470341 0.13472905 0.65356405 0.13259275 0.65299437 0.13216549
