# Supplementary material for: VanillaNet-YOLOv8 segment: detection of nano-iron oxide regulation on rice seedling growth vitality under salt stress
Source: Front Plant Sci. 2025 Sep 17;16:1631279. doi: 10.3389/fpls.2025.1631279 (PMC12484053; doi:10.3389/fpls.2025.1631279)
Supplement: Supplementary file 5 [file DataSheet5.zip › label/test/30030-2024-4-1-21-36-59.txt]

0 0.091875 0.1055625 0.093 0.10675 0.09475 0.1083125 0.096875 0.1095 0.099125 0.1100625 0.1023125 0.111125 0.1045 0.1119375 0.108125 0.1133125 0.1120625 0.1150625 0.114875 0.1165625 0.1185 0.11825 0.122125 0.1199375 0.1245 0.1208125 0.12925 0.12325 0.133625 0.1264375 0.1383125 0.129875 0.142375 0.13325 0.144625 0.1358125 0.1465 0.138125 0.14875 0.141375 0.149875 0.143 0.151625 0.1440625 0.153125 0.143375 0.155 0.1420625 0.1558125 0.1404375 0.155125 0.1395625 0.1530625 0.1381875 0.1500625 0.1359375 0.147375 0.13325 0.1444375 0.1308125 0.141875 0.12875 0.1386875 0.1264375 0.1353125 0.1239375 0.131625 0.121375 0.128875 0.1196875 0.1248125 0.1174375 0.1203125 0.11425 0.11575 0.1121875 0.1100625 0.1091875 0.1045 0.106625 0.1013125 0.1053125 0.0978125 0.10425 0.0955625 0.10375 0.0928125 0.104125 0.091375 0.105125
0 0.0905 0.2295 0.0918125 0.2295625 0.0941875 0.2298125 0.0961875 0.2303125 0.0983125 0.230875 0.1005625 0.2323125 0.102625 0.2353125 0.1040625 0.2375 0.105375 0.239375 0.106 0.242125 0.107625 0.2445625 0.1094375 0.2470625 0.1105 0.2474375 0.1119375 0.2464375 0.112875 0.24475 0.112125 0.243 0.1101875 0.24 0.1083125 0.2365 0.106375 0.234125 0.103375 0.23125 0.101375 0.2290625 0.0986875 0.2271875 0.095875 0.225125 0.09475 0.224375 0.09225 0.2248125 0.0913125 0.22575 0.090125 0.2270625 0.089625 0.2283125
0 0.091625 0.38275 0.0920625 0.3845625 0.093 0.386 0.0944375 0.386875 0.097 0.387375 0.0995 0.3876875 0.1025 0.388 0.1064375 0.3881875 0.10925 0.38825 0.1125 0.3884375 0.1155625 0.38875 0.117375 0.3889375 0.119375 0.389375 0.12275 0.39025 0.1251875 0.390625 0.1276875 0.391125 0.12975 0.39125 0.1329375 0.390875 0.134375 0.390125 0.1353125 0.389125 0.1348125 0.3879375 0.13325 0.3875 0.130125 0.3875 0.1276875 0.3875 0.12575 0.3875 0.12275 0.3873125 0.1185625 0.3864375 0.1160625 0.385875 0.1130625 0.385 0.1098125 0.38425 0.1075 0.3835625 0.104375 0.382625 0.1025 0.382 0.0998125 0.38125 0.0974375 0.3806875 0.095625 0.380625 0.094125 0.380875 0.0926875 0.381125 0.09175 0.3818125
0 0.095125 0.5186875 0.0966875 0.5189375 0.0990625 0.5183125 0.100875 0.5174375 0.1025 0.516625 0.10475 0.5158125 0.107125 0.515125 0.109875 0.5148125 0.111375 0.514375 0.113 0.514 0.114625 0.5139375 0.116625 0.5136875 0.118375 0.5126875 0.119875 0.5115625 0.120875 0.5105625 0.12075 0.5094375 0.1195 0.509125 0.1173125 0.50875 0.114625 0.5088125 0.1119375 0.5090625 0.1095 0.5100625 0.1073125 0.511375 0.1053125 0.5123125 0.103125 0.5131875 0.101375 0.5131875 0.099375 0.5131875 0.098125 0.5135625 0.098 0.515 0.097375 0.516 0.0958125 0.5165 0.0946875 0.5173125 0.0945 0.518125
0 0.11625 0.6291875 0.1173125 0.62925 0.1188125 0.629 0.120875 0.628375 0.1224375 0.6280625 0.1241875 0.62725 0.126 0.6265 0.12825 0.6251875 0.129875 0.624 0.13175 0.6225625 0.1339375 0.6208125 0.135125 0.619875 0.1360625 0.6190625 0.13675 0.6195625 0.1369375 0.6208125 0.1363125 0.6224375 0.1354375 0.6241875 0.13425 0.626 0.1319375 0.6278125 0.130625 0.6289375 0.1289375 0.6296875 0.127375 0.62975 0.1254375 0.630375 0.1235 0.6314375 0.1215 0.6325625 0.1193125 0.63325 0.1166875 0.633375 0.115375 0.632875 0.1144375 0.63175 0.1144375 0.630375 0.11475 0.6295 0.115375 0.6289375
0 0.1114375 0.7240625 0.1130625 0.724875 0.115125 0.7266875 0.1160625 0.728375 0.1165 0.7305 0.1153125 0.73325 0.11425 0.735375 0.1114375 0.7385 0.1089375 0.741875 0.106125 0.746625 0.103 0.7513125 0.0996875 0.7558125 0.0945625 0.76275 0.090375 0.76875 0.0864375 0.772875 0.083125 0.775875 0.0790625 0.7803125 0.0765 0.784375 0.0720625 0.7904375 0.0698125 0.794625 0.067875 0.79925 0.0671875 0.8019375 0.0686875 0.803 0.070375 0.8019375 0.0743125 0.7990625 0.0778125 0.795 0.0805 0.790875 0.0833125 0.7865 0.0861875 0.78225 0.089625 0.777 0.0936875 0.770625 0.097875 0.765 0.1018125 0.760125 0.10525 0.7553125 0.1096875 0.7486875 0.113625 0.74375 0.11725 0.7388125 0.120375 0.73525 0.1221875 0.733625 0.1230625 0.73225 0.1229375 0.7305 0.1208125 0.727625 0.118 0.72475 0.115125 0.7235625 0.1141875 0.7233125 0.1118125 0.7231875
0 0.1470625 0.8800625 0.1488125 0.88 0.151375 0.87975 0.1544375 0.8775 0.1558125 0.8761875 0.1584375 0.8721875 0.1591875 0.8711875 0.1609375 0.8681875 0.163125 0.864875 0.1639375 0.86325 0.1645625 0.8625 0.1655 0.8630625 0.16575 0.8645625 0.165875 0.8664375 0.165125 0.868375 0.163125 0.8715 0.161375 0.8735 0.1593125 0.8760625 0.1578125 0.878 0.1558125 0.88 0.1540625 0.8816875 0.152875 0.8826875 0.1510625 0.8834375 0.149125 0.8836875 0.147375 0.8834375 0.146125 0.8823125 0.1455625 0.880875 0.1458125 0.880375
0 0.2385625 0.872875 0.238875 0.874 0.2395 0.8763125 0.2398125 0.8793125 0.239125 0.8816875 0.238625 0.884125 0.238 0.886375 0.237 0.888375 0.2360625 0.890875 0.235625 0.8933125 0.2348125 0.895125 0.23375 0.897125 0.23375 0.898125 0.235 0.897375 0.235875 0.8959375 0.2369375 0.8948125 0.2376875 0.8954375 0.2389375 0.8965 0.24075 0.8976875 0.2421875 0.8978125 0.241625 0.8968125 0.24075 0.8949375 0.2400625 0.8925625 0.2403125 0.8899375 0.240875 0.8878125 0.241625 0.8853125 0.2419375 0.882625 0.242625 0.879875 0.24275 0.877875 0.2431875 0.8755625 0.2431875 0.873375 0.24275 0.8711875 0.2419375 0.870125 0.2405 0.870125 0.2395625 0.870625 0.238625 0.872
0 0.2458125 0.7203125 0.24625 0.7183125 0.24775 0.714875 0.249 0.713 0.25075 0.711 0.252 0.7104375 0.2528125 0.711375 0.2524375 0.7138125 0.2514375 0.7165625 0.2505625 0.7189375 0.24925 0.7223125 0.2475625 0.7275 0.2461875 0.7326875 0.2445625 0.739125 0.242375 0.743375 0.239875 0.7505 0.2370625 0.755 0.235 0.759 0.2321875 0.763625 0.2295625 0.7688125 0.2259375 0.775625 0.2231875 0.781 0.220625 0.784375 0.218625 0.786125 0.2180625 0.785625 0.217125 0.783125 0.21725 0.78075 0.21825 0.777875 0.2200625 0.7748125 0.2215625 0.7720625 0.222875 0.7696875 0.2261875 0.765125 0.2294375 0.759625 0.2348125 0.751875 0.2371875 0.748125 0.2396875 0.7446875 0.241625 0.7378125 0.24275 0.7338125 0.244 0.7283125 0.2445 0.725875 0.244875 0.723875 0.2451875 0.7224375
0 0.21025 0.644625 0.2123125 0.646125 0.2150625 0.6483125 0.2185 0.6506875 0.2236875 0.652875 0.2285625 0.6551875 0.23325 0.655875 0.2380625 0.6566875 0.2443125 0.65675 0.248375 0.655375 0.2514375 0.6543125 0.253625 0.65325 0.2555 0.6515625 0.257125 0.6495625 0.257625 0.648 0.2550625 0.6488125 0.253125 0.65 0.251875 0.6511875 0.250375 0.652 0.249 0.6525625 0.244 0.653125 0.24125 0.6533125 0.23725 0.6529375 0.233625 0.6519375 0.23125 0.6513125 0.2279375 0.65025 0.2254375 0.6494375 0.222125 0.6484375 0.219 0.647 0.21625 0.6455 0.213625 0.6445625 0.2120625 0.6435 0.2108125 0.64325 0.210125 0.6434375
0 0.251125 0.469375 0.25075 0.470375 0.250375 0.471625 0.2514375 0.474 0.2523125 0.476125 0.25425 0.479 0.257625 0.48425 0.2601875 0.487125 0.2633125 0.4891875 0.2658125 0.490375 0.268125 0.4920625 0.2701875 0.4934375 0.2724375 0.494 0.2743125 0.4944375 0.2758125 0.4940625 0.276375 0.4929375 0.275625 0.4909375 0.27425 0.4904375 0.272 0.4905 0.2708125 0.4903125 0.2673125 0.48825 0.2651875 0.48675 0.2631875 0.4855625 0.2598125 0.4815625 0.2585 0.4793125 0.25625 0.475625 0.2555625 0.4728125 0.25475 0.4705 0.2536875 0.469125 0.252125 0.46825 0.25175 0.46825
0 0.25975 0.3414375 0.2629375 0.342625 0.265875 0.3435 0.2701875 0.3455 0.275125 0.3485 0.2793125 0.3504375 0.2810625 0.3520625 0.283875 0.3554375 0.2856875 0.359625 0.28775 0.3616875 0.288875 0.3604375 0.2890625 0.3575625 0.2885 0.3556875 0.2868125 0.3535625 0.2833125 0.3501875 0.2806875 0.34825 0.2758125 0.3448125 0.27125 0.342125 0.2665625 0.34 0.2636875 0.339875 0.2599375 0.339875 0.25875 0.34025 0.2585625 0.341125
0 0.2205625 0.2381875 0.2203125 0.2395 0.221 0.240875 0.222875 0.242125 0.22575 0.244125 0.227875 0.2456875 0.2316875 0.2473125 0.2364375 0.2495 0.2403125 0.250375 0.244875 0.252375 0.24775 0.253375 0.250625 0.2538125 0.253625 0.2543125 0.2555 0.2545625 0.257125 0.2543125 0.2581875 0.253 0.2581875 0.2515625 0.2561875 0.25125 0.254 0.2511875 0.251375 0.250875 0.2495625 0.2505 0.246625 0.2496875 0.2444375 0.249 0.2415625 0.248125 0.2391875 0.247125 0.2360625 0.2455625 0.233125 0.2435 0.23075 0.241875 0.2285625 0.23975 0.2271875 0.238375 0.2251875 0.2368125 0.22325 0.2365 0.2215625 0.2365625 0.2200625 0.2366875 0.220625 0.2374375
0 0.2425625 0.1045625 0.2436875 0.103875 0.24575 0.103 0.2480625 0.1021875 0.2508125 0.10125 0.25275 0.10075 0.2551875 0.1006875 0.2576875 0.1005 0.26 0.1004375 0.2625 0.1008125 0.2639375 0.101125 0.2655625 0.1020625 0.2676875 0.1035 0.268375 0.1048125 0.2695625 0.1065 0.2711875 0.1066875 0.272125 0.1056875 0.2724375 0.1041875 0.2715625 0.1023125 0.2700625 0.100625 0.2665 0.0984375 0.2644375 0.0975625 0.259 0.096625 0.253625 0.09725 0.2505625 0.097875 0.246 0.0995625 0.2443125 0.10075 0.2426875 0.1021875 0.2416875 0.103875 0.241625 0.104625
0 0.376125 0.1031875 0.3765 0.1050625 0.37525 0.108125 0.373375 0.1099375 0.371875 0.111 0.3695625 0.1131875 0.366875 0.116 0.365625 0.11925 0.36575 0.123375 0.3665625 0.127 0.3675 0.1294375 0.36875 0.13175 0.36875 0.1330625 0.3680625 0.1348125 0.3674375 0.1345 0.3666875 0.133375 0.3653125 0.13225 0.363 0.1299375 0.362125 0.12775 0.3615625 0.1250625 0.3615625 0.1223125 0.362125 0.120625 0.3624375 0.117375 0.363125 0.1139375 0.3640625 0.11175 0.3655625 0.1095625 0.36725 0.1076875 0.3686875 0.1060625 0.3703125 0.104625 0.37225 0.103375 0.373625 0.1028125 0.3753125 0.10175 0.376125 0.10125
0 0.3638125 0.33175 0.3646875 0.3305 0.36575 0.3295 0.3675625 0.329375 0.368625 0.3300625 0.369625 0.3314375 0.370875 0.333125 0.371875 0.3339375 0.373625 0.3344375 0.375125 0.333625 0.375375 0.3316875 0.374125 0.3304375 0.3721875 0.3289375 0.370375 0.3275625 0.3679375 0.3261875 0.3656875 0.3256875 0.36425 0.3258125 0.3625625 0.326875 0.3611875 0.328625 0.361 0.3296875 0.361625 0.3309375 0.3625 0.3319375 0.36325 0.3321875
0 0.34875 0.52075 0.3491875 0.52325 0.350875 0.5274375 0.35325 0.532125 0.3551875 0.5366875 0.357375 0.542 0.359125 0.54625 0.3620625 0.5509375 0.364 0.55425 0.3655 0.557875 0.3666875 0.5604375 0.367375 0.56275 0.3680625 0.5641875 0.3690625 0.5625 0.3691875 0.5593125 0.3688125 0.55575 0.367625 0.552 0.36525 0.5481875 0.363125 0.5450625 0.3611875 0.542125 0.358375 0.53625 0.3565625 0.5315625 0.354125 0.5255625 0.353375 0.520875 0.3531875 0.51825 0.3521875 0.5170625 0.3503125 0.517 0.349375 0.5175625 0.3488125 0.5190625
0 0.37125 0.8764375 0.3706875 0.87925 0.3695625 0.8826875 0.3690625 0.8855 0.3696875 0.8861875 0.371625 0.886 0.3730625 0.8855 0.3738125 0.88325 0.374625 0.88 0.3751875 0.8768125 0.376 0.8751875 0.3759375 0.872875 0.375375 0.8710625 0.3745 0.8696875 0.3739375 0.8699375 0.3728125 0.8710625 0.3718125 0.87275 0.3714375 0.8741875 0.371375 0.875375
0 0.4855 0.875125 0.4870625 0.8806875 0.488625 0.8849375 0.4898125 0.8889375 0.491875 0.89325 0.4935 0.8988125 0.49575 0.90525 0.496625 0.90875 0.4975625 0.9124375 0.498125 0.9155 0.498625 0.9200625 0.5000625 0.9245625 0.502125 0.928625 0.505625 0.93375 0.5073125 0.9351875 0.5093125 0.93575 0.5114375 0.935125 0.5115625 0.9334375 0.5103125 0.9295 0.5089375 0.9255625 0.5073125 0.92225 0.5048125 0.918125 0.50325 0.913875 0.5014375 0.90975 0.499625 0.9041875 0.4979375 0.8975625 0.49625 0.8926875 0.4953125 0.8901875 0.494 0.8869375 0.4910625 0.8804375 0.4896875 0.875875 0.4895 0.8736875 0.4881875 0.872125 0.487 0.872625 0.4860625 0.874625
0 0.498375 0.73425 0.4968125 0.736 0.4949375 0.738 0.4931875 0.7395 0.491625 0.74075 0.4903125 0.74125 0.487625 0.7415625 0.4848125 0.7421875 0.4831875 0.742875 0.4825 0.7445 0.48325 0.746375 0.48475 0.74675 0.486625 0.7466875 0.4889375 0.7459375 0.4914375 0.74475 0.4930625 0.7438125 0.4950625 0.742375 0.496125 0.741 0.4974375 0.7393125 0.4990625 0.737625 0.5005 0.73575 0.502125 0.7338125 0.5033125 0.7326875 0.504625 0.7313125 0.503875 0.7300625 0.5034375 0.7295625 0.5024375 0.7300625 0.500875 0.73125 0.4998125 0.732375 0.4991875 0.733125
0 0.46375 0.6234375 0.4609375 0.6256875 0.4578125 0.62875 0.4551875 0.630875 0.4528125 0.6328125 0.450125 0.6346875 0.4478125 0.6365625 0.4479375 0.6358125 0.449375 0.6338125 0.451625 0.63125 0.453625 0.629 0.456125 0.625875 0.458 0.623625 0.4601875 0.6213125 0.4616875 0.6199375 0.4634375 0.6188125 0.4640625 0.6189375 0.4643125 0.620625 0.464375 0.6223125
0 0.43075 0.5444375 0.431125 0.5401875 0.4310625 0.536625 0.4311875 0.532 0.4315 0.53 0.432 0.5305 0.433375 0.532375 0.4340625 0.5344375 0.434375 0.536125 0.435125 0.5399375 0.43425 0.54375 0.434 0.5478125 0.433125 0.551125 0.4324375 0.553 0.431375 0.5545 0.4301875 0.5545625 0.4293125 0.5534375 0.4295 0.552 0.4296875 0.5489375 0.4300625 0.547125
0 0.4796875 0.481 0.4801875 0.4844375 0.4796875 0.488125 0.479125 0.491125 0.47875 0.4931875 0.4786875 0.494625 0.479875 0.49325 0.4808125 0.491125 0.4815 0.489375 0.4825625 0.486625 0.48325 0.483375 0.4843125 0.481125 0.484625 0.479625 0.483875 0.4790625 0.4825625 0.4789375 0.4810625 0.4793125 0.4801875 0.480125
0 0.4795625 0.3771875 0.4801875 0.3776875 0.4816875 0.3794375 0.4831875 0.380125 0.4855 0.38025 0.4885 0.380875 0.4911875 0.381125 0.4945625 0.38125 0.4978125 0.3820625 0.499875 0.382625 0.5035 0.383875 0.5061875 0.38425 0.5093125 0.384625 0.511 0.384875 0.5145 0.3850625 0.5161875 0.3845 0.51675 0.383 0.516 0.3818125 0.5151875 0.381625 0.5134375 0.38175 0.5110625 0.3823125 0.5085625 0.382125 0.5060625 0.38125 0.50425 0.38025 0.501625 0.3793125 0.4981875 0.378375 0.495375 0.3775 0.49275 0.376625 0.4905 0.3756875 0.488375 0.3748125 0.486 0.3741875 0.483125 0.3743125 0.4815 0.37475 0.48025 0.3755625
0 0.4988125 0.238625 0.5010625 0.2371875 0.50325 0.2355625 0.5046875 0.2341875 0.5058125 0.232875 0.506625 0.23175 0.507 0.2325 0.5073125 0.23375 0.5059375 0.2355 0.5043125 0.2370625 0.5025625 0.239625 0.5011875 0.2413125 0.498875 0.242625 0.4971875 0.24325 0.495125 0.2429375 0.4939375 0.2413125 0.494125 0.2395625 0.495125 0.238 0.496375 0.2375 0.496625 0.2386875 0.4971875 0.2391875 0.4979375 0.2390625
0 0.4699375 0.1350625 0.4711875 0.1358125 0.473 0.136875 0.4764375 0.139 0.477375 0.1398125 0.4790625 0.1421875 0.4805625 0.146 0.48275 0.149 0.48425 0.1505 0.4863125 0.1503125 0.487375 0.1485625 0.48675 0.1464375 0.486 0.1443125 0.485 0.1425 0.4835 0.1415 0.4816875 0.139875 0.4804375 0.1379375 0.4794375 0.136125 0.4780625 0.1343125 0.476375 0.133625 0.47375 0.133 0.4715625 0.1329375 0.4700625 0.1331875 0.469125 0.13375 0.4689375 0.13425
0 0.61275 0.10675 0.6144375 0.1056875 0.6170625 0.1048125 0.619625 0.10475 0.6205 0.1045 0.6254375 0.1044375 0.628625 0.1043125 0.63175 0.1034375 0.634625 0.102875 0.638875 0.1019375 0.640625 0.100875 0.6426875 0.1008125 0.645 0.1008125 0.64825 0.1015 0.6506875 0.1018125 0.655 0.1019375 0.65625 0.1018125 0.6565625 0.100375 0.655625 0.098625 0.654125 0.09775 0.651625 0.096875 0.650375 0.0970625 0.648375 0.0973125 0.64525 0.0975 0.6425625 0.097875 0.639875 0.0984375 0.6371875 0.0990625 0.6325625 0.099875 0.6293125 0.10025 0.626125 0.1005625 0.624125 0.100625 0.6213125 0.100375 0.6189375 0.100375 0.617375 0.10025 0.616875 0.0993125 0.6168125 0.098 0.6160625 0.097625 0.61425 0.09875 0.613 0.1 0.6118125 0.1015 0.61075 0.10275 0.6099375 0.10425 0.6105625 0.1060625 0.611375 0.1068125
0 0.603125 0.4145625 0.603625 0.41525 0.6043125 0.4175 0.605375 0.4195 0.6064375 0.4201875 0.606875 0.419 0.6075 0.4171875 0.6084375 0.41625 0.6096875 0.4151875 0.610625 0.4135625 0.609625 0.412375 0.6079375 0.4125625 0.607125 0.4116875 0.606 0.41075 0.60425 0.410875 0.6031875 0.41175 0.6026875 0.4126875
0 0.6481875 0.4515 0.6495 0.45 0.6514375 0.4480625 0.6539375 0.445625 0.6554375 0.44375 0.65625 0.4431875 0.657125 0.443875 0.6574375 0.4451875 0.656875 0.4463125 0.6561875 0.4478125 0.655875 0.44875 0.6548125 0.449375 0.653375 0.450375 0.6521875 0.4515625 0.6520625 0.4530625 0.6510625 0.454125 0.649875 0.4550625 0.6485 0.4563125 0.6473125 0.457 0.645875 0.4570625 0.645125 0.4563125 0.6445625 0.455125 0.64525 0.4539375 0.646375 0.453125 0.6470625 0.4526875 0.6475 0.452
0 0.6073125 0.6391875 0.607 0.6414375 0.607 0.643125 0.6074375 0.6449375 0.6088125 0.647 0.6096875 0.648375 0.6095 0.64975 0.60875 0.6511875 0.6094375 0.6519375 0.611 0.6516875 0.61275 0.6509375 0.6135625 0.65025 0.6125 0.6495625 0.6114375 0.648125 0.61125 0.6464375 0.611625 0.645 0.6108125 0.64375 0.6098125 0.6424375 0.6105 0.6411875 0.6098125 0.6398125 0.6089375 0.6385 0.6085625 0.6380625 0.6078125 0.638125
0 0.6111875 0.859125 0.613 0.86225 0.6145 0.8653125 0.6163125 0.868625 0.6185625 0.8719375 0.621375 0.876875 0.6245625 0.88225 0.6263125 0.8859375 0.6284375 0.889625 0.63125 0.8945 0.635125 0.899375 0.6378125 0.902375 0.6405 0.9045625 0.6435625 0.905875 0.6455625 0.906 0.645875 0.90475 0.6443125 0.90225 0.642625 0.8996875 0.63975 0.89625 0.6348125 0.890875 0.632375 0.8875 0.629 0.883375 0.6258125 0.877625 0.6226875 0.872375 0.62 0.868 0.617625 0.8640625 0.6163125 0.8605625 0.6155 0.857875 0.614 0.857125 0.6130625 0.8573125 0.6119375 0.857875
0 0.7245 0.8646875 0.7254375 0.8660625 0.726625 0.8676875 0.7274375 0.8704375 0.7284375 0.8724375 0.7299375 0.8748125 0.7318125 0.877125 0.7339375 0.8809375 0.735625 0.88525 0.737125 0.890125 0.7389375 0.8963125 0.7396875 0.900875 0.740625 0.9084375 0.7410625 0.9148125 0.7413125 0.91825 0.7419375 0.9195625 0.743375 0.917625 0.744 0.914625 0.7435625 0.909375 0.7435 0.9033125 0.742375 0.8979375 0.7414375 0.893 0.739625 0.886875 0.7370625 0.8805 0.735 0.876125 0.7331875 0.8725 0.7310625 0.869125 0.7290625 0.8658125 0.727875 0.86425 0.7269375 0.863625 0.725875 0.8640625
0 0.7311875 0.747625 0.7340625 0.749875 0.7376875 0.7519375 0.7424375 0.7531875 0.74625 0.754875 0.7505 0.757 0.7558125 0.758875 0.7611875 0.7604375 0.76175 0.759875 0.760375 0.7589375 0.75625 0.7569375 0.7524375 0.755125 0.7504375 0.75375 0.7455 0.752 0.742125 0.750625 0.7394375 0.748875 0.7375625 0.746875 0.73625 0.7455 0.7344375 0.7455625 0.7325 0.7454375 0.731 0.74575 0.7305 0.746625
0 0.7314375 0.6064375 0.7340625 0.607125 0.736 0.6079375 0.7396875 0.6095625 0.74375 0.611625 0.7473125 0.6131875 0.7501875 0.6151875 0.7545625 0.617875 0.756625 0.6196875 0.7589375 0.6210625 0.761625 0.6211875 0.7605 0.6204375 0.7589375 0.618375 0.7571875 0.6165 0.754625 0.6146875 0.7520625 0.6126875 0.7485625 0.610125 0.74625 0.6086875 0.743 0.607125 0.7399375 0.606 0.7373125 0.605125 0.734375 0.6041875 0.7324375 0.604125 0.7311875 0.6046875 0.731 0.6055625
0 0.7591875 0.49 0.7579375 0.4910625 0.756 0.4928125 0.75475 0.4940625 0.753625 0.495375 0.754625 0.497 0.75675 0.4974375 0.758625 0.497 0.7600625 0.4960625 0.7604375 0.4948125 0.7608125 0.493 0.7621875 0.491875 0.76325 0.4911875 0.7640625 0.490375 0.764375 0.489 0.764875 0.48725 0.7640625 0.4858125 0.763125 0.4850625 0.7614375 0.4844375 0.7604375 0.484875 0.7595 0.4858125 0.7591875 0.4879375 0.7591875 0.4885625
0 0.74625 0.37975 0.747125 0.38 0.749 0.3805 0.75075 0.3805625 0.7525 0.380625 0.7538125 0.381 0.7551875 0.381625 0.756 0.3806875 0.75575 0.379375 0.755125 0.3785625 0.753875 0.3780625 0.753 0.3778125 0.751625 0.3770625 0.749625 0.3771875 0.748125 0.3773125 0.7469375 0.377625 0.74625 0.37825
0 0.740875 0.1158125 0.7419375 0.1143125 0.7429375 0.112375 0.74325 0.1104375 0.7441875 0.109125 0.745375 0.107875 0.7465 0.1080625 0.747 0.10825 0.747625 0.1084375 0.7469375 0.1098125 0.7455625 0.1115 0.745125 0.11325 0.7449375 0.1155 0.745 0.117625 0.744375 0.119875 0.7424375 0.121375 0.7411875 0.122875 0.7395 0.123875 0.7385625 0.124 0.7373125 0.1225625 0.7364375 0.1211875 0.73625 0.119 0.736625 0.1168125 0.7376875 0.116625 0.739125 0.1170625 0.7396875 0.1170625
0 0.9196875 0.1054375 0.9191875 0.107875 0.917625 0.11175 0.91625 0.1155625 0.915875 0.1175 0.9156875 0.119625 0.914875 0.121625 0.91425 0.1236875 0.9155625 0.1229375 0.9175625 0.12125 0.9183125 0.11925 0.9188125 0.1166875 0.9201875 0.1136875 0.9215 0.11125 0.9226875 0.1091875 0.923 0.107375 0.9233125 0.1061875 0.9244375 0.105 0.9243125 0.1038125 0.9231875 0.102875 0.9215 0.1029375 0.920375 0.1035 0.919875 0.104375
0 0.901875 0.2385625 0.902625 0.2405625 0.903875 0.243375 0.9054375 0.246625 0.9068125 0.2489375 0.9078125 0.251 0.908 0.252625 0.9074375 0.2539375 0.904625 0.255125 0.90225 0.255625 0.8995625 0.2561875 0.8976875 0.256375 0.895375 0.25675 0.8945 0.25725 0.8956875 0.2574375 0.8966875 0.257875 0.897 0.2593125 0.899375 0.25975 0.9006875 0.2593125 0.902875 0.2583125 0.9048125 0.257625 0.9069375 0.2568125 0.9089375 0.2558125 0.910625 0.2545 0.9120625 0.25225 0.912 0.2501875 0.91125 0.248625 0.9095 0.2465 0.9080625 0.2445 0.9066875 0.2419375 0.906 0.240375 0.90575 0.2399375 0.904625 0.2376875 0.90375 0.237 0.902 0.2374375 0.9016875 0.2379375
0 0.8854375 0.366875 0.886875 0.3678125 0.889375 0.369125 0.8915 0.369625 0.89325 0.37075 0.8945625 0.372375 0.89575 0.3731875 0.8955 0.3720625 0.894625 0.3706875 0.894875 0.3699375 0.8953125 0.3691875 0.8944375 0.368125 0.8934375 0.3673125 0.89175 0.3660625 0.8895 0.3649375 0.888 0.3645625 0.887 0.3645625 0.8860625 0.364875 0.8854375 0.3655625
0 0.8646875 0.5099375 0.86725 0.5105 0.871625 0.511375 0.87525 0.511625 0.879 0.512125 0.8825 0.5124375 0.88575 0.5131875 0.890375 0.5143125 0.895 0.515125 0.9008125 0.5164375 0.904 0.5173125 0.9068125 0.518625 0.9095 0.5205 0.912375 0.5225 0.918625 0.5250625 0.922375 0.52675 0.9254375 0.527625 0.930375 0.528875 0.934 0.52975 0.9333125 0.5289375 0.930125 0.5270625 0.9285625 0.5255 0.9270625 0.5235625 0.9256875 0.522 0.922875 0.519875 0.918375 0.5176875 0.9134375 0.5161875 0.908125 0.5146875 0.9034375 0.5138125 0.8963125 0.5124375 0.890625 0.5113125 0.88675 0.5101875 0.88125 0.5093125 0.8775 0.508625 0.8736875 0.5080625 0.869875 0.507375 0.8665 0.50725 0.864375 0.507625 0.863625 0.5085
0 0.8838125 0.662 0.886 0.665125 0.8885 0.669 0.8914375 0.6733125 0.8954375 0.679875 0.897625 0.684375 0.90025 0.6895625 0.901125 0.6913125 0.90325 0.6928125 0.9045625 0.692875 0.902875 0.6901875 0.8996875 0.685375 0.8971875 0.6795 0.8956875 0.676 0.8940625 0.6719375 0.8920625 0.6680625 0.890125 0.665625 0.88825 0.663375 0.886875 0.6610625 0.8863125 0.659625 0.885625 0.659375 0.884875 0.65975 0.884125 0.6604375
0 0.8869375 0.7560625 0.8915625 0.7591875 0.8941875 0.7609375 0.8965625 0.7620625 0.8988125 0.7626875 0.9035 0.7649375 0.9066875 0.7661875 0.9096875 0.7681875 0.91225 0.769625 0.91425 0.771 0.9165625 0.7720625 0.9191875 0.77325 0.9238125 0.77425 0.92575 0.7740625 0.9281875 0.7720625 0.9290625 0.770875 0.9275625 0.7699375 0.9250625 0.7701875 0.9219375 0.7703125 0.9201875 0.7696875 0.9178125 0.7685 0.9148125 0.7668125 0.912 0.7651875 0.909875 0.7640625 0.907375 0.762625 0.9043125 0.761125 0.9023125 0.75975 0.900125 0.7585625 0.8976875 0.7571875 0.8945 0.7556875 0.8923125 0.754375 0.890125 0.753 0.888125 0.7521875 0.8864375 0.752125 0.8866875 0.75325 0.886875 0.7545
0 0.8388125 0.8443125 0.8418125 0.8480625 0.846625 0.8543125 0.8509375 0.8594375 0.85425 0.863375 0.8584375 0.8676875 0.8634375 0.874875 0.867625 0.8806875 0.872 0.8875 0.8760625 0.8943125 0.8790625 0.8998125 0.8835 0.9065 0.888125 0.9138125 0.8936875 0.9239375 0.8945 0.929875 0.8953125 0.9334375 0.896625 0.9383125 0.898625 0.9431875 0.9003125 0.94625 0.9020625 0.950375 0.903875 0.9555625 0.9049375 0.960125 0.9069375 0.9675 0.9089375 0.974 0.911875 0.9840625 0.915125 0.9916875 0.9175625 0.9970625 0.91875 0.999375 0.920625 0.999375 0.92125 0.9985625 0.92025 0.994625 0.91875 0.9876875 0.917 0.981875 0.91425 0.97325 0.9114375 0.9659375 0.9099375 0.9604375 0.9075 0.95325 0.90525 0.946375 0.9024375 0.9385 0.899375 0.9316875 0.89675 0.925625 0.8949375 0.9219375 0.8924375 0.916625 0.889125 0.9104375 0.885375 0.9031875 0.880875 0.89625 0.875875 0.8874375 0.87275 0.8816875 0.868 0.8739375 0.864375 0.8693125 0.8610625 0.8649375 0.8566875 0.85925 0.85275 0.854875 0.8500625 0.8511875 0.8486875 0.849 0.8471875 0.8471875 0.845625 0.8451875 0.8426875 0.8426875 0.840625 0.84075 0.8384375 0.83975 0.8374375 0.8401875 0.8376875 0.8425
