# Supplementary material for: VanillaNet-YOLOv8 segment: detection of nano-iron oxide regulation on rice seedling growth vitality under salt stress
Source: Front Plant Sci. 2025 Sep 17;16:1631279. doi: 10.3389/fpls.2025.1631279 (PMC12484053; doi:10.3389/fpls.2025.1631279)
Supplement: Supplementary file 5 [file DataSheet5.zip › label/test/30030-2024-4-2-14-26-26.txt]

0 0.042875 0.0771875 0.043875 0.0786875 0.0468125 0.081625 0.051125 0.0838125 0.0576875 0.087 0.06425 0.09 0.0689375 0.09225 0.075375 0.094875 0.0795625 0.096125 0.082375 0.097625 0.087375 0.1001875 0.0920625 0.1030625 0.097375 0.1068125 0.102625 0.1098125 0.1096875 0.114125 0.1175625 0.118875 0.1240625 0.1236875 0.12975 0.1275 0.1353125 0.1314375 0.13725 0.1335625 0.1360625 0.135125 0.1375 0.1355625 0.13975 0.13525 0.1434375 0.1375625 0.146 0.1395625 0.1495 0.1431875 0.1515625 0.144 0.15375 0.1429375 0.155375 0.1408125 0.155625 0.1393125 0.1535 0.1384375 0.151125 0.137625 0.148 0.1348125 0.144375 0.1321875 0.1395 0.12825 0.13475 0.1245625 0.1303125 0.1214375 0.1229375 0.117125 0.1163125 0.11325 0.1113125 0.1105 0.103 0.1049375 0.0943125 0.1005625 0.0873125 0.09575 0.080125 0.09125 0.0755 0.0885 0.0705625 0.086 0.0635 0.0824375 0.057625 0.079375 0.051125 0.0769375 0.04775 0.0761875 0.0445 0.0765
0 0.02925 0.1946875 0.0333125 0.1971875 0.040625 0.20125 0.047 0.204125 0.05525 0.2084375 0.06425 0.2144375 0.0744375 0.22025 0.078 0.2223125 0.0788125 0.2230625 0.078125 0.2245 0.0788125 0.2268125 0.0810625 0.2275 0.0841875 0.227625 0.0868125 0.2275625 0.088375 0.2281875 0.09325 0.2310625 0.09575 0.2329375 0.0998125 0.235625 0.10375 0.2396875 0.1068125 0.243375 0.109375 0.24725 0.110875 0.2471875 0.1121875 0.245625 0.112125 0.243875 0.11025 0.2409375 0.1074375 0.237625 0.1038125 0.2344375 0.09925 0.2308125 0.0936875 0.2269375 0.088125 0.223625 0.0835 0.2208125 0.0783125 0.2185 0.071375 0.21475 0.0658125 0.211375 0.059875 0.2078125 0.053875 0.2040625 0.0478125 0.200875 0.041375 0.19775 0.037 0.195625 0.0325625 0.194 0.0300625 0.193625
0 0.071125 0.3734375 0.072 0.3745 0.0736875 0.376625 0.07725 0.37825 0.0811875 0.37925 0.0868125 0.380625 0.09225 0.3815 0.0955 0.3815 0.099 0.38175 0.104 0.38325 0.1131875 0.3856875 0.120125 0.387 0.1289375 0.3895 0.133625 0.390125 0.134625 0.388 0.1335 0.3861875 0.1286875 0.3845625 0.122875 0.38375 0.1139375 0.381375 0.107 0.38 0.1015625 0.37875 0.0953125 0.3765 0.0895625 0.3746875 0.0826875 0.372125 0.0788125 0.3708125 0.0755 0.3708125 0.0726875 0.3715 0.0715625 0.3728125
0 0.07975 0.512625 0.081125 0.5126875 0.083 0.5125625 0.084375 0.5115 0.0851875 0.50975 0.0866875 0.5095625 0.0896875 0.51025 0.0915 0.51075 0.093375 0.51125 0.0964375 0.511125 0.100625 0.5098125 0.104875 0.5085625 0.1079375 0.50825 0.113 0.5074375 0.1173125 0.5078125 0.121 0.5088125 0.12225 0.5095625 0.120875 0.510625 0.1191875 0.5114375 0.11725 0.51175 0.1151875 0.5116875 0.11225 0.5109375 0.109875 0.511125 0.106625 0.5115 0.1035625 0.512 0.1011875 0.5124375 0.0978125 0.5134375 0.0945625 0.514625 0.0905625 0.5150625 0.0885625 0.5151875 0.0861875 0.515625 0.08425 0.5163125 0.0818125 0.5164375 0.080625 0.516125 0.0798125 0.5146875 0.079625 0.513875
0 0.10175 0.6421875 0.1033125 0.640375 0.10525 0.6383125 0.1078125 0.635875 0.111125 0.6335625 0.1140625 0.63175 0.1181875 0.630125 0.122375 0.628375 0.1245 0.6280625 0.126875 0.627625 0.1291875 0.628 0.13125 0.626625 0.134625 0.6240625 0.136125 0.6228125 0.1368125 0.621 0.1345625 0.6198125 0.133 0.6205625 0.1295 0.6219375 0.12675 0.6230625 0.1235625 0.624125 0.1205 0.6255 0.11675 0.6276875 0.114875 0.62875 0.11275 0.62975 0.1099375 0.631 0.1071875 0.631875 0.10425 0.6320625 0.1013125 0.633 0.0995625 0.634625 0.0991875 0.6368125 0.0996875 0.6391875 0.100625 0.6413125
0 0.111875 0.723 0.1138125 0.7244375 0.1151875 0.7256875 0.116 0.72775 0.116125 0.7295625 0.1155 0.73225 0.11375 0.734875 0.1113125 0.7389375 0.1088125 0.7433125 0.10575 0.74825 0.10175 0.75425 0.0974375 0.759875 0.094625 0.7644375 0.0886875 0.77175 0.083125 0.77975 0.0774375 0.786625 0.07375 0.7904375 0.0701875 0.7933125 0.0658125 0.797625 0.061 0.8028125 0.057 0.8068125 0.0538125 0.8105625 0.051125 0.8148125 0.0485625 0.8189375 0.0465625 0.821625 0.0444375 0.8236875 0.0431875 0.82425 0.04625 0.8246875 0.049875 0.8234375 0.053125 0.82075 0.0576875 0.815625 0.061375 0.8113125 0.0664375 0.806 0.0709375 0.8013125 0.075375 0.79575 0.0804375 0.789625 0.0854375 0.7839375 0.0895 0.7779375 0.0946875 0.7710625 0.0993125 0.7650625 0.1031875 0.758625 0.1061875 0.75425 0.1110625 0.7485 0.114 0.744125 0.118 0.7403125 0.120625 0.735625 0.1221875 0.7319375 0.12225 0.729 0.12075 0.7269375 0.118625 0.7249375 0.1161875 0.7234375 0.1135 0.7225625
0 0.1123125 0.8746875 0.1133125 0.874375 0.1165 0.874 0.1198125 0.8744375 0.1236875 0.8746875 0.128 0.8741875 0.1335625 0.87325 0.1378125 0.8715 0.143125 0.8695625 0.1476875 0.866875 0.1518125 0.8645 0.1559375 0.8624375 0.159375 0.8609375 0.1626875 0.8599375 0.163875 0.8596875 0.1635625 0.8618125 0.163 0.8635 0.1605 0.86525 0.1575625 0.86675 0.1544375 0.8684375 0.1515 0.869625 0.149375 0.8704375 0.1444375 0.873 0.1418125 0.87425 0.140375 0.8750625 0.139625 0.8768125 0.138375 0.877375 0.1365 0.8769375 0.1350625 0.8773125 0.132125 0.8781875 0.1281875 0.8789375 0.123875 0.8794375 0.1206875 0.879625 0.11725 0.8794375 0.1146875 0.8785 0.1131875 0.87775 0.1123125 0.8764375 0.112 0.8755625
0 0.20975 0.9133125 0.211625 0.911125 0.2155 0.9075625 0.2200625 0.903375 0.2245 0.8993125 0.2285 0.8959375 0.2315625 0.8923125 0.2341875 0.8889375 0.237125 0.885125 0.238875 0.881625 0.24 0.878 0.2404375 0.8756875 0.2405625 0.87175 0.2410625 0.86925 0.2420625 0.868375 0.2434375 0.869125 0.2445 0.8715625 0.244625 0.875125 0.2433125 0.88 0.2416875 0.8834375 0.2385625 0.888375 0.2375 0.890875 0.237 0.8926875 0.2378125 0.89425 0.237875 0.89575 0.2364375 0.8961875 0.2348125 0.8958125 0.233375 0.895375 0.2315625 0.8975625 0.2281875 0.900875 0.2255625 0.9035 0.2219375 0.9064375 0.218375 0.90925 0.21625 0.910875 0.213 0.913 0.2109375 0.9138125 0.2095625 0.9143125
0 0.209875 0.7883125 0.2109375 0.7855625 0.2139375 0.780125 0.2171875 0.775125 0.22025 0.770375 0.22275 0.76725 0.2254375 0.7655625 0.228375 0.763375 0.231875 0.762125 0.2339375 0.7579375 0.236 0.7525625 0.2378125 0.7473125 0.2390625 0.7424375 0.24125 0.7360625 0.242875 0.7305 0.24525 0.724625 0.2470625 0.7198125 0.248875 0.71575 0.25025 0.7133125 0.2515 0.712625 0.2526875 0.7125625 0.2533125 0.7140625 0.2519375 0.7154375 0.2516875 0.717 0.2519375 0.7190625 0.2509375 0.721375 0.2495 0.7264375 0.2469375 0.7334375 0.2441875 0.7389375 0.2423125 0.7445625 0.24 0.7510625 0.2368125 0.758625 0.2331875 0.7649375 0.2326875 0.7669375 0.2305625 0.77125 0.228 0.7753125 0.2255 0.7791875 0.222125 0.7831875 0.218875 0.7864375 0.2140625 0.7916875 0.2116875 0.7931875 0.210625 0.793375 0.21 0.7911875 0.209625 0.789875
0 0.21425 0.657875 0.215125 0.6583125 0.2165 0.659 0.21825 0.6595 0.2198125 0.6596875 0.222625 0.6595 0.2265 0.6586875 0.231125 0.657 0.2348125 0.6556875 0.2376875 0.653875 0.2425 0.652 0.24525 0.6508125 0.2493125 0.649375 0.25225 0.6485 0.254625 0.647375 0.25625 0.647125 0.2561875 0.647875 0.254875 0.650375 0.2534375 0.652375 0.2499375 0.6539375 0.24825 0.6546875 0.2461875 0.65525 0.2435 0.655625 0.2415 0.656875 0.2385625 0.6585 0.23525 0.65975 0.2320625 0.6608125 0.229875 0.66175 0.2295 0.6620625 0.2266875 0.664 0.22425 0.66475 0.2220625 0.6650625 0.219625 0.665125 0.2180625 0.6649375 0.2161875 0.664375 0.2148125 0.6634375 0.213875 0.662375 0.2134375 0.660625 0.2135 0.6595 0.2136875 0.658625
0 0.2294375 0.4630625 0.2291875 0.4655625 0.23025 0.468 0.2320625 0.4705625 0.23575 0.4736875 0.239375 0.47675 0.2423125 0.4786875 0.2450625 0.4795 0.2479375 0.48075 0.252375 0.4829375 0.257125 0.4850625 0.262625 0.48825 0.2661875 0.4900625 0.267875 0.4919375 0.2709375 0.493375 0.273125 0.494375 0.2755 0.49425 0.275625 0.4929375 0.27425 0.490875 0.2723125 0.4893125 0.268 0.4865 0.264125 0.48425 0.2608125 0.482375 0.2565625 0.4805625 0.253625 0.4791875 0.251 0.47775 0.2485625 0.4765 0.245 0.4740625 0.2418125 0.4713125 0.23975 0.469125 0.2378125 0.4666875 0.235875 0.463875 0.2333125 0.462 0.231375 0.461125 0.2294375 0.4616875 0.229 0.462125
0 0.2614375 0.3296875 0.2634375 0.3299375 0.2659375 0.330875 0.26875 0.3329375 0.271125 0.3350625 0.272625 0.337125 0.2745 0.34 0.276375 0.344625 0.277875 0.3474375 0.280125 0.352 0.2828125 0.3579375 0.2849375 0.3600625 0.2870625 0.3613125 0.2874375 0.3594375 0.287625 0.35725 0.287 0.354375 0.2854375 0.3523125 0.2831875 0.3496875 0.2810625 0.346125 0.279 0.3428125 0.277375 0.3395625 0.275875 0.3358125 0.2739375 0.3326875 0.27225 0.3303125 0.2699375 0.3285 0.267875 0.3275 0.2655 0.32675 0.2623125 0.32675 0.2609375 0.32725 0.2603125 0.3285 0.260875 0.329125
0 0.21225 0.2283125 0.2135 0.2290625 0.215875 0.230625 0.2195 0.23325 0.2235 0.236875 0.226125 0.2390625 0.2296875 0.2411875 0.2359375 0.2435625 0.2413125 0.2454375 0.2465625 0.2475625 0.2498125 0.2486875 0.2530625 0.2496875 0.25575 0.250375 0.257625 0.250625 0.2576875 0.2519375 0.2565 0.2534375 0.2544375 0.2540625 0.251625 0.2534375 0.2488125 0.252625 0.2471875 0.252 0.244875 0.2504375 0.24175 0.249625 0.2383125 0.248125 0.2345625 0.2466875 0.2318125 0.2455 0.2280625 0.2435625 0.226125 0.2420625 0.2241875 0.2406875 0.22275 0.2403125 0.2196875 0.2400625 0.2176875 0.239 0.2153125 0.237 0.2131875 0.23525 0.211 0.23225 0.21 0.2300625 0.21025 0.2283125 0.2115 0.2280625
0 0.203375 0.075 0.2061875 0.0753125 0.21075 0.076375 0.2173125 0.078 0.22325 0.0798125 0.2304375 0.0825625 0.2363125 0.0846875 0.2424375 0.0885625 0.2468125 0.0914375 0.2513125 0.094125 0.2550625 0.0969375 0.2595625 0.099375 0.26175 0.1011875 0.265125 0.104125 0.267625 0.1060625 0.270125 0.108 0.27125 0.1066875 0.270125 0.103375 0.268375 0.101 0.2656875 0.098375 0.262125 0.0959375 0.2581875 0.0934375 0.2530625 0.091 0.2480625 0.0881875 0.2441875 0.0858125 0.23975 0.08325 0.237 0.0820625 0.2338125 0.0785625 0.230125 0.0766875 0.2255 0.074875 0.2204375 0.073125 0.2161875 0.0720625 0.2133125 0.0713125 0.210375 0.0713125 0.2076875 0.0716875 0.205 0.073 0.2039375 0.0735625
0 0.3760625 0.103625 0.3769375 0.1015625 0.3793125 0.098375 0.3825 0.09575 0.3854375 0.0933125 0.387125 0.091375 0.3885 0.088875 0.38875 0.0874375 0.387875 0.0864375 0.3856875 0.0873125 0.384 0.0881875 0.3816875 0.0894375 0.3790625 0.0906875 0.3763125 0.0930625 0.3745625 0.096 0.3730625 0.09875 0.3725 0.1013125 0.37225 0.10325 0.371125 0.10575 0.3705625 0.1084375 0.36975 0.112125 0.368625 0.116125 0.3668125 0.1211875 0.3661875 0.1225625 0.365125 0.1229375 0.364125 0.1263125 0.3645 0.129125 0.3660625 0.1320625 0.3684375 0.132875 0.3695 0.1313125 0.3695625 0.1290625 0.369625 0.126625 0.3715 0.1231875 0.3724375 0.12 0.3731875 0.1151875 0.373625 0.1103125 0.3741875 0.106375 0.37475 0.104375
0 0.3950625 0.237 0.3944375 0.2381875 0.3935 0.2398125 0.393125 0.242125 0.393875 0.243875 0.395375 0.244875 0.3976875 0.2438125 0.3986875 0.2426875 0.3998125 0.240875 0.4003125 0.239625 0.39875 0.239875 0.397 0.2395 0.3965 0.238375 0.3965 0.2365625 0.396375 0.2355625 0.395625 0.2361875
0 0.3704375 0.3303125 0.3704375 0.3316875 0.3710625 0.333375 0.3720625 0.33425 0.3733125 0.336375 0.3754375 0.3380625 0.377125 0.33725 0.3775 0.3358125 0.3766875 0.3340625 0.375875 0.3325 0.3755 0.330125 0.3748125 0.3286875 0.37425 0.3283125 0.372625 0.328125 0.3715625 0.328375 0.3706875 0.3291875
0 0.351375 0.5174375 0.35175 0.5195 0.354125 0.522125 0.357875 0.5245625 0.3603125 0.526125 0.3643125 0.52775 0.3673125 0.52925 0.3701875 0.5299375 0.37425 0.53175 0.378125 0.5343125 0.3809375 0.536875 0.3845625 0.5398125 0.3870625 0.5421875 0.3895 0.54325 0.3909375 0.54275 0.391375 0.5406875 0.39075 0.537625 0.3888125 0.5353125 0.386625 0.5334375 0.3845625 0.5320625 0.3813125 0.5300625 0.3783125 0.5290625 0.375 0.5283125 0.37325 0.52825 0.369375 0.5266875 0.3670625 0.5254375 0.3648125 0.5241875 0.3620625 0.5221875 0.3600625 0.520625 0.35725 0.5183125 0.356375 0.51675 0.3554375 0.51525 0.3539375 0.51525 0.3523125 0.5154375 0.3515 0.516125
0 0.370375 0.8764375 0.369875 0.8783125 0.3695 0.881125 0.369125 0.883625 0.368 0.885125 0.3665625 0.8865625 0.36525 0.8885625 0.3639375 0.8913125 0.3636875 0.8933125 0.364125 0.8944375 0.3658125 0.89375 0.367625 0.892375 0.3691875 0.8901875 0.37125 0.886875 0.372375 0.8841875 0.373125 0.8815625 0.373625 0.8781875 0.37425 0.8759375 0.3754375 0.87525 0.3758125 0.873 0.375125 0.871 0.3744375 0.8701875 0.373 0.8714375 0.371125 0.872625 0.3701875 0.873375 0.3700625 0.87475 0.3706875 0.8755625
0 0.4866875 0.877875 0.487875 0.880625 0.48825 0.884 0.48875 0.8865 0.4903125 0.890375 0.49225 0.89575 0.4935 0.900625 0.4945 0.906 0.495125 0.9129375 0.4959375 0.9205 0.49625 0.9266875 0.496875 0.93325 0.497875 0.94025 0.4984375 0.9441875 0.4998125 0.9455 0.5001875 0.9443125 0.4996875 0.9415 0.5001875 0.9386875 0.500875 0.937875 0.5020625 0.9394375 0.5035625 0.9395625 0.5049375 0.9370625 0.50525 0.9338125 0.505 0.929875 0.5041875 0.9265625 0.502 0.92125 0.50125 0.917625 0.500125 0.913625 0.499375 0.9084375 0.498375 0.9040625 0.4973125 0.8985 0.4954375 0.892625 0.493625 0.886375 0.4926875 0.8824375 0.491 0.878375 0.4890625 0.8765625 0.4875625 0.875625 0.4865 0.8759375
0 0.46975 0.7588125 0.47225 0.758875 0.47675 0.757125 0.48025 0.7541875 0.482125 0.7510625 0.4855 0.745875 0.490125 0.7415625 0.4931875 0.738875 0.495875 0.737 0.4985 0.7360625 0.5004375 0.7346875 0.5025625 0.7333125 0.502875 0.730625 0.5021875 0.729375 0.50075 0.72975 0.498375 0.7306875 0.49625 0.7314375 0.4940625 0.73275 0.49175 0.7353125 0.48875 0.7381875 0.4865625 0.7405 0.48425 0.7435 0.4821875 0.746 0.480625 0.7485 0.4775 0.7511875 0.4759375 0.7523125 0.47225 0.754625 0.4709375 0.7558125 0.4696875 0.757625
0 0.4406875 0.6425625 0.4419375 0.64125 0.443625 0.640125 0.445375 0.639125 0.448125 0.6366875 0.44925 0.6348125 0.4505 0.6324375 0.4515 0.630875 0.4533125 0.6294375 0.4541875 0.628375 0.4554375 0.6263125 0.4569375 0.6255 0.4580625 0.6245625 0.45875 0.6230625 0.4600625 0.623125 0.4599375 0.62475 0.46 0.62625 0.459125 0.627875 0.4575 0.629875 0.4551875 0.631875 0.452125 0.63525 0.44925 0.6385625 0.4475625 0.640875 0.4456875 0.643375 0.4435625 0.645625 0.441625 0.646375 0.4408125 0.6460625 0.440125 0.645125 0.4403125 0.64325
0 0.426125 0.5175625 0.426375 0.5208125 0.4278125 0.5244375 0.4303125 0.5291875 0.430875 0.53275 0.42975 0.5376875 0.428375 0.543 0.4266875 0.549125 0.4259375 0.553 0.4261875 0.55475 0.4296875 0.5559375 0.43075 0.553 0.4313125 0.5490625 0.432125 0.544375 0.4331875 0.5389375 0.4338125 0.5325 0.434125 0.5270625 0.4333125 0.5233125 0.4321875 0.5200625 0.431125 0.5160625 0.4298125 0.51325 0.4281875 0.5125 0.4270625 0.5135 0.4265625 0.5153125
0 0.4803125 0.4825625 0.48025 0.48625 0.4804375 0.4896875 0.479625 0.4920625 0.47825 0.4951875 0.47675 0.4984375 0.4755625 0.501875 0.4746875 0.5041875 0.4755 0.505625 0.4775 0.50475 0.4795 0.5025625 0.4815 0.4991875 0.482625 0.4965 0.483 0.49325 0.482875 0.4910625 0.4836875 0.4871875 0.484375 0.4851875 0.48475 0.483125 0.485125 0.4808125 0.484375 0.4795625 0.4829375 0.479125 0.4818125 0.4795 0.481125 0.4805625 0.4806875 0.4816875
0 0.472 0.3651875 0.474375 0.3658125 0.4770625 0.3669375 0.480125 0.3684375 0.484375 0.371125 0.4875625 0.373125 0.491 0.37525 0.4934375 0.37725 0.4955625 0.37975 0.4999375 0.3805 0.5044375 0.3805 0.5083125 0.380875 0.5111875 0.3811875 0.513625 0.381125 0.5149375 0.3809375 0.516 0.3803125 0.516625 0.38125 0.515875 0.383 0.5136875 0.3844375 0.5113125 0.384625 0.5091875 0.3845625 0.5061875 0.384 0.5018125 0.383125 0.4985 0.38275 0.4930625 0.3815 0.489125 0.38075 0.4851875 0.379375 0.4815625 0.377625 0.477125 0.375375 0.4733125 0.3725 0.4716875 0.371 0.470375 0.368625 0.47 0.3663125 0.4708125 0.365375
0 0.4984375 0.236875 0.5001875 0.2349375 0.5025 0.231875 0.504375 0.227 0.5053125 0.2235 0.507 0.221875 0.5078125 0.2234375 0.5081875 0.2258125 0.5075625 0.229125 0.50725 0.2315625 0.5054375 0.2341875 0.503875 0.235625 0.502625 0.237 0.5010625 0.2396875 0.4991875 0.241875 0.4971875 0.24325 0.495125 0.243625 0.4941875 0.242875 0.4941875 0.2398125 0.4945 0.2366875 0.495875 0.23575 0.4964375 0.23675 0.49725 0.237625 0.497875 0.2374375
0 0.4676875 0.1263125 0.469375 0.1285 0.472375 0.1316875 0.473125 0.1338125 0.4740625 0.13775 0.4755625 0.14075 0.47775 0.143 0.480375 0.1466875 0.481875 0.1489375 0.4839375 0.150875 0.4860625 0.151125 0.4870625 0.148375 0.4868125 0.1461875 0.4846875 0.1428125 0.483 0.1413125 0.4809375 0.1399375 0.47975 0.1380625 0.4776875 0.1355625 0.4760625 0.1325625 0.475625 0.130875 0.4755 0.128875 0.4746875 0.126375 0.4735 0.125875 0.472375 0.125875 0.4705 0.1250625 0.469375 0.1246875 0.4679375 0.1249375 0.46775 0.125375
0 0.6154375 0.102625 0.6181875 0.10225 0.6216875 0.1016875 0.62475 0.10175 0.6293125 0.10175 0.6343125 0.1005625 0.6380625 0.0995625 0.6425 0.098375 0.648125 0.096625 0.6518125 0.0953125 0.6538125 0.0943125 0.6555625 0.09275 0.658625 0.0905625 0.6618125 0.08925 0.663875 0.0881875 0.6655625 0.087125 0.6678125 0.0860625 0.6696875 0.0863125 0.67175 0.08675 0.6745625 0.087375 0.67525 0.0889375 0.6748125 0.0918125 0.674 0.09375 0.67175 0.095375 0.667375 0.0971875 0.6639375 0.097875 0.659125 0.09825 0.65475 0.098125 0.6511875 0.0988125 0.6465 0.1006875 0.6430625 0.1019375 0.6393125 0.103375 0.6359375 0.10475 0.63075 0.1054375 0.6249375 0.106 0.6210625 0.1065 0.6168125 0.106625 0.61375 0.107375 0.6119375 0.1071875 0.61075 0.106375 0.61075 0.1041875 0.611125 0.1016875 0.612875 0.0994375 0.6149375 0.09775 0.6163125 0.096875 0.6170625 0.09825 0.6159375 0.100125 0.6153125 0.1014375
0 0.6038125 0.4104375 0.603625 0.4085625 0.6044375 0.4066875 0.6060625 0.4066875 0.6088125 0.407 0.6095 0.408 0.6095625 0.4098125 0.6095625 0.41225 0.6080625 0.4129375 0.6065 0.4134375 0.6055625 0.4135625 0.6048125 0.4124375 0.604125 0.4115
0 0.644875 0.4530625 0.647875 0.449625 0.6515625 0.4466875 0.655625 0.4441875 0.6593125 0.441625 0.6616875 0.4399375 0.663375 0.43925 0.6655 0.44025 0.667 0.441125 0.667125 0.4426875 0.6659375 0.443375 0.6633125 0.444 0.6594375 0.4449375 0.657125 0.4463125 0.654375 0.4481875 0.6524375 0.4503125 0.650875 0.453 0.6504375 0.4549375 0.6489375 0.4559375 0.6483125 0.456875 0.64775 0.458 0.646 0.4581875 0.64425 0.45725 0.643875 0.4559375 0.64425 0.454125
0 0.607875 0.640875 0.609125 0.6416875 0.609875 0.6425625 0.6115 0.64325 0.6131875 0.643375 0.6156875 0.6445625 0.6174375 0.6458125 0.6186875 0.6475625 0.61975 0.651125 0.6193125 0.6531875 0.6185 0.65625 0.6189375 0.65775 0.621625 0.6573125 0.62375 0.65375 0.6234375 0.6505625 0.6224375 0.647875 0.62125 0.64525 0.6191875 0.642375 0.6174375 0.640125 0.6148125 0.6381875 0.6131875 0.637375 0.6119375 0.637 0.6101875 0.6355 0.6085 0.63525 0.6074375 0.6363125 0.607375 0.6381875 0.607625 0.6400625
0 0.6119375 0.859375 0.6136875 0.8626875 0.617 0.86775 0.6204375 0.872875 0.6233125 0.8771875 0.626875 0.8833125 0.629875 0.88925 0.6338125 0.895375 0.635125 0.89925 0.6354375 0.9036875 0.637 0.9080625 0.6395 0.912 0.643125 0.917375 0.6460625 0.9214375 0.648625 0.923875 0.650625 0.925125 0.6528125 0.9254375 0.65375 0.924625 0.652625 0.9223125 0.6506875 0.918625 0.6479375 0.9139375 0.64425 0.9085625 0.6405625 0.902375 0.6376875 0.8980625 0.63525 0.893 0.6318125 0.8869375 0.629875 0.8815625 0.626375 0.875375 0.6234375 0.8703125 0.62 0.8643125 0.6179375 0.8604375 0.6158125 0.857875 0.61325 0.856 0.6123125 0.85675 0.61175 0.8586875
0 0.726125 0.86575 0.72825 0.8685625 0.730125 0.872 0.7338125 0.876 0.7370625 0.8796875 0.7396875 0.8828125 0.742375 0.886 0.7444375 0.88875 0.747 0.8915 0.75075 0.89525 0.753625 0.8989375 0.7565 0.9036875 0.7593125 0.9089375 0.761875 0.91375 0.7644375 0.9189375 0.76725 0.9231875 0.770125 0.925 0.770875 0.9228125 0.770375 0.9180625 0.7693125 0.9141875 0.76775 0.9091875 0.7654375 0.9055625 0.7630625 0.9020625 0.7609375 0.89875 0.758875 0.89725 0.756625 0.896625 0.75375 0.8939375 0.75125 0.890625 0.747 0.8855625 0.7414375 0.8795625 0.7379375 0.875 0.7344375 0.8709375 0.7315 0.866875 0.72975 0.864625 0.728125 0.8634375 0.72625 0.863625 0.7254375 0.8649375
0 0.731 0.749875 0.7333125 0.7518125 0.7374375 0.7548125 0.742375 0.759125 0.75025 0.7645 0.757625 0.7703125 0.764125 0.7758125 0.76875 0.7795 0.7725625 0.783125 0.7755 0.7849375 0.7785 0.7855 0.7779375 0.7838125 0.775 0.7805 0.7723125 0.778 0.7678125 0.7743125 0.764375 0.77125 0.76 0.76775 0.7559375 0.764875 0.750875 0.761375 0.746375 0.75775 0.742 0.754 0.7398125 0.752125 0.738125 0.75 0.7361875 0.748375 0.7343125 0.747 0.732625 0.746625 0.731625 0.747125 0.7306875 0.7481875
0 0.7313125 0.6085 0.7331875 0.611125 0.736625 0.6135 0.7384375 0.61475 0.741375 0.6161875 0.7450625 0.61875 0.749 0.622125 0.7525625 0.624875 0.75425 0.6268125 0.7573125 0.6298125 0.7615 0.63375 0.765625 0.6394375 0.767375 0.64275 0.76975 0.6454375 0.7726875 0.64475 0.772875 0.64275 0.771375 0.638125 0.768875 0.6348125 0.7653125 0.631125 0.7620625 0.62775 0.75925 0.625625 0.7568125 0.624125 0.7536875 0.6218125 0.7498125 0.61875 0.745375 0.6150625 0.741 0.61175 0.73775 0.609 0.7349375 0.6064375 0.73325 0.6058125 0.7319375 0.606625 0.73125 0.6078125
0 0.7518125 0.4965 0.7530625 0.494375 0.75475 0.493125 0.7566875 0.492625 0.75825 0.4928125 0.7590625 0.492875 0.760625 0.491625 0.762 0.49075 0.763375 0.49075 0.765 0.491375 0.765625 0.4926875 0.7645625 0.4935 0.763125 0.49375 0.76275 0.4946875 0.7639375 0.496125 0.764 0.4975 0.762625 0.4981875 0.7613125 0.497375 0.759625 0.4960625 0.758875 0.4963125 0.75775 0.4974375 0.75575 0.4989375 0.7543125 0.4995625 0.75275 0.4989375 0.7520625 0.498
0 0.744125 0.379375 0.74525 0.3804375 0.747375 0.3810625 0.7493125 0.381125 0.7513125 0.381125 0.7525625 0.3815625 0.75175 0.3829375 0.751375 0.3840625 0.75375 0.3853125 0.7556875 0.3863125 0.7569375 0.3865625 0.757 0.384875 0.7565 0.3836875 0.7560625 0.3823125 0.75625 0.380875 0.7555 0.3796875 0.7539375 0.378875 0.752 0.3781875 0.7500625 0.3775 0.7471875 0.377375 0.7455 0.3776875 0.7441875 0.3785625
0 0.7444375 0.1088125 0.74525 0.107375 0.7459375 0.10575 0.746 0.1044375 0.746 0.10175 0.7460625 0.0995 0.7471875 0.098 0.7491875 0.097375 0.7511875 0.0970625 0.75225 0.0966875 0.7530625 0.0966875 0.7534375 0.097875 0.7529375 0.10075 0.751125 0.10375 0.7498125 0.1059375 0.7484375 0.107875 0.747625 0.1093125 0.7469375 0.112 0.746375 0.114375 0.74575 0.1161875 0.745125 0.1180625 0.7453125 0.1195625 0.7446875 0.121 0.7428125 0.122375 0.7405 0.12375 0.7383125 0.1246875 0.737625 0.124 0.7373125 0.1214375 0.737125 0.1178125 0.73775 0.1168125 0.7395 0.116875 0.741125 0.116375 0.7421875 0.113875 0.7429375 0.1115625 0.743375 0.1103125
0 0.9086875 0.1279375 0.9095 0.126 0.9101875 0.1228125 0.911 0.119125 0.913625 0.1153125 0.9145625 0.11375 0.9155 0.1118125 0.9165625 0.1091875 0.9174375 0.1073125 0.91925 0.1053125 0.9208125 0.1050625 0.9215 0.10525 0.922 0.1064375 0.921875 0.108 0.9206875 0.1095625 0.92 0.1103125 0.9199375 0.1125625 0.9203125 0.115125 0.919125 0.117375 0.917375 0.1199375 0.9161875 0.1223125 0.915625 0.124125 0.914 0.1266875 0.9125 0.1285625 0.9114375 0.129625 0.9095 0.13 0.908125 0.1298125
0 0.88475 0.2469375 0.884375 0.24875 0.88525 0.251625 0.887625 0.2555625 0.889125 0.25825 0.8913125 0.2606875 0.8935 0.262125 0.896 0.261875 0.89775 0.2605 0.8976875 0.258875 0.8960625 0.258125 0.894375 0.2561875 0.89275 0.2535 0.891 0.2506875 0.8900625 0.2481875 0.8895 0.24625 0.8878125 0.2444375 0.886375 0.24425 0.885 0.2449375 0.884375 0.246
0 0.884875 0.3675 0.887125 0.3698125 0.8875625 0.37125 0.8891875 0.3725 0.8909375 0.3746875 0.8933125 0.37775 0.8953125 0.38125 0.8971875 0.384 0.8981875 0.3866875 0.8998125 0.3895 0.90175 0.3893125 0.901875 0.3870625 0.9008125 0.3825 0.8988125 0.3790625 0.8970625 0.376375 0.894875 0.3733125 0.8935 0.371375 0.89175 0.3688125 0.89 0.3668125 0.888 0.3655 0.8866875 0.365375 0.885375 0.365875
0 0.8648125 0.5130625 0.87 0.51475 0.875 0.5160625 0.88075 0.5176875 0.8856875 0.519 0.891875 0.5210625 0.8984375 0.5236875 0.9053125 0.5260625 0.9085 0.5275 0.9099375 0.5284375 0.9106875 0.53025 0.912625 0.5323125 0.9158125 0.535125 0.9199375 0.537625 0.9241875 0.5388125 0.9295625 0.540125 0.9351875 0.541375 0.93775 0.542375 0.9425625 0.5446875 0.947375 0.5465 0.950125 0.5474375 0.951 0.5474375 0.9495625 0.5458125 0.9459375 0.5436875 0.9425625 0.540625 0.9393125 0.5385625 0.9353125 0.5364375 0.9325625 0.534875 0.9300625 0.5330625 0.928125 0.5315625 0.9255625 0.5296875 0.9226875 0.5278125 0.9195 0.5266875 0.916375 0.5258125 0.913375 0.5251875 0.91 0.524 0.9056875 0.5224375 0.90075 0.5208125 0.894125 0.5186875 0.888625 0.5166875 0.8831875 0.5145 0.8779375 0.5124375 0.8723125 0.5106875 0.868875 0.5100625 0.8656875 0.5100625 0.86475 0.51075 0.8645 0.5119375
0 0.8824375 0.661625 0.8835 0.663125 0.885375 0.66375 0.88725 0.6658125 0.8881875 0.667625 0.8905625 0.6708125 0.8931875 0.6736875 0.895125 0.67575 0.8969375 0.6781875 0.8985625 0.681125 0.901125 0.686125 0.9020625 0.6879375 0.903625 0.690875 0.904375 0.6933125 0.9075625 0.6971875 0.9095 0.698 0.91075 0.697875 0.910875 0.69675 0.909375 0.69425 0.9078125 0.69225 0.9060625 0.689 0.9049375 0.6866875 0.903875 0.684125 0.9024375 0.6818125 0.90075 0.678625 0.8990625 0.675625 0.8974375 0.673 0.8950625 0.669625 0.89275 0.6671875 0.8920625 0.66475 0.890375 0.66275 0.888 0.661 0.8864375 0.6596875 0.8850625 0.658875 0.8838125 0.659 0.8829375 0.6603125
0 0.8879375 0.75675 0.8911875 0.758375 0.8929375 0.75975 0.895375 0.7611875 0.8984375 0.761875 0.900625 0.76225 0.9044375 0.7638125 0.90775 0.7654375 0.911625 0.7671875 0.915375 0.7691875 0.9184375 0.771 0.91975 0.772125 0.92075 0.7739375 0.9226875 0.7759375 0.9265625 0.77775 0.9294375 0.7790625 0.9315 0.7795 0.9340625 0.779625 0.9356875 0.7795625 0.9373125 0.7788125 0.9370625 0.77725 0.935 0.7755 0.933125 0.7744375 0.9301875 0.7731875 0.927 0.771875 0.9241875 0.7703125 0.9215 0.76875 0.9183125 0.7669375 0.9161875 0.7655625 0.9120625 0.7634375 0.9083125 0.7611875 0.905 0.7595 0.89975 0.7578125 0.898 0.7570625 0.89575 0.756125 0.892875 0.755 0.8904375 0.7541875 0.8894375 0.7535625 0.8876875 0.752375 0.8865 0.7523125 0.887125 0.753375 0.8875625 0.75475
0 0.8376875 0.842875 0.84 0.846625 0.8435625 0.851875 0.8478125 0.8569375 0.8525625 0.8620625 0.8578125 0.86775 0.86225 0.87275 0.8661875 0.8778125 0.8700625 0.883875 0.875375 0.8921875 0.8798125 0.899125 0.8834375 0.9053125 0.8874375 0.91175 0.8911875 0.9178125 0.8955 0.925 0.8995 0.932625 0.9018125 0.93675 0.901875 0.9401875 0.9028125 0.94575 0.90475 0.9505 0.9068125 0.9555625 0.909875 0.9610625 0.9111875 0.964875 0.9131875 0.9708125 0.915125 0.97675 0.9170625 0.9834375 0.919 0.9909375 0.92125 0.9990625 0.921875 0.999375 0.9245 0.9993125 0.9238125 0.9970625 0.922625 0.993625 0.9216875 0.98925 0.9208125 0.9853125 0.9200625 0.9786875 0.9186875 0.9744375 0.916875 0.9683125 0.914875 0.96275 0.912875 0.9565625 0.9110625 0.9519375 0.90975 0.9471875 0.9073125 0.942 0.9059375 0.93875 0.9031875 0.934625 0.9013125 0.930375 0.8985 0.9244375 0.8945 0.918 0.8916875 0.912 0.889 0.90775 0.885875 0.902 0.8826875 0.896625 0.879625 0.891625 0.8765 0.8861875 0.8739375 0.8825625 0.871625 0.8781875 0.86925 0.874875 0.8654375 0.87025 0.8611875 0.8655625 0.8581875 0.8615 0.855375 0.8583125 0.8525 0.853875 0.8501875 0.8509375 0.847 0.84775 0.8436875 0.844375 0.8406875 0.8415 0.8386875 0.840125 0.8378125 0.840375 0.8373125 0.84175
