# Supplementary material for: VanillaNet-YOLOv8 segment: detection of nano-iron oxide regulation on rice seedling growth vitality under salt stress
Source: Front Plant Sci. 2025 Sep 17;16:1631279. doi: 10.3389/fpls.2025.1631279 (PMC12484053; doi:10.3389/fpls.2025.1631279)
Supplement: Supplementary file 5 [file DataSheet5.zip › label/test/30030-2024-4-2-2-25-18.txt]

0 0.07483553 0.09822734 0.07629751 0.10032895 0.07940424 0.10215643 0.08360746 0.10361842 0.08790205 0.10535453 0.09448099 0.10773026 0.10124269 0.11001462 0.10535453 0.11211623 0.10873538 0.11339547 0.11248173 0.1150402 0.11787281 0.11769006 0.12134503 0.12024854 0.12609649 0.12317251 0.13011696 0.12618787 0.13413743 0.12956871 0.13952851 0.1338633 0.14583333 0.13943713 0.14912281 0.14217836 0.15213816 0.14364035 0.15405702 0.14190424 0.15369152 0.13998538 0.14903143 0.13596491 0.14427997 0.13221857 0.13925439 0.1281981 0.13322368 0.12344664 0.12563962 0.11869518 0.12015716 0.11522295 0.11366959 0.11184211 0.10855263 0.10946637 0.1026133 0.1058114 0.09841009 0.10361842 0.09247076 0.10124269 0.08854167 0.09950658 0.08187135 0.09767909 0.07821637 0.09713085 0.07565789 0.0969481 0.07437865 0.0973136
0 0.0752924 0.22048611 0.07913012 0.22203947 0.08050073 0.22258772 0.0841557 0.22386696 0.08644006 0.22459795 0.08616594 0.22605994 0.08589181 0.22825292 0.08726243 0.2283443 0.08972953 0.22852705 0.09320175 0.22953216 0.09548611 0.23035453 0.09996345 0.23364401 0.10206506 0.23583699 0.10489766 0.23903509 0.10709064 0.24232456 0.10800439 0.24543129 0.10846126 0.24652778 0.11047149 0.24707602 0.11202485 0.24588816 0.11239035 0.24424342 0.11083699 0.24168494 0.10846126 0.23848684 0.1058114 0.23501462 0.10270468 0.23218202 0.0994152 0.22962354 0.09585161 0.22697368 0.09356725 0.22523757 0.09073465 0.22322734 0.08845029 0.22258772 0.08342471 0.22149123 0.07958699 0.22021199 0.07739401 0.21975512
0 0.08607456 0.37929459 0.08607456 0.38121345 0.08717105 0.38285819 0.08963816 0.38377193 0.09219664 0.38432018 0.09512061 0.38486842 0.09804459 0.38578216 0.10042032 0.38605629 0.10489766 0.38669591 0.10709064 0.38678728 0.10955775 0.38678728 0.11302997 0.3874269 0.11567982 0.38815789 0.11869518 0.38898026 0.12107091 0.38943713 0.12436038 0.38998538 0.12701023 0.3902595 0.1310307 0.39071637 0.13340643 0.390625 0.13413743 0.38916301 0.13358918 0.3877924 0.13267544 0.38760965 0.12902047 0.38760965 0.12664474 0.38724415 0.12207602 0.38651316 0.11842105 0.38614766 0.11467471 0.38559942 0.11184211 0.3845943 0.10864401 0.38358918 0.1061769 0.38258406 0.1037098 0.38185307 0.10005482 0.3810307 0.09621711 0.37975146 0.09329313 0.37865497 0.09082602 0.37746711 0.08927266 0.37728436 0.08744518 0.3778326
0 0.09201389 0.51827485 0.09402412 0.51827485 0.0965826 0.51800073 0.09987208 0.51690424 0.1037098 0.515625 0.10809576 0.51416301 0.11266447 0.51388889 0.11659357 0.51288377 0.11951754 0.51187865 0.12061404 0.51041667 0.11988304 0.5099598 0.11732456 0.50977705 0.11440058 0.50986842 0.11202485 0.51041667 0.11010599 0.51087354 0.10745614 0.51169591 0.10526316 0.51270102 0.10270468 0.51361477 0.10087719 0.51398026 0.09895833 0.51343202 0.0969481 0.51197003 0.09594298 0.51151316 0.09539474 0.5127924 0.09484649 0.51480263 0.09402412 0.51571637 0.09265351 0.51663012 0.09173977 0.51708699
0 0.114125 0.636125 0.1153125 0.634625 0.1175625 0.6328125 0.120125 0.6310625 0.1235 0.6299375 0.1264375 0.629375 0.1288125 0.6295 0.1306875 0.6295625 0.1330625 0.6276875 0.1344375 0.6259375 0.135625 0.6241875 0.1365625 0.6225625 0.136625 0.6208125 0.1353125 0.6203125 0.133375 0.621125 0.1319375 0.6225625 0.1304375 0.6231875 0.127875 0.624625 0.1258125 0.6260625 0.123375 0.6275 0.121 0.62875 0.1195 0.6295625 0.1176875 0.6303125 0.1156875 0.6308125 0.1141875 0.6311875 0.112625 0.6320625 0.1114375 0.6330625 0.1108125 0.634125 0.1104375 0.635 0.1115 0.635625 0.112875 0.6364375 0.1134375 0.636875
0 0.11225 0.725 0.114125 0.726375 0.11525 0.7279375 0.1158125 0.7294375 0.11525 0.732 0.11375 0.7351875 0.112375 0.7373125 0.1095 0.74225 0.1059375 0.748 0.1026875 0.752125 0.0990625 0.7566875 0.0955625 0.7613125 0.092 0.7661875 0.0863125 0.773625 0.0834375 0.7771875 0.0801875 0.7791875 0.07625 0.783 0.072375 0.7875 0.070375 0.790375 0.067875 0.795 0.06475 0.7995 0.0629375 0.8021875 0.061625 0.8044375 0.0605 0.807125 0.0625 0.80675 0.065125 0.80475 0.0706875 0.79975 0.07425 0.795375 0.078625 0.79 0.0830625 0.7844375 0.0868125 0.77975 0.0915 0.7724375 0.0974375 0.764625 0.1028125 0.7571875 0.1081875 0.749875 0.1106875 0.7473125 0.1135 0.743625 0.1164375 0.7411875 0.118 0.73825 0.1204375 0.734375 0.12175 0.7339375 0.1231875 0.73325 0.1225625 0.7319375 0.1209375 0.7289375 0.1195625 0.72725 0.1175 0.7255625 0.115875 0.7243125 0.1148125 0.7235 0.11375 0.7230625 0.1120625 0.7230625 0.1114375 0.7239375
0 0.1368125 0.8790625 0.1384375 0.879 0.141375 0.8786875 0.144 0.87875 0.1465625 0.8784375 0.148875 0.8775 0.1510625 0.8760625 0.153 0.874375 0.1546875 0.8726875 0.1564375 0.8705 0.159375 0.8670625 0.161375 0.8645 0.163625 0.8628125 0.1649375 0.862125 0.1655 0.864 0.164375 0.8664375 0.1628125 0.8686875 0.16125 0.870875 0.1593125 0.8736875 0.156 0.876375 0.153 0.8785 0.1495 0.8811875 0.1465 0.883 0.1429375 0.8835625 0.1405625 0.88375 0.1380625 0.8830625 0.1366875 0.8816875 0.13625 0.880375
0 0.23925 0.8725 0.2396875 0.8748125 0.23975 0.88025 0.239375 0.883875 0.238375 0.8870625 0.2365625 0.890625 0.2343125 0.895 0.23225 0.8980625 0.2306875 0.9006875 0.229875 0.902625 0.2311875 0.90225 0.2333125 0.9000625 0.2353125 0.8975 0.236375 0.8963125 0.2378125 0.8965625 0.2398125 0.8983125 0.2413125 0.8985 0.241375 0.896875 0.2403125 0.8943125 0.23975 0.892375 0.2404375 0.88875 0.241125 0.88675 0.2424375 0.8843125 0.24325 0.881 0.243375 0.878625 0.2435 0.87525 0.2435625 0.872375 0.242875 0.871 0.241875 0.870375 0.2405625 0.870625 0.2398125 0.871125
0 0.215375 0.7926875 0.218375 0.7893125 0.2223125 0.784 0.2253125 0.7791875 0.2286875 0.7739375 0.2314375 0.770875 0.2349375 0.765125 0.237 0.7606875 0.2383125 0.75775 0.2396875 0.7541875 0.24075 0.7513125 0.2424375 0.7470625 0.2438125 0.74225 0.2459375 0.734625 0.24825 0.7279375 0.2506875 0.720625 0.2518125 0.71825 0.251375 0.71725 0.24975 0.7166875 0.248 0.71725 0.2466875 0.7190625 0.245625 0.7236875 0.244375 0.728875 0.2431875 0.735375 0.2409375 0.7444375 0.2390625 0.7515 0.2365 0.755625 0.2331875 0.7594375 0.228625 0.764125 0.2265 0.7664375 0.2231875 0.7708125 0.2195625 0.77675 0.21725 0.7804375 0.215125 0.7845625 0.2144375 0.78825 0.2141875 0.79075 0.2145625 0.79225
0 0.2155625 0.6420625 0.2176875 0.6441875 0.220375 0.6475 0.2235 0.649875 0.2270625 0.651875 0.231 0.6536875 0.2346875 0.6544375 0.2393125 0.6548125 0.2440625 0.6539375 0.247875 0.653125 0.25 0.651625 0.252125 0.6500625 0.254375 0.649125 0.25625 0.6485625 0.25575 0.649875 0.255 0.6518125 0.2538125 0.6538125 0.253 0.655125 0.252 0.65675 0.2506875 0.6558125 0.24975 0.6553125 0.2470625 0.65575 0.2434375 0.6568125 0.2395 0.6574375 0.236375 0.6576875 0.2320625 0.6573125 0.2293125 0.6561875 0.2243125 0.6541875 0.2206875 0.6511875 0.2186875 0.64925 0.216375 0.646625 0.2145625 0.64375 0.21325 0.642 0.2126875 0.6410625 0.2140625 0.6414375 0.2149375 0.64175
0 0.25175 0.4711875 0.252625 0.4725 0.2536875 0.4743125 0.2551875 0.477375 0.257125 0.480125 0.2593125 0.4826875 0.2623125 0.484875 0.2655625 0.486875 0.268375 0.4881875 0.271 0.4894375 0.2733125 0.4905 0.2749375 0.4909375 0.2760625 0.4925625 0.276125 0.494125 0.27475 0.49475 0.271625 0.49425 0.2693125 0.49325 0.267875 0.4915625 0.2666875 0.4904375 0.264625 0.489625 0.262375 0.4885 0.259875 0.4875625 0.258125 0.4866875 0.25525 0.4849375 0.2524375 0.4826875 0.250875 0.4803125 0.249875 0.4786875 0.2484375 0.4763125 0.2468125 0.4738125 0.2461875 0.4713125 0.246375 0.469125 0.2478125 0.467875 0.249125 0.4678125 0.2505 0.46875 0.2511875 0.46975
0 0.25775 0.337625 0.259 0.33775 0.2628125 0.3386875 0.265125 0.3395625 0.2678125 0.3408125 0.27125 0.342375 0.274375 0.3438125 0.2769375 0.346 0.2786875 0.3479375 0.2800625 0.3501875 0.2816875 0.3536875 0.2835625 0.3571875 0.2850625 0.3599375 0.2871875 0.36175 0.288375 0.3605625 0.289 0.3585625 0.2885 0.3565 0.2868125 0.354 0.2848125 0.3511875 0.2826875 0.3484375 0.28025 0.3453125 0.277625 0.342875 0.2748125 0.3406875 0.2726875 0.339125 0.269875 0.3373125 0.265875 0.336125 0.2631875 0.3355 0.2604375 0.3355 0.2579375 0.3355 0.256875 0.3363125 0.2568125 0.337125
0 0.224625 0.234875 0.225875 0.2359375 0.2280625 0.2380625 0.23075 0.2408125 0.23375 0.2435 0.23725 0.24625 0.2413125 0.247875 0.244375 0.2488125 0.248 0.249875 0.251125 0.250375 0.25425 0.25075 0.2579375 0.2515 0.258625 0.2520625 0.25725 0.2534375 0.2556875 0.2543125 0.252375 0.254125 0.2488125 0.2534375 0.245375 0.2521875 0.24275 0.2508125 0.24025 0.249875 0.2375625 0.24875 0.2349375 0.2475625 0.231875 0.2465 0.2300625 0.2459375 0.2271875 0.244875 0.2248125 0.2434375 0.2223125 0.241375 0.2206875 0.239375 0.21975 0.23725 0.2198125 0.235375 0.2205625 0.2343125 0.222125 0.2343125 0.2230625 0.2344375
0 0.230625 0.0988125 0.2325625 0.0988125 0.2353125 0.09875 0.238375 0.0978125 0.2415 0.097 0.244375 0.0970625 0.2485 0.0968125 0.2515 0.09725 0.2559375 0.09825 0.259125 0.0991875 0.2618125 0.100625 0.2649375 0.1024375 0.2663125 0.1039375 0.2676875 0.10625 0.2699375 0.1075 0.2713125 0.1065 0.2715 0.1048125 0.27025 0.10275 0.2678125 0.1001875 0.2656875 0.098625 0.2611875 0.0973125 0.258 0.0959375 0.2550625 0.0949375 0.2529375 0.09425 0.248 0.0934375 0.244125 0.093125 0.2395 0.093125 0.236 0.093375 0.234 0.09425 0.231875 0.0959375 0.231 0.0974375
0 0.367375 0.123 0.3674375 0.119 0.3681875 0.1151875 0.36975 0.1124375 0.37225 0.1095625 0.375625 0.1071875 0.37825 0.105 0.379125 0.103 0.38 0.100375 0.3795625 0.0999375 0.3773125 0.10025 0.3748125 0.101375 0.37225 0.103 0.369125 0.1056875 0.3666875 0.1089375 0.3653125 0.1126875 0.3648125 0.1156875 0.3641875 0.11875 0.3635 0.1228125 0.3628125 0.1245625 0.3628125 0.1270625 0.36375 0.129875 0.36475 0.1316875 0.3674375 0.1328125 0.3688125 0.131375 0.3680625 0.1296875 0.3673125 0.127 0.3673125 0.1249375
0 0.3619375 0.3324375 0.3635625 0.3323125 0.3650625 0.3309375 0.3665 0.3299375 0.368 0.33 0.369375 0.3309375 0.3700625 0.3323125 0.371375 0.3346875 0.3730625 0.3354375 0.3749375 0.3355625 0.3758125 0.3344375 0.375125 0.3330625 0.3738125 0.3314375 0.3723125 0.3304375 0.3709375 0.329125 0.3695625 0.3276875 0.3679375 0.3263125 0.3664375 0.325875 0.3640625 0.3264375 0.36275 0.3273125 0.36175 0.3286875 0.361625 0.3301875 0.36175 0.3315
0 0.3500625 0.5204375 0.349875 0.522375 0.3505625 0.5250625 0.3520625 0.5269375 0.3551875 0.53075 0.3586875 0.5335625 0.3606875 0.5364375 0.362625 0.5393125 0.3650625 0.542875 0.36675 0.5456875 0.368625 0.5485 0.369875 0.5505625 0.370875 0.552875 0.3725 0.5556875 0.3740625 0.5583125 0.375125 0.558 0.375125 0.55475 0.374625 0.5508125 0.37325 0.547875 0.3711875 0.5453125 0.3681875 0.541625 0.366 0.5385 0.363375 0.5348125 0.3599375 0.53075 0.3569375 0.5265625 0.3555 0.52425 0.3540625 0.5205 0.35425 0.5185625 0.35325 0.5174375 0.35175 0.517 0.35025 0.51775 0.349875 0.518875
0 0.369875 0.875625 0.37 0.87725 0.369625 0.8799375 0.3688125 0.8825625 0.367875 0.8849375 0.3673125 0.887375 0.368 0.888 0.36975 0.88775 0.3716875 0.8863125 0.3725625 0.8835 0.373125 0.88025 0.3738125 0.87775 0.3750625 0.8760625 0.3756875 0.8745 0.375125 0.87275 0.3748125 0.871 0.373625 0.8711875 0.37225 0.872125 0.370875 0.873 0.3696875 0.874375
0 0.486625 0.8791875 0.4874375 0.8814375 0.4879375 0.8845 0.488875 0.887 0.4900625 0.8898125 0.49125 0.8929375 0.4933125 0.8976875 0.4941875 0.9035 0.4964375 0.9111875 0.49725 0.916125 0.49775 0.9199375 0.498625 0.9249375 0.499875 0.9296875 0.5018125 0.933875 0.5045625 0.9368125 0.507625 0.9385625 0.508875 0.93875 0.5093125 0.9361875 0.5088125 0.93175 0.50775 0.9281875 0.505625 0.9238125 0.503125 0.919625 0.501125 0.913375 0.499625 0.906875 0.4980625 0.902125 0.4964375 0.897 0.4946875 0.8905 0.4936875 0.8870625 0.49175 0.8825625 0.491125 0.8800625 0.490375 0.8770625 0.489375 0.8758125 0.487875 0.8756875 0.486875 0.876875 0.4864375 0.8780625
0 0.477375 0.7490625 0.47925 0.7474375 0.4815625 0.7458125 0.4840625 0.7443125 0.486875 0.7425 0.488875 0.740625 0.49125 0.7389375 0.4935 0.737125 0.4954375 0.7354375 0.4973125 0.734 0.4990625 0.7326875 0.501 0.731125 0.5025625 0.7310625 0.5023125 0.7324375 0.5009375 0.734625 0.499375 0.7368125 0.497125 0.7385625 0.4946875 0.74025 0.492375 0.741875 0.4906875 0.7438125 0.48925 0.746 0.4878125 0.748375 0.4863125 0.750125 0.4834375 0.752 0.4810625 0.7526875 0.478875 0.7524375 0.4774375 0.7518125 0.47675 0.7505
0 0.4459375 0.638125 0.448125 0.636375 0.4510625 0.6343125 0.4534375 0.632125 0.456 0.6300625 0.4580625 0.6283125 0.4596875 0.6271875 0.4615625 0.627 0.4620625 0.6255 0.462375 0.6235625 0.4634375 0.6221875 0.4641875 0.6206875 0.4635 0.62075 0.46125 0.62225 0.4596875 0.623625 0.4575 0.6256875 0.455625 0.627125 0.454125 0.628875 0.4519375 0.631125 0.4495625 0.6330625 0.44775 0.6345625 0.4463125 0.6363125 0.4455 0.637625
0 0.4286875 0.5283125 0.4290625 0.530875 0.429125 0.5333125 0.4295625 0.53725 0.4298125 0.5404375 0.4300625 0.544 0.429875 0.547375 0.4291875 0.549625 0.4280625 0.551625 0.42775 0.55425 0.428 0.556125 0.4295625 0.5563125 0.431125 0.5549375 0.4316875 0.5524375 0.4320625 0.5500625 0.432625 0.548 0.433125 0.5455625 0.4333125 0.54325 0.433625 0.5408125 0.4335 0.5376875 0.4325625 0.5355 0.431875 0.533 0.4318125 0.5304375 0.43125 0.5276875 0.430375 0.526625 0.4295625 0.5264375 0.429125 0.5271875
0 0.48125 0.4845625 0.48075 0.4875 0.4798125 0.4905 0.4788125 0.4938125 0.478375 0.49625 0.478375 0.4984375 0.4793125 0.498125 0.4809375 0.4963125 0.481625 0.493125 0.48275 0.4905 0.4831875 0.4878125 0.4841875 0.48575 0.484375 0.4830625 0.4841875 0.481375 0.4831875 0.4803125 0.4813125 0.480125 0.48 0.48075 0.480125 0.4823125 0.4806875 0.4830625
0 0.474 0.374875 0.4756875 0.3761875 0.4776875 0.377625 0.4805 0.3784375 0.4855 0.380125 0.487875 0.380625 0.49125 0.3816875 0.494875 0.382875 0.5006875 0.3845625 0.5031875 0.3846875 0.5059375 0.3846875 0.5090625 0.3848125 0.5116875 0.385125 0.5133125 0.385125 0.5153125 0.384 0.5164375 0.3829375 0.51525 0.3821875 0.5133125 0.3816875 0.511625 0.38175 0.509 0.3820625 0.5064375 0.382125 0.5035625 0.3821875 0.501375 0.381875 0.4998125 0.3808125 0.49775 0.3794375 0.495375 0.3785 0.493 0.37775 0.4893125 0.3760625 0.48725 0.3746875 0.483375 0.3728125 0.48125 0.3720625 0.4784375 0.3715625 0.476 0.3718125 0.474625 0.372625 0.4736875 0.3738125
0 0.4931875 0.2408125 0.49375 0.2423125 0.4948125 0.243375 0.4973125 0.2429375 0.4991875 0.24175 0.501 0.2400625 0.5024375 0.238375 0.5038125 0.2364375 0.505 0.2345 0.506625 0.2321875 0.5076875 0.2299375 0.5074375 0.2293125 0.5055625 0.2308125 0.504 0.2325625 0.50225 0.2345 0.5005 0.236375 0.4984375 0.23875 0.4976875 0.23925 0.496375 0.239 0.4955625 0.23775 0.4950625 0.2374375 0.493875 0.2385625 0.493125 0.2393125
0 0.467375 0.133125 0.468875 0.1338125 0.471 0.135 0.4731875 0.1365 0.475125 0.1385 0.4765625 0.1405 0.4778125 0.142625 0.4799375 0.145875 0.4814375 0.1483125 0.48375 0.1505625 0.4860625 0.150125 0.486625 0.148375 0.48675 0.1466875 0.48525 0.1439375 0.483625 0.1424375 0.4816875 0.1411875 0.4801875 0.139375 0.477625 0.1370625 0.47675 0.135875 0.476 0.1341875 0.47575 0.1325 0.4751875 0.132 0.4741875 0.1323125 0.47275 0.1325625 0.4714375 0.131375 0.470125 0.1308125 0.4684375 0.1304375 0.467 0.131 0.46675 0.1321875
0 0.6110625 0.1066875 0.612375 0.107125 0.6145625 0.1065 0.6165625 0.106 0.619 0.1055 0.62275 0.1054375 0.6258125 0.1053125 0.6295 0.1049375 0.6330625 0.1049375 0.63575 0.104375 0.639875 0.10325 0.64175 0.102625 0.6443125 0.1015625 0.6469375 0.1008125 0.64925 0.10075 0.6520625 0.10075 0.65425 0.10075 0.6576875 0.1008125 0.6605 0.1008125 0.6625625 0.100625 0.6635625 0.0998125 0.663 0.098375 0.662125 0.0974375 0.6603125 0.0965 0.659 0.0955625 0.657125 0.0950625 0.656 0.09575 0.65525 0.0961875 0.653625 0.0961875 0.652125 0.0965625 0.6511875 0.0973125 0.6491875 0.0976875 0.646125 0.098375 0.6413125 0.099375 0.6385 0.0999375 0.6331875 0.1005 0.6298125 0.100625 0.626875 0.1006875 0.622375 0.1006875 0.619375 0.1006875 0.617125 0.1008125 0.615625 0.101 0.615875 0.100375 0.61675 0.0989375 0.6166875 0.097875 0.615 0.0986875 0.6139375 0.09975 0.6119375 0.1013125 0.6105625 0.1031875 0.61025 0.105 0.61025 0.1060625
0 0.644875 0.4554375 0.646625 0.453375 0.6488125 0.45125 0.6508125 0.44925 0.6524375 0.447875 0.6550625 0.4459375 0.65725 0.4441875 0.6593125 0.4425625 0.6599375 0.4420625 0.6605625 0.4435 0.6610625 0.444375 0.660375 0.4458125 0.6590625 0.4475625 0.6573125 0.4485 0.6544375 0.45025 0.652625 0.4515 0.6518125 0.453125 0.6508125 0.454875 0.6491875 0.4561875 0.6474375 0.4576875 0.64575 0.45775 0.6445625 0.4570625 0.644 0.4564375
0 0.607375 0.6379375 0.607 0.64 0.6068125 0.6415625 0.607375 0.643625 0.608625 0.6455625 0.609125 0.6470625 0.60925 0.6486875 0.60825 0.6499375 0.607625 0.651375 0.6090625 0.6519375 0.6115 0.6515625 0.613125 0.651125 0.614375 0.65025 0.6143125 0.6496875 0.6124375 0.6484375 0.612125 0.6470625 0.61225 0.6441875 0.6111875 0.642125 0.6103125 0.6405625 0.60975 0.6390625 0.6089375 0.6378125
0 0.611625 0.8589375 0.613375 0.8628125 0.6160625 0.8668125 0.6185625 0.87125 0.622125 0.87525 0.6255625 0.8795625 0.6281875 0.883375 0.6306875 0.8865625 0.6325 0.8893125 0.6331875 0.8931875 0.6348125 0.89625 0.636875 0.8991875 0.639125 0.9025625 0.642625 0.907125 0.64625 0.9103125 0.649875 0.9134375 0.6524375 0.9145 0.6549375 0.915 0.6539375 0.913 0.65175 0.91025 0.6488125 0.9060625 0.6441875 0.900125 0.6419375 0.897125 0.63925 0.8944375 0.63575 0.8900625 0.6323125 0.8845625 0.6295 0.880625 0.627 0.8766875 0.62425 0.873 0.6219375 0.869625 0.6201875 0.866375 0.6175 0.86275 0.6171875 0.8605625 0.6158125 0.859 0.6143125 0.8579375 0.613 0.857875 0.611625 0.8583125
0 0.7429375 0.112125 0.7438125 0.1094375 0.7441875 0.10675 0.744875 0.1046875 0.74625 0.1035 0.748 0.1029375 0.7496875 0.1029375 0.750875 0.10325 0.7505 0.10475 0.74875 0.1074375 0.7471875 0.1095625 0.7463125 0.1116875 0.7455 0.11425 0.74525 0.11625 0.744625 0.119125 0.742875 0.121625 0.74125 0.1234375 0.7394375 0.1245 0.7380625 0.1248125 0.7368125 0.1225 0.7364375 0.1203125 0.7360625 0.118 0.736875 0.1169375 0.7384375 0.117125 0.7400625 0.116875 0.741125 0.1156875 0.7418125 0.11425 0.7425625 0.112875
0 0.745125 0.3804375 0.747 0.3806875 0.748625 0.3806875 0.75 0.3806875 0.752 0.38175 0.7536875 0.3825625 0.7554375 0.382625 0.755875 0.3813125 0.7548125 0.3799375 0.7531875 0.379 0.7513125 0.3781875 0.750125 0.37775 0.74875 0.3775 0.7468125 0.3775 0.7454375 0.3781875 0.7449375 0.3793125
0 0.759125 0.48975 0.7593125 0.487 0.76025 0.4858125 0.7619375 0.4859375 0.7638125 0.486875 0.7650625 0.48875 0.7648125 0.4905625 0.7636875 0.4918125 0.7615625 0.4928125 0.7603125 0.4936875 0.759625 0.49525 0.7594375 0.49675 0.7580625 0.4978125 0.7560625 0.498875 0.754625 0.499125 0.752625 0.498125 0.751625 0.4973125 0.75275 0.4955 0.755 0.493625 0.75625 0.49275 0.7579375 0.49225 0.759125 0.4921875
0 0.7306875 0.607 0.7325625 0.608875 0.73475 0.61 0.73725 0.6109375 0.7396875 0.6124375 0.7423125 0.6144375 0.74475 0.6164375 0.74825 0.6190625 0.7504375 0.6206875 0.752875 0.6226875 0.7546875 0.6244375 0.757 0.6273125 0.7600625 0.62975 0.761875 0.63075 0.76375 0.6306875 0.7634375 0.6293125 0.762375 0.6266875 0.7613125 0.6251875 0.7596875 0.62375 0.757125 0.621625 0.755375 0.6200625 0.7539375 0.6184375 0.750875 0.616125 0.74875 0.61475 0.7453125 0.6125 0.742625 0.610625 0.740125 0.6085625 0.7375 0.606875 0.7353125 0.6060625 0.7334375 0.6055625 0.732125 0.605625 0.7311875 0.6061875
0 0.7303125 0.747625 0.7314375 0.7490625 0.73375 0.7504375 0.73525 0.7518125 0.7375 0.7530625 0.74225 0.7553125 0.7459375 0.7571875 0.7510625 0.7595625 0.7553125 0.7616875 0.76025 0.7641875 0.7645 0.7664375 0.7679375 0.768125 0.77075 0.768375 0.7685 0.7668125 0.765 0.764625 0.758875 0.7610625 0.7533125 0.7579375 0.74875 0.755 0.7443125 0.7525 0.740375 0.7510625 0.7380625 0.74925 0.73675 0.74775 0.735875 0.746375 0.7340625 0.746125 0.7325 0.7459375 0.7310625 0.746125 0.729875 0.7469375
0 0.7250625 0.865375 0.7259375 0.867125 0.7276875 0.86975 0.72975 0.8728125 0.733 0.877 0.735375 0.879375 0.738375 0.8843125 0.7400625 0.887375 0.742125 0.89175 0.744375 0.896625 0.7461875 0.9008125 0.7479375 0.9058125 0.748625 0.9101875 0.749125 0.915375 0.7503125 0.9194375 0.7516875 0.9205625 0.752375 0.9174375 0.7528125 0.91275 0.75275 0.9094375 0.752 0.903125 0.7501875 0.8979375 0.7479375 0.89325 0.745625 0.889625 0.7426875 0.886375 0.73925 0.8806875 0.736125 0.876 0.733875 0.8718125 0.73075 0.86725 0.72925 0.8648125 0.7276875 0.8639375 0.7263125 0.8638125 0.725375 0.8643125
0 0.837375 0.8424375 0.839125 0.845375 0.8426875 0.8506875 0.8465625 0.855625 0.849625 0.8589375 0.8543125 0.8638125 0.8600625 0.8711875 0.8645 0.876625 0.8698125 0.8838125 0.8739375 0.8905625 0.8783125 0.8988125 0.8825625 0.904875 0.8858125 0.9105625 0.8903125 0.918125 0.8925 0.923 0.8950625 0.9283125 0.8961875 0.932125 0.8965625 0.9349375 0.8985625 0.939625 0.901375 0.9475 0.903375 0.95225 0.905875 0.957625 0.9081875 0.9655625 0.9105625 0.9744375 0.9129375 0.9818125 0.9154375 0.99075 0.9169375 0.9969375 0.918125 0.999375 0.92 0.999375 0.922375 0.9993125 0.9233125 0.997875 0.9221875 0.993375 0.919625 0.9874375 0.918 0.982625 0.9153125 0.974875 0.914 0.97075 0.9124375 0.9645 0.91075 0.958875 0.908875 0.95475 0.907375 0.94975 0.9053125 0.9428125 0.90325 0.9370625 0.90025 0.931 0.8976875 0.9255 0.8938125 0.9186875 0.8911875 0.9135625 0.8880625 0.907125 0.884375 0.901375 0.8809375 0.8953125 0.87775 0.8899375 0.87475 0.8850625 0.8716875 0.8801875 0.8685 0.87525 0.8651875 0.870875 0.8611875 0.865875 0.8573125 0.860625 0.8534375 0.8555 0.849125 0.8508125 0.8451875 0.8468125 0.842875 0.843875 0.8411875 0.842125 0.8395625 0.8410625 0.838375 0.84075
0 0.88725 0.7563125 0.889125 0.758 0.8913125 0.7594375 0.894125 0.761375 0.8968125 0.762125 0.9005 0.7629375 0.902875 0.7635 0.907125 0.7655625 0.90975 0.7668125 0.9135 0.768125 0.9159375 0.7693125 0.91775 0.771125 0.92 0.772875 0.922875 0.7735625 0.9256875 0.77425 0.927375 0.7736875 0.9295 0.772625 0.930625 0.7720625 0.9319375 0.77325 0.93325 0.7735625 0.9340625 0.7724375 0.9334375 0.77075 0.9315625 0.77 0.93 0.7700625 0.92775 0.7700625 0.925375 0.7699375 0.9221875 0.769125 0.9194375 0.768125 0.917 0.7666875 0.9118125 0.763625 0.9091875 0.7625 0.9059375 0.7609375 0.9024375 0.7596875 0.8994375 0.7585 0.8974375 0.757375 0.896875 0.755875 0.8945 0.7541875 0.892 0.7529375 0.8894375 0.752125 0.88725 0.7516875 0.8863125 0.752125 0.8864375 0.75325 0.88675 0.754875
0 0.8845625 0.6630625 0.8863125 0.6653125 0.8895 0.66875 0.89125 0.6715625 0.8931875 0.67625 0.895375 0.6815 0.896875 0.6855 0.8988125 0.6899375 0.900875 0.6951875 0.90275 0.6976875 0.904625 0.69825 0.9045625 0.696625 0.9033125 0.693 0.9020625 0.690875 0.899375 0.6855 0.89725 0.680125 0.8958125 0.6761875 0.8943125 0.6721875 0.892875 0.6688125 0.891125 0.6665 0.889 0.6638125 0.887125 0.6616875 0.88525 0.6601875 0.8844375 0.6603125 0.884375 0.6610625
0 0.86425 0.5105625 0.8674375 0.5113125 0.8723125 0.5121875 0.8763125 0.5123125 0.8810625 0.5130625 0.88625 0.51425 0.8921875 0.5156875 0.898125 0.5170625 0.902375 0.518 0.905 0.518375 0.9065625 0.519 0.908375 0.520375 0.9105 0.5221875 0.9135 0.5243125 0.918 0.526 0.923625 0.5275 0.9270625 0.528375 0.9300625 0.5291875 0.9335 0.530125 0.9331875 0.52975 0.93025 0.5278125 0.929 0.5265625 0.9298125 0.5263125 0.9316875 0.5261875 0.930875 0.5250625 0.928125 0.52375 0.9236875 0.521375 0.921 0.52 0.917125 0.5185625 0.913375 0.5173125 0.9093125 0.51625 0.9060625 0.51525 0.90125 0.51375 0.89875 0.5135 0.895 0.512625 0.8913125 0.511 0.88725 0.51025 0.8839375 0.5095625 0.88025 0.50925 0.877125 0.509 0.873625 0.5081875 0.87025 0.5078125 0.8674375 0.507625 0.8650625 0.5080625 0.8640625 0.508375 0.8630625 0.5095625 0.863375 0.51025
0 0.885 0.36675 0.8860625 0.3680625 0.887875 0.369875 0.89025 0.3718125 0.89175 0.374 0.8931875 0.37625 0.894625 0.377875 0.895375 0.37825 0.8948125 0.3756875 0.894125 0.3733125 0.893625 0.37175 0.89425 0.3711875 0.894875 0.3699375 0.8944375 0.3694375 0.8925625 0.369125 0.891625 0.368125 0.8903125 0.366375 0.889 0.365375 0.8876875 0.3650625 0.8864375 0.365 0.8853125 0.3654375
0 0.8939375 0.258125 0.895375 0.257625 0.8976875 0.2575625 0.9001875 0.2576875 0.9018125 0.2576875 0.9035 0.2575 0.9033125 0.256625 0.90225 0.255375 0.9008125 0.2530625 0.9000625 0.25125 0.898875 0.2494375 0.89825 0.2475625 0.898125 0.2455625 0.898625 0.244125 0.89975 0.244125 0.901125 0.244875 0.9030625 0.2469375 0.9039375 0.2491875 0.905375 0.251875 0.90625 0.2541875 0.9078125 0.2568125 0.908125 0.25825 0.9073125 0.2595 0.905 0.260125 0.9035 0.2605625 0.9010625 0.2605 0.8995625 0.2604375 0.897 0.2608125 0.8953125 0.2605625 0.895 0.2596875 0.893625 0.2595 0.8925625 0.2585
0 0.918125 0.1081875 0.9171875 0.110625 0.91575 0.114375 0.91425 0.1175 0.913 0.1208125 0.91225 0.1231875 0.911625 0.125125 0.9115 0.1260625 0.9135 0.124875 0.915 0.1236875 0.91625 0.121875 0.9169375 0.119375 0.9181875 0.11725 0.91975 0.1143125 0.9211875 0.1115 0.9220625 0.108875 0.922625 0.107375 0.9226875 0.105625 0.921625 0.1043125 0.920625 0.1044375 0.9194375 0.1055625 0.9184375 0.1066875
