# Supplementary material for: VanillaNet-YOLOv8 segment: detection of nano-iron oxide regulation on rice seedling growth vitality under salt stress
Source: Front Plant Sci. 2025 Sep 17;16:1631279. doi: 10.3389/fpls.2025.1631279 (PMC12484053; doi:10.3389/fpls.2025.1631279)
Supplement: Supplementary file 5 [file DataSheet5.zip › label/test/30060-2024-4-2-16-51-7.txt]

0 0.08301282 0.13525641 0.08647436 0.13391026 0.08955128 0.13282051 0.09294872 0.13179487 0.09717949 0.13147436 0.10173077 0.13108974 0.10551282 0.13128205 0.10794872 0.13224359 0.11076923 0.13391026 0.11371795 0.13589744 0.11615385 0.13634615 0.11820513 0.13634615 0.11897436 0.13474359 0.11865385 0.13288462 0.11608974 0.13089744 0.11192308 0.12897436 0.10807692 0.1274359 0.10403846 0.12660256 0.10083333 0.12685897 0.09641026 0.12775641 0.09173077 0.12871795 0.08769231 0.13076923 0.08525641 0.13192308 0.08288462 0.13314103 0.08211538 0.13448718 0.08237179 0.13525641
0 0.10807692 0.26512821 0.10865385 0.26692308 0.11044872 0.26814103 0.11237179 0.26923077 0.11634615 0.27064103 0.11871795 0.27153846 0.12217949 0.27205128 0.12512821 0.27237179 0.12782051 0.27230769 0.12935897 0.27128205 0.12820513 0.26955128 0.12596154 0.26891026 0.12301282 0.26858974 0.12070513 0.26762821 0.11929487 0.26647436 0.11724359 0.26666667 0.115 0.26660256 0.11410256 0.26519231 0.11230769 0.26346154 0.10980769 0.26301282 0.10852564 0.26391026
0 0.09891026 0.38929487 0.10096154 0.39032051 0.10352564 0.39083333 0.10538462 0.39083333 0.10794872 0.39108974 0.11044872 0.39166667 0.11333333 0.39269231 0.1175641 0.39365385 0.12160256 0.39391026 0.12442308 0.39320513 0.12544872 0.39153846 0.12455128 0.3899359 0.1225641 0.38935897 0.11987179 0.38961538 0.11705128 0.3899359 0.11455128 0.38955128 0.11269231 0.38865385 0.11173077 0.38730769 0.11070513 0.38467949 0.10782051 0.38461538 0.10512821 0.3850641 0.10269231 0.38564103 0.1000641 0.38698718 0.09903846 0.38782051 0.09871795 0.38858974
0 0.11115385 0.54307692 0.11346154 0.54205128 0.11621795 0.54115385 0.11878205 0.54025641 0.12128205 0.53935897 0.12403846 0.53839744 0.12634615 0.53762821 0.12628205 0.53647436 0.1250641 0.53621795 0.12198718 0.53666667 0.11903846 0.53724359 0.11628205 0.53846154 0.11346154 0.53974359 0.11147436 0.54108974 0.11076923 0.54211538 0.11051282 0.54307692
0 0.04429487 0.69641026 0.04653846 0.69685897 0.0499359 0.69641026 0.05346154 0.69525641 0.05717949 0.69429487 0.06230769 0.69294872 0.06596154 0.69160256 0.07179487 0.68948718 0.07858974 0.68737179 0.08487179 0.6849359 0.0899359 0.68205128 0.09628205 0.67929487 0.10384615 0.67647436 0.10782051 0.67474359 0.1099359 0.67326923 0.11365385 0.67128205 0.11602564 0.66948718 0.11737179 0.6675 0.11974359 0.66512821 0.11948718 0.66307692 0.1174359 0.66301282 0.11512821 0.66429487 0.1124359 0.66628205 0.10846154 0.66833333 0.10519231 0.67032051 0.10096154 0.67288462 0.09846154 0.67455128 0.09564103 0.67589744 0.09128205 0.67820513 0.08641026 0.68051282 0.08179487 0.68192308 0.07711538 0.68378205 0.07391026 0.68467949 0.06878205 0.68602564 0.06294872 0.68788462 0.05935897 0.68891026 0.05467949 0.69051282 0.0500641 0.69198718 0.04826923 0.69358974 0.04602564 0.69525641
0 0.08442308 0.82115385 0.08647436 0.81884615 0.08916667 0.81583333 0.09230769 0.81275641 0.09544872 0.80923077 0.09820513 0.80512821 0.10314103 0.79942308 0.10583333 0.79724359 0.11 0.7925 0.11435897 0.7875 0.1200641 0.78301282 0.12628205 0.77801282 0.13121795 0.77339744 0.13570513 0.76967949 0.13974359 0.76583333 0.14326923 0.7624359 0.14532051 0.75967949 0.14455128 0.75826923 0.14294872 0.75833333 0.13961538 0.76064103 0.13576923 0.76365385 0.13141026 0.7675 0.12698718 0.77147436 0.12391026 0.77480769 0.12121795 0.77692308 0.11692308 0.78147436 0.11185897 0.78551282 0.10916667 0.78782051 0.10634615 0.78884615 0.10173077 0.79153846 0.09865385 0.79416667 0.09429487 0.79865385 0.09096154 0.80294872 0.08698718 0.80820513 0.08487179 0.81108974 0.08326923 0.81564103 0.08269231 0.81878205 0.08301282 0.82179487 0.08371795 0.82224359
0 0.07185897 0.95961538 0.07467949 0.95955128 0.0774359 0.95871795 0.08128205 0.9575 0.08615385 0.95474359 0.09275641 0.95051282 0.09833333 0.94679487 0.10378205 0.94179487 0.10814103 0.93782051 0.11083333 0.93512821 0.11711538 0.93019231 0.12448718 0.925 0.13147436 0.92019231 0.13839744 0.91525641 0.14294872 0.91153846 0.15038462 0.90615385 0.15346154 0.90205128 0.15185897 0.90051282 0.14878205 0.90147436 0.14269231 0.90557692 0.13679487 0.91051282 0.12814103 0.91717949 0.12346154 0.92089744 0.11679487 0.92615385 0.10948718 0.93192308 0.10051282 0.93820513 0.09076923 0.9450641 0.08064103 0.95128205 0.07365385 0.95679487 0.07185897 0.95871795
0 0.24525641 0.94807692 0.24730769 0.94512821 0.24891026 0.94102564 0.25115385 0.9349359 0.25230769 0.93115385 0.25294872 0.92705128 0.25474359 0.92391026 0.25820513 0.92198718 0.26025641 0.92371795 0.2600641 0.92711538 0.25852564 0.93064103 0.25628205 0.93371795 0.25416667 0.93833333 0.25173077 0.94230769 0.2499359 0.94628205 0.24801282 0.95064103 0.24628205 0.95538462 0.24647436 0.95910256 0.24532051 0.95980769 0.24391026 0.95871795 0.24288462 0.95673077 0.24314103 0.95294872 0.24403846 0.94974359
0 0.20974359 0.8475641 0.20987179 0.84512821 0.21128205 0.84314103 0.2150641 0.84025641 0.21782051 0.8375 0.22012821 0.83461538 0.22173077 0.83217949 0.22346154 0.82891026 0.22429487 0.82448718 0.22512821 0.82198718 0.2275641 0.81967949 0.23012821 0.81519231 0.23294872 0.81064103 0.23583333 0.80628205 0.23814103 0.80320513 0.2400641 0.79980769 0.24205128 0.79602564 0.24461538 0.79391026 0.24730769 0.79160256 0.24782051 0.78858974 0.24737179 0.78480769 0.24653846 0.78230769 0.24435897 0.78352564 0.24185897 0.78730769 0.24083333 0.78878205 0.23884615 0.78980769 0.23852564 0.79192308 0.23865385 0.79435897 0.23641026 0.79769231 0.23326923 0.80269231 0.23025641 0.80570513 0.22717949 0.81108974 0.22448718 0.81576923 0.22211538 0.81987179 0.21948718 0.82474359 0.21692308 0.82942308 0.21384615 0.83314103 0.21198718 0.83512821 0.21032051 0.83775641 0.20897436 0.84012821 0.20782051 0.84301282 0.20762821 0.84448718 0.20833333 0.84653846
0 0.24583333 0.66224359 0.2475641 0.66416667 0.24929487 0.66538462 0.25057692 0.66519231 0.25217949 0.66198718 0.25326923 0.65942308 0.25397436 0.65679487 0.25557692 0.65557692 0.25647436 0.65320513 0.25570513 0.65051282 0.25442308 0.64929487 0.25205128 0.6500641 0.25115385 0.65192308 0.25057692 0.65339744 0.25025641 0.6575 0.2499359 0.65884615 0.24903846 0.65967949 0.24762821 0.66038462 0.24660256 0.65980769 0.24596154 0.6600641 0.24576923 0.66147436
0 0.19929487 0.55064103 0.20346154 0.54737179 0.20858974 0.54288462 0.21326923 0.53955128 0.21685897 0.53608974 0.21987179 0.53346154 0.22237179 0.53153846 0.22538462 0.52871795 0.23141026 0.52474359 0.23935897 0.52115385 0.24435897 0.51871795 0.25057692 0.51557692 0.25878205 0.51198718 0.26532051 0.50897436 0.27038462 0.50621795 0.27307692 0.50365385 0.27269231 0.50153846 0.27 0.50121795 0.26673077 0.50211538 0.26166667 0.50474359 0.25807692 0.50634615 0.25461538 0.50865385 0.24974359 0.51121795 0.24365385 0.5150641 0.23519231 0.51948718 0.22839744 0.52314103 0.22538462 0.52403846 0.22089744 0.52685897 0.21698718 0.52948718 0.21224359 0.53416667 0.20814103 0.53775641 0.2024359 0.54224359 0.19935897 0.54653846 0.19762821 0.54903846 0.19794872 0.55185897
0 0.2425641 0.39820513 0.24217949 0.39923077 0.2425641 0.40089744 0.2425 0.40282051 0.24205128 0.40660256 0.24224359 0.40878205 0.24192308 0.41121795 0.24314103 0.41044872 0.24551282 0.40814103 0.24692308 0.40589744 0.24788462 0.40320513 0.24653846 0.40064103 0.24596154 0.39967949 0.24602564 0.39846154 0.24826923 0.39647436 0.24923077 0.39442308 0.24942308 0.39224359 0.24807692 0.39141026 0.24576923 0.39192308 0.24378205 0.39269231 0.24211538 0.395 0.2425641 0.39679487
0 0.26487179 0.24775641 0.26647436 0.24923077 0.26814103 0.25083333 0.27153846 0.25192308 0.27205128 0.25089744 0.27166667 0.24858974 0.27262821 0.24775641 0.27230769 0.24634615 0.27032051 0.24641026 0.26666667 0.24641026 0.26589744 0.24653846 0.26442308 0.24724359
0 0.25910256 0.15724359 0.26076923 0.15833333 0.26237179 0.15974359 0.26410256 0.16179487 0.26532051 0.16358974 0.26730769 0.16576923 0.26858974 0.16570513 0.2699359 0.16352564 0.27025641 0.16217949 0.26865385 0.1600641 0.26705128 0.15807692 0.26532051 0.15576923 0.26339744 0.15480769 0.26147436 0.1550641 0.25961538 0.15608974
0 0.35929487 0.13326923 0.36115385 0.13461538 0.36455128 0.13660256 0.36769231 0.13826923 0.37269231 0.14089744 0.37679487 0.1425641 0.38519231 0.14628205 0.38833333 0.14967949 0.39070513 0.15275641 0.39294872 0.1549359 0.39474359 0.15487179 0.39551282 0.1524359 0.39461538 0.1499359 0.39205128 0.14711538 0.38820513 0.14480769 0.3849359 0.14326923 0.38141026 0.14166667 0.37608974 0.13903846 0.37153846 0.13679487 0.36769231 0.1350641 0.36339744 0.13358974 0.36134615 0.13294872 0.36019231 0.13301282
0 0.37044872 0.21532051 0.37121795 0.21455128 0.37192308 0.21358974 0.37339744 0.21358974 0.37384615 0.21487179 0.37371795 0.21782051 0.37358974 0.22076923 0.37371795 0.22269231 0.37320513 0.22544872 0.37294872 0.22711538 0.37237179 0.23057692 0.3725641 0.23448718 0.37333333 0.23608974 0.37346154 0.23794872 0.37333333 0.24012821 0.37365385 0.24173077 0.37294872 0.24275641 0.37192308 0.24275641 0.37070513 0.24365385 0.36987179 0.24487179 0.36788462 0.24666667 0.36769231 0.245 0.3675641 0.24211538 0.3675641 0.24032051 0.36826923 0.23782051 0.36942308 0.23628205 0.36916667 0.23410256 0.36916667 0.23076923 0.36910256 0.22948718 0.36852564 0.22807692 0.36833333 0.22589744 0.36839744 0.22262821 0.36891026 0.22025641 0.36935897 0.21820513 0.36948718 0.21705128
0 0.38538462 0.38115385 0.38647436 0.38205128 0.38833333 0.38320513 0.38980769 0.38435897 0.39102564 0.38435897 0.39179487 0.38365385 0.39192308 0.38205128 0.39160256 0.38057692 0.39160256 0.37961538 0.39179487 0.37775641 0.39019231 0.37737179 0.38935897 0.37826923 0.38807692 0.37891026 0.38705128 0.37852564 0.38589744 0.37891026 0.38557692 0.3800641
0 0.35314103 0.49557692 0.35410256 0.49724359 0.35615385 0.49955128 0.35814103 0.50173077 0.36134615 0.50448718 0.36576923 0.50807692 0.37102564 0.51083333 0.37839744 0.51403846 0.38173077 0.51538462 0.38621795 0.5174359 0.39096154 0.51846154 0.39211538 0.51794872 0.39102564 0.51602564 0.38839744 0.51378205 0.38551282 0.51230769 0.38121795 0.51025641 0.37647436 0.50916667 0.37230769 0.50769231 0.36807692 0.5049359 0.36384615 0.50205128 0.36025641 0.49903846 0.35641026 0.49576923 0.35448718 0.49403846 0.35346154 0.49448718
0 0.39301282 0.63967949 0.39378205 0.63884615 0.39455128 0.63717949 0.39615385 0.63532051 0.3975 0.63480769 0.40019231 0.63314103 0.4025641 0.63128205 0.40423077 0.63012821 0.40621795 0.63051282 0.40653846 0.63108974 0.40673077 0.63237179 0.40538462 0.63403846 0.40301282 0.63544872 0.40128205 0.63692308 0.40025641 0.63814103 0.39916667 0.64012821 0.39980769 0.64282051 0.39865385 0.64346154 0.39666667 0.64435897 0.39512821 0.64474359 0.39346154 0.64525641 0.39237179 0.64461538 0.39192308 0.64282051 0.39185897 0.64115385
0 0.39147436 0.76512821 0.38967949 0.76692308 0.38846154 0.76948718 0.3875641 0.77141026 0.38653846 0.77487179 0.38653846 0.77820513 0.38878205 0.78102564 0.39121795 0.78339744 0.39532051 0.78628205 0.39935897 0.78897436 0.40333333 0.79128205 0.40737179 0.79314103 0.40955128 0.79429487 0.41153846 0.79557692 0.40974359 0.79628205 0.40647436 0.79544872 0.40307692 0.79378205 0.39955128 0.79217949 0.39416667 0.78955128 0.38935897 0.78628205 0.38621795 0.78314103 0.38467949 0.78115385 0.38333333 0.7775641 0.38262821 0.77384615 0.38397436 0.77051282 0.38570513 0.76698718 0.38826923 0.76403846 0.3899359 0.76326923 0.39102564 0.76358974 0.39166667 0.76429487
0 0.38314103 0.895 0.38141026 0.89660256 0.37935897 0.89794872 0.37929487 0.90032051 0.37903846 0.90333333 0.37839744 0.90519231 0.37698718 0.90634615 0.37564103 0.90807692 0.37435897 0.91096154 0.37371795 0.91320513 0.3724359 0.91647436 0.37115385 0.91846154 0.36897436 0.92121795 0.36557692 0.92442308 0.36205128 0.92679487 0.35839744 0.92801282 0.3549359 0.92980769 0.35365385 0.93230769 0.35301282 0.93429487 0.35211538 0.93596154 0.35532051 0.93467949 0.35878205 0.93339744 0.36237179 0.93160256 0.36512821 0.92967949 0.36820513 0.92711538 0.37198718 0.92435897 0.37442308 0.92012821 0.37814103 0.91423077 0.3799359 0.91108974 0.38121795 0.90961538 0.38346154 0.90820513 0.38410256 0.90602564 0.38435897 0.90339744 0.38538462 0.90108974 0.38538462 0.89833333 0.38576923 0.89705128 0.38788462 0.89692308 0.38794872 0.89570513 0.38570513 0.89352564 0.38480769 0.8925641 0.38397436 0.89301282 0.38371795 0.89429487
0 0.52897436 0.88903846 0.52903846 0.89339744 0.52923077 0.89762821 0.52935897 0.90160256 0.5299359 0.90519231 0.53102564 0.90942308 0.53173077 0.91461538 0.53282051 0.91820513 0.53346154 0.92237179 0.53474359 0.92839744 0.53589744 0.93262821 0.53724359 0.93737179 0.53884615 0.94179487 0.54064103 0.94833333 0.5424359 0.95333333 0.54391026 0.95762821 0.54519231 0.96102564 0.54576923 0.965 0.54692308 0.96942308 0.54871795 0.97371795 0.55083333 0.97801282 0.55211538 0.98057692 0.55487179 0.98358974 0.55833333 0.98666667 0.56057692 0.98923077 0.56141026 0.99179487 0.56217949 0.99294872 0.5625641 0.99012821 0.56230769 0.98583333 0.56160256 0.98019231 0.56025641 0.97615385 0.55884615 0.97320513 0.55602564 0.96801282 0.55294872 0.96333333 0.54916667 0.95820513 0.54711538 0.95512821 0.54602564 0.95185897 0.54423077 0.94544872 0.54198718 0.94070513 0.54025641 0.93410256 0.53846154 0.92858974 0.53692308 0.92230769 0.53576923 0.91557692 0.53570513 0.90948718 0.53538462 0.90474359 0.53512821 0.90217949 0.5375 0.90121795 0.53884615 0.89967949 0.53692308 0.89660256 0.53416667 0.89519231 0.53371795 0.89314103 0.53378205 0.88871795 0.53307692 0.88544872 0.5325 0.88378205 0.52987179 0.88391026 0.52942308 0.88519231 0.52910256 0.88698718
0 0.51064103 0.78423077 0.51153846 0.78698718 0.51307692 0.78967949 0.51525641 0.7925 0.51711538 0.79461538 0.51878205 0.79801282 0.52 0.80160256 0.52108974 0.80512821 0.52230769 0.80794872 0.52339744 0.81192308 0.52410256 0.81480769 0.52435897 0.81717949 0.52448718 0.81987179 0.52467949 0.82237179 0.52564103 0.8250641 0.52794872 0.82602564 0.53032051 0.82628205 0.53237179 0.82621795 0.53666667 0.82544872 0.53897436 0.8249359 0.53980769 0.82474359 0.53910256 0.82435897 0.53666667 0.82282051 0.53455128 0.82153846 0.53282051 0.81961538 0.53070513 0.8175 0.52910256 0.81532051 0.52794872 0.81262821 0.52724359 0.81057692 0.52653846 0.80782051 0.52519231 0.80455128 0.52429487 0.80102564 0.52333333 0.79826923 0.52269231 0.79608974 0.52096154 0.79339744 0.51929487 0.79141026 0.51788462 0.78948718 0.51724359 0.78833333 0.51737179 0.78570513 0.51602564 0.78435897 0.51371795 0.78294872 0.51147436 0.78269231 0.51076923 0.78320513
0 0.5225 0.64442308 0.52384615 0.64057692 0.52538462 0.63801282 0.52551282 0.63641026 0.52589744 0.63378205 0.52794872 0.63166667 0.53 0.63044872 0.53205128 0.63 0.53288462 0.63134615 0.53205128 0.63339744 0.53115385 0.63532051 0.53 0.63769231 0.52891026 0.63891026 0.52807692 0.64108974 0.52711538 0.64371795 0.52608974 0.64602564 0.52512821 0.64878205 0.52416667 0.65185897 0.52346154 0.65371795 0.52365385 0.65692308 0.52314103 0.66121795 0.52275641 0.66435897 0.52108974 0.66782051 0.51942308 0.67012821 0.51782051 0.67166667 0.51641026 0.67173077 0.51602564 0.66884615 0.51589744 0.66576923 0.51576923 0.66179487 0.51615385 0.65891026 0.51788462 0.65557692 0.51961538 0.65397436 0.52121795 0.65115385 0.52185897 0.64878205 0.52192308 0.64641026 0.52224359 0.64551282
0 0.50384615 0.51814103 0.50576923 0.51987179 0.50871795 0.52166667 0.5125641 0.52358974 0.51538462 0.52455128 0.51769231 0.52519231 0.51948718 0.52679487 0.5199359 0.52826923 0.52166667 0.52916667 0.52326923 0.52673077 0.52378205 0.52519231 0.52391026 0.52442308 0.52339744 0.52294872 0.52141026 0.52230769 0.51942308 0.52179487 0.51839744 0.52121795 0.5175 0.51903846 0.51628205 0.5175641 0.51365385 0.51647436 0.51057692 0.51615385 0.50801282 0.51615385 0.50583333 0.51685897 0.50448718 0.5175
0 0.50096154 0.35185897 0.50173077 0.35384615 0.50487179 0.35583333 0.50788462 0.35717949 0.51076923 0.35839744 0.51301282 0.35903846 0.51532051 0.36044872 0.51628205 0.36237179 0.51730769 0.36474359 0.51833333 0.36717949 0.51891026 0.36923077 0.51980769 0.37192308 0.51878205 0.37358974 0.51769231 0.37461538 0.51717949 0.37544872 0.51846154 0.37564103 0.52173077 0.37576923 0.52326923 0.37532051 0.52429487 0.37416667 0.52474359 0.37217949 0.52384615 0.37012821 0.52192308 0.36557692 0.52108974 0.3624359 0.51891026 0.35820513 0.51692308 0.35621795 0.51429487 0.35519231 0.51044872 0.35378205 0.50820513 0.35262821 0.50525641 0.35179487 0.50275641 0.35147436 0.50192308 0.35147436
0 0.63711538 0.13 0.63935897 0.12923077 0.6425641 0.12923077 0.645 0.12910256 0.64525641 0.12846154 0.64179487 0.12692308 0.63833333 0.12628205 0.63583333 0.12641026 0.63403846 0.12762821 0.63307692 0.12871795 0.6324359 0.13096154 0.63224359 0.13185897 0.63166667 0.13294872 0.63275641 0.13480769 0.63544872 0.13692308 0.63769231 0.13839744 0.63852564 0.13903846 0.63852564 0.13782051 0.63717949 0.13602564 0.63653846 0.13480769 0.63628205 0.13275641 0.63641026 0.13147436
0 0.6274359 0.26480769 0.62955128 0.26282051 0.63128205 0.26141026 0.63326923 0.2599359 0.63666667 0.26051282 0.63929487 0.25948718 0.64179487 0.25801282 0.64416667 0.25621795 0.64551282 0.25467949 0.64717949 0.25185897 0.64826923 0.24987179 0.64852564 0.24878205 0.64692308 0.24865385 0.64378205 0.25012821 0.63980769 0.25224359 0.63698718 0.25403846 0.635 0.25532051 0.63307692 0.25737179 0.63051282 0.25871795 0.62846154 0.25974359 0.62615385 0.26102564 0.62423077 0.26192308 0.62173077 0.26217949 0.62051282 0.26237179 0.62044872 0.26339744 0.62032051 0.26435897 0.61955128 0.26564103 0.62025641 0.26737179 0.6224359 0.26858974 0.62384615 0.26775641 0.62551282 0.26653846 0.62641026 0.26589744
0 0.66698718 0.39198718 0.66621795 0.39474359 0.66564103 0.39737179 0.66423077 0.40166667 0.66262821 0.40551282 0.66102564 0.40929487 0.66012821 0.41205128 0.66038462 0.41467949 0.66147436 0.41429487 0.66346154 0.41108974 0.66416667 0.40884615 0.66634615 0.4049359 0.66801282 0.40057692 0.66865385 0.39737179 0.66929487 0.3949359 0.67032051 0.39288462 0.67115385 0.39096154 0.67102564 0.38846154 0.66942308 0.38705128 0.6675641 0.38692308 0.66647436 0.38762821 0.66692308 0.38929487 0.66698718 0.39076923
0 0.64794872 0.48884615 0.65076923 0.48878205 0.65160256 0.48826923 0.6525 0.48775641 0.65448718 0.48737179 0.65929487 0.48762821 0.66198718 0.48801282 0.66621795 0.48903846 0.66967949 0.49032051 0.67076923 0.49064103 0.67076923 0.4899359 0.66942308 0.48820513 0.66564103 0.48647436 0.66121795 0.48487179 0.65814103 0.48448718 0.655 0.48442308 0.65275641 0.48448718 0.65096154 0.48461538 0.64775641 0.4850641 0.64717949 0.48628205 0.64717949 0.48775641
0 0.6425641 0.65326923 0.64333333 0.6524359 0.64532051 0.65160256 0.64846154 0.65211538 0.65 0.65217949 0.65288462 0.65217949 0.65474359 0.65166667 0.65564103 0.65012821 0.65615385 0.6475 0.65621795 0.64551282 0.65596154 0.64371795 0.65852564 0.64282051 0.66275641 0.64282051 0.66467949 0.64397436 0.66365385 0.6449359 0.66173077 0.64602564 0.66089744 0.64673077 0.66115385 0.64826923 0.66032051 0.6500641 0.65871795 0.65237179 0.65711538 0.65423077 0.65576923 0.65519231 0.65320513 0.65557692 0.65076923 0.65583333 0.64717949 0.65608974 0.64435897 0.65576923 0.64307692 0.6550641 0.6424359 0.65429487
0 0.6499359 0.76532051 0.6499359 0.7675641 0.64935897 0.77294872 0.64865385 0.77589744 0.64839744 0.78147436 0.64826923 0.78551282 0.64801282 0.7900641 0.64711538 0.79301282 0.64583333 0.79685897 0.64442308 0.80070513 0.64282051 0.80391026 0.64134615 0.80762821 0.63916667 0.81102564 0.63762821 0.81474359 0.63717949 0.81769231 0.63717949 0.81910256 0.63897436 0.81685897 0.64108974 0.8149359 0.64346154 0.81192308 0.64621795 0.80807692 0.6475 0.8049359 0.64967949 0.80121795 0.65044872 0.79717949 0.65064103 0.79384615 0.65160256 0.79089744 0.65185897 0.78897436 0.65224359 0.78410256 0.65320513 0.77916667 0.65333333 0.77608974 0.65429487 0.77429487 0.65544872 0.77179487 0.65570513 0.76935897 0.65525641 0.76705128 0.65570513 0.76583333 0.65660256 0.76474359 0.65589744 0.76333333 0.65423077 0.76237179 0.65173077 0.76237179 0.65019231 0.76339744 0.6499359 0.76461538
0 0.62384615 0.93025641 0.62429487 0.93371795 0.62455128 0.93685897 0.62474359 0.93980769 0.62455128 0.9449359 0.62391026 0.9475 0.62371795 0.94903846 0.62487179 0.94807692 0.62608974 0.94570513 0.62762821 0.94237179 0.62878205 0.93961538 0.62942308 0.93660256 0.62948718 0.93397436 0.62910256 0.93115385 0.62878205 0.92929487 0.62807692 0.92737179 0.62717949 0.92679487 0.62538462 0.92673077 0.62416667 0.92788462 0.62358974 0.92891026
0 0.79935897 0.78660256 0.80070513 0.78884615 0.80307692 0.79044872 0.80544872 0.79224359 0.81179487 0.79564103 0.81583333 0.79698718 0.81865385 0.79782051 0.82461538 0.79948718 0.82961538 0.80019231 0.83301282 0.80019231 0.83647436 0.79974359 0.8374359 0.79826923 0.83423077 0.79711538 0.83096154 0.79685897 0.82705128 0.79608974 0.82410256 0.79557692 0.82070513 0.7949359 0.81596154 0.79365385 0.81333333 0.79205128 0.81051282 0.79019231 0.80583333 0.7875 0.80346154 0.78596154 0.80070513 0.78423077 0.79942308 0.78480769 0.79897436 0.78583333
0 0.76705128 0.35858974 0.76839744 0.35666667 0.77057692 0.35410256 0.77301282 0.35179487 0.77564103 0.34974359 0.77820513 0.34891026 0.78166667 0.34737179 0.78544872 0.34634615 0.78942308 0.345 0.79166667 0.34410256 0.79474359 0.34282051 0.79621795 0.34237179 0.79852564 0.34230769 0.80032051 0.34224359 0.8 0.34076923 0.79846154 0.34025641 0.79525641 0.34032051 0.79096154 0.34096154 0.78775641 0.34179487 0.78391026 0.34314103 0.78115385 0.34448718 0.7775 0.34589744 0.77403846 0.34769231 0.77128205 0.34942308 0.76737179 0.35314103 0.76429487 0.35532051 0.76262821 0.35641026 0.76096154 0.35814103 0.76 0.35942308 0.7599359 0.36147436 0.76198718 0.36275641 0.76423077 0.36147436 0.76615385 0.3599359
0 0.77782051 0.13653846 0.77955128 0.13487179 0.78083333 0.13288462 0.78134615 0.13057692 0.78166667 0.12737179 0.78185897 0.1250641 0.78237179 0.12314103 0.78358974 0.11948718 0.78429487 0.11621795 0.78589744 0.11384615 0.7874359 0.11320513 0.78974359 0.11403846 0.79076923 0.11557692 0.79076923 0.11852564 0.78967949 0.12230769 0.78820513 0.12487179 0.78679487 0.12891026 0.78538462 0.13115385 0.78391026 0.13442308 0.78211538 0.13692308 0.77987179 0.14 0.77801282 0.14358974 0.77532051 0.14807692 0.77326923 0.15153846 0.77160256 0.15423077 0.76916667 0.15794872 0.7675 0.1600641 0.76589744 0.15871795 0.76538462 0.15602564 0.76570513 0.15435897 0.76814103 0.15121795 0.77089744 0.14711538 0.77294872 0.14391026 0.77576923 0.1400641 0.77666667 0.13788462
0 0.78897436 0.25185897 0.79019231 0.25339744 0.79198718 0.25512821 0.79391026 0.25602564 0.79448718 0.25519231 0.79282051 0.2525641 0.79198718 0.25108974 0.79070513 0.25012821 0.7900641 0.2500641 0.78910256 0.25051282
0 0.9024359 0.51583333 0.90365385 0.5175 0.9050641 0.51948718 0.90685897 0.52096154 0.90833333 0.52269231 0.90846154 0.52410256 0.90692308 0.52551282 0.90564103 0.52673077 0.90557692 0.52916667 0.90698718 0.53083333 0.9100641 0.53057692 0.91217949 0.52878205 0.91314103 0.52608974 0.91237179 0.52294872 0.91108974 0.52096154 0.90961538 0.51903846 0.90865385 0.51737179 0.90826923 0.51461538 0.90717949 0.5125641 0.90512821 0.51153846 0.90262821 0.51179487 0.90173077 0.51301282 0.90224359 0.51474359
0 0.88602564 0.63775641 0.88608974 0.64012821 0.88717949 0.64185897 0.88929487 0.64461538 0.89128205 0.64717949 0.89346154 0.65083333 0.8949359 0.65294872 0.89666667 0.65628205 0.8975 0.65961538 0.89833333 0.66230769 0.89974359 0.66448718 0.90089744 0.66673077 0.90211538 0.66858974 0.90262821 0.66897436 0.90269231 0.66705128 0.90198718 0.66410256 0.90128205 0.66211538 0.90089744 0.66057692 0.8999359 0.65737179 0.89910256 0.65512821 0.89794872 0.65160256 0.8975 0.6500641 0.89519231 0.64692308 0.89358974 0.64448718 0.89205128 0.64205128 0.89089744 0.64051282 0.88961538 0.63814103 0.88865385 0.63705128 0.88737179 0.63653846 0.88608974 0.63705128
0 0.85378205 0.90705128 0.855 0.90865385 0.85762821 0.91262821 0.85987179 0.91666667 0.86275641 0.92096154 0.86532051 0.92666667 0.86807692 0.93038462 0.87038462 0.93269231 0.87096154 0.93282051 0.87070513 0.93057692 0.86948718 0.92737179 0.86788462 0.92397436 0.8649359 0.91980769 0.86416667 0.91807692 0.865 0.91679487 0.86564103 0.91423077 0.86314103 0.91442308 0.86192308 0.91358974 0.86102564 0.91211538 0.86076923 0.91032051 0.86070513 0.90852564 0.85910256 0.90685897 0.8575641 0.90487179 0.85474359 0.90378205 0.85442308 0.90423077 0.85378205 0.90583333
