# Supplementary material for: VanillaNet-YOLOv8 segment: detection of nano-iron oxide regulation on rice seedling growth vitality under salt stress
Source: Front Plant Sci. 2025 Sep 17;16:1631279. doi: 10.3389/fpls.2025.1631279 (PMC12484053; doi:10.3389/fpls.2025.1631279)
Supplement: Supplementary file 5 [file DataSheet5.zip › label/test/30060-2024-4-2-2-25-40.txt]

0 0.10775 0.131875 0.1054375 0.13175 0.10575 0.1310625 0.108 0.1303125 0.110125 0.1298125 0.1136875 0.1295 0.116625 0.129875 0.1190625 0.1308125 0.122125 0.13175 0.1241875 0.1325 0.125375 0.1341875 0.125125 0.1360625 0.123375 0.136875 0.121375 0.13675 0.120375 0.1354375 0.1185625 0.1345 0.1163125 0.1336875 0.113125 0.1330625 0.1114375 0.1328125 0.109375 0.1325
0 0.1220625 0.2688125 0.1243125 0.26975 0.1261875 0.2701875 0.1293125 0.2704375 0.1314375 0.2704375 0.134125 0.2700625 0.13575 0.269 0.1359375 0.2679375 0.133625 0.2676875 0.1315625 0.2673125 0.1295625 0.2668125 0.1270625 0.266125 0.124875 0.266125 0.1236875 0.2665 0.122625 0.2675625
0 0.1091875 0.393625 0.1113125 0.3921875 0.113375 0.3909375 0.1159375 0.389625 0.1193125 0.389 0.123 0.38825 0.1255 0.3875625 0.128 0.387375 0.1300625 0.386375 0.13025 0.3853125 0.1289375 0.383375 0.127625 0.3829375 0.1249375 0.3829375 0.1231875 0.383625 0.1215 0.3843125 0.1195 0.3854375 0.117875 0.386 0.1165625 0.386 0.1155 0.3853125 0.114625 0.385 0.1128125 0.385375 0.11175 0.3861875 0.1103125 0.3881875 0.1094375 0.38975 0.1083125 0.3908125 0.10725 0.392125 0.1073125 0.39325 0.108 0.3935625
0 0.0775625 0.676875 0.08075 0.6766875 0.0841875 0.675625 0.089625 0.674625 0.0944375 0.6731875 0.0994375 0.671875 0.1038125 0.6700625 0.1106875 0.66775 0.1149375 0.6650625 0.1174375 0.6631875 0.119625 0.6614375 0.1211875 0.660625 0.1230625 0.6598125 0.12425 0.657875 0.125375 0.655 0.1264375 0.6506875 0.1250625 0.6499375 0.1233125 0.6511875 0.12075 0.6535 0.1175625 0.6565625 0.115625 0.659125 0.1135625 0.6613125 0.11025 0.6633125 0.107 0.6654375 0.1034375 0.6675625 0.099 0.668875 0.09475 0.6701875 0.088125 0.6720625 0.084375 0.6734375 0.081625 0.6745 0.0784375 0.6758125
0 0.1303125 0.7594375 0.13275 0.75675 0.1349375 0.7543125 0.1381875 0.7513125 0.1405625 0.7486875 0.142875 0.7466875 0.14675 0.7438125 0.14875 0.7425 0.1504375 0.742375 0.151625 0.7435625 0.150125 0.745875 0.14675 0.74925 0.143875 0.7515625 0.1409375 0.75375 0.13725 0.7574375 0.1338125 0.760125 0.1315625 0.76225 0.12925 0.7650625 0.12675 0.7679375 0.1246875 0.771 0.1235625 0.7725625 0.1215 0.7755625 0.1186875 0.7803125 0.11625 0.785 0.11325 0.790125 0.1116875 0.793 0.1108125 0.793875 0.1105 0.791 0.11025 0.7875 0.1119375 0.7833125 0.1140625 0.778625 0.1158125 0.7758125 0.118375 0.771875 0.1195625 0.7703125 0.1218125 0.7675 0.1241875 0.765 0.1264375 0.7625625 0.12875 0.760625 0.1295 0.7601875
0 0.101 0.9230625 0.103 0.922 0.1074375 0.92 0.111375 0.9176875 0.1170625 0.914375 0.122875 0.911 0.1266875 0.9089375 0.1299375 0.9065 0.1344375 0.903 0.140375 0.899375 0.143875 0.89675 0.1466875 0.8944375 0.15125 0.8909375 0.1543125 0.8883125 0.1565 0.8855 0.1578125 0.88175 0.1569375 0.8809375 0.155 0.88225 0.1525625 0.884875 0.1480625 0.88825 0.14175 0.8945 0.13725 0.8980625 0.1338125 0.9009375 0.125375 0.9066875 0.1200625 0.9099375 0.1145625 0.91325 0.1101875 0.916 0.1060625 0.9185625 0.102625 0.9205625 0.0999375 0.922125 0.099125 0.923125 0.100375 0.92325
0 0.2563125 0.914875 0.2543125 0.919 0.252625 0.922625 0.2516875 0.927 0.2510625 0.9304375 0.251375 0.933 0.25275 0.935 0.252375 0.9358125 0.2514375 0.9350625 0.24975 0.9325625 0.249125 0.9294375 0.2495 0.9246875 0.2505 0.92 0.2516875 0.9173125 0.2533125 0.9136875 0.254125 0.911125 0.2559375 0.9075 0.2575 0.9060625 0.2590625 0.9050625 0.2605625 0.904625 0.2609375 0.9055 0.2604375 0.907375 0.26025 0.9089375 0.2604375 0.9111875 0.259375 0.912625 0.257875 0.9133125 0.257 0.914
0 0.206875 0.824875 0.208125 0.822875 0.2095 0.820875 0.2114375 0.8194375 0.214375 0.8174375 0.216875 0.8150625 0.219 0.8124375 0.2206875 0.809875 0.222375 0.806875 0.223125 0.804875 0.22425 0.8029375 0.2254375 0.8009375 0.2279375 0.79825 0.229625 0.7956875 0.2311875 0.793875 0.233625 0.7919375 0.235375 0.789375 0.236375 0.7876875 0.23925 0.7856875 0.2410625 0.78325 0.242625 0.7805625 0.2439375 0.7785625 0.245625 0.7776875 0.2474375 0.776625 0.248375 0.7746875 0.248875 0.7725 0.24925 0.769625 0.249375 0.767375 0.2471875 0.768125 0.2446875 0.7705625 0.2421875 0.7733125 0.239875 0.7760625 0.2376875 0.779 0.2353125 0.782125 0.2328125 0.785375 0.2306875 0.7888125 0.2270625 0.793875 0.2238125 0.79775 0.221625 0.8004375 0.219375 0.802875 0.2175 0.8055 0.2156875 0.80775 0.2140625 0.8099375 0.2121875 0.812125 0.21075 0.814375 0.2085625 0.81625 0.2068125 0.81775 0.205875 0.81975 0.2055 0.8215625 0.2058125 0.8229375
0 0.2546875 0.640375 0.25525 0.6381875 0.256 0.6369375 0.257 0.6365 0.2580625 0.637375 0.2593125 0.6395 0.259125 0.641625 0.259 0.64375 0.2585 0.6455 0.2573125 0.647375 0.2561875 0.6475625 0.2544375 0.6469375 0.2541875 0.6455625 0.253 0.644625 0.2536875 0.643125 0.2541875 0.64225
0 0.233 0.524125 0.2363125 0.5218125 0.2385625 0.5200625 0.2400625 0.518875 0.2421875 0.517125 0.2440625 0.51625 0.246375 0.51425 0.248375 0.5125625 0.2505625 0.510625 0.2528125 0.508625 0.2555 0.5065625 0.257625 0.504875 0.2595 0.5035625 0.26175 0.5021875 0.264 0.501 0.2665 0.4998125 0.269 0.4985625 0.2725625 0.498125 0.2751875 0.4965625 0.275875 0.4948125 0.27625 0.493125 0.2758125 0.491125 0.2745625 0.490875 0.2714375 0.49225 0.2686875 0.4939375 0.265875 0.49625 0.2625625 0.498625 0.2585 0.5013125 0.25625 0.5026875 0.253625 0.5044375 0.2480625 0.508 0.2463125 0.5095625 0.243375 0.51175 0.2405 0.5140625 0.23625 0.517125 0.2334375 0.5195 0.23175 0.521125 0.2305 0.5245 0.2306875 0.525125 0.232 0.5245625
0 0.2479375 0.3961875 0.249 0.394375 0.25 0.3925625 0.2505625 0.3910625 0.249 0.38975 0.2478125 0.38975 0.2460625 0.39075 0.2444375 0.3925625 0.2444375 0.3953125 0.2445625 0.398 0.2445625 0.4005 0.2446875 0.4035625 0.2446875 0.4064375 0.244875 0.4103125 0.244875 0.412625 0.2445625 0.4155 0.2443125 0.4175625 0.2435625 0.4194375 0.243 0.4210625 0.24375 0.4210625 0.2455 0.419875 0.2464375 0.4175 0.2473125 0.414375 0.2476875 0.4116875 0.2471875 0.4084375 0.24725 0.4061875 0.246875 0.402375 0.246875 0.4001875 0.246875 0.398 0.2475 0.39675
0 0.266625 0.1589375 0.2675625 0.1614375 0.269 0.163625 0.27075 0.1645 0.271875 0.163125 0.2720625 0.161625 0.27075 0.16 0.2691875 0.1585 0.26775 0.157875
0 0.3755625 0.1426875 0.3770625 0.14325 0.378875 0.1441875 0.381625 0.1455 0.3845625 0.1473125 0.3869375 0.148875 0.388875 0.150625 0.3905625 0.153375 0.39125 0.1546875 0.3928125 0.1549375 0.3950625 0.1538125 0.3955625 0.1525625 0.3931875 0.1500625 0.391375 0.1479375 0.389625 0.1466875 0.386125 0.1445625 0.3834375 0.14325 0.3794375 0.142125 0.376125 0.1419375
0 0.371875 0.234625 0.3730625 0.2325 0.3735625 0.2296875 0.3739375 0.2278125 0.37475 0.2265 0.37575 0.2243125 0.37625 0.2220625 0.3756875 0.2216875 0.37425 0.224 0.3728125 0.2260625 0.371625 0.227875 0.3705625 0.2300625 0.3696875 0.23225 0.369125 0.233875 0.368375 0.2344375 0.367625 0.2355 0.367375 0.2375625 0.3671875 0.240125 0.3674375 0.242375 0.3680625 0.2426875 0.369875 0.242375 0.370875 0.2415625 0.371 0.2396875 0.3711875 0.23725 0.3715 0.236125
0 0.358125 0.48625 0.359 0.488375 0.36125 0.4906875 0.363625 0.493 0.366125 0.495125 0.36925 0.4975 0.3721875 0.4994375 0.3749375 0.50125 0.3798125 0.50375 0.38425 0.5064375 0.3884375 0.50825 0.3905625 0.5081875 0.3894375 0.5061875 0.3865625 0.504125 0.38375 0.5024375 0.380625 0.500625 0.3770625 0.4988125 0.3729375 0.49575 0.369625 0.49325 0.3661875 0.4910625 0.3633125 0.489125 0.3610625 0.4874375 0.359125 0.4860625
0 0.39075 0.6263125 0.392875 0.6266875 0.395125 0.6265 0.3975625 0.626 0.3998125 0.6245 0.400875 0.6230625 0.402375 0.6221875 0.405 0.620875 0.4066875 0.619875 0.4065625 0.618625 0.405125 0.61775 0.402875 0.617875 0.4009375 0.6188125 0.3994375 0.62 0.3980625 0.619625 0.39475 0.620125 0.392875 0.62125 0.3915 0.6225625 0.3909375 0.6236875 0.390625 0.6255
0 0.386125 0.755 0.3883125 0.7529375 0.3896875 0.7508125 0.39025 0.749375 0.3881875 0.7501875 0.3856875 0.7516875 0.3835625 0.7535625 0.3823125 0.7553125 0.3813125 0.7579375 0.3806875 0.760125 0.3804375 0.763 0.38125 0.765 0.3830625 0.76675 0.3854375 0.7685625 0.387875 0.76975 0.39075 0.7703125 0.39375 0.7703125 0.3940625 0.7700625 0.3924375 0.7689375 0.39025 0.76725 0.3885 0.7665625 0.38625 0.7656875 0.384375 0.7634375 0.38475 0.7611875 0.3848125 0.7584375 0.3850625 0.7573125 0.38575 0.756125
0 0.3825625 0.87525 0.3818125 0.876875 0.3801875 0.8788125 0.379 0.88 0.378 0.88225 0.3780625 0.88475 0.3778125 0.8874375 0.3764375 0.8898125 0.3748125 0.8920625 0.372875 0.8945 0.37075 0.89625 0.3681875 0.899 0.3656875 0.9018125 0.3636875 0.9040625 0.3614375 0.9068125 0.361 0.9088125 0.361625 0.9085625 0.3635625 0.9066875 0.367 0.9039375 0.37025 0.9011875 0.3729375 0.898625 0.375875 0.895875 0.3786875 0.8935 0.3805 0.89025 0.3820625 0.889375 0.383125 0.8870625 0.3833125 0.8843125 0.3836875 0.882125 0.38425 0.8790625 0.384625 0.8763125 0.3843125 0.8749375 0.3835 0.8746875
0 0.528625 0.8675625 0.5284375 0.87125 0.5281875 0.8765 0.5281875 0.8805 0.528875 0.884875 0.5294375 0.88875 0.53025 0.893625 0.5309375 0.8988125 0.5320625 0.904625 0.533375 0.910625 0.53425 0.916375 0.53575 0.9208125 0.537875 0.9273125 0.5400625 0.93325 0.5419375 0.93725 0.5444375 0.9414375 0.5465 0.944625 0.548125 0.948125 0.5495625 0.95175 0.5515625 0.9560625 0.5524375 0.9611875 0.5529375 0.9650625 0.553375 0.9690625 0.552875 0.968625 0.5524375 0.96675 0.5508125 0.9645625 0.5490625 0.962875 0.54675 0.96 0.5445625 0.9575 0.5425 0.954375 0.540875 0.951 0.539375 0.9456875 0.5384375 0.94175 0.53775 0.9379375 0.537375 0.9349375 0.535125 0.929125 0.533 0.923375 0.53075 0.917 0.5290625 0.9094375 0.5279375 0.9043125 0.527 0.897125 0.525625 0.890875 0.5251875 0.885 0.525 0.8774375 0.5246875 0.8723125 0.52475 0.86875 0.5255625 0.86625 0.5266875 0.865125 0.5278125 0.866
0 0.507 0.769375 0.508 0.7723125 0.509875 0.7755625 0.5115 0.77725 0.5134375 0.7796875 0.5150625 0.7835 0.518125 0.7881875 0.51975 0.791125 0.5206875 0.7930625 0.5211875 0.795875 0.5225625 0.7986875 0.5249375 0.8004375 0.527625 0.8015625 0.529875 0.8025625 0.5355625 0.8046875 0.537875 0.8049375 0.5395 0.8043125 0.538125 0.803375 0.536125 0.8021875 0.534125 0.800625 0.5316875 0.7989375 0.528875 0.7968125 0.527625 0.795625 0.525 0.793 0.523625 0.791 0.5220625 0.7883125 0.52 0.7846875 0.51875 0.78175 0.516875 0.7788125 0.515375 0.776625 0.514625 0.7739375 0.5134375 0.77125 0.5116875 0.7688125 0.50975 0.7675625 0.508625 0.7675 0.50775 0.7681875
0 0.5198125 0.6346875 0.5185 0.6385 0.5185 0.6426875 0.518625 0.645625 0.519 0.647875 0.51975 0.6509375 0.521 0.6520625 0.523 0.6520625 0.5245625 0.6501875 0.5253125 0.64575 0.525375 0.6425625 0.5254375 0.6391875 0.525375 0.6349375 0.5255 0.6315 0.526 0.628875 0.5265 0.626625 0.5271875 0.6245625 0.528125 0.621875 0.5288125 0.61975 0.5291875 0.6178125 0.5281875 0.617375 0.5261875 0.618 0.524625 0.6193125 0.523625 0.621375 0.5235625 0.6238125 0.523375 0.627125 0.5226875 0.6283125 0.521125 0.6313125 0.52025 0.633625
0 0.5105625 0.507 0.5118125 0.5080625 0.51475 0.510125 0.5165625 0.512125 0.5169375 0.5135 0.516875 0.5155625 0.5173125 0.5180625 0.518625 0.518875 0.5201875 0.5173125 0.5215625 0.514125 0.520625 0.5131875 0.52025 0.5121875 0.5203125 0.50925 0.5195625 0.507 0.517375 0.5051875 0.51525 0.5041875 0.5135 0.504125 0.5114375 0.5046875 0.5104375 0.505625
0 0.50175 0.3411875 0.5035 0.3434375 0.5058125 0.345625 0.507875 0.3479375 0.5093125 0.34925 0.5130625 0.3528125 0.5145 0.3550625 0.515625 0.3566875 0.516125 0.35875 0.51675 0.3619375 0.5173125 0.3648125 0.5168125 0.36675 0.5145 0.36875 0.5140625 0.3693125 0.5156875 0.369375 0.5183125 0.36975 0.5205625 0.3691875 0.5211875 0.367875 0.5213125 0.365625 0.52075 0.36325 0.5198125 0.359875 0.5184375 0.355 0.51775 0.353 0.516 0.3508125 0.51375 0.3488125 0.512625 0.3478125 0.5109375 0.346375 0.50925 0.3445625 0.50725 0.3429375 0.5050625 0.34125 0.504 0.3404375 0.502625 0.3400625 0.5020625 0.34025
0 0.62475 0.1304375 0.6245 0.1325 0.6246875 0.134375 0.627125 0.136375 0.629375 0.1379375 0.6311875 0.1386875 0.6315 0.13825 0.6305625 0.1364375 0.6298125 0.1345 0.62925 0.13275 0.6283125 0.13175 0.628 0.130375 0.6273125 0.129375 0.626375 0.129125 0.6255 0.1295
0 0.618 0.25875 0.6203125 0.257 0.6224375 0.2553125 0.623875 0.2543125 0.626 0.2519375 0.6278125 0.2494375 0.629125 0.247 0.627375 0.247625 0.6246875 0.2493125 0.6225625 0.2510625 0.6205625 0.252625 0.6188125 0.2541875 0.6176875 0.25525 0.615875 0.2566875 0.614625 0.25825 0.6125 0.2593125 0.6110625 0.26025 0.611 0.262125 0.612125 0.2638125 0.61425 0.264125 0.6159375 0.263 0.6169375 0.2614375 0.616875 0.26
0 0.6415 0.4799375 0.643625 0.479 0.647 0.4785625 0.650375 0.4781875 0.653875 0.4780625 0.656625 0.478 0.6589375 0.477875 0.6595 0.477625 0.6573125 0.4763125 0.6553125 0.475625 0.6505625 0.47525 0.647375 0.4754375 0.6434375 0.4760625 0.641875 0.4766875 0.6405625 0.4783125 0.6405 0.479375
0 0.6501875 0.6344375 0.651375 0.63575 0.651625 0.6373125 0.6513125 0.6391875 0.65 0.64075 0.6480625 0.64225 0.6459375 0.643625 0.645125 0.6445625 0.6460625 0.6445625 0.64825 0.6444375 0.6508125 0.6431875 0.65375 0.6415 0.6556875 0.6395625 0.6555625 0.637125 0.6546875 0.6346875 0.6558125 0.633625 0.657375 0.632875 0.657875 0.6323125 0.657375 0.632 0.6555625 0.63125 0.6541875 0.63075 0.6525625 0.630375 0.6508125 0.631 0.6499375 0.632625 0.6498125 0.6336875
0 0.64475 0.7488125 0.6451875 0.7518125 0.6458125 0.75475 0.6459375 0.7585625 0.645125 0.762375 0.644125 0.7671875 0.6424375 0.771 0.6395 0.7758125 0.6375625 0.779 0.635875 0.7815 0.6346875 0.7838125 0.6348125 0.785375 0.6365 0.785375 0.6393125 0.783375 0.6419375 0.7808125 0.64425 0.777875 0.6461875 0.7748125 0.6475 0.772125 0.6479375 0.7695625 0.6484375 0.7668125 0.64875 0.7635625 0.6490625 0.7604375 0.649375 0.758125 0.6504375 0.754 0.6503125 0.751125 0.649625 0.7485 0.6483125 0.746625 0.647 0.7461875 0.6455625 0.7468125
0 0.7873125 0.7695625 0.7883125 0.7714375 0.789875 0.774375 0.79125 0.776875 0.793 0.778875 0.7945 0.779875 0.7965 0.78 0.7975 0.7795625 0.7975 0.778 0.7964375 0.7773125 0.7948125 0.775625 0.7933125 0.77375 0.791 0.771875 0.7899375 0.7708125 0.788625 0.769875
0 0.7535 0.358125 0.7565 0.3563125 0.7593125 0.35475 0.763375 0.35325 0.7664375 0.3520625 0.7715 0.35075 0.776 0.350375 0.7789375 0.349875 0.782125 0.3495625 0.7833125 0.349 0.782 0.3483125 0.7786875 0.3480625 0.7745 0.348 0.770625 0.3485 0.7653125 0.3495625 0.7619375 0.351125 0.7583125 0.3526875 0.7544375 0.353875 0.751875 0.355 0.7504375 0.356 0.7495 0.35725 0.749875 0.358375 0.750625 0.3593125 0.7521875 0.3593125
0 0.769375 0.1219375 0.770875 0.119 0.7719375 0.1175 0.7731875 0.1178125 0.77375 0.12 0.7724375 0.124 0.7711875 0.1278125 0.770125 0.1313125 0.7691875 0.1345625 0.7679375 0.1389375 0.766875 0.141375 0.7645625 0.1454375 0.7625625 0.14975 0.759875 0.15575 0.7579375 0.15825 0.7564375 0.159125 0.7554375 0.1568125 0.756125 0.1545 0.758 0.1513125 0.7599375 0.1481875 0.7619375 0.1446875 0.762875 0.1428125 0.7649375 0.139625 0.7658125 0.1339375 0.767625 0.127875 0.768125 0.125375 0.7685625 0.1231875
0 0.8890625 0.506 0.890625 0.5070625 0.89275 0.508875 0.8935625 0.510375 0.8935625 0.512125 0.89275 0.5135625 0.8913125 0.5148125 0.8894375 0.5158125 0.888625 0.5164375 0.889375 0.5175 0.8915625 0.518 0.8940625 0.5176875 0.896 0.5161875 0.897 0.5143125 0.8968125 0.5120625 0.896375 0.510625 0.896125 0.5088125 0.8959375 0.50675 0.894625 0.5051875 0.8925625 0.5036875 0.891 0.5033125 0.8896875 0.50375 0.8888125 0.505
0 0.872 0.626875 0.8726875 0.629375 0.8745 0.6324375 0.8761875 0.635 0.877875 0.638125 0.879 0.63975 0.879875 0.640125 0.8799375 0.6379375 0.8791875 0.63575 0.878125 0.6329375 0.876625 0.6300625 0.8755 0.6281875 0.8748125 0.6259375 0.873875 0.625125 0.873125 0.625125 0.87225 0.625875
0 0.84224398 0.8878012 0.84375 0.89006024 0.84575803 0.89432731 0.84726406 0.89558233 0.84738956 0.8936998 0.84738956 0.89206827 0.84889558 0.89068775 0.84814257 0.88955823 0.84663655 0.88817771 0.84450301 0.88692269 0.84274598 0.88554217 0.84123996 0.88629518
