# Supplementary material for: VanillaNet-YOLOv8 segment: detection of nano-iron oxide regulation on rice seedling growth vitality under salt stress
Source: Front Plant Sci. 2025 Sep 17;16:1631279. doi: 10.3389/fpls.2025.1631279 (PMC12484053; doi:10.3389/fpls.2025.1631279)
Supplement: Supplementary file 5 [file DataSheet5.zip › label/test/500-2024-3-19-13-25-18.txt]

0 0.12368421 0.09401316 0.12578947 0.09032895 0.12776316 0.08960526 0.13138158 0.09111842 0.13125 0.09322368 0.12914474 0.09657895 0.13065789 0.09802632 0.13269737 0.09881579 0.13427632 0.09973684 0.13309211 0.10118421 0.13394737 0.10236842 0.13592105 0.10355263 0.13644737 0.10467105 0.13625 0.10657895 0.13460526 0.10736842 0.13125 0.10690789 0.12960526 0.10585526 0.12697368 0.10625 0.12559211 0.10552632 0.12421053 0.10453947 0.12197368 0.10184211 0.12269737 0.09973684 0.1225 0.09703947 0.12335526 0.09513158
0 0.11546053 0.25401316 0.11598684 0.25657895 0.11546053 0.25835526 0.11532895 0.26072368 0.11434211 0.26263158 0.11513158 0.26506579 0.11671053 0.26631579 0.11914474 0.26552632 0.11934211 0.26375 0.11855263 0.26085526 0.11861842 0.25875 0.11947368 0.25651316 0.12085526 0.25407895 0.12019737 0.25203947 0.11743421 0.25144737 0.11618421 0.25164474 0.11565789 0.25296053
0 0.05493421 0.39796053 0.05822368 0.39973684 0.06052632 0.40157895 0.06467105 0.40355263 0.06940789 0.40565789 0.07342105 0.40638158 0.07789474 0.40763158 0.08013158 0.40796053 0.08151316 0.40730263 0.08361842 0.40657895 0.08881579 0.4075 0.09394737 0.40809211 0.09947368 0.40855263 0.10671053 0.40927632 0.11414474 0.41046053 0.12013158 0.41144737 0.12467105 0.41203947 0.12953947 0.41282895 0.13184211 0.4125 0.13381579 0.41131579 0.13190789 0.40953947 0.13032895 0.40868421 0.12230263 0.40828947 0.11296053 0.40703947 0.10585526 0.40638158 0.09828947 0.40559211 0.09401316 0.40513158 0.08855263 0.40447368 0.08618421 0.40414474 0.08328947 0.40335526 0.08125 0.40078947 0.07914474 0.39848684 0.07440789 0.39611842 0.06888158 0.39486842 0.06460526 0.39414474 0.06052632 0.39335526 0.05796053 0.39421053 0.05572368 0.39493421 0.05480263 0.39671053
0 0.07664474 0.51013158 0.07914474 0.51164474 0.08184211 0.51263158 0.08467105 0.51263158 0.08703947 0.51302632 0.09243421 0.51394737 0.09546053 0.51453947 0.10131579 0.51513158 0.10361842 0.51546053 0.10848684 0.51572368 0.11078947 0.51559211 0.11585526 0.51651316 0.11927632 0.51664474 0.12098684 0.51552632 0.11947368 0.51348684 0.11710526 0.51302632 0.11388158 0.51256579 0.10967105 0.51256579 0.10506579 0.51197368 0.10197368 0.51197368 0.09861842 0.51217105 0.09467105 0.51217105 0.09256579 0.51138158 0.08769737 0.51026316 0.08309211 0.50861842 0.08098684 0.50756579 0.07855263 0.50638158 0.07539474 0.50598684 0.07493421 0.50763158 0.07539474 0.50927632
0 0.13019737 0.64243421 0.13157895 0.64059211 0.13355263 0.63855263 0.13519737 0.63763158 0.13815789 0.63782895 0.14118421 0.63677632 0.14111842 0.63598684 0.13861842 0.63519737 0.13736842 0.63407895 0.13519737 0.63302632 0.13375 0.63322368 0.13447368 0.63460526 0.13243421 0.63546053 0.13 0.63703947 0.12815789 0.63888158 0.12690789 0.64105263 0.12618421 0.64322368 0.12631579 0.64717105 0.12651316 0.64815789 0.12769737 0.64572368
0 0.10072368 0.77736842 0.10223684 0.77440789 0.10407895 0.77039474 0.10651316 0.76651316 0.10980263 0.76388158 0.11480263 0.76085526 0.12006579 0.75730263 0.12526316 0.75414474 0.1275 0.75236842 0.12796053 0.74960526 0.12703947 0.74901316 0.12526316 0.74901316 0.12138158 0.75138158 0.11756579 0.75309211 0.11493421 0.75467105 0.11078947 0.75703947 0.10769737 0.75980263 0.10592105 0.76157895 0.10315789 0.76335526 0.10072368 0.76480263 0.09815789 0.76671053 0.09644737 0.76822368 0.09605263 0.77046053 0.09618421 0.77361842 0.09730263 0.77717105 0.09848684 0.77868421 0.09901316 0.77901316
0 0.11592105 0.90144737 0.11730263 0.89980263 0.12131579 0.89717105 0.12585526 0.89381579 0.12921053 0.89098684 0.13256579 0.88822368 0.13486842 0.88657895 0.13388158 0.88506579 0.13171053 0.88486842 0.12993421 0.88611842 0.12697368 0.88756579 0.12513158 0.88756579 0.12526316 0.88934211 0.12381579 0.89151316 0.12197368 0.89335526 0.11835526 0.89605263 0.11578947 0.89815789 0.11361842 0.89980263 0.11171053 0.90131579 0.11059211 0.90190789 0.10947368 0.90421053 0.11032895 0.90611842 0.11184211 0.9075 0.11315789 0.90796053 0.11506579 0.90776316 0.11559211 0.90625 0.11592105 0.90388158 0.11532895 0.90217105
0 0.24828947 0.87519737 0.24730263 0.87868421 0.24651316 0.88309211 0.24657895 0.88776316 0.24828947 0.89427632 0.24927632 0.89921053 0.25138158 0.90427632 0.25539474 0.91407895 0.25723684 0.91710526 0.25868421 0.92059211 0.25960526 0.92414474 0.26065789 0.92598684 0.26230263 0.93032895 0.26453947 0.93592105 0.26611842 0.93901316 0.2675 0.94 0.26888158 0.93717105 0.26776316 0.93085526 0.26532895 0.92631579 0.26236842 0.91914474 0.25901316 0.91296053 0.25618421 0.90723684 0.25335526 0.90039474 0.25197368 0.89375 0.25111842 0.88657895 0.25157895 0.88046053 0.25309211 0.87697368 0.25598684 0.87644737 0.25723684 0.87539474 0.25506579 0.87328947 0.25217105 0.87282895 0.24993421 0.87361842
0 0.38407895 0.92309211 0.38440789 0.92828947 0.38598684 0.93276316 0.38815789 0.93789474 0.39065789 0.94375 0.39315789 0.94888158 0.39473684 0.95427632 0.39730263 0.95927632 0.39960526 0.96552632 0.40164474 0.97085526 0.40434211 0.97960526 0.40598684 0.98473684 0.40782895 0.99052632 0.41039474 0.99677632 0.41289474 0.99815789 0.41355263 0.99677632 0.41296053 0.99118421 0.41138158 0.98506579 0.40934211 0.97940789 0.40657895 0.97171053 0.40282895 0.96401316 0.40032895 0.95796053 0.39776316 0.95138158 0.39539474 0.94513158 0.39223684 0.93677632 0.39072368 0.93289474 0.38927632 0.92796053 0.38894737 0.92243421 0.38861842 0.91947368 0.38677632 0.91789474 0.38519737 0.91822368 0.38447368 0.92092105
0 0.39611842 0.74401316 0.39506579 0.74888158 0.39368421 0.75460526 0.39210526 0.76059211 0.39118421 0.76467105 0.39 0.76927632 0.38868421 0.77453947 0.38690789 0.7775 0.38592105 0.77960526 0.38598684 0.77657895 0.38710526 0.77131579 0.38815789 0.76559211 0.38940789 0.76059211 0.39006579 0.75592105 0.39092105 0.75131579 0.39105263 0.74723684 0.39243421 0.74256579 0.39355263 0.74032895 0.39519737 0.74006579 0.39644737 0.74039474
0 0.40223684 0.64710526 0.40368421 0.64519737 0.40690789 0.64243421 0.41065789 0.63934211 0.41486842 0.6375 0.41552632 0.63480263 0.41447368 0.63309211 0.41269737 0.63269737 0.41065789 0.63460526 0.40848684 0.63664474 0.40644737 0.63881579 0.40355263 0.64111842 0.40078947 0.64309211 0.39789474 0.64651316 0.39552632 0.64980263 0.39388158 0.65348684 0.39394737 0.65756579 0.39493421 0.65927632 0.39736842 0.66046053 0.39789474 0.66059211 0.39973684 0.66263158 0.40164474 0.66171053 0.40197368 0.65927632 0.40263158 0.65657895 0.40269737 0.65335526 0.40184211 0.65052632 0.40164474 0.64828947
0 0.27907895 0.50296053 0.28039474 0.50394737 0.28171053 0.505 0.28328947 0.50565789 0.28559211 0.50427632 0.28611842 0.50236842 0.28559211 0.50039474 0.28381579 0.50059211 0.28072368 0.50072368 0.27881579 0.50118421 0.27789474 0.50223684
0 0.33736842 0.50427632 0.34223684 0.50631579 0.34901316 0.5075 0.35282895 0.50763158 0.35703947 0.50828947 0.36190789 0.50855263 0.36618421 0.50894737 0.36907895 0.51013158 0.37236842 0.51256579 0.37717105 0.51605263 0.38046053 0.51815789 0.38282895 0.51934211 0.38578947 0.51967105 0.38644737 0.5175 0.38427632 0.51565789 0.38072368 0.51368421 0.37842105 0.51197368 0.37480263 0.50986842 0.37171053 0.50776316 0.36940789 0.50631579 0.36578947 0.50605263 0.36289474 0.50565789 0.36105263 0.50532895 0.3575 0.50328947 0.35440789 0.50190789 0.35236842 0.50131579 0.35098684 0.50269737 0.35019737 0.50322368 0.34815789 0.50276316 0.34592105 0.50197368 0.34348684 0.50118421 0.34190789 0.50125 0.33743421 0.50125 0.33631579 0.50190789 0.33671053 0.50348684
0 0.37572368 0.37388158 0.37888158 0.37401316 0.38072368 0.37546053 0.38421053 0.37802632 0.38736842 0.37894737 0.39065789 0.37756579 0.39125 0.37493421 0.39098684 0.37309211 0.38842105 0.37177632 0.38440789 0.37105263 0.38032895 0.37105263 0.37756579 0.37164474 0.37486842 0.37269737 0.37375 0.37381579
0 0.38309211 0.24677632 0.38572368 0.2475 0.39013158 0.24697368 0.39381579 0.24618421 0.39789474 0.24513158 0.40125 0.24460526 0.40572368 0.24526316 0.40815789 0.24598684 0.41098684 0.24651316 0.41526316 0.24671053 0.41881579 0.24598684 0.42197368 0.24578947 0.425 0.24493421 0.42789474 0.24361842 0.42894737 0.24256579 0.42881579 0.24026316 0.42828947 0.23802632 0.42664474 0.23677632 0.42368421 0.23611842 0.42092105 0.23618421 0.41618421 0.2375 0.41019737 0.23888158 0.40638158 0.24006579 0.40434211 0.24125 0.40144737 0.24190789 0.39855263 0.24236842 0.39414474 0.24328947 0.38973684 0.24375 0.38651316 0.24394737 0.38414474 0.24467105 0.38289474 0.24611842
0 0.49822368 0.24848684 0.49927632 0.25217105 0.50052632 0.25526316 0.50315789 0.25809211 0.50480263 0.26236842 0.50638158 0.26848684 0.5075 0.27440789 0.50756579 0.27809211 0.50796053 0.28144737 0.50901316 0.28276316 0.51078947 0.28322368 0.51361842 0.28322368 0.51434211 0.28151316 0.51243421 0.27796053 0.51092105 0.27263158 0.51006579 0.26605263 0.50809211 0.26184211 0.50690789 0.25723684 0.50723684 0.25046053 0.50657895 0.24473684 0.50532895 0.24348684 0.50322368 0.24361842 0.50164474 0.24467105 0.50032895 0.24671053 0.49894737 0.24697368
0 0.50434211 0.50697368 0.50888158 0.51230263 0.51421053 0.51717105 0.51809211 0.51967105 0.52190789 0.52296053 0.52592105 0.52651316 0.52855263 0.52868421 0.53032895 0.53078947 0.53144737 0.53414474 0.53493421 0.53677632 0.53953947 0.54032895 0.54322368 0.54223684 0.54736842 0.54381579 0.55177632 0.54467105 0.55559211 0.54394737 0.55703947 0.54184211 0.55546053 0.53934211 0.55177632 0.53703947 0.54611842 0.53447368 0.54098684 0.53223684 0.53611842 0.53 0.53085526 0.52657895 0.52572368 0.52157895 0.52092105 0.51736842 0.51592105 0.51302632 0.51256579 0.50993421 0.50993421 0.50677632 0.50802632 0.50421053 0.50631579 0.50348684 0.50460526 0.50414474 0.50421053 0.50565789
0 0.50434211 0.62434211 0.50875 0.62592105 0.51118421 0.62815789 0.51401316 0.63052632 0.51828947 0.63328947 0.52236842 0.63565789 0.52407895 0.63684211 0.52585526 0.63565789 0.525 0.63335526 0.52315789 0.63190789 0.51848684 0.62914474 0.51638158 0.62776316 0.51315789 0.62565789 0.51032895 0.62460526 0.50934211 0.62289474 0.50723684 0.62203947 0.50427632 0.62125 0.50171053 0.62177632 0.50230263 0.62447368
0 0.50927632 0.77105263 0.50618421 0.77394737 0.50401316 0.77789474 0.50026316 0.78190789 0.49644737 0.78657895 0.49342105 0.79098684 0.49065789 0.79473684 0.48776316 0.79789474 0.48513158 0.80164474 0.48263158 0.805 0.47986842 0.80894737 0.47828947 0.81236842 0.47756579 0.81657895 0.47776316 0.82092105 0.47993421 0.82335526 0.48368421 0.82414474 0.48519737 0.82269737 0.48703947 0.81947368 0.48848684 0.81565789 0.48802632 0.80921053 0.48743421 0.80572368 0.48710526 0.80467105 0.49098684 0.79973684 0.49414474 0.79565789 0.49914474 0.78960526 0.50263158 0.78559211 0.50578947 0.78217105 0.50967105 0.77815789 0.51335526 0.77322368 0.51342105 0.77125 0.51197368 0.76973684
0 0.49809211 0.87782895 0.49861842 0.88190789 0.49967105 0.88848684 0.50098684 0.89611842 0.50184211 0.90302632 0.50328947 0.90815789 0.50328947 0.91302632 0.50394737 0.91842105 0.50453947 0.92315789 0.50375 0.92559211 0.50296053 0.92881579 0.50282895 0.93342105 0.50302632 0.93842105 0.50407895 0.94296053 0.50552632 0.94644737 0.50684211 0.94717105 0.50894737 0.94440789 0.50953947 0.93980263 0.50888158 0.93289474 0.50802632 0.92710526 0.50802632 0.92296053 0.50690789 0.91638158 0.50664474 0.90736842 0.50565789 0.90164474 0.50407895 0.89276316 0.50348684 0.88631579 0.50263158 0.87953947 0.50223684 0.87723684 0.50065789 0.87585526 0.49934211 0.87578947
0 0.61802632 0.87203947 0.62368421 0.87322368 0.62677632 0.87368421 0.63197368 0.87388158 0.63894737 0.87394737 0.64631579 0.87427632 0.64980263 0.87434211 0.65453947 0.87460526 0.65809211 0.87447368 0.66111842 0.87532895 0.66638158 0.87559211 0.67342105 0.87572368 0.67388158 0.87342105 0.67092105 0.87171053 0.66671053 0.87072368 0.66157895 0.87078947 0.65565789 0.87072368 0.64940789 0.87105263 0.64243421 0.87078947 0.63690789 0.87092105 0.63032895 0.87072368 0.62513158 0.87026316 0.62131579 0.86986842 0.61802632 0.86907895 0.61638158 0.87026316 0.61618421 0.87177632
0 0.61980263 0.77302632 0.62256579 0.77578947 0.62427632 0.77848684 0.62690789 0.77993421 0.63381579 0.78546053 0.63888158 0.78927632 0.6425 0.79322368 0.64638158 0.79671053 0.64769737 0.79927632 0.64789474 0.80151316 0.64743421 0.80421053 0.65065789 0.80598684 0.65368421 0.80486842 0.65631579 0.80605263 0.65710526 0.81 0.65822368 0.81171053 0.65986842 0.81118421 0.66118421 0.80875 0.66111842 0.80625 0.65927632 0.80388158 0.65638158 0.80157895 0.65263158 0.79842105 0.64973684 0.79526316 0.64506579 0.79039474 0.64105263 0.78585526 0.63684211 0.78131579 0.63210526 0.77710526 0.62664474 0.77230263 0.62361842 0.76986842 0.62157895 0.76901316 0.61914474 0.77144737
0 0.65157895 0.59986842 0.65078947 0.60282895 0.64907895 0.60526316 0.64664474 0.60822368 0.64421053 0.61151316 0.6425 0.61565789 0.64263158 0.61782895 0.64421053 0.61638158 0.64651316 0.61394737 0.65006579 0.61289474 0.65111842 0.61019737 0.65217105 0.60763158 0.65388158 0.60598684 0.65651316 0.60447368 0.65539474 0.60125 0.65460526 0.59855263 0.6525 0.59842105
0 0.68006579 0.45026316 0.67664474 0.45506579 0.67381579 0.45888158 0.67164474 0.46342105 0.66868421 0.46638158 0.66414474 0.47072368 0.65973684 0.47453947 0.65598684 0.47960526 0.65230263 0.48407895 0.65032895 0.48776316 0.64815789 0.49263158 0.64447368 0.49782895 0.64236842 0.50131579 0.64203947 0.50467105 0.64493421 0.50348684 0.64763158 0.49967105 0.65190789 0.49289474 0.65697368 0.48375 0.65993421 0.47881579 0.66493421 0.47328947 0.67085526 0.47 0.67480263 0.46697368 0.67888158 0.46092105 0.68388158 0.45394737 0.68506579 0.45118421 0.68388158 0.45032895 0.68085526 0.44993421
0 0.65434211 0.38006579 0.65723684 0.38157895 0.66197368 0.38269737 0.66368421 0.38026316 0.66664474 0.37769737 0.66638158 0.37605263 0.66460526 0.37578947 0.66157895 0.37776316 0.65901316 0.37815789 0.65565789 0.37776316 0.65381579 0.37855263
0 0.65855263 0.21677632 0.65546053 0.22111842 0.65381579 0.22453947 0.65302632 0.22828947 0.65289474 0.23322368 0.65328947 0.23875 0.65447368 0.24289474 0.65684211 0.24486842 0.65894737 0.24401316 0.66059211 0.24157895 0.65934211 0.23947368 0.65822368 0.23611842 0.65769737 0.23177632 0.65875 0.22756579 0.66019737 0.22414474 0.66335526 0.22078947 0.66565789 0.21769737 0.66611842 0.21559211 0.66486842 0.21368421 0.66381579 0.21269737 0.66230263 0.21309211 0.66052632 0.21427632 0.65934211 0.21572368
0 0.63046053 0.10657895 0.63302632 0.10717105 0.63276316 0.10868421 0.63151316 0.11105263 0.63210526 0.11361842 0.63572368 0.11546053 0.63802632 0.11618421 0.64026316 0.11796053 0.64315789 0.12125 0.64618421 0.12453947 0.6475 0.12631579 0.65019737 0.12625 0.65144737 0.12546053 0.65197368 0.12381579 0.64881579 0.12131579 0.64618421 0.11875 0.64322368 0.11664474 0.6425 0.11467105 0.64269737 0.11144737 0.63980263 0.10848684 0.63782895 0.10782895 0.63684211 0.10657895 0.63598684 0.10473684 0.63552632 0.10289474 0.63276316 0.10184211 0.63026316 0.10282895 0.62934211 0.10480263
0 0.55513158 0.125 0.55973684 0.11986842 0.5625 0.11315789 0.56565789 0.10539474 0.56730263 0.09953947 0.57 0.09065789 0.57276316 0.08381579 0.57730263 0.07309211 0.57967105 0.06769737 0.58263158 0.06289474 0.58940789 0.05546053 0.59315789 0.05164474 0.59348684 0.04684211 0.59434211 0.04388158 0.59835526 0.04052632 0.60151316 0.03973684 0.60197368 0.03723684 0.60164474 0.03453947 0.6 0.03322368 0.59703947 0.03427632 0.59394737 0.03671053 0.59013158 0.03986842 0.58690789 0.04572368 0.58440789 0.05105263 0.57973684 0.05986842 0.57684211 0.06546053 0.57506579 0.06960526 0.57223684 0.07526316 0.56828947 0.08480263 0.56552632 0.09144737 0.56368421 0.09631579 0.56105263 0.10256579 0.55921053 0.10717105 0.55710526 0.11085526 0.55519737 0.11585526 0.55434211 0.11947368 0.55407895 0.12197368 0.55414474 0.12401316
0 0.22364149 0.26422591 0.23125997 0.26508031 0.23702723 0.26529392 0.2437913 0.26607712 0.25283379 0.26479551 0.25874345 0.26280189 0.26607712 0.26087947 0.27248519 0.25796024 0.2828093 0.25304739 0.29213659 0.24856175 0.29690704 0.2437201 0.30075188 0.23944805 0.30110788 0.23674242 0.29947027 0.23560321 0.29868706 0.23567441 0.29704944 0.23709843 0.29534062 0.23937685 0.29206539 0.24322169 0.28615573 0.24699533 0.27633003 0.25247779 0.26515152 0.25767544 0.25881465 0.25988266 0.25290499 0.26187628 0.24792094 0.26130668 0.24151287 0.26038107 0.23375199 0.25981146 0.22599111 0.25909945 0.22114946 0.25988266 0.21573821 0.26080827 0.21111016 0.26237469 0.21061176 0.2633003 0.21331738 0.2636563 0.21823023 0.2637987 0.22114946 0.26436831
0 0.25276259 0.36974539 0.25489861 0.3708846 0.25618022 0.37209501 0.25781784 0.37302062 0.25988266 0.37266462 0.26223229 0.37166781 0.26237469 0.36988779 0.26102187 0.36896218 0.25881465 0.36889098 0.25553942 0.36825017 0.2534746 0.36825017 0.25162338 0.36853497
0 0.25119617 0.60299897 0.25625142 0.6050638 0.25852985 0.60648781 0.26038107 0.60684381 0.26429711 0.60776942 0.26586352 0.60919344 0.26856915 0.61154306 0.26970836 0.61161426 0.26985076 0.60947824 0.26771474 0.60691501 0.26308669 0.605135 0.25938426 0.60335498 0.25639383 0.60171736 0.25340339 0.60015095 0.25176578 0.59829973 0.25034176 0.59780132 0.24998576 0.59879813 0.25069777 0.60150376
0 0.22627592 0.75978298 0.22769993 0.75835897 0.22926635 0.75857257 0.22955115 0.76085099 0.22841194 0.76626225 0.22535031 0.77459273 0.22314308 0.78043119 0.22029506 0.78940248 0.21801663 0.79595295 0.21566701 0.80172021 0.21324618 0.80741627 0.21089656 0.81503475 0.20883174 0.82101561 0.20840453 0.82692527 0.20676692 0.83198052 0.2052005 0.83845979 0.20221007 0.84671907 0.20043005 0.84750228 0.19936204 0.84344384 0.19872123 0.83696457 0.19971805 0.82899009 0.20213887 0.82279563 0.2052005 0.81717077 0.20890294 0.81005069 0.21153737 0.80350023 0.215311 0.79338972 0.21694862 0.78776487 0.21887104 0.7810008 0.22022386 0.77630155 0.22186147 0.76996468 0.22399749 0.76348542
0 0.77940888 0.12544187 0.78620058 0.12364166 0.792174 0.12151414 0.79790194 0.1202049 0.80289343 0.11889565 0.8081304 0.11480427 0.80853954 0.11063106 0.80755761 0.10694881 0.80583922 0.10694881 0.80362988 0.1080944 0.80101139 0.11071288 0.79921118 0.11275858 0.79765645 0.1128404 0.79536528 0.11496792 0.79201034 0.11799555 0.78873723 0.11979576 0.78480951 0.12012307 0.7815364 0.12028672 0.77965436 0.11995941 0.77867243 0.11922296 0.77744501 0.11955027 0.77433556 0.12126866 0.77351728 0.12282338 0.77433556 0.12445994 0.77662673 0.12560553
0 0.86172755 0.10318473 0.86434603 0.0998298 0.86540979 0.09950249 0.86737366 0.09753862 0.86901021 0.09328358 0.87391987 0.08812844 0.88144802 0.0824005 0.88529393 0.07978201 0.89020359 0.0765089 0.89429497 0.07446321 0.89715894 0.072663 0.90026839 0.07029 0.90018657 0.06947172 0.89707711 0.07110827 0.89306756 0.07331762 0.889058 0.07487235 0.88553941 0.0770817 0.87923868 0.08158222 0.87588374 0.08460985 0.87301977 0.08706468 0.86876473 0.09017413 0.86549162 0.09246531 0.86295496 0.09369272 0.86172755 0.0939382 0.86131841 0.09680217 0.85935454 0.09901152 0.85747251 0.10040259 0.85583595 0.1036757 0.85559047 0.10719429 0.85559047 0.10817622 0.8571452 0.10613053 0.8595182 0.10400301
0 0.91892511 0.26356703 0.92358929 0.26454897 0.92759885 0.26463079 0.93520882 0.26471262 0.94028214 0.26561273 0.94412804 0.266431 0.9496105 0.26839487 0.95443833 0.26929497 0.95705682 0.26855852 0.95844789 0.26585821 0.95738413 0.26446714 0.95443833 0.26454897 0.95214716 0.26413983 0.94805577 0.26217596 0.94584643 0.26184865 0.94232783 0.26209413 0.93831828 0.26250327 0.93128109 0.26176682 0.92522584 0.26078489 0.9215436 0.2596393 0.91884328 0.2596393 0.91745221 0.26184865 0.91802501 0.26332155
0 0.87138322 0.51567819 0.8731016 0.51886947 0.87637471 0.52124247 0.88030244 0.52246989 0.8846393 0.52361548 0.88701231 0.52361548 0.88848521 0.52607031 0.89118552 0.52656127 0.8952769 0.52615213 0.89756808 0.52476106 0.90035022 0.5222244 0.90026839 0.52050602 0.89805905 0.52083333 0.89192197 0.52214258 0.88913983 0.52197892 0.88480296 0.52091516 0.88038426 0.51993323 0.87637471 0.51813302 0.87490181 0.51518722 0.87285611 0.51330518 0.87089225 0.51224142 0.87130139 0.51428712
0 0.88488479 0.62573645 0.89380401 0.62696386 0.90190495 0.62950052 0.90869665 0.63244632 0.91655211 0.6347375 0.9253895 0.63866523 0.93209937 0.64103823 0.93864559 0.64455682 0.94535546 0.64848455 0.95443833 0.65323056 0.95975714 0.65658549 0.96712163 0.6613315 0.97072205 0.66288623 0.97203129 0.66190429 0.96933098 0.65805839 0.96540325 0.6545398 0.95795693 0.64946648 0.95173802 0.64643886 0.94682836 0.64357489 0.93831828 0.64112006 0.93299948 0.63850157 0.9262896 0.6356376 0.91884328 0.63285546 0.91229707 0.6303188 0.90730558 0.62810945 0.89814087 0.62426355 0.88946714 0.62229969 0.88308458 0.62107227 0.88062975 0.62131775 0.88054792 0.62303614 0.88169351 0.62557279
0 0.86819194 0.76582548 0.87367439 0.767953 0.8798933 0.77122611 0.88750327 0.7747447 0.89331304 0.77752684 0.89855001 0.78063629 0.90075936 0.78309112 0.90337785 0.78603692 0.90689644 0.79250131 0.90910579 0.79397421 0.91458824 0.79520162 0.91745221 0.79405604 0.91671576 0.7907011 0.9147519 0.78742799 0.91221524 0.7830093 0.90820568 0.77965436 0.90525988 0.77777232 0.90198678 0.77769049 0.90059571 0.77736318 0.89625884 0.77490835 0.88946714 0.77188073 0.88324823 0.7688531 0.87948416 0.76541634 0.87702933 0.76377979 0.87301977 0.76222506 0.87064677 0.76230689 0.86811011 0.76287968
0 0.87367439 0.8488806 0.87702933 0.85174457 0.88300275 0.85559047 0.89102186 0.8609911 0.89895915 0.86786462 0.90476892 0.87326525 0.90935127 0.87743847 0.91409728 0.88210264 0.91761587 0.88643951 0.92088898 0.89012176 0.92260736 0.89445863 0.92268919 0.89838636 0.9244894 0.90247774 0.92743519 0.90877848 0.93087196 0.91131513 0.9330813 0.915652 0.93627258 0.92571681 0.93913655 0.93463603 0.94150956 0.94265515 0.94290063 0.94674653 0.94437353 0.95026512 0.94543729 0.95435651 0.94789212 0.95443833 0.94977416 0.95296544 0.94895588 0.95001964 0.94797395 0.94486449 0.94510998 0.93815462 0.94249149 0.93021733 0.94003666 0.92408026 0.93913655 0.91949791 0.93921838 0.91630662 0.93815462 0.91499738 0.93684538 0.91393362 0.93561796 0.90755106 0.93389958 0.90157764 0.9307083 0.89568604 0.92522584 0.88922165 0.92129811 0.88406651 0.9162248 0.87899319 0.91213341 0.87449267 0.90665096 0.86941935 0.90174129 0.86491883 0.89462228 0.85910906 0.88873069 0.85485402 0.88390285 0.85076263 0.87874771 0.84732587 0.87588374 0.8459348 0.87408353 0.84560749 0.87326525 0.84748953
0 0.72834352 0.85619502 0.73356195 0.85992247 0.73803489 0.86420904 0.74213508 0.86719099 0.7460489 0.87035933 0.74940361 0.87278217 0.75275831 0.87539138 0.75518115 0.87855971 0.75834949 0.88471 0.76170419 0.89123304 0.76599076 0.89794245 0.77158193 0.89980617 0.77009095 0.89477412 0.76710899 0.88806471 0.76226331 0.88228716 0.75685851 0.87669599 0.74977635 0.86942746 0.74232146 0.86234531 0.73673028 0.85787237 0.73281646 0.85414492 0.73076636 0.85265394 0.7298345 0.85265394 0.72871627 0.85358581
0 0.75704488 0.61726554 0.76114507 0.62062025 0.76729536 0.6243477 0.77456389 0.6297525 0.78071418 0.63459818 0.78816908 0.64037573 0.79450574 0.64540778 0.79991054 0.64894886 0.80550171 0.65304905 0.80755181 0.65714925 0.81277024 0.66329954 0.81705681 0.66833159 0.82339347 0.67392277 0.82973013 0.67765022 0.83103474 0.67671835 0.83140748 0.67317728 0.82954376 0.66777248 0.82600268 0.66292679 0.82078426 0.65901297 0.81556583 0.65435366 0.8123975 0.65211719 0.80755181 0.65062621 0.80046966 0.64484867 0.79115104 0.63795289 0.78201879 0.63049799 0.77568212 0.62527956 0.77027732 0.62173848 0.76654987 0.61763829 0.76170419 0.61521545 0.75797674 0.61502907
0 0.79115104 0.53153422 0.79525123 0.53395706 0.79841956 0.53544804 0.80158789 0.53731176 0.80401074 0.53917549 0.80867005 0.54234382 0.8123975 0.54327568 0.8103474 0.54010735 0.80699269 0.53768451 0.80550171 0.53600716 0.80363799 0.53395706 0.80158789 0.53395706 0.7995378 0.53116147 0.79581035 0.53004324 0.79338751 0.52836589 0.79115104 0.52799314
