# Supplementary material for: VanillaNet-YOLOv8 segment: detection of nano-iron oxide regulation on rice seedling growth vitality under salt stress
Source: Front Plant Sci. 2025 Sep 17;16:1631279. doi: 10.3389/fpls.2025.1631279 (PMC12484053; doi:10.3389/fpls.2025.1631279)
Supplement: Supplementary file 5 [file DataSheet5.zip › label/test/500-2024-3-19-2-14-20.txt]

0 0.12806898 0.10313917 0.13067895 0.10376917 0.13256894 0.10295918 0.13544892 0.10115919 0.13643891 0.09899921 0.13598891 0.09683923 0.13391893 0.09476924 0.13238894 0.09449924 0.12950896 0.09548924 0.12833897 0.09683923 0.12572899 0.09908921 0.124739 0.1006192 0.12590899 0.10304918
0 0.10907913 0.26126791 0.10934913 0.25865793 0.11006912 0.25757794 0.1119591 0.25604795 0.11384909 0.25568795 0.11411909 0.25802794 0.11528908 0.25820793 0.11735906 0.25550796 0.11897905 0.25415797 0.11924905 0.25280798 0.11717906 0.25145799 0.11420909 0.25118799 0.11159911 0.25163799 0.11132911 0.25271798 0.10970912 0.25343797 0.10691914 0.25505796 0.10493916 0.25784794 0.10628915 0.26054792 0.10736914 0.2622579
0 0.05282958 0.39824681 0.05885953 0.40157679 0.06434949 0.40409677 0.06830945 0.40598675 0.0751494 0.40679675 0.08216934 0.40679675 0.09098927 0.40769674 0.10115919 0.40796674 0.11087911 0.40967672 0.12338901 0.41165671 0.12887897 0.4121067 0.13121895 0.41120671 0.13139895 0.40985672 0.12842897 0.40913673 0.125009 0.40787674 0.12284902 0.40787674 0.11492908 0.40742674 0.10718914 0.40652675 0.1003492 0.40589675 0.09539924 0.40598675 0.0876593 0.40526676 0.08387933 0.40382677 0.08009936 0.40094679 0.07658939 0.39761682 0.07118943 0.39590683 0.06560948 0.39410685 0.06002952 0.39320685 0.05543956 0.39311686 0.05282958 0.39374685 0.05102959 0.39392685 0.05147959 0.39608683
0 0.08279934 0.51155591 0.08639931 0.51362589 0.08900929 0.51416589 0.09305926 0.51461588 0.09863921 0.51677587 0.10520916 0.51740586 0.11348909 0.51722586 0.11816905 0.51623587 0.12032904 0.51398589 0.11861905 0.5128159 0.11645907 0.51317589 0.10988912 0.51371589 0.10313917 0.51434589 0.09854921 0.51380589 0.09323925 0.5122759 0.08855929 0.51083591 0.08513932 0.50993592 0.08342933 0.50912593 0.08279934 0.50741594 0.08198934 0.50570595 0.08153935 0.50714594 0.08153935 0.50993592
0 0.12941896 0.64151487 0.13076895 0.64016488 0.13229894 0.63872489 0.13490892 0.6374649 0.1373389 0.63620491 0.13841889 0.6375549 0.14012888 0.6369249 0.14138887 0.63557492 0.13967888 0.63440492 0.13634891 0.63287494 0.13454892 0.63287494 0.13211894 0.63494492 0.12959896 0.6377349 0.12833897 0.63980488 0.12689898 0.64178487 0.12797898 0.64304486
0 0.1004392 0.76652387 0.10304918 0.76454388 0.10529916 0.7622039 0.10745914 0.76013392 0.11015912 0.75833393 0.11591907 0.75626395 0.12248902 0.75329397 0.12626899 0.750504 0.12689898 0.74906401 0.124559 0.74834401 0.12113903 0.74906401 0.11798906 0.75086399 0.11456908 0.75194398 0.11141911 0.75365397 0.10862913 0.75536396 0.10385917 0.75806394 0.10097919 0.76058392 0.09764922 0.7630139 0.09602923 0.76373389 0.09341925 0.76472388 0.09107927 0.76706386 0.08981928 0.77075383 0.09008928 0.77399381 0.09143927 0.77651379 0.09395925 0.7751638 0.09467924 0.77318381 0.09476924 0.77012384 0.09611923 0.76850385 0.09791922 0.76742386 0.0996292 0.76742386
0 0.11393909 0.89702282 0.11798906 0.89576283 0.12140903 0.89450284 0.124649 0.89279286 0.12788898 0.89081287 0.13085895 0.8879329 0.13418893 0.88577291 0.13319893 0.88397293 0.13157895 0.88433293 0.12761898 0.88676291 0.12419901 0.88928289 0.12005904 0.89171287 0.11708906 0.89378285 0.11456908 0.89441284 0.1129491 0.89441284 0.1120491 0.89333285 0.10970912 0.89351285 0.10826913 0.89450284 0.10808914 0.89693282 0.10934913 0.89819281 0.11186911 0.89756282
0 0.25073799 0.87281302 0.24758802 0.87569299 0.24551804 0.87776298 0.24569803 0.87911297 0.24470804 0.88199294 0.24371805 0.88478292 0.24353805 0.88910289 0.24470804 0.89261286 0.24596803 0.89756282 0.24731802 0.90269278 0.249478 0.90809274 0.25208798 0.9129527 0.25451796 0.91574267 0.25613795 0.91736266 0.25775794 0.92258262 0.26063791 0.9246526 0.26045792 0.92384261 0.25946792 0.91988264 0.25856793 0.91673267 0.25595795 0.9126827 0.25316797 0.90683275 0.25073799 0.90107279 0.24911801 0.89729282 0.24722802 0.89153287 0.24740802 0.88586291 0.24893801 0.88082295 0.250198 0.87857297 0.25262798 0.87650299 0.25550796 0.87641299 0.25829793 0.875513 0.25766794 0.87425301 0.25559796 0.87308302 0.25361797 0.87182303 0.25190798 0.87173303
0 0.2252682 0.75842393 0.22292822 0.7626539 0.22085823 0.76652387 0.21869825 0.76967384 0.21644827 0.7753438 0.2129383 0.78164375 0.21005832 0.7872237 0.20789834 0.79217366 0.20573835 0.79496364 0.20330837 0.79748362 0.2006084 0.8005436 0.19826841 0.80423357 0.19619843 0.81062352 0.19484844 0.81593347 0.19322845 0.82052344 0.19322845 0.82358341 0.19430845 0.82610339 0.19592843 0.8252034 0.19844841 0.82196342 0.20096839 0.81746346 0.20375837 0.81125351 0.20564835 0.80594355 0.20627835 0.80225358 0.21041832 0.79496364 0.21374829 0.78857369 0.21689826 0.78299374 0.22139823 0.7748038 0.22427821 0.76850385 0.22607819 0.76436389 0.22895817 0.75941392 0.22949816 0.75761394 0.22706818 0.75788394
0 0.24893801 0.59858521 0.24857801 0.60173519 0.249478 0.60371517 0.25136799 0.60488516 0.25352797 0.60587515 0.25397797 0.60695514 0.25649795 0.60677515 0.25883793 0.60668515 0.26054792 0.60749514 0.2624379 0.60947512 0.26396789 0.60794514 0.26342789 0.60596515 0.26126791 0.60452516 0.25766794 0.60380517 0.25550796 0.60380517 0.25325797 0.60272518 0.25271798 0.6003852 0.25271798 0.59849521 0.25127799 0.59759522 0.25073799 0.59768522 0.249388 0.59651523
0 0.25325797 0.37016704 0.25514796 0.37124703 0.25784794 0.37250702 0.25919793 0.37277702 0.26153791 0.37169703 0.2628879 0.37016704 0.26072791 0.36881705 0.25865793 0.36863705 0.25622795 0.36881705 0.25361797 0.36863705 0.25208798 0.36899705 0.25208798 0.37070703
0 0.22328821 0.26441788 0.2250882 0.2627979 0.22895817 0.2629779 0.23597811 0.2625279 0.24290806 0.2619879 0.24866801 0.26126791 0.25460796 0.26117791 0.26072791 0.26027792 0.26702786 0.25955792 0.27413781 0.25757794 0.28205774 0.25478796 0.28880769 0.25145799 0.29276766 0.24866801 0.29654763 0.24614803 0.29888761 0.24245806 0.30113759 0.23849809 0.30122759 0.23642811 0.29915761 0.23615811 0.29699762 0.23858809 0.29429765 0.24218806 0.28970768 0.24506804 0.2875477 0.24731802 0.28376773 0.249928 0.27908777 0.25226798 0.27674779 0.25352797 0.27278782 0.25541796 0.27017784 0.25586795 0.26774786 0.25676795 0.26414789 0.25694794 0.25928793 0.25649795 0.25325797 0.25622795 0.24443804 0.25667795 0.23831809 0.25757794 0.23417813 0.25883793 0.22994816 0.25991792 0.22922817 0.25865793 0.22625819 0.25874793 0.2249982 0.26054792 0.22310822 0.2621679 0.22184823 0.26387789
0 0.3874469 0.24560804 0.39185687 0.24308806 0.39617683 0.24164807 0.4001368 0.24101807 0.40481676 0.24137807 0.40742674 0.24137807 0.41111671 0.24056808 0.41462668 0.23867809 0.41804666 0.2370581 0.41966664 0.23552812 0.41948664 0.23372813 0.41813665 0.23210814 0.41678667 0.23219814 0.4126467 0.23345813 0.41066671 0.23453812 0.40742674 0.23588811 0.40382677 0.2372381 0.40076679 0.23831809 0.39797682 0.23912809 0.39473684 0.24002808 0.39086687 0.24119807 0.3879869 0.24218806 0.38420693 0.24308806 0.38258694 0.24407805 0.38357693 0.24434805 0.38591691 0.24470804
0 0.37610699 0.37565699 0.38042696 0.375117 0.38330693 0.37583699 0.3870869 0.37682699 0.38960688 0.374937 0.39023688 0.37286702 0.38825689 0.37160703 0.38618691 0.37187702 0.38312693 0.37259702 0.38159695 0.37214702 0.37952696 0.37097703 0.37565699 0.37160703 0.374667 0.37286702
0 0.35117719 0.50570595 0.35378717 0.50714594 0.35693714 0.50732594 0.35972712 0.50750594 0.3630571 0.50759594 0.36629707 0.50858593 0.36926705 0.51038592 0.37349701 0.51317589 0.37727698 0.51569587 0.38114695 0.51812585 0.38591691 0.51956584 0.38870689 0.51884585 0.38573691 0.51677587 0.38249694 0.51461588 0.37943696 0.5122759 0.37601699 0.50975592 0.37322701 0.50723594 0.36899705 0.50525596 0.36602707 0.50543596 0.3619771 0.50354597 0.35693714 0.50210598 0.35531716 0.500126 0.35378717 0.49904601 0.3505472 0.500576 0.3503672 0.50264598
0 0.41156671 0.63467492 0.40985672 0.6377349 0.40778674 0.64043488 0.40589675 0.64331485 0.40319677 0.64709482 0.40094679 0.65168479 0.4002268 0.65672475 0.3994168 0.65996472 0.40166679 0.66455468 0.40346677 0.66707466 0.40526676 0.66599467 0.40715674 0.66059472 0.40859673 0.65627475 0.40778674 0.6503348 0.40697674 0.64673483 0.40778674 0.64466484 0.41138671 0.64169487 0.41489668 0.63818489 0.41660667 0.63512492 0.41705666 0.63278494 0.41336669 0.63296494
0 0.39293686 0.74132407 0.39185687 0.74582403 0.39122687 0.750414 0.38978688 0.75491396 0.38879689 0.75977392 0.38843689 0.76400389 0.3870869 0.76895385 0.3875369 0.77219382 0.38906689 0.76751386 0.39113687 0.76184391 0.39257686 0.75752394 0.39347685 0.75257398 0.39455684 0.74690402 0.39554684 0.74330405 0.39599683 0.74060408 0.39419685 0.74024408
0 0.38339693 0.91961264 0.38294694 0.92393261 0.38330693 0.92915257 0.38375693 0.93401253 0.38609691 0.93995248 0.3878969 0.94625243 0.39005688 0.95147239 0.39239686 0.95633235 0.39419685 0.96137231 0.39923681 0.96965224 0.40157679 0.97424221 0.40328677 0.97829217 0.40517676 0.98009216 0.40634675 0.97928217 0.40508676 0.97577219 0.40202678 0.96893225 0.39842681 0.96074231 0.39464684 0.95336237 0.39050688 0.94337245 0.3880769 0.93680251 0.3874469 0.93113255 0.3873569 0.92591259 0.3878069 0.92222262 0.38825689 0.91862265 0.3874469 0.91718266 0.38609691 0.91691266 0.38456692 0.91718266
0 0.49832601 0.87767298 0.49895601 0.88091295 0.499406 0.88514292 0.500576 0.89522284 0.50147599 0.90107279 0.50273598 0.90989272 0.50318597 0.91736266 0.50183599 0.91925265 0.50165599 0.92429261 0.50237598 0.92924257 0.50336597 0.93275254 0.50498596 0.9370725 0.50597595 0.9373425 0.50714594 0.93419253 0.50750594 0.92789258 0.50714594 0.92222262 0.50651595 0.91799266 0.50579595 0.9120527 0.50543596 0.90305278 0.50462596 0.89684283 0.50354597 0.8873929 0.50255598 0.88226294 0.50264598 0.87713298 0.50210598 0.87587299 0.49922601 0.87605299
0 0.51317589 0.7745338 0.51029592 0.77867377 0.50822593 0.78191374 0.50417597 0.78578371 0.50066599 0.79001368 0.49706602 0.79514364 0.49436605 0.79937361 0.49436605 0.80144359 0.49625603 0.80522356 0.49544604 0.8125135 0.49409605 0.81656347 0.49157607 0.82061344 0.48905609 0.82133343 0.48653611 0.81998344 0.48455612 0.81611347 0.48491612 0.8122435 0.48680611 0.80729354 0.48923609 0.80288358 0.48968608 0.79919361 0.49148607 0.79676363 0.49571603 0.79235366 0.49895601 0.78659371 0.50363597 0.78065375 0.50777594 0.7748038 0.50984592 0.77039384 0.5120959 0.76850385 0.51380589 0.77021384
0 0.50462596 0.62315501 0.50939592 0.624595 0.51434589 0.62756498 0.51758586 0.62900497 0.51956584 0.62891497 0.51713586 0.62612499 0.51569587 0.625135 0.5127259 0.62351501 0.51047592 0.62207502 0.50876593 0.62090503 0.50696594 0.61946504 0.50516596 0.62009504 0.50336597 0.62099503 0.50318597 0.62261502
0 0.50381597 0.50552596 0.50543596 0.50930593 0.50750594 0.5120059 0.51137591 0.51488588 0.51578587 0.51821585 0.51947584 0.52127583 0.52109583 0.5245158 0.52334581 0.52721578 0.52640579 0.52937576 0.53072575 0.53162575 0.53612571 0.53414573 0.54062567 0.53630571 0.54503564 0.53531572 0.54665563 0.53279574 0.54350565 0.53027576 0.53972568 0.52811578 0.53495572 0.52667579 0.53027576 0.5247858 0.52658579 0.52289582 0.52217582 0.51974584 0.51731586 0.51587587 0.51380589 0.5120059 0.50966592 0.50822593 0.50822593 0.50390597 0.50561596 0.50273598 0.50399597 0.50408597
0 0.50570595 0.25370797 0.50498596 0.25766794 0.50597595 0.26081791 0.50831593 0.26360789 0.50885593 0.26729786 0.50993592 0.2744078 0.51056592 0.27917777 0.5121859 0.28367773 0.51461588 0.28376773 0.51398589 0.28070775 0.5124559 0.27665779 0.5120959 0.27179783 0.51146591 0.26666787 0.51074591 0.26126791 0.51020592 0.25739794 0.51074591 0.25424797 0.5120059 0.25217798 0.51128591 0.24866801 0.50903593 0.24839801 0.50651595 0.250108
0 0.58679531 0.04823961 0.58427533 0.05111959 0.58121535 0.05723954 0.57797538 0.06470948 0.5752754 0.07109943 0.57149543 0.07856937 0.56843545 0.08468932 0.56537548 0.09179927 0.5628555 0.09908921 0.55961552 0.10772914 0.55628555 0.11582907 0.55412557 0.11996904 0.55295558 0.12383901 0.55538556 0.12284902 0.55853553 0.12041904 0.56042552 0.11717906 0.56321549 0.10988912 0.56546548 0.10322917 0.56843545 0.09422925 0.57095543 0.08648931 0.57392541 0.08099935 0.57815537 0.0752394 0.58184535 0.06641947 0.58508532 0.05948952 0.58580531 0.05336957 0.5873353 0.05219958 0.58904529 0.05417957 0.59165527 0.05246958 0.59318525 0.04868961 0.59102527 0.04661963 0.58859529 0.04688962
0 0.63125495 0.10970912 0.63305494 0.11069911 0.63611491 0.11330909 0.63881489 0.11636907 0.64142487 0.11942904 0.64484484 0.12329901 0.64844481 0.12392901 0.65123479 0.12383901 0.65168479 0.12149903 0.64907481 0.11960904 0.64430485 0.11726906 0.64151487 0.11339909 0.64007488 0.10889913 0.6371949 0.10556916 0.63548492 0.10493916 0.63323493 0.10592915 0.63125495 0.10700914 0.63044496 0.10817913
0 0.66059472 0.23003816 0.6631147 0.22661819 0.66689466 0.22328821 0.67004464 0.22229822 0.67193462 0.22238822 0.67139463 0.22616819 0.66887465 0.23057816 0.66518468 0.23354813 0.6623047 0.23588811 0.66104471 0.23840809 0.66041472 0.24200806 0.66104471 0.24488804 0.65870473 0.24596803 0.65672475 0.24488804 0.65591475 0.24128807 0.65537476 0.23894809 0.65321477 0.23813809 0.65393477 0.23669811 0.65663475 0.23480812 0.65870473 0.23300814
0 0.65969472 0.38087695 0.66167471 0.37871697 0.66365469 0.37727698 0.66635467 0.37727698 0.66770466 0.37718698 0.66617467 0.375297 0.6627547 0.375207 0.65969472 0.375117 0.65861473 0.37574699 0.65834473 0.37754698 0.65636475 0.37853697 0.65654475 0.37997696 0.65807474 0.38105695
0 0.67328461 0.45584635 0.67013464 0.4626863 0.66626467 0.46880625 0.66095471 0.4745662 0.65780474 0.47888617 0.65483476 0.48284614 0.65186479 0.4876161 0.64862481 0.49310606 0.64547484 0.49859601 0.64349485 0.50237598 0.64250486 0.50489596 0.64475484 0.50399597 0.64799482 0.50183599 0.65078479 0.49760602 0.65312478 0.49283606 0.65582475 0.4877961 0.65960472 0.48203614 0.66455468 0.47780618 0.66860465 0.47357621 0.67283462 0.46826625 0.6744546 0.46349629 0.67661459 0.45809634 0.67976456 0.45467636 0.68318453 0.45143639 0.67994456 0.45098639 0.67634459 0.45224638 0.67364461 0.45458636
0 0.6498848 0.60227518 0.6494348 0.60542516 0.64718482 0.60902513 0.64655483 0.6126251 0.64790482 0.61181511 0.65114479 0.60911513 0.65231478 0.60632515 0.65321477 0.60470516 0.65456476 0.60182519 0.65438476 0.59894521 0.65312478 0.59696522 0.6504248 0.59687522 0.6499748 0.59867521 0.6503348 0.6003852
0 0.61946504 0.77138383 0.62207502 0.7755238 0.624505 0.77867377 0.62765498 0.78074375 0.63305494 0.78560372 0.6371049 0.78947368 0.64070487 0.79298366 0.64223486 0.79478364 0.64142487 0.79676363 0.64367485 0.79739362 0.64682483 0.79766362 0.64916481 0.79865361 0.65078479 0.80063359 0.6494348 0.80288358 0.64925481 0.80522356 0.65177479 0.80531356 0.65438476 0.80351357 0.65438476 0.80063359 0.65150479 0.79811362 0.64826481 0.79559364 0.64484484 0.79262366 0.64124487 0.78866369 0.63827489 0.78524372 0.63377493 0.77984376 0.63071495 0.77678379 0.62693498 0.77354381 0.624415 0.77048384 0.62180503 0.76895385 0.62000504 0.76931385
0 0.61919505 0.87263302 0.62432501 0.87344301 0.63188494 0.87425301 0.6371049 0.874703 0.64160487 0.875063 0.64781482 0.875063 0.65105479 0.875153 0.65456476 0.87596299 0.65807474 0.87668299 0.66419469 0.87695298 0.66806466 0.87659299 0.66770466 0.874793 0.66527468 0.87326301 0.66167471 0.87272302 0.65555476 0.87236302 0.6497948 0.87317301 0.64367485 0.87290302 0.63593491 0.87227302 0.62981496 0.87128303 0.62675499 0.87119303 0.62261502 0.87047304 0.61955504 0.86993304 0.61775506 0.86975304
0 0.72971416 0.85589315 0.73304414 0.85814313 0.73673411 0.86093311 0.74015408 0.86498308 0.74393405 0.86777306 0.74708402 0.87155303 0.749964 0.875333 0.75365397 0.87839297 0.75617395 0.88082295 0.75824393 0.88478292 0.75950392 0.8876629 0.76139391 0.88919289 0.76184391 0.8872129 0.75860393 0.88127295 0.75581395 0.87794298 0.75185399 0.87281302 0.74924401 0.86759306 0.74276406 0.8622831 0.73853409 0.85877313 0.73466412 0.85499316 0.73169415 0.85211318 0.72953416 0.85094319 0.72926417 0.85391317
0 0.75734394 0.61775506 0.76427389 0.62153503 0.77048384 0.625225 0.77894377 0.63134495 0.78533372 0.63674491 0.79037368 0.64061488 0.79496364 0.64385485 0.79811362 0.64727482 0.80126359 0.65096479 0.80495356 0.65510476 0.81008352 0.66086471 0.8128735 0.66554468 0.81602347 0.67013464 0.82097343 0.6752646 0.82358341 0.67598459 0.82565339 0.67364461 0.82601339 0.66995464 0.82331341 0.66617467 0.82043344 0.66122471 0.81665347 0.65645475 0.81323349 0.65285478 0.81008352 0.6499748 0.80666355 0.64817481 0.80297358 0.64601483 0.79865361 0.64268486 0.79190366 0.6380049 0.78659371 0.63314493 0.77930377 0.62711498 0.77201382 0.62144503 0.76715386 0.61757506 0.76391389 0.61550508 0.76085391 0.61388509 0.75743394 0.61370509 0.75671395 0.61541508
0 0.79118367 0.53045576 0.79406365 0.53243574 0.79667363 0.53414573 0.80063359 0.5369357 0.80315357 0.53873569 0.80459356 0.53819569 0.80288358 0.53567571 0.80189358 0.53315573 0.80063359 0.53234574 0.79649363 0.52973576 0.79244366 0.52712578 0.79118367 0.52712578 0.79028368 0.52883577
0 0.7745338 0.124379 0.77795378 0.124829 0.78128375 0.124469 0.78461372 0.12338901 0.78821369 0.12212902 0.79262366 0.12077903 0.79748362 0.12005904 0.80171359 0.11879905 0.80531356 0.11645907 0.80810354 0.11357909 0.80864353 0.11096911 0.80711354 0.10907913 0.80522356 0.10898913 0.80297358 0.11096911 0.80090359 0.1121391 0.79847361 0.1130391 0.79541364 0.11375909 0.79352365 0.11483908 0.79154367 0.11699906 0.78929369 0.11816905 0.78668371 0.11969904 0.78434373 0.12014904 0.78128375 0.12032904 0.77939376 0.11942904 0.77786378 0.11897905 0.77597379 0.11996904 0.77435381 0.12104903 0.77399381 0.12302902
0 0.86687307 0.09395925 0.86903305 0.09044928 0.87173303 0.0876593 0.87425301 0.08567931 0.87677299 0.08342933 0.87974296 0.08144935 0.88037296 0.07982936 0.87803298 0.08027936 0.87569299 0.08216934 0.87236302 0.08495932 0.86948304 0.0874793 0.86642307 0.09017928 0.86408309 0.09269926 0.8628231 0.09332925 0.86111311 0.09224926 0.85985312 0.09278926 0.86021312 0.09485924 0.85895313 0.09719922 0.85706314 0.0998992 0.85625315 0.10286918 0.85589315 0.10547916 0.85544316 0.10664915 0.85787314 0.10556916 0.86039312 0.10340917 0.8630031 0.10079919 0.86426309 0.09818921 0.86489308 0.09575923 0.86579307 0.09458924
0 0.91898265 0.26351789 0.92195262 0.26369789 0.92789258 0.26423789 0.93437253 0.26567787 0.93995248 0.26639787 0.94769242 0.26927785 0.95255238 0.27035784 0.95714234 0.27098783 0.95867233 0.26981784 0.95705234 0.26810786 0.95408237 0.26765786 0.95192238 0.26666787 0.9499424 0.26468788 0.94832241 0.26468788 0.94445244 0.26441788 0.94310246 0.2620779 0.94175247 0.2628879 0.94031248 0.26378789 0.93626251 0.2625279 0.92942256 0.26126791 0.92681259 0.25955792 0.92429261 0.25874793 0.92195262 0.25928793 0.91916265 0.26018792 0.91817265 0.26144791
0 0.87146303 0.51614587 0.874703 0.51947584 0.87758298 0.52154583 0.88028296 0.52244582 0.88289294 0.52244582 0.8874829 0.52433581 0.88991288 0.52658579 0.89513284 0.52586579 0.89918281 0.52334581 0.90071279 0.52073583 0.8999028 0.51938584 0.89729282 0.52055584 0.89252286 0.52172583 0.88982288 0.52172583 0.88649291 0.52082583 0.88217294 0.52037584 0.87938296 0.51884585 0.87668299 0.51623587 0.87434301 0.51353589 0.87236302 0.5124559 0.87092303 0.51434589
0 0.88019296 0.624865 0.88433293 0.625405 0.88910289 0.62612499 0.89396285 0.62747498 0.89936281 0.63062496 0.90521276 0.63314493 0.91187271 0.63665491 0.91826265 0.64097487 0.9250126 0.64637483 0.93005256 0.65276478 0.93473252 0.65789474 0.93860249 0.6621247 0.94166247 0.66383469 0.94373245 0.6629347 0.94283246 0.66086471 0.94112247 0.65573475 0.93608251 0.65087479 0.93284254 0.64727482 0.92636259 0.64187487 0.92096263 0.63926489 0.91745266 0.6370149 0.91133271 0.63323493 0.90431277 0.62936497 0.89603283 0.62567499 0.89063287 0.62315501 0.88568291 0.62180503 0.88244294 0.62081503 0.87983296 0.62036504 0.87911297 0.62225502
0 0.86786306 0.76517388 0.87182303 0.76760386 0.87740298 0.77084383 0.88118295 0.77291382 0.88559292 0.77732378 0.88829289 0.78002376 0.89243286 0.78587371 0.89333285 0.79001368 0.89414285 0.79478364 0.89504284 0.79784362 0.89855281 0.79829361 0.90215278 0.79649363 0.90260278 0.79199366 0.8999928 0.78452372 0.89819281 0.78200374 0.89396285 0.77957376 0.88991288 0.77696378 0.88586291 0.77372381 0.88199294 0.77039384 0.87911297 0.76760386 0.875063 0.76481388 0.87191302 0.7624739 0.87011304 0.76040392 0.86849305 0.75698394 0.86669307 0.75356397 0.86624307 0.75707394 0.86606307 0.75923393 0.86516308 0.7619339 0.86570307 0.76355389
0 0.875423 0.8505832 0.88163295 0.85418317 0.88577291 0.85688314 0.89180287 0.86102311 0.89657283 0.86435309 0.90152279 0.86885305 0.90548276 0.87218302 0.90917273 0.875513 0.91322269 0.87884297 0.91646267 0.88298294 0.92060264 0.8873929 0.92330261 0.89117287 0.92330261 0.89369285 0.9250126 0.89792282 0.92627259 0.90188278 0.92933257 0.90548276 0.93239254 0.90863273 0.93536252 0.91673267 0.9379725 0.92276262 0.93932249 0.92762258 0.94130247 0.93113255 0.94328245 0.93311254 0.94337245 0.93068255 0.94184247 0.9252826 0.93959248 0.92069263 0.93959248 0.91700266 0.93977248 0.9119627 0.9380625 0.90548276 0.93527252 0.9004428 0.93230254 0.89513284 0.92852257 0.89045288 0.9247426 0.88649291 0.91871265 0.87956296 0.9125027 0.87335301 0.90458276 0.86570307 0.89729282 0.86030312 0.89153287 0.85580315 0.88685291 0.85247318 0.88181295 0.84887321 0.87758298 0.84617323 0.87317301 0.84509324 0.87380301 0.84752322
