# Supplementary material for: VanillaNet-YOLOv8 segment: detection of nano-iron oxide regulation on rice seedling growth vitality under salt stress
Source: Front Plant Sci. 2025 Sep 17;16:1631279. doi: 10.3389/fpls.2025.1631279 (PMC12484053; doi:10.3389/fpls.2025.1631279)
Supplement: Supplementary file 5 [file DataSheet5.zip › label/test/50150-2024-3-18-20-4-9.txt]

0 0.12337748 0.08966887 0.12145695 0.09019868 0.12 0.09152318 0.12119205 0.09251656 0.12384106 0.09284768 0.12562914 0.09092715 0.12397351 0.08728477 0.12218543 0.08470199 0.1213245 0.08556291 0.12304636 0.08741722 0.12397351 0.08927152
0 0.83125828 0.09562914 0.83357616 0.09860927 0.83437086 0.10172185 0.83556291 0.10443709 0.83582781 0.10198675 0.83463576 0.0981457 0.83417219 0.09490066
0 0.14907285 0.30331126 0.14615894 0.30317881 0.14516556 0.30410596 0.14602649 0.30549669 0.14834437 0.30556291 0.15178808 0.30463576 0.15337748 0.30377483
0 0.11715232 0.51317881 0.11304636 0.51331126 0.11039735 0.51476821 0.1102649 0.51576159 0.11463576 0.51675497 0.11860927 0.51635762 0.11900662 0.51483444 0.1186755 0.51258278
0 0.8807947 0.75874172 0.88258278 0.7613245 0.88509934 0.76317881 0.88728477 0.76377483 0.88827815 0.76251656 0.88701987 0.76013245 0.88390728 0.75827815
