# Supplementary material for: VanillaNet-YOLOv8 segment: detection of nano-iron oxide regulation on rice seedling growth vitality under salt stress
Source: Front Plant Sci. 2025 Sep 17;16:1631279. doi: 10.3389/fpls.2025.1631279 (PMC12484053; doi:10.3389/fpls.2025.1631279)
Supplement: Supplementary file 5 [file DataSheet5.zip › label/test/50150-2024-3-19-15-56-57.txt]

0 0.15220779 0.11883117 0.15051948 0.12116883 0.15292208 0.12292208 0.15584416 0.12292208 0.15701299 0.12168831 0.15727273 0.11993506 0.15571429 0.11967532 0.15311688 0.12019481
0 0.87493506 0.75396104 0.87649351 0.75733766 0.87766234 0.75876623 0.87915584 0.76103896 0.88071429 0.7612987 0.88357143 0.76084416 0.88616883 0.75954545 0.8874026 0.75720779 0.88662338 0.75467532 0.88467532 0.75597403 0.88298701 0.75798701 0.88175325 0.75707792 0.88 0.75487013 0.8788961 0.75402597 0.87714286 0.75350649
0 0.12441558 0.51292208 0.12045455 0.51551948 0.11772727 0.5174026 0.1211039 0.51753247 0.12668831 0.51675325 0.13025974 0.51558442 0.12883117 0.51441558 0.12590909 0.5137013
