# Supplementary material for: VanillaNet-YOLOv8 segment: detection of nano-iron oxide regulation on rice seedling growth vitality under salt stress
Source: Front Plant Sci. 2025 Sep 17;16:1631279. doi: 10.3389/fpls.2025.1631279 (PMC12484053; doi:10.3389/fpls.2025.1631279)
Supplement: Supplementary file 5 [file DataSheet5.zip › label/test/50150-2024-3-19-8-29-37.txt]

0 0.88155844 0.75071429 0.87863636 0.75123377 0.87564935 0.75201299 0.87597403 0.75422078 0.87844156 0.75577922 0.88032468 0.75603896 0.88233766 0.75448052 0.88448052 0.75344156 0.8837013 0.75175325
0 0.24045455 0.89558442 0.24012987 0.8975974 0.23928571 0.89915584 0.23681818 0.90064935 0.23753247 0.90227273 0.24097403 0.90116883 0.24201299 0.89831169 0.24201299 0.89623377
0 0.79227273 0.42019481 0.79103896 0.42272727 0.79116883 0.42480519 0.79376623 0.42181818 0.79558442 0.42324675 0.79883117 0.42376623 0.79857143 0.42103896 0.79714286 0.41941558 0.79383117 0.42019481
