# Supplementary material for: VanillaNet-YOLOv8 segment: detection of nano-iron oxide regulation on rice seedling growth vitality under salt stress
Source: Front Plant Sci. 2025 Sep 17;16:1631279. doi: 10.3389/fpls.2025.1631279 (PMC12484053; doi:10.3389/fpls.2025.1631279)
Supplement: Supplementary file 5 [file DataSheet5.zip › label/test/5090-2024-3-19-8-9-54.txt]

0 0.72673333 0.10786667 0.7338 0.10706667 0.73893333 0.10633333 0.7426 0.10626667 0.74693333 0.10706667 0.7498 0.1092 0.7518 0.11153333 0.752 0.11366667 0.75173333 0.11533333 0.74953333 0.11606667 0.74633333 0.11473333 0.74433333 0.11313333 0.7412 0.1114 0.7364 0.1102 0.73353333 0.11013333 0.73033333 0.11093333 0.7276 0.11126667 0.72646667 0.1092
0 0.74915254 0.60577527 0.75329567 0.60627746 0.7561833 0.60740741 0.75856874 0.60903955 0.76070308 0.61079724 0.76308851 0.61242938 0.7655995 0.61393597 0.76861268 0.61556811 0.77074702 0.6173258 0.77237916 0.61845574 0.77526679 0.62008788 0.77802888 0.62134338 0.77777778 0.62247332 0.77576899 0.62284997 0.7735091 0.62197112 0.77099812 0.62084118 0.76986817 0.61971124 0.76748274 0.61845574 0.76522285 0.61694915 0.76308851 0.61556811 0.75994978 0.61343377 0.75555556 0.61167608 0.75266792 0.61092279 0.74902699 0.6094162 0.7475204 0.60803515
0 0.47098321 0.52629896 0.47002398 0.52869704 0.46922462 0.53141487 0.46938449 0.53429257 0.47146667 0.5386 0.4726 0.5404 0.47413333 0.54193333 0.47626667 0.54406667 0.47853333 0.54546667 0.48066667 0.54673333 0.4824 0.54813333 0.4846 0.54966667 0.48706667 0.552 0.48933333 0.55346667 0.49173333 0.5546 0.49406667 0.5554 0.49646667 0.55706667 0.49693333 0.558 0.495 0.55853333 0.49226667 0.55753333 0.49013333 0.5564 0.48813333 0.55533333 0.48466667 0.5536 0.482 0.55133333 0.47966667 0.54953333 0.47666667 0.5478 0.47413333 0.5462 0.4722 0.54433333 0.4708 0.54206667 0.4696 0.54006667 0.4684 0.53813333 0.46733333 0.53646667 0.4664 0.53466667 0.466 0.5326 0.46586667 0.53033333 0.46586667 0.5274 0.46626667 0.5252 0.4672 0.52413333 0.46833333 0.52393333 0.46986667 0.52493333
0 0.50060976 0.87063008 0.4995935 0.87123984 0.49867886 0.875 0.49786585 0.87987805 0.4972561 0.88231707 0.49542683 0.88495935 0.49410569 0.88699187 0.49207317 0.88963415 0.49004065 0.89247967 0.48861789 0.8953252 0.4870935 0.89806911 0.48678862 0.8995935 0.48760163 0.9 0.49004065 0.89908537 0.49227642 0.8972561 0.49542683 0.89420732 0.49674797 0.89176829 0.49776423 0.88943089 0.49827236 0.88699187 0.50010163 0.88363821 0.50182927 0.88099593 0.50264228 0.87723577 0.50294715 0.87337398 0.50284553 0.87174797
0 0.71272727 0.86585859 0.71414141 0.86808081 0.71535354 0.87010101 0.71676768 0.87111111 0.71777778 0.87030303 0.71939394 0.87171717 0.72040404 0.87333333 0.72181818 0.87656566 0.72080808 0.87818182 0.71878788 0.87656566 0.71638418 0.87536723 0.71435028 0.8740113 0.71242938 0.87254237 0.71118644 0.86983051 0.71096045 0.86711864
0 0.62248588 0.87932203 0.62101695 0.87988701 0.61875706 0.88124294 0.6159322 0.88237288 0.61344633 0.88316384 0.61107345 0.88372881 0.61186441 0.88576271 0.61706215 0.88587571 0.62090395 0.88531073 0.62338983 0.88361582 0.62463277 0.88158192
0 0.86547619 0.51640212 0.86494709 0.51825397 0.86415344 0.52089947 0.86375661 0.52420635 0.86494709 0.52486772 0.86666667 0.52354497 0.86719577 0.52222222 0.86904762 0.52328042 0.87195767 0.52566138 0.87473545 0.52777778 0.87685185 0.52989418 0.87857143 0.53201058 0.87949735 0.53095238 0.87857143 0.5271164 0.8776455 0.52513228 0.87566138 0.52301587 0.87301587 0.52103175 0.87037037 0.51904762 0.86891534 0.51732804 0.86825397 0.51587302
0 0.88227513 0.61441799 0.88214286 0.61812169 0.88214286 0.62275132 0.88306878 0.62208995 0.88412698 0.6202381 0.88505291 0.61878307 0.88677249 0.61891534 0.89021164 0.62103175 0.89365079 0.6239418 0.89589947 0.62698413 0.8973545 0.62962963 0.8989418 0.63320106 0.90119048 0.63558201 0.90224868 0.63571429 0.9021164 0.63280423 0.90145503 0.63055556 0.90026455 0.6281746 0.8984127 0.62566138 0.8973545 0.62367725 0.89563492 0.62195767 0.89298942 0.61997354 0.89047619 0.61825397 0.88769841 0.61640212 0.88544974 0.61507937
0 0.84656085 0.74656085 0.85462963 0.75238095 0.86177249 0.75793651 0.86970899 0.76388889 0.88346561 0.775 0.88968254 0.77949735 0.89325397 0.78359788 0.89313333 0.7854 0.8906 0.78406667 0.88873333 0.78273333 0.887 0.78126667 0.88486667 0.77946667 0.87846667 0.77513333 0.8722 0.7706 0.86733333 0.7666 0.8638 0.76413333 0.85873333 0.76026667 0.85433333 0.75706667 0.85053333 0.7548 0.8476 0.75286667 0.84646667 0.7514 0.84506667 0.7496 0.84446667 0.7478 0.84433333 0.74686667 0.8456 0.74646667
0 0.78158192 0.75570621 0.78101695 0.75966102 0.78463277 0.76463277 0.78903955 0.77062147 0.79638418 0.77898305 0.80542373 0.79028249 0.80971751 0.8 0.81346667 0.8048 0.81493333 0.80793333 0.81646667 0.81206667 0.81826667 0.81673333 0.82033333 0.8202 0.82193333 0.8228 0.8246 0.826 0.82686667 0.8286 0.82846667 0.82986667 0.82913333 0.8304 0.82973333 0.82986667 0.83013333 0.82786667 0.8304 0.82493333 0.82973333 0.8212 0.8284 0.81766667 0.8262 0.81486667 0.82093333 0.80906667 0.815 0.80233333 0.81213333 0.79593333 0.80706667 0.7868 0.8002 0.77613333 0.79606667 0.77006667 0.79186667 0.76546667 0.788 0.75873333 0.785 0.75526667
0 0.86388599 0.88432395 0.86896072 0.88606187 0.87271463 0.88759124 0.87737226 0.89009385 0.88154327 0.89190129 0.88793883 0.89363921 0.89322211 0.89496003 0.89850539 0.89641988 0.90163365 0.89753215 0.90399722 0.89829684 0.90260688 0.89892249 0.90017379 0.89899201 0.89850539 0.89927007 0.89363921 0.89808829 0.88738269 0.89635036 0.88300313 0.89482099 0.87855405 0.89391727 0.87507821 0.89308307 0.87229753 0.8915537 0.86889121 0.8894682 0.86624957 0.88773027 0.86374696 0.88606187
