# Supplementary material for: VanillaNet-YOLOv8 segment: detection of nano-iron oxide regulation on rice seedling growth vitality under salt stress
Source: Front Plant Sci. 2025 Sep 17;16:1631279. doi: 10.3389/fpls.2025.1631279 (PMC12484053; doi:10.3389/fpls.2025.1631279)
Supplement: Supplementary file 5 [file DataSheet5.zip › label/test/ck-2024-3-19-20-53-8.txt]

0 0.03610866 0.10876767 0.0422924 0.11141784 0.05123675 0.11506184 0.06194788 0.11925795 0.07045053 0.12301237 0.08105124 0.12709806 0.09363958 0.13239841 0.09860866 0.13394435 0.10346731 0.13593198 0.10987191 0.13913428 0.11373675 0.14012809 0.11804329 0.13935512 0.11793286 0.13659452 0.11219081 0.13317138 0.10457155 0.1309629 0.09684187 0.12831272 0.09706272 0.12698763 0.09341873 0.12654594 0.09121025 0.12676678 0.08646201 0.12533127 0.08094081 0.12323322 0.0744258 0.12047261 0.0684629 0.11771201 0.06702739 0.11638693 0.06415636 0.11285336 0.05863516 0.10920936 0.05200972 0.10644876 0.045053 0.10379859 0.04052562 0.10379859 0.03522527 0.10435071 0.03246466 0.1047924 0.0308083 0.10545495 0.03290636 0.10788428
0 0.09032686 0.20881184 0.09375 0.21311837 0.09960247 0.21908127 0.10435071 0.22228357 0.1079947 0.22438163 0.11097615 0.22603799 0.11804329 0.23111749 0.12742933 0.23509276 0.13350265 0.23984099 0.14001767 0.24315371 0.14178445 0.24149735 0.13858216 0.23829505 0.13383392 0.23586572 0.12842314 0.232553 0.12246025 0.22879859 0.11682862 0.22592756 0.10976148 0.22206272 0.10954064 0.2191917 0.10678004 0.2164311 0.10446113 0.21477473 0.10147968 0.21079947 0.09728357 0.20605124 0.09441254 0.20417403 0.09176237 0.20351148 0.08966431 0.20384276 0.08867049 0.20549912 0.08933304 0.2077076
0 0.04185071 0.3603136 0.04836572 0.35998233 0.05554329 0.35909894 0.06172703 0.3579947 0.06636484 0.35644876 0.07254859 0.35490283 0.07851148 0.35435071 0.08458481 0.35446113 0.08955389 0.3556758 0.09264576 0.35689046 0.09397085 0.35357774 0.09551678 0.3520318 0.09960247 0.35313604 0.10401943 0.35412986 0.10865724 0.3556758 0.11362633 0.35711131 0.11605565 0.35887809 0.12025177 0.36174912 0.12511042 0.36163869 0.1277606 0.36064488 0.1273189 0.35898852 0.12036219 0.3552341 0.11495141 0.35346731 0.10954064 0.35136926 0.10545495 0.34993375 0.09761484 0.34816696 0.09275618 0.34739399 0.08701413 0.34573763 0.08237633 0.34452297 0.07972615 0.34474382 0.07840106 0.34562721 0.07729682 0.34805654 0.07497792 0.35059629 0.07067138 0.35125883 0.06492933 0.3524735 0.05951855 0.35324647 0.05355565 0.35424028 0.04902827 0.3547924 0.04361749 0.35534452 0.04096731 0.35556537 0.03942138 0.35578622 0.0395318 0.35324647 0.03577739 0.35225265 0.03334806 0.35390901 0.03533569 0.35909894 0.03787544 0.3607553
0 0.02429329 0.47924028 0.0289311 0.47912986 0.03566696 0.47879859 0.04295495 0.47802562 0.05079505 0.47692138 0.05841431 0.47460247 0.06459806 0.47283569 0.06746908 0.47206272 0.07276943 0.47128975 0.08447438 0.47062721 0.09341873 0.46941254 0.10048587 0.46852915 0.10821555 0.46819788 0.11296378 0.46786661 0.11771201 0.46698322 0.12135601 0.46532686 0.12003092 0.46344965 0.11583481 0.46289753 0.1084364 0.46367049 0.10114841 0.46433304 0.09231449 0.46521643 0.08491608 0.4659894 0.07829064 0.46797703 0.0712235 0.46886042 0.06824205 0.4691917 0.06581272 0.46863958 0.05874558 0.46764576 0.05311396 0.46753534 0.04571555 0.4691917 0.03588781 0.47095848 0.03069788 0.47239399 0.02561837 0.47482332 0.0225265 0.47681095 0.02175353 0.47890901
0 0.08944346 0.60887809 0.09187279 0.6084364 0.09463339 0.60854682 0.09750442 0.60887809 0.09838781 0.61020318 0.10114841 0.60920936 0.10357774 0.60655919 0.10501325 0.60545495 0.10689046 0.60490283 0.11428887 0.60545495 0.1162765 0.60578622 0.1194788 0.60666961 0.12356449 0.60689046 0.1277606 0.60611749 0.12919611 0.60390901 0.12765018 0.6024735 0.12345406 0.60159011 0.11484099 0.60103799 0.11020318 0.60103799 0.10390901 0.60092756 0.10181095 0.60092756 0.09794611 0.60026502 0.09275618 0.60103799 0.08756625 0.6024735 0.08800795 0.60280477 0.08745583 0.60556537
0 0.06901502 0.76071113 0.07243816 0.76170495 0.0767447 0.76269876 0.079947 0.76303004 0.08381184 0.76247792 0.08867049 0.76159452 0.09132067 0.76004859 0.09341873 0.75861307 0.09838781 0.75706714 0.10357774 0.7555212 0.10722173 0.75408569 0.10887809 0.75430654 0.1107553 0.75386484 0.11417845 0.75265018 0.11649735 0.75 0.11804329 0.74668728 0.12058304 0.74293286 0.11870583 0.74370583 0.11561396 0.74635601 0.11097615 0.74856449 0.10644876 0.75099382 0.10214223 0.7532023 0.09761484 0.75496908 0.09176237 0.75640459 0.08856007 0.75618375 0.08281802 0.75629417 0.07541961 0.75541078 0.07056095 0.75541078 0.06735866 0.75629417 0.06680654 0.75784011
0 0.09308746 0.88140459 0.08856007 0.88626325 0.0827076 0.89167403 0.07597173 0.89774735 0.07011926 0.90448322 0.06437721 0.91044611 0.05852473 0.91618816 0.05510159 0.91994258 0.04980124 0.92446996 0.04946996 0.92811396 0.04494258 0.93507067 0.04284452 0.93816254 0.03776502 0.9434629 0.03301678 0.94776943 0.02683304 0.95207597 0.02517668 0.95273852 0.0229682 0.9545053 0.02075972 0.95792845 0.01634276 0.96289753 0.01037986 0.96709364 0.00640459 0.96930212 0.00342314 0.97062721 0.00541078 0.96886042 0.00850265 0.9655477 0.01159452 0.96113074 0.01358216 0.95837014 0.01943463 0.95306979 0.02274735 0.94909452 0.02617049 0.94489841 0.0289311 0.9379417 0.03345848 0.93341431 0.03864841 0.92855565 0.04416961 0.92435954 0.04726148 0.92170936 0.05002208 0.9204947 0.05488074 0.91662986 0.0592977 0.91066696 0.06592314 0.90426237 0.07332155 0.89741608 0.07961572 0.89034894 0.08557862 0.88515901 0.08911219 0.87985866 0.09220406 0.87864399
0 0.24193905 0.86219081 0.24282244 0.86804329 0.24227032 0.87389576 0.24160777 0.88438604 0.24193905 0.89620141 0.24293286 0.90050795 0.24481007 0.90404152 0.2467977 0.90459364 0.24988958 0.90779594 0.25187721 0.90812721 0.24911661 0.90238516 0.24779152 0.89587014 0.24635601 0.89045936 0.24558304 0.88394435 0.24591431 0.87742933 0.24624558 0.8690371 0.24734982 0.8635159 0.24856449 0.8579947 0.25055212 0.85424028 0.25342314 0.85302562 0.2559629 0.85214223 0.25496908 0.84949205 0.25220848 0.84794611 0.24823322 0.84761484 0.24602473 0.84993375 0.24514134 0.85346731 0.24348498 0.85821555
0 0.2077076 0.79394876 0.20980565 0.79140901 0.21333922 0.78577739 0.21565813 0.78147085 0.21875 0.77694346 0.2215106 0.77285777 0.22526502 0.76799912 0.22935071 0.76325088 0.23332597 0.75971731 0.23663869 0.75607332 0.24028269 0.75287102 0.2417182 0.75099382 0.24215989 0.74757067 0.24083481 0.74646643 0.23752208 0.74812279 0.2353136 0.75132509 0.23244258 0.75541078 0.22879859 0.75982774 0.22438163 0.76402385 0.22084806 0.76888251 0.2159894 0.77473498 0.21223498 0.77859982 0.2077076 0.78367933 0.20461572 0.78820671 0.20262809 0.79096731 0.20185512 0.79295495 0.2021864 0.79560512 0.2040636 0.79681979 0.20671378 0.79516343
0 0.22592756 0.50474823 0.22990283 0.50309187 0.23310512 0.50055212 0.23652827 0.49657686 0.23884717 0.49315371 0.23928887 0.48917845 0.24072438 0.48785336 0.24514134 0.48476148 0.24889576 0.48122792 0.2523189 0.47901943 0.25607332 0.47581714 0.26004859 0.47360866 0.26203622 0.47051678 0.26203622 0.46709364 0.25971731 0.46775618 0.25585247 0.47029594 0.25298145 0.47360866 0.24867491 0.4770318 0.24514134 0.47968198 0.24105565 0.48365724 0.23884717 0.48520318 0.23652827 0.48652827 0.23332597 0.48785336 0.23045495 0.48928887 0.22614841 0.49182862 0.22250442 0.49469965 0.22018551 0.49889576 0.22018551 0.5023189 0.2219523 0.50430654 0.22438163 0.5059629 0.2270318 0.50496908
0 0.17612633 0.33734541 0.17888693 0.33944346 0.18275177 0.34165194 0.18816254 0.34297703 0.19180654 0.34308746 0.19865283 0.34352915 0.20229682 0.3433083 0.20660336 0.34352915 0.21168286 0.34485424 0.22029594 0.34673145 0.22692138 0.34849823 0.23498233 0.35015459 0.24668728 0.35280477 0.25474823 0.35457155 0.25784011 0.35401943 0.25761926 0.35070671 0.25342314 0.34938163 0.24790194 0.34761484 0.24138693 0.34573763 0.23387809 0.34452297 0.22692138 0.34341873 0.2210689 0.34242491 0.21510601 0.34198322 0.20837014 0.34021643 0.20560954 0.34021643 0.20295936 0.33712456 0.19821113 0.33370141 0.19423587 0.33204505 0.18738958 0.33060954 0.18186837 0.33016784 0.17899735 0.33005742 0.17590548 0.33127208 0.17458039 0.33325972 0.17502208 0.33624117
0 0.22570671 0.20605124 0.23288428 0.20969523 0.23917845 0.21256625 0.24801237 0.21753534 0.25187721 0.21996466 0.25640459 0.22405035 0.25883392 0.22935071 0.26049028 0.2329947 0.26203622 0.23443021 0.26391343 0.23398852 0.26358216 0.2306758 0.26049028 0.22570671 0.25861307 0.22173145 0.25817138 0.21875 0.25706714 0.21742491 0.25496908 0.21775618 0.2523189 0.21621025 0.24657686 0.21289753 0.24193905 0.2100265 0.23443021 0.2077076 0.22935071 0.20549912 0.22570671 0.2045053
0 0.22515459 0.04946996 0.22769435 0.05708922 0.2302341 0.06316254 0.2334364 0.07133392 0.23553445 0.07541961 0.23873675 0.09010601 0.24039311 0.09993375 0.24149735 0.10976148 0.24238074 0.11848498 0.24304329 0.1245583 0.24536219 0.13118375 0.2476811 0.1369258 0.25055212 0.13714664 0.25176678 0.13184629 0.25011042 0.12135601 0.24812279 0.11064488 0.24580389 0.09728357 0.24359541 0.0877871 0.2417182 0.07961572 0.23973057 0.07287986 0.23663869 0.0648189 0.23354682 0.05819346 0.232553 0.05322438 0.2329947 0.05046378 0.23321555 0.04803445 0.22924028 0.04659894 0.22736307 0.04726148 0.22592756 0.04836572
0 0.33138251 0.05212014 0.33458481 0.05830389 0.33745583 0.06150618 0.34209364 0.06757951 0.34728357 0.07332155 0.35269435 0.08027827 0.35788428 0.08668286 0.36241166 0.09198322 0.36660777 0.09728357 0.37036219 0.10092756 0.3722394 0.10170053 0.3726811 0.09949205 0.37036219 0.09529594 0.36760159 0.09176237 0.36285336 0.08789753 0.35954064 0.08348057 0.35457155 0.07773852 0.35070671 0.07265901 0.34717314 0.06757951 0.34363958 0.0620583 0.34132067 0.05731007 0.33922261 0.05443905 0.33767668 0.05344523 0.33403269 0.05156802
0 0.35777385 0.25033127 0.36108657 0.2527606 0.36130742 0.25541078 0.36296378 0.25905477 0.36417845 0.25960689 0.36539311 0.25750883 0.36572438 0.25463781 0.36550353 0.25242933 0.3630742 0.25077297 0.36241166 0.24988958 0.36174912 0.24801237 0.36064488 0.2472394 0.35898852 0.2476811
0 0.32332155 0.27219523 0.32608216 0.2752871 0.33027827 0.27837898 0.33491608 0.28125 0.33900177 0.28334806 0.34341873 0.28699205 0.34860866 0.29074647 0.35379859 0.2959364 0.357553 0.29958039 0.3607553 0.30212014 0.36053445 0.30454947 0.36053445 0.30664753 0.36384717 0.30675795 0.36605565 0.3069788 0.36793286 0.30907686 0.37146643 0.31238958 0.37610424 0.31415636 0.37974823 0.31426678 0.37985866 0.31040194 0.37511042 0.30731007 0.37201855 0.30477032 0.36605565 0.3010159 0.36196996 0.2978136 0.35556537 0.2927341 0.34938163 0.28787544 0.34297703 0.28191254 0.34132067 0.28014576 0.33966431 0.27561837 0.33690371 0.27064929 0.3350265 0.26810954 0.33049912 0.26645318 0.32641343 0.26590106 0.32497792 0.26579064 0.32387367 0.26623233 0.32332155 0.26899293
0 0.3180212 0.52981449 0.32166519 0.5284894 0.32376325 0.52628092 0.32663428 0.5252871 0.3295053 0.52517668 0.33094081 0.52396201 0.3318242 0.52109099 0.33414311 0.51579064 0.33844965 0.51336131 0.34308746 0.51071113 0.34949205 0.50684629 0.35655919 0.50287102 0.36174912 0.49977915 0.37003092 0.49558304 0.37643551 0.49238074 0.38239841 0.49028269 0.38471731 0.48730124 0.38438604 0.48476148 0.38151502 0.48420936 0.37753975 0.486197 0.37168728 0.48928887 0.36594523 0.49271201 0.35998233 0.49657686 0.35501325 0.50011042 0.3465106 0.50563163 0.33844965 0.51026943 0.33491608 0.51258834 0.33105124 0.51391343 0.32586131 0.51579064 0.31757951 0.51910336 0.31316254 0.52208481 0.31073322 0.52639134 0.31128534 0.53047703 0.31426678 0.53113958
0 0.33513693 0.65194346 0.33800795 0.6530477 0.34352915 0.65238516 0.34772527 0.64984541 0.35136926 0.64642226 0.35390901 0.64355124 0.35633834 0.64023852 0.36329505 0.63537986 0.36969965 0.63074205 0.37422703 0.62720848 0.37941696 0.62389576 0.38493816 0.62146643 0.38758834 0.61892668 0.39056979 0.61616608 0.39211572 0.61362633 0.39101148 0.61185954 0.38825088 0.61329505 0.38449647 0.61616608 0.37963781 0.61848498 0.37367491 0.62257067 0.37036219 0.62588339 0.36749117 0.62842314 0.36450972 0.63118375 0.36130742 0.63449647 0.35655919 0.63714664 0.35291519 0.63747792 0.34916078 0.63758834 0.34474382 0.6392447 0.34021643 0.64068021 0.33690371 0.64310954 0.33337014 0.64708481 0.33303887 0.64896201
0 0.35931979 0.76523852 0.36274293 0.76225707 0.3667182 0.75938604 0.37036219 0.75772968 0.37234982 0.75772968 0.375 0.75684629 0.37422703 0.75496908 0.37312279 0.75176678 0.37113516 0.75121466 0.36936837 0.75353357 0.36649735 0.75518993 0.36208039 0.75861307 0.35854682 0.76137367 0.35821555 0.76347173
0 0.50541078 0.87025177 0.50397527 0.87477915 0.50187721 0.88118375 0.49988958 0.88791961 0.49856449 0.89167403 0.49734982 0.89542845 0.49469965 0.89951413 0.49271201 0.90238516 0.49083481 0.90569788 0.48873675 0.90790636 0.48542403 0.91110866 0.48321555 0.91409011 0.48597615 0.91298587 0.49006184 0.90934187 0.49271201 0.90613958 0.49525177 0.9039311 0.49856449 0.89852032 0.50143551 0.89421378 0.50364399 0.88814046 0.5055212 0.88317138 0.50817138 0.87919611 0.50949647 0.87621466 0.50960689 0.8722394 0.50982774 0.86914753 0.50905477 0.86638693 0.50695671 0.86715989
0 0.45185512 0.72316696 0.45207597 0.72791519 0.45384276 0.73332597 0.45748675 0.73641784 0.46090989 0.73785336 0.46267668 0.73741166 0.46024735 0.73542403 0.4572659 0.73189046 0.45638251 0.72868816 0.45649293 0.72537544 0.45704505 0.7219523 0.45825972 0.72007509 0.46135159 0.71808746 0.4627871 0.71499558 0.4600265 0.71488516 0.45781802 0.7164311 0.45594081 0.71819788 0.45384276 0.72018551
0 0.47802562 0.65271643 0.48111749 0.64719523 0.4853136 0.64222615 0.48862633 0.63637367 0.49249117 0.63085247 0.49602473 0.62610424 0.49933746 0.62190813 0.50287102 0.61738074 0.50530035 0.61638693 0.50695671 0.61715989 0.50607332 0.61914753 0.50397527 0.6222394 0.5 0.6273189 0.49668728 0.63228799 0.49260159 0.63725707 0.49017226 0.64145318 0.48730124 0.64498675 0.48630742 0.64686396 0.48520318 0.6530477 0.48365724 0.65625 0.48133834 0.65757509 0.47946113 0.65934187 0.47791519 0.66099823 0.47725265 0.66276502 0.47559629 0.66519435 0.47526502 0.66353799 0.47670053 0.6585689 0.47636926 0.65536661
0 0.47327739 0.47681095 0.47283569 0.47912986 0.4742712 0.48233216 0.47924028 0.48509276 0.4829947 0.48542403 0.48873675 0.48509276 0.49414753 0.4857553 0.50165636 0.48730124 0.50518993 0.48763251 0.513803 0.48774293 0.51921378 0.48763251 0.51987633 0.49050353 0.5225265 0.49050353 0.52462456 0.48685954 0.52318905 0.48454064 0.52009717 0.48365724 0.51678445 0.48365724 0.51236749 0.48387809 0.50761926 0.48387809 0.5 0.4834364 0.49613516 0.48266343 0.49271201 0.48189046 0.49138693 0.48155919 0.48928887 0.47868816 0.4857553 0.47581714 0.48266343 0.47416078 0.47791519 0.47349823 0.47515459 0.47349823 0.47382951 0.47416078 0.47393993 0.47570671
0 0.51314046 0.37864399 0.51225707 0.38129417 0.51015901 0.38416519 0.50883392 0.38670495 0.50728799 0.38913428 0.51126325 0.38858216 0.51391343 0.38637367 0.51590106 0.38493816 0.51711572 0.38758834 0.51799912 0.39222615 0.51910336 0.39531802 0.51943463 0.39366166 0.51998675 0.38858216 0.5197659 0.3832818 0.51678445 0.37853357 0.51556979 0.37798145
0 0.48365724 0.24094523 0.48222173 0.23763251 0.48233216 0.23310512 0.48354682 0.23100707 0.48476148 0.23034452 0.48597615 0.22769435 0.4880742 0.2270318 0.49149735 0.22725265 0.49481007 0.22868816 0.49624558 0.22924028 0.49425795 0.23012367 0.49105565 0.23122792 0.48785336 0.23266343 0.48752208 0.23476148 0.48719081 0.23818463 0.4880742 0.2417182 0.48719081 0.24304329 0.48498233 0.24249117
0 0.51954505 0.0882288 0.52219523 0.08690371 0.52495583 0.08557862 0.52672261 0.08579947 0.5280477 0.08922261 0.5284894 0.09286661 0.53003534 0.09750442 0.53125 0.09827739 0.53301678 0.09662102 0.53301678 0.09198322 0.53191254 0.08922261 0.53091873 0.08701413 0.53003534 0.08524735 0.52826855 0.08292845 0.52583922 0.08105124 0.52484541 0.08038869 0.52285777 0.0822659 0.51998675 0.08557862
0 0.59463339 0.85556537 0.59573763 0.8603136 0.59938163 0.86473057 0.60125883 0.86484099 0.60269435 0.86196996 0.60159011 0.85832597 0.59993375 0.85501325 0.59827739 0.85346731 0.59717314 0.85258392 0.59518551 0.85335689
0 0.63007951 0.73542403 0.63250883 0.73420936 0.63582155 0.73420936 0.63791961 0.73785336 0.63935512 0.7417182 0.6396864 0.74580389 0.63847173 0.75055212 0.63736749 0.75353357 0.63593198 0.75607332 0.63637367 0.75761926 0.63979682 0.75386484 0.6420053 0.74900618 0.64310954 0.74348498 0.64222615 0.73862633 0.64023852 0.73476148 0.6364841 0.72957155 0.63438604 0.72736307 0.63295053 0.72725265 0.6309629 0.7297924 0.62875442 0.73266343 0.62842314 0.73674912
0 0.62687721 0.61727032 0.62952739 0.61793286 0.63317138 0.61793286 0.63681537 0.61837456 0.64233657 0.62036219 0.64366166 0.62102473 0.64410336 0.62400618 0.64564929 0.62654594 0.65106007 0.62698763 0.65415194 0.62511042 0.65404152 0.62234982 0.65161219 0.61992049 0.64874117 0.61804329 0.64730565 0.61793286 0.64465548 0.6167182 0.64123233 0.61528269 0.638803 0.61428887 0.63482774 0.6139576 0.63184629 0.61362633 0.62875442 0.61362633 0.62555212 0.61473057
0 0.61583481 0.49922703 0.6194788 0.49790194 0.62190813 0.4972394 0.6245583 0.49812279 0.62466873 0.49602473 0.6273189 0.49492049 0.62996908 0.49370583 0.63350265 0.49227032 0.63637367 0.49238074 0.63836131 0.49282244 0.64178445 0.49260159 0.64321996 0.49050353 0.64355124 0.48862633 0.64653269 0.48785336 0.64774735 0.48674912 0.64631184 0.48597615 0.64299912 0.48696996 0.64068021 0.48785336 0.63637367 0.4889576 0.63206714 0.49006184 0.6282023 0.49094523 0.62334364 0.49204947 0.61992049 0.49392668 0.61859541 0.49503092 0.61495141 0.49525177 0.61329505 0.49580389 0.61020318 0.49668728 0.60920936 0.49845406 0.61053445 0.50033127 0.6130742 0.5004417
0 0.60666961 0.35898852 0.6103136 0.35854682 0.61362633 0.3579947 0.61539311 0.3579947 0.61837456 0.36009276 0.62323322 0.36230124 0.62643551 0.36141784 0.62753975 0.35909894 0.62698763 0.35700088 0.62511042 0.35589664 0.62124558 0.35512367 0.61616608 0.35457155 0.61219081 0.35468198 0.60876767 0.35501325 0.60666961 0.3547924 0.60534452 0.35424028 0.60313604 0.35545495 0.60170053 0.35678004 0.60037544 0.35655919 0.59982332 0.35943021 0.60192138 0.36053445 0.60468198 0.3607553
0 0.62698763 0.21102032 0.62488958 0.21576855 0.6226811 0.2219523 0.61992049 0.22835689 0.61693905 0.23443021 0.61362633 0.24028269 0.61141784 0.24514134 0.60954064 0.24900618 0.60887809 0.2527606 0.61042403 0.25364399 0.6139576 0.25110424 0.61528269 0.24746025 0.61738074 0.24315371 0.62047261 0.23586572 0.62257067 0.23089664 0.62422703 0.22736307 0.6277606 0.22206272 0.62985866 0.2191917 0.62930654 0.21466431
0 0.62279152 0.10644876 0.62698763 0.10269435 0.63151502 0.09893993 0.63593198 0.09474382 0.64079064 0.09021643 0.64388251 0.08657244 0.64774735 0.08237633 0.65083922 0.07806979 0.65371025 0.07254859 0.65514576 0.06956714 0.65591873 0.06658569 0.6539311 0.06503975 0.65227473 0.06614399 0.65061837 0.0684629 0.64785777 0.07265901 0.64598057 0.07619258 0.64410336 0.0790636 0.64145318 0.08292845 0.63869258 0.08635159 0.63317138 0.09165194 0.62941696 0.09485424 0.62511042 0.09783569 0.62212898 0.10004417 0.61870583 0.10214223 0.61417845 0.10644876 0.61296378 0.10998233 0.6130742 0.11263251 0.6162765 0.11241166 0.61826413 0.11086572 0.62036219 0.10887809
0 0.7385159 0.11517226 0.74580389 0.11208039 0.74790194 0.10954064 0.75298145 0.10589664 0.7559629 0.10346731 0.75861307 0.10136926 0.76413428 0.09761484 0.76755742 0.09529594 0.77164311 0.09341873 0.77617049 0.09275618 0.78102915 0.09132067 0.78533569 0.08734541 0.78853799 0.08337014 0.78897968 0.08105124 0.78765459 0.07917403 0.78412102 0.07884276 0.7808083 0.07895318 0.7789311 0.08083039 0.77363074 0.08535777 0.77031802 0.08789753 0.76910336 0.08966431 0.767447 0.09010601 0.76479682 0.09010601 0.76457597 0.09032686 0.76402385 0.09253534 0.76258834 0.09430212 0.75938604 0.09750442 0.75342314 0.10081714 0.74966873 0.10390901 0.74602473 0.10589664 0.74094523 0.10865724 0.73685954 0.11141784 0.73465106 0.1139576 0.73443021 0.11616608 0.73696996 0.11594523
0 0.75960689 0.23387809 0.7610424 0.23476148 0.76126325 0.2357553 0.75861307 0.23763251 0.75684629 0.2385159 0.75364399 0.23928887 0.75176678 0.24083481 0.75176678 0.24105565 0.75651502 0.24215989 0.76049028 0.24105565 0.76291961 0.23928887 0.76479682 0.23708039 0.76590106 0.23487191 0.76435512 0.23376767 0.76181537 0.23288428 0.7587235 0.23233216 0.75806095 0.23288428
0 0.73608657 0.35766343 0.73973057 0.35600707 0.74392668 0.35412986 0.74613516 0.35258392 0.74536219 0.35225265 0.74282244 0.3520318 0.73763251 0.35225265 0.73597615 0.35291519 0.7329947 0.35424028 0.73288428 0.35556537 0.73409894 0.35788428
0 0.74436837 0.50287102 0.7476811 0.50485866 0.75011042 0.50618375 0.7527606 0.50607332 0.75507951 0.50485866 0.75430654 0.50287102 0.75287102 0.50132509 0.75066254 0.49977915 0.74801237 0.49823322 0.74525177 0.49823322 0.74359541 0.49944788 0.74315371 0.50110424
0 0.74801237 0.5818242 0.75309187 0.58248675 0.75717756 0.5827076 0.76247792 0.58348057 0.7697659 0.58557862 0.77374117 0.58767668 0.77550795 0.59087898 0.78025618 0.59165194 0.78434187 0.59109982 0.78566696 0.59121025 0.78699205 0.59264576 0.79008392 0.59198322 0.79085689 0.58911219 0.78886926 0.58767668 0.78434187 0.58646201 0.7780477 0.58480565 0.77186396 0.58337014 0.76556979 0.58160336 0.76358216 0.58005742 0.75507951 0.57795936 0.75055212 0.57663428 0.74845406 0.576303 0.74712898 0.5767447 0.74613516 0.57928445 0.74602473 0.58127208
0 0.7693242 0.72449205 0.77208481 0.72714223 0.77418286 0.72990283 0.77815813 0.73277385 0.78136042 0.73597615 0.78312721 0.7389576 0.78489399 0.74238074 0.7867712 0.74503092 0.78798587 0.74503092 0.7895318 0.7467977 0.79185071 0.74712898 0.79372792 0.74569346 0.79439046 0.74149735 0.79284452 0.74017226 0.78964223 0.73840548 0.78798587 0.7380742 0.78544611 0.736197 0.78279594 0.73354682 0.78069788 0.7306758 0.77749558 0.72835689 0.77561837 0.72636926 0.77329947 0.72460247 0.77131184 0.72316696 0.76965548 0.72327739
0 0.77219523 0.82508834 0.77473498 0.83071996 0.77583922 0.83425353 0.77760601 0.83966431 0.7784894 0.84573763 0.77992491 0.8524735 0.78091873 0.86163869 0.78268551 0.87389576 0.78423145 0.88295053 0.78655035 0.89056979 0.78798587 0.89587014 0.79008392 0.89940371 0.7922924 0.89454505 0.79284452 0.88725707 0.79251325 0.8805212 0.7899735 0.8726811 0.78831714 0.8667182 0.78412102 0.85777385 0.78268551 0.85081714 0.7808083 0.83988516 0.77937279 0.83403269 0.7784894 0.82939488 0.77760601 0.82663428 0.77606007 0.82409452 0.77429329 0.82221731 0.7725265 0.82232774
0 0.8524735 0.74569346 0.85666961 0.74933746 0.86163869 0.75364399 0.86760159 0.75761926 0.87488958 0.76336131 0.88250883 0.77064929 0.89012809 0.77837898 0.89333039 0.78180212 0.8975265 0.78787544 0.90404152 0.79659894 0.90834806 0.80200972 0.9117712 0.80719965 0.91574647 0.81338339 0.91916961 0.81901502 0.92226148 0.82321113 0.92491166 0.82376325 0.92358657 0.82067138 0.92159894 0.81691696 0.92060512 0.8120583 0.91905919 0.80841431 0.91662986 0.80477032 0.91519435 0.80189929 0.91397968 0.79648852 0.91110866 0.79207155 0.90713339 0.78544611 0.9030477 0.78268551 0.89995583 0.78102915 0.89553887 0.77915194 0.89045936 0.77484541 0.88637367 0.77042845 0.88195671 0.76545936 0.87809187 0.76093198 0.87323322 0.75750883 0.86925795 0.75397527 0.86473057 0.75033127 0.85931979 0.74635601 0.85346731 0.74249117 0.85170053 0.74271201
0 0.86572438 0.83348057 0.86815371 0.83668286 0.87091431 0.83867049 0.87058304 0.83613074 0.86837456 0.83292845 0.86693905 0.83105124 0.86594523 0.83016784 0.86174912 0.83005742 0.85887809 0.83049912 0.85854682 0.83138251 0.86163869 0.8327076 0.8639576 0.83259717
0 0.84739399 0.607553 0.85159011 0.60954064 0.85600707 0.61130742 0.86318463 0.61318463 0.86848498 0.61473057 0.88074205 0.61793286 0.8892447 0.62069346 0.90083922 0.62378534 0.91066696 0.62753975 0.920053 0.62985866 0.92358657 0.63195671 0.92833481 0.63361307 0.93407686 0.63549028 0.94180654 0.63747792 0.94776943 0.6392447 0.94843198 0.64090106 0.94876325 0.64266784 0.95108216 0.64288869 0.95329064 0.64123233 0.9577076 0.64189488 0.96090989 0.64421378 0.9632288 0.64443463 0.96190371 0.6415636 0.95616166 0.63725707 0.95306979 0.63560071 0.94500883 0.63284011 0.93893551 0.63107332 0.93451855 0.62974823 0.92524293 0.62687721 0.92115724 0.6254417 0.90713339 0.6222394 0.89763693 0.61925795 0.89112191 0.61704947 0.88129417 0.61428887 0.87301237 0.61196996 0.86693905 0.61053445 0.86130742 0.60854682 0.85468198 0.60644876 0.85059629 0.60490283 0.84573763 0.60490283 0.8441917 0.60545495
0 0.82972615 0.48012367 0.8318242 0.48266343 0.83337014 0.48696996 0.83259717 0.4880742 0.83049912 0.49061396 0.826303 0.49238074 0.82310071 0.49514134 0.82321113 0.49900618 0.82486749 0.50099382 0.82762809 0.50099382 0.8318242 0.49944788 0.83568905 0.49624558 0.83833922 0.49337456 0.83867049 0.48962014 0.83889134 0.48498233 0.83723498 0.48089664 0.83491608 0.47780477 0.83149293 0.47625883 0.82873233 0.47559629 0.82773852 0.4770318
0 0.83568905 0.37621466 0.83833922 0.3782023 0.84010601 0.37963781 0.84121025 0.38195671 0.84087898 0.38405477 0.83889134 0.38659452 0.83745583 0.388803 0.83579947 0.39222615 0.83723498 0.39542845 0.83889134 0.39719523 0.84121025 0.3952076 0.84375 0.39068021 0.84452297 0.3864841 0.84485424 0.38284011 0.84441254 0.37974823 0.84408127 0.37555212 0.84154152 0.37323322 0.83701413 0.37234982 0.83524735 0.37301237 0.83491608 0.37511042
0 0.85854682 0.25011042 0.86196996 0.24933746 0.86550353 0.24845406 0.87246025 0.2476811 0.87787102 0.24712898 0.88250883 0.24823322 0.88847173 0.24988958 0.89277827 0.2495583 0.8920053 0.24746025 0.88725707 0.24547261 0.88284011 0.24436837 0.87930654 0.24392668 0.87466873 0.24337456 0.86969965 0.24392668 0.86638693 0.24381625 0.86252208 0.24458922 0.85821555 0.2467977 0.85666961 0.24889576
0 0.8635159 0.12400618 0.86704947 0.12058304 0.8722394 0.11616608 0.87566254 0.11285336 0.8805212 0.10865724 0.88560071 0.10357774 0.88946555 0.09982332 0.89233657 0.09673145 0.8952076 0.09408127 0.89664311 0.09275618 0.90083922 0.09209364 0.90525618 0.08966431 0.90989399 0.08613074 0.91364841 0.08292845 0.91640901 0.07895318 0.91607774 0.07586131 0.91331714 0.07431537 0.91022527 0.07365283 0.90547703 0.07464664 0.90227473 0.07641343 0.89940371 0.07840106 0.89598057 0.08259717 0.89399293 0.08712456 0.892447 0.08999558 0.89112191 0.09319788 0.88780919 0.0969523 0.88449647 0.0997129 0.8809629 0.10302562 0.87654594 0.10678004 0.87257067 0.11097615 0.86793286 0.11473057 0.86528269 0.11782244 0.86108657 0.12080389 0.85678004 0.12400618 0.8552341 0.12566254 0.85534452 0.12654594 0.85766343 0.12753975 0.86108657 0.12522085
