# Supplementary material for: VanillaNet-YOLOv8 segment: detection of nano-iron oxide regulation on rice seedling growth vitality under salt stress
Source: Front Plant Sci. 2025 Sep 17;16:1631279. doi: 10.3389/fpls.2025.1631279 (PMC12484053; doi:10.3389/fpls.2025.1631279)
Supplement: Supplementary file 5 [file DataSheet5.zip › label/test/ck120-2024-3-19-1-41-16.txt]

0 0.2660975 0.100756 0.26466371 0.1044708 0.2653806 0.10981491 0.26785714 0.11033629 0.26876955 0.1061001 0.26929093 0.10323253 0.2698123 0.10212461 0.26798749 0.10225495 0.26811783 0.10029979
0 0.255125 0.2431875 0.25625 0.246 0.258 0.2494375 0.259125 0.252 0.26 0.2551875 0.261625 0.259125 0.2636875 0.26275 0.2655 0.2655625 0.2684375 0.267 0.2698125 0.2678125 0.27 0.2659375 0.2691875 0.2641875 0.26625 0.261375 0.265 0.2595 0.263 0.256375 0.2621875 0.25275 0.2605 0.249 0.25925 0.245625 0.25725 0.2429375
0 0.75675 0.3813125 0.7550625 0.38375 0.753125 0.38575 0.75225 0.38925 0.753875 0.391875 0.7569375 0.3928125 0.756875 0.3963125 0.7578125 0.398875 0.758125 0.403125 0.758875 0.4074375 0.759375 0.410375 0.7610625 0.409625 0.76225 0.4074375 0.7616875 0.403625 0.76075 0.3991875 0.7598125 0.3944375 0.7598125 0.3915 0.7605625 0.38825 0.7613125 0.3861875 0.7604375 0.3825 0.7581875 0.3810625
0 0.24335572 0.89646612 0.24561916 0.89982477 0.2489778 0.90011682 0.25116822 0.89865654 0.25277453 0.89544393 0.25722839 0.89142815 0.25927278 0.88741238 0.25562208 0.89004089 0.25306659 0.89245035 0.25094918 0.89456776 0.24890479 0.89537091 0.24642231 0.89588201
