# Supplementary material for: VanillaNet-YOLOv8 segment: detection of nano-iron oxide regulation on rice seedling growth vitality under salt stress
Source: Front Plant Sci. 2025 Sep 17;16:1631279. doi: 10.3389/fpls.2025.1631279 (PMC12484053; doi:10.3389/fpls.2025.1631279)
Supplement: Supplementary file 5 [file DataSheet5.zip › label/test/ck30-2024-3-19-0-10-19.txt]

0 0.08973333 0.05213333 0.08733333 0.05493333 0.08613333 0.06 0.08486667 0.06613333 0.08253333 0.06893333 0.08126667 0.07313333 0.08253333 0.07406667 0.0822 0.07866667 0.08113333 0.0824 0.08013333 0.08613333 0.07873333 0.09113333 0.07646667 0.0972 0.0742 0.1026 0.07446667 0.10866667 0.0754 0.11233333 0.07866667 0.11093333 0.08033333 0.108 0.08226667 0.10246667 0.083 0.0964 0.08393333 0.0902 0.0852 0.0832 0.08633333 0.07846667 0.0874 0.0728 0.08953333 0.06586667 0.092 0.06093333 0.09373333 0.05673333 0.0936 0.05086667
0 0.50306667 0.09533333 0.50553333 0.09886667 0.5068 0.10446667 0.5068 0.1076 0.50613333 0.11286667 0.50733333 0.11553333 0.50893333 0.11686667 0.51093333 0.11373333 0.51233333 0.10933333 0.5122 0.10386667 0.50973333 0.1 0.50693333 0.0966 0.50413333 0.0942
0 0.65886667 0.08993333 0.655 0.09086667 0.6512 0.0928 0.6472 0.0964 0.64333333 0.10046667 0.639 0.10433333 0.6342 0.10793333 0.6308 0.1114 0.62653333 0.11446667 0.623 0.11713333 0.6192 0.11926667 0.6182 0.1222 0.62026667 0.1232 0.62333333 0.12153333 0.62693333 0.11893333 0.6304 0.11573333 0.63413333 0.11266667 0.63986667 0.10726667 0.64433333 0.10406667 0.64766667 0.10133333 0.652 0.0974 0.65506667 0.0948 0.65853333 0.09206667
0 0.75806667 0.10786667 0.75953333 0.10893333 0.7622 0.10926667 0.76553333 0.10973333 0.76706667 0.11166667 0.76626667 0.11426667 0.76253333 0.117 0.75953333 0.12053333 0.75633333 0.123 0.75386667 0.123 0.7514 0.12213333 0.74873333 0.12313333 0.74786667 0.12593333 0.75 0.1284 0.75353333 0.12786667 0.75673333 0.12666667 0.76146667 0.1266 0.763 0.12406667 0.76566667 0.12266667 0.7674 0.11953333 0.76873333 0.11626667 0.77 0.1138 0.77 0.11046667 0.7684 0.10726667 0.7654 0.106 0.76193333 0.10646667
0 0.86426667 0.13546667 0.86486667 0.1384 0.86233333 0.1428 0.8602 0.14633333 0.8662 0.144 0.86993333 0.1416 0.87413333 0.13886667 0.87773333 0.13526667 0.8746 0.1358 0.87173333 0.13686667 0.86966667 0.13666667 0.86726667 0.13606667
0 0.26406667 0.2288 0.2668 0.2312 0.26873333 0.23366667 0.27113333 0.23806667 0.27326667 0.2398 0.27486667 0.23866667 0.27386667 0.23493333 0.2722 0.23273333 0.26913333 0.2298 0.2654 0.22753333
0 0.49426667 0.2584 0.4928 0.2606 0.49133333 0.26293333 0.48973333 0.26653333 0.49146667 0.2672 0.4942 0.266 0.495 0.263 0.49486667 0.26133333 0.49846667 0.26033333 0.49886667 0.25886667 0.4964 0.25773333
0 0.61538462 0.22326827 0.61132798 0.22556449 0.60926139 0.22923842 0.60849598 0.23413701 0.61056257 0.23605052 0.61515499 0.23436663 0.61645618 0.23015691 0.61852277 0.22755454 0.62127822 0.22732491 0.6242633 0.22854956 0.62694221 0.23030999 0.6290088 0.23283582 0.63138155 0.23314198 0.63329506 0.23191734 0.6318408 0.2290088 0.63038653 0.22694221 0.62763108 0.22548794 0.62525832 0.22418676 0.62265595 0.22296211 0.61921163 0.22227325
0 0.13426667 0.36486667 0.1304 0.3672 0.12726667 0.3696 0.1252 0.37373333 0.1238 0.37626667 0.12486667 0.38026667 0.1252 0.38453333 0.1276 0.38446667 0.12726667 0.3798 0.12893333 0.3738 0.133 0.37006667 0.136 0.36686667
0 0.24786852 0.37021058 0.25074474 0.37288136 0.25434001 0.37339497 0.25803801 0.37185413 0.26029789 0.37010786 0.25649718 0.36908064 0.25341551 0.36877247 0.2501284 0.36897791
0 0.37173333 0.38566667 0.37286667 0.38793333 0.37413333 0.38893333 0.37246667 0.39013333 0.36846667 0.39066667 0.37106667 0.39173333 0.3746 0.39206667 0.37826667 0.391 0.37866667 0.388 0.37853333 0.3852 0.3772 0.38406667 0.3752 0.38426667
0 0.64429996 0.38066753 0.65097529 0.38075423 0.65366277 0.38136107 0.65583008 0.38378847 0.6603381 0.38526225 0.66579974 0.38638925 0.67082792 0.38742956 0.67325531 0.38586909 0.6745557 0.3881231 0.67819679 0.38916342 0.67941049 0.39237104 0.6804508 0.3953186 0.67715648 0.39583875 0.67368877 0.39358474 0.672215 0.39081058 0.6686606 0.39046381 0.66415258 0.39046381 0.6615518 0.39029042 0.654443 0.38881664 0.65166883 0.38742956 0.64906805 0.38560902 0.64508019 0.38543563 0.64325964 0.38318162
0 0.77275748 0.3398302 0.77142857 0.34425987 0.76980436 0.34891104 0.76854928 0.35370986 0.7672942 0.35799188 0.76559616 0.36146179 0.76338132 0.36441491 0.76109265 0.36803248 0.75873016 0.36995201 0.75452196 0.3720192 0.75127353 0.37504614 0.7511997 0.37763012 0.75474345 0.37718715 0.75843485 0.37511997 0.7622739 0.37224068 0.7654485 0.36928756 0.76758952 0.36589147 0.76987818 0.360945 0.77187154 0.35710594 0.77416021 0.35334072 0.7751938 0.34868955 0.77504614 0.34448136 0.7751938 0.34078996
0 0.88005822 0.42045124 0.87918486 0.42350801 0.88224163 0.42554585 0.88697234 0.42882096 0.8922853 0.43100437 0.89497817 0.43195051 0.89861718 0.43282387 0.90181951 0.43289665 0.90611354 0.43187773 0.91069869 0.43020378 0.91135371 0.42612809 0.90858806 0.42772926 0.90604076 0.42918486 0.90203785 0.430131 0.89847162 0.4290393 0.89403202 0.42707424 0.88973799 0.42474527 0.88573508 0.42183406 0.88267831 0.419869
0 0.35552131 0.5211094 0.35377504 0.52378017 0.3550077 0.52655367 0.35511043 0.53025167 0.3559322 0.53446328 0.35952748 0.53631228 0.36291731 0.53692861 0.36302003 0.53127889 0.36024653 0.52953261 0.35798665 0.5280945 0.3596302 0.5248074 0.35880842 0.52182845 0.35706215 0.5201849
0 0.75006667 0.4924 0.75093333 0.49566667 0.7516 0.49826667 0.75473333 0.499 0.75773333 0.49753333 0.7626 0.49586667 0.76706667 0.49446667 0.77106667 0.4932 0.774 0.4908 0.7714 0.49046667 0.76806667 0.49013333 0.76426667 0.49146667 0.76053333 0.49286667 0.7558 0.49366667 0.754 0.49233333 0.75166667 0.49186667
0 0.85566667 0.50006667 0.85986667 0.4994 0.865 0.50053333 0.86933333 0.50193333 0.87506667 0.5046 0.88266667 0.507 0.88813333 0.50886667 0.89293333 0.51073333 0.90066667 0.5122 0.904 0.5146 0.89986667 0.5152 0.89626667 0.5152 0.892 0.5136 0.88713333 0.51213333 0.88153333 0.5104 0.87593333 0.50866667 0.87146667 0.50713333 0.8672 0.5054 0.86353333 0.50426667 0.86013333 0.50353333 0.8568 0.503
0 0.86605938 0.63441296 0.86977058 0.63306343 0.87415655 0.63549258 0.87840756 0.63765182 0.88124157 0.63940621 0.87651822 0.63954116 0.87368421 0.63920378 0.8705803 0.63758435 0.86801619 0.63690958
0 0.25181559 0.73635251 0.25222358 0.74002448 0.25271318 0.74565483 0.25312118 0.74932681 0.25467156 0.74638923 0.25630355 0.74165647 0.25646675 0.73618931 0.25458996 0.73529172
0 0.62104701 0.77211538 0.62190171 0.77606838 0.62361111 0.77831197 0.62542735 0.78076923 0.62777778 0.78386752 0.62970085 0.78653846 0.63194444 0.78974359 0.63482906 0.78888889 0.63557692 0.78653846 0.63365385 0.78333333 0.63098291 0.77991453 0.6284188 0.7767094 0.62457265 0.77254274 0.62264957 0.77126068
0 0.88279458 0.75898505 0.88710462 0.76225235 0.89106708 0.76343413 0.89558568 0.76510254 0.89843587 0.76781369 0.89899201 0.77010775 0.90010428 0.76857838 0.89968717 0.76433785 0.89746263 0.76148766 0.89391727 0.76044491 0.88974626 0.75905457 0.88689607 0.7583594
0 0.11862176 0.87154472 0.11536973 0.87417731 0.11126597 0.87626791 0.10600077 0.88044909 0.10120015 0.88300426 0.09624468 0.88656601 0.0926055 0.88842431 0.08780488 0.89012776 0.08238482 0.89337979 0.07789392 0.89608982 0.07564847 0.90096787 0.07727449 0.90305846 0.08130081 0.9029036 0.08493999 0.9015873 0.08881146 0.899729 0.09291521 0.89732869 0.09585753 0.89361208 0.09717383 0.89066976 0.09918699 0.88881146 0.10321332 0.88710801 0.1073945 0.88509485 0.11111111 0.88269454 0.113976 0.88083624 0.11792489 0.87874564 0.12078978 0.87665505 0.12326752 0.87433217 0.12334495 0.87185443 0.1216415 0.87216415
0 0.2344 0.8642 0.23086667 0.8658 0.2294 0.86813333 0.22853333 0.87146667 0.2266 0.875 0.22446667 0.8792 0.22886667 0.87466667 0.2334 0.8706 0.23606667 0.8676 0.238 0.86613333 0.23766667 0.864
0 0.62026667 0.87526667 0.61806667 0.8776 0.61706667 0.88013333 0.61973333 0.87886667 0.62253333 0.88006667 0.6236 0.88293333 0.62466667 0.88626667 0.62533333 0.89013333 0.62613333 0.89373333 0.6258 0.89853333 0.62286667 0.90093333 0.6206 0.9044 0.61873333 0.90713333 0.61846667 0.9092 0.61926667 0.9108 0.62166667 0.9078 0.62473333 0.90593333 0.6268 0.9026 0.62906667 0.9002 0.63013333 0.89746667 0.63033333 0.8942 0.62973333 0.88973333 0.62973333 0.885 0.62933333 0.8806 0.62753333 0.87766667 0.62626667 0.87466667 0.6238 0.87473333
0 0.7248 0.8718 0.72426667 0.87366667 0.72766667 0.8778 0.73133333 0.8802 0.73453333 0.88286667 0.73966667 0.88853333 0.74193333 0.89066667 0.74526667 0.89346667 0.74826667 0.89586667 0.74986667 0.8984 0.7526 0.90113333 0.75413333 0.90366667 0.7556 0.90693333 0.75873333 0.9112 0.7614 0.91593333 0.76453333 0.92033333 0.76733333 0.9232 0.7692 0.92493333 0.76893333 0.92206667 0.76686667 0.91806667 0.76486667 0.91413333 0.763 0.90966667 0.76186667 0.90666667 0.75933333 0.90206667 0.75706667 0.899 0.75433333 0.89693333 0.75146667 0.89453333 0.74833333 0.89166667 0.74526667 0.88833333 0.7428 0.88593333 0.73906667 0.88246667 0.7364 0.87853333 0.73426667 0.87566667 0.7312 0.87413333 0.72873333 0.87193333
0 0.8418 0.90553333 0.8422 0.90853333 0.84553333 0.91153333 0.8498 0.9142 0.8564 0.91633333 0.8598 0.91746667 0.8648 0.9178 0.86973333 0.91773333 0.87593333 0.91533333 0.87866667 0.91286667 0.87906667 0.90933333 0.87526667 0.9096 0.8712 0.91106667 0.86893333 0.91266667 0.866 0.9136 0.8608 0.91406667 0.8584 0.91386667 0.8544 0.9132 0.85073333 0.91106667 0.84773333 0.90813333 0.84553333 0.90626667
0 0.6498 0.52493333 0.65133333 0.52866667 0.6536 0.5316 0.657 0.53126667 0.6596 0.52973333 0.65986667 0.52766667 0.65606667 0.52566667 0.65286667 0.52393333
