# Supplementary material for: VanillaNet-YOLOv8 segment: detection of nano-iron oxide regulation on rice seedling growth vitality under salt stress
Source: Front Plant Sci. 2025 Sep 17;16:1631279. doi: 10.3389/fpls.2025.1631279 (PMC12484053; doi:10.3389/fpls.2025.1631279)
Supplement: Supplementary file 5 [file DataSheet5.zip › label/test/ck30-2024-3-20-10-26-41.txt]

0 0.08784946 0.01247312 0.08516129 0.01903226 0.08569892 0.02795699 0.08655914 0.03698925 0.0883871 0.04376344 0.08655914 0.05032258 0.0844086 0.05688172 0.08602151 0.0627957 0.08752688 0.06860215 0.08569892 0.07430108 0.08505376 0.08172043 0.08344086 0.0872043 0.08107527 0.09387097 0.07913978 0.10075269 0.07602151 0.10569892 0.07666667 0.1116129 0.08021505 0.11139785 0.08204301 0.10698925 0.08537634 0.10096774 0.08709677 0.09494624 0.08989247 0.08741935 0.08989247 0.08107527 0.09043011 0.07311828 0.09086022 0.06827957 0.09344086 0.06172043 0.09494624 0.05623656 0.09494624 0.04978495 0.09225806 0.04258065 0.09129032 0.03505376 0.09129032 0.03129032 0.09064516 0.02698925 0.08935484 0.02075269 0.08935484 0.01655914
0 0.2586 0.13413333 0.26253333 0.13413333 0.26126667 0.1378 0.25686667 0.14066667 0.2542 0.1402 0.25293333 0.13593333 0.25493333 0.13046667 0.258 0.126 0.26093333 0.12213333 0.26433333 0.11673333 0.2668 0.11253333 0.27046667 0.10926667 0.27206667 0.108 0.2724 0.11013333 0.27053333 0.1142 0.26773333 0.11806667 0.26433333 0.12246667 0.26253333 0.12553333 0.26006667 0.12906667 0.25866667 0.13193333
0 0.37826667 0.12906667 0.37853333 0.1322 0.37993333 0.135 0.38146667 0.13626667 0.38406667 0.13446667 0.38666667 0.13213333 0.38693333 0.13066667 0.384 0.1308 0.38193333 0.1306
0 0.502 0.0762 0.50173333 0.0814 0.5036 0.0856 0.50593333 0.08873333 0.50726667 0.09166667 0.5096 0.0948 0.50953333 0.09826667 0.50933333 0.10306667 0.50886667 0.1052 0.507 0.1096 0.50806667 0.1148 0.5088 0.11733333 0.5108 0.115 0.51406667 0.11173333 0.5146 0.1078 0.515 0.10253333 0.51373333 0.09893333 0.5128 0.09426667 0.51226667 0.0904 0.51166667 0.088 0.51033333 0.08446667 0.5088 0.081 0.50673333 0.07793333 0.50493333 0.07673333
0 0.6158 0.1198 0.61373333 0.12333333 0.61373333 0.1268 0.61846667 0.1258 0.62226667 0.12366667 0.62473333 0.11973333 0.62853333 0.116 0.63253333 0.11346667 0.63673333 0.11093333 0.64073333 0.107 0.64513333 0.103 0.64946667 0.09993333 0.65366667 0.096 0.6574 0.0936 0.66046667 0.09033333 0.66366667 0.08773333 0.6668 0.08433333 0.669 0.0814 0.67173333 0.07833333 0.675 0.0734 0.67726667 0.06813333 0.67686667 0.06386667 0.67526667 0.06173333 0.67013333 0.06213333 0.6668 0.06666667 0.66413333 0.07033333 0.66046667 0.07446667 0.6578 0.0792 0.65666667 0.083 0.65586667 0.08746667 0.65446667 0.09033333 0.6508 0.09293333 0.64566667 0.09733333 0.6414 0.10053333 0.6372 0.10433333 0.6328 0.10733333 0.63026667 0.1092 0.6274 0.11146667 0.62393333 0.11353333 0.6202 0.1154 0.61733333 0.11786667
0 0.7348 0.0704 0.73673333 0.0754 0.739 0.07786667 0.742 0.08133333 0.74433333 0.0848 0.74613333 0.08966667 0.74773333 0.09453333 0.74933333 0.09953333 0.7504 0.10466667 0.7516 0.10926667 0.75313333 0.1144 0.7534 0.11833333 0.75146667 0.1194 0.7492 0.12 0.74973333 0.12366667 0.749 0.1276 0.74846667 0.1294 0.7524 0.127 0.75593333 0.12526667 0.75826667 0.12186667 0.7594 0.1172 0.75953333 0.1134 0.75726667 0.10813333 0.7564 0.10533333 0.755 0.10153333 0.7538 0.09833333 0.75286667 0.09493333 0.75206667 0.09146667 0.75106667 0.0876 0.74946667 0.08366667 0.74673333 0.07826667 0.74446667 0.0758 0.7416 0.07333333 0.73813333 0.07106667
0 0.86073333 0.13426667 0.86306667 0.1364 0.86373333 0.1386 0.86133333 0.14166667 0.86113333 0.144 0.86473333 0.146 0.86666667 0.144 0.8682 0.13986667 0.8712 0.13793333 0.87393333 0.13486667 0.87593333 0.13353333 0.8784 0.1316 0.88313333 0.12633333 0.88486667 0.123 0.88566667 0.12033333 0.88633333 0.11633333 0.88626667 0.11226667 0.8848 0.11066667 0.8834 0.1146 0.8812 0.11806667 0.87973333 0.1212 0.8772 0.12406667 0.87473333 0.12766667 0.8728 0.1298 0.87026667 0.1332 0.8682 0.13433333 0.8642 0.13293333 0.86173333 0.13226667
0 0.24486667 0.21493333 0.24453333 0.2174 0.2474 0.21933333 0.25073333 0.22006667 0.25493333 0.2222 0.25753333 0.2236 0.2606 0.2258 0.26273333 0.2278 0.26473333 0.2308 0.26606667 0.23446667 0.2688 0.23766667 0.27186667 0.24033333 0.27333333 0.2394 0.2738 0.23553333 0.27346667 0.23266667 0.2724 0.2304 0.2702 0.228 0.26653333 0.22646667 0.26513333 0.22453333 0.26346667 0.22206667 0.26226667 0.22 0.25926667 0.21806667 0.2568 0.21666667 0.254 0.21526667 0.2508 0.21426667 0.24786667 0.21373333
0 0.48986667 0.26473333 0.48946667 0.26833333 0.4916 0.2692 0.4952 0.26673333 0.4966 0.26266667 0.50013333 0.26053333 0.50366667 0.25893333 0.50833333 0.2574 0.5142 0.25613333 0.51866667 0.2548 0.5192 0.25346667 0.51513333 0.25306667 0.5114 0.25326667 0.50773333 0.254 0.50413333 0.25473333 0.50066667 0.25613333 0.49806667 0.25666667 0.49553333 0.25806667 0.49266667 0.26053333
0 0.61333333 0.232 0.6106 0.23493333 0.60933333 0.23813333 0.61353333 0.23833333 0.61793333 0.23613333 0.62193333 0.23533333 0.62606667 0.23533333 0.63193333 0.23506667 0.6352 0.23453333 0.6402 0.2342 0.64626667 0.23333333 0.6514 0.2336 0.65633333 0.23366667 0.6616 0.23513333 0.66513333 0.23553333 0.66886667 0.23473333 0.6676 0.2326 0.66306667 0.23073333 0.65953333 0.22946667 0.65473333 0.2286 0.65006667 0.2288 0.64413333 0.22953333 0.6408 0.2296 0.63573333 0.2298 0.631 0.23006667 0.6272 0.2302 0.62213333 0.23093333 0.61846667 0.2312 0.6162 0.2314
0 0.1316 0.35346667 0.1284 0.3574 0.12566667 0.36033333 0.1226 0.36373333 0.1236 0.36806667 0.12346667 0.37066667 0.12226667 0.37493333 0.1208 0.37973333 0.12273333 0.3844 0.12706667 0.3882 0.1284 0.38733333 0.127 0.38333333 0.12746667 0.3786 0.12753333 0.37473333 0.1276 0.3698 0.12866667 0.3662 0.1314 0.36366667 0.13366667 0.35973333 0.13473333 0.35693333 0.1342 0.35353333
0 0.24933333 0.37046667 0.24693333 0.37206667 0.24873333 0.37306667 0.25146667 0.3736 0.25113333 0.37573333 0.2508 0.37813333 0.25273333 0.3788 0.25506667 0.37706667 0.25526667 0.37493333 0.2566 0.37326667 0.25813333 0.375 0.25926667 0.3764 0.25913333 0.3738 0.25826667 0.37106667 0.25666667 0.3702 0.25213333 0.36993333
0 0.35593333 0.37666667 0.353 0.3782 0.35506667 0.38046667 0.3578 0.38226667 0.36146667 0.3828 0.36473333 0.38293333 0.36993333 0.38506667 0.37306667 0.38726667 0.3758 0.388 0.37813333 0.38706667 0.37853333 0.38473333 0.37666667 0.3828 0.37366667 0.38246667 0.37026667 0.38093333 0.36813333 0.37913333 0.36386667 0.3778 0.3606 0.37693333
0 0.64526667 0.38146667 0.6428 0.38273333 0.64193333 0.38566667 0.64406667 0.3872 0.6476 0.3892 0.65186667 0.39126667 0.6564 0.39213333 0.66113333 0.3932 0.66433333 0.39373333 0.6668 0.3952 0.6688 0.39873333 0.67186667 0.39973333 0.6764 0.3972 0.67866667 0.39433333 0.67786667 0.39193333 0.6736 0.39053333 0.67153333 0.3912 0.66666667 0.391 0.66373333 0.3902 0.65986667 0.38886667 0.65653333 0.38793333 0.65386667 0.38666667 0.64966667 0.38273333 0.64806667 0.38186667
0 0.7526 0.37453333 0.75586667 0.37266667 0.75853333 0.37086667 0.7616 0.3684 0.76366667 0.36546667 0.76586667 0.36286667 0.76833333 0.36046667 0.77093333 0.35753333 0.77313333 0.35466667 0.7758 0.35266667 0.77906667 0.3498 0.78046667 0.34746667 0.782 0.34506667 0.78426667 0.3424 0.78546667 0.33933333 0.7866 0.33706667 0.78733333 0.33453333 0.78866667 0.3316 0.79 0.32906667 0.7926 0.3288 0.7958 0.32866667 0.79893333 0.32913333 0.7974 0.3314 0.7966 0.3338 0.79593333 0.33746667 0.79426667 0.34133333 0.79026667 0.34726667 0.7862 0.35026667 0.78133333 0.3526 0.77673333 0.35646667 0.77326667 0.36173333 0.77013333 0.36486667 0.768 0.3684 0.76713333 0.37026667 0.76366667 0.37213333 0.76053333 0.37326667 0.75853333 0.37653333 0.7564 0.37773333 0.75306667 0.37726667
0 0.88093333 0.3868 0.88006667 0.39293333 0.8786 0.39746667 0.8766 0.40173333 0.87546667 0.40513333 0.87473333 0.4088 0.87526667 0.41246667 0.87626667 0.41553333 0.87766667 0.4192 0.87906667 0.42153333 0.8814 0.4228 0.88406667 0.4224 0.88606667 0.4214 0.88733333 0.41946667 0.88786667 0.41813333 0.88526667 0.41773333 0.88326667 0.41646667 0.88086667 0.41346667 0.8804 0.4104 0.88153333 0.40693333 0.8828 0.4046 0.88366667 0.40253333 0.88506667 0.3988 0.88553333 0.39413333 0.88646667 0.39086667 0.8872 0.38813333 0.8852 0.38653333 0.88306667 0.38566667
0 0.859 0.49993333 0.8558 0.50073333 0.85193333 0.50286667 0.85566667 0.50526667 0.86046667 0.50606667 0.86486667 0.50833333 0.86973333 0.5098 0.8732 0.51206667 0.8766 0.5138 0.881 0.5162 0.8848 0.51826667 0.88993333 0.52113333 0.893 0.523 0.89833333 0.5254 0.90293333 0.5282 0.9072 0.5304 0.9106 0.53246667 0.91426667 0.5348 0.91786667 0.53713333 0.92033333 0.54073333 0.92333333 0.54413333 0.92693333 0.5468 0.93273333 0.54893333 0.9372 0.54986667 0.942 0.55033333 0.94493333 0.55033333 0.94793333 0.5492 0.94766667 0.54726667 0.94473333 0.5434 0.94206667 0.5412 0.9356 0.53933333 0.9304 0.53733333 0.9242 0.5354 0.9198 0.53433333 0.91553333 0.5326 0.91226667 0.53073333 0.9068 0.52773333 0.90346667 0.52506667 0.8998 0.5226 0.89633333 0.5204 0.89086667 0.51766667 0.88726667 0.51533333 0.88253333 0.51233333 0.87906667 0.50973333 0.87606667 0.50726667 0.87053333 0.50453333 0.8682 0.50286667 0.865 0.5016 0.86226667 0.50093333
0 0.8674 0.63186667 0.86613333 0.63373333 0.8684 0.6378 0.87253333 0.63986667 0.8778 0.64146667 0.885 0.643 0.8906 0.64386667 0.89626667 0.646 0.90093333 0.64766667 0.90686667 0.64913333 0.91113333 0.65 0.91533333 0.65033333 0.91926667 0.6498 0.91493333 0.6484 0.9106 0.64713333 0.904 0.64526667 0.89966667 0.64373333 0.8946 0.64266667 0.88973333 0.6412 0.88573333 0.6396 0.88013333 0.63826667 0.8762 0.63693333 0.87266667 0.63473333 0.8704 0.63313333
0 0.88313333 0.75913333 0.88566667 0.76153333 0.88893333 0.76373333 0.8926 0.76473333 0.8964 0.76666667 0.89886667 0.76846667 0.9012 0.77093333 0.90406667 0.77406667 0.906 0.777 0.90753333 0.78006667 0.9086 0.78386667 0.91013333 0.78873333 0.91166667 0.79213333 0.91366667 0.795 0.9134 0.79106667 0.91173333 0.7858 0.91133333 0.78133333 0.90993333 0.7768 0.90726667 0.7736 0.90353333 0.76893333 0.90093333 0.76453333 0.89586667 0.76173333 0.89093333 0.75986667 0.8874 0.75853333
0 0.8438 0.90213333 0.84326667 0.90586667 0.84626667 0.90653333 0.85266667 0.9056 0.85786667 0.90526667 0.86673333 0.90406667 0.8716 0.9044 0.8756 0.90586667 0.8794 0.908 0.8818 0.91073333 0.8838 0.9118 0.8892 0.9112 0.89373333 0.9132 0.8988 0.91466667 0.9014 0.915 0.9026 0.9144 0.902 0.91133333 0.90093333 0.90933333 0.8962 0.907 0.88846667 0.905 0.883 0.90373333 0.87593333 0.90206667 0.87086667 0.90093333 0.86466667 0.89986667 0.85706667 0.9002 0.8526 0.90113333 0.84973333 0.90173333 0.84613333 0.9014
0 0.1238 0.50913333 0.12746667 0.50806667 0.1316 0.5066 0.13313333 0.50613333 0.1366 0.50766667 0.13726667 0.50946667 0.13213333 0.51133333 0.12746667 0.51226667 0.12426667 0.51226667
0 0.35473251 0.51943301 0.35564701 0.52373114 0.3571102 0.52830361 0.35967078 0.53123 0.36314586 0.53415638 0.36780979 0.53424783 0.37082762 0.53360768 0.36973022 0.5303155 0.36570645 0.52857796 0.36159122 0.52940101 0.36058528 0.52729767 0.36021948 0.52473708 0.36021948 0.5208962 0.35775034 0.51934156
0 0.5118 0.5152 0.51433333 0.51386667 0.517 0.51153333 0.52053333 0.51066667 0.52386667 0.51006667 0.52106667 0.5128 0.51993333 0.515 0.5178 0.51613333 0.51433333 0.5164
0 0.6568 0.5222 0.6526 0.52286667 0.64913333 0.52413333 0.6506 0.52613333 0.65453333 0.5276 0.65646667 0.5282 0.65906667 0.528 0.662 0.52746667 0.6664 0.52646667 0.66473333 0.5256 0.6622 0.52526667 0.66193333 0.52286667 0.66193333 0.51966667 0.66053333 0.51753333 0.65866667 0.51746667 0.65686667 0.51853333
0 0.75146667 0.4894 0.7518 0.49306667 0.75273333 0.4954 0.75346667 0.49753333 0.75626667 0.49746667 0.7588 0.49613333 0.7612 0.4948 0.76353333 0.4936 0.76653333 0.49266667 0.76953333 0.49153333 0.77373333 0.49013333 0.77786667 0.48993333 0.78213333 0.49026667 0.7858 0.49186667 0.78833333 0.49333333 0.7922 0.4948 0.79506667 0.49566667 0.79846667 0.49473333 0.7972 0.49306667 0.79346667 0.4916 0.7904 0.48926667 0.787 0.48753333 0.78213333 0.487 0.77953333 0.48613333 0.7774 0.486 0.77346667 0.48673333 0.76966667 0.488 0.7662 0.48953333 0.76253333 0.491 0.75873333 0.4922 0.7576 0.4918 0.75433333 0.4902
0 0.74453333 0.6238 0.74706667 0.623 0.74973333 0.62213333 0.7518 0.62113333 0.7536 0.6224 0.75553333 0.6242 0.7586 0.62653333 0.76046667 0.62833333 0.76153333 0.63073333 0.76093333 0.6328 0.7598 0.63166667 0.75746667 0.62966667 0.75533333 0.62806667 0.75333333 0.62653333 0.7508 0.62606667 0.747 0.6262 0.74573333 0.6252
0 0.23513333 0.63846667 0.23373333 0.6422 0.23433333 0.6452 0.23686667 0.64413333 0.23753333 0.642 0.23933333 0.64213333 0.24073333 0.64013333 0.24113333 0.63573333 0.2384 0.6382 0.23773333 0.63793333
0 0.11226667 0.64446667 0.112 0.64666667 0.114 0.6486 0.11573333 0.6508 0.1174 0.65013333 0.11513333 0.6474 0.11526667 0.64586667 0.11713333 0.64806667 0.12006667 0.64926667 0.1228 0.6482 0.12366667 0.64653333 0.12153333 0.64486667 0.11746667 0.64386667 0.1154 0.64353333
0 0.25566667 0.73253333 0.25333333 0.73686667 0.25253333 0.7398 0.25213333 0.7436 0.25306667 0.74746667 0.2536 0.75173333 0.25333333 0.75526667 0.25353333 0.75913333 0.2534 0.76326667 0.25433333 0.76626667 0.25626667 0.76946667 0.25753333 0.77053333 0.26086667 0.7704 0.26086667 0.76773333 0.2604 0.76493333 0.25973333 0.76193333 0.25833333 0.75886667 0.257 0.75513333 0.25633333 0.7498 0.25633333 0.74573333 0.25666667 0.7422 0.25726667 0.74073333 0.25746667 0.73773333 0.25826667 0.73306667
0 0.62033333 0.77293333 0.62306667 0.7778 0.62493333 0.78093333 0.62713333 0.7844 0.63006667 0.78666667 0.6322 0.78813333 0.63606667 0.78886667 0.63853333 0.78886667 0.64006667 0.78866667 0.6418 0.78813333 0.64346667 0.7858 0.64266667 0.7824 0.63986667 0.78393333 0.63706667 0.78573333 0.6358 0.78493333 0.63386667 0.7836 0.632 0.78193333 0.62946667 0.77933333 0.62713333 0.7762 0.62526667 0.7738 0.62386667 0.7722
0 0.09166667 0.886 0.0876 0.88746667 0.08213333 0.88986667 0.0786 0.89206667 0.07646667 0.89626667 0.07553333 0.9006 0.07886667 0.89953333 0.0804 0.9004 0.07893333 0.9024 0.07746667 0.9042 0.07553333 0.90633333 0.07346667 0.90966667 0.07166667 0.91293333 0.06913333 0.91693333 0.0682 0.92033333 0.06673333 0.9232 0.06566667 0.92573333 0.06906667 0.92313333 0.0712 0.92106667 0.07306667 0.91786667 0.07546667 0.91433333 0.07733333 0.91133333 0.07946667 0.908 0.08306667 0.90313333 0.08553333 0.8996 0.08946667 0.89513333 0.09226667 0.89206667 0.0944 0.88973333 0.09626667 0.8878 0.09993333 0.8862 0.10213333 0.885 0.1074 0.882 0.11193333 0.87966667 0.11466667 0.87806667 0.11886667 0.87633333 0.1216 0.875 0.12293333 0.8736 0.1248 0.8696 0.12406667 0.8688 0.11946667 0.87093333 0.11486667 0.87346667 0.11086667 0.87586667 0.10713333 0.87766667 0.103 0.87953333 0.10006667 0.88166667 0.0962 0.8838 0.09453333 0.88513333
0 0.23661202 0.86489071 0.23476776 0.86803279 0.23278689 0.87178962 0.2318306 0.875 0.23053279 0.87937158 0.22998634 0.88278689 0.22739071 0.88729508 0.22513661 0.89132514 0.22240437 0.89453552 0.21974044 0.89877049 0.21741803 0.90170765 0.21393443 0.9056694 0.20969945 0.91079235 0.20737705 0.91304645 0.20642077 0.91728142 0.20724044 0.92103825 0.21004098 0.91769126 0.21564208 0.91448087 0.2182377 0.91161202 0.22028689 0.90771858 0.22288251 0.90430328 0.22540984 0.89938525 0.22786885 0.89494536 0.22923497 0.8909153 0.23087432 0.88627049 0.23251366 0.88265027 0.2340847 0.87943989 0.23613388 0.87534153 0.23763661 0.8704235 0.23920765 0.86666667
0 0.474 0.86146667 0.47293333 0.86393333 0.4728 0.86653333 0.47333333 0.8684 0.47553333 0.86653333 0.47773333 0.8676 0.48073333 0.8698 0.48226667 0.871 0.48473333 0.87286667 0.48433333 0.86966667 0.4834 0.86806667 0.48126667 0.8658 0.47906667 0.8638 0.4772 0.86166667
0 0.61973333 0.87366667 0.61746667 0.877 0.61593333 0.8804 0.6162 0.88126667 0.62066667 0.8786 0.62086667 0.87986667 0.62086667 0.88266667 0.62073333 0.8848 0.6204 0.88753333 0.62013333 0.88993333 0.6198 0.89346667 0.62006667 0.8962 0.62 0.89913333 0.62 0.9028 0.62033333 0.90653333 0.621 0.91006667 0.62013333 0.91226667 0.61833333 0.9146 0.61786667 0.91746667 0.61813333 0.92126667 0.61966667 0.92526667 0.62126667 0.927 0.624 0.92613333 0.6268 0.92453333 0.6272 0.92246667 0.6272 0.91846667 0.6252 0.91666667 0.6246 0.9144 0.6248 0.91146667 0.6248 0.9086 0.62466667 0.9064 0.6242 0.90366667 0.62433333 0.90093333 0.6242 0.89793333 0.62433333 0.89366667 0.62406667 0.8908 0.62466667 0.88826667 0.6262 0.88606667 0.6262 0.8836 0.62553333 0.8798 0.62533333 0.87593333 0.62506667 0.87453333 0.62266667 0.87333333
0 0.72333333 0.87386667 0.72833333 0.87846667 0.73186667 0.88113333 0.7348 0.88446667 0.73733333 0.88573333 0.74053333 0.88886667 0.74366667 0.8912 0.746 0.89353333 0.74966667 0.8972 0.7518 0.8996 0.75533333 0.90266667 0.7592 0.90613333 0.763 0.9098 0.76706667 0.91346667 0.77146667 0.91806667 0.77533333 0.921 0.7798 0.92613333 0.7844 0.92926667 0.789 0.93326667 0.79313333 0.9366 0.7958 0.93873333 0.79966667 0.9424 0.80233333 0.94466667 0.80553333 0.94806667 0.80933333 0.95113333 0.81446667 0.95446667 0.81806667 0.95673333 0.82153333 0.9574 0.8248 0.95746667 0.82186667 0.95513333 0.819 0.95273333 0.8158 0.94973333 0.81233333 0.94753333 0.8106 0.94433333 0.8074 0.94033333 0.8034 0.9366 0.7986 0.93533333 0.79666667 0.93493333 0.793 0.93193333 0.7882 0.92766667 0.7852 0.92453333 0.78113333 0.9216 0.7784 0.9188 0.77573333 0.91613333 0.77326667 0.91426667 0.76986667 0.911 0.76706667 0.90813333 0.76346667 0.9044 0.76046667 0.9014 0.7566 0.89833333 0.75186667 0.89426667 0.74893333 0.8912 0.7464 0.8888 0.7446 0.8866 0.7418 0.88426667 0.73773333 0.8812 0.73326667 0.8766 0.729 0.87353333 0.72533333 0.8728
