# Supplementary material for: VanillaNet-YOLOv8 segment: detection of nano-iron oxide regulation on rice seedling growth vitality under salt stress
Source: Front Plant Sci. 2025 Sep 17;16:1631279. doi: 10.3389/fpls.2025.1631279 (PMC12484053; doi:10.3389/fpls.2025.1631279)
Supplement: Supplementary file 5 [file DataSheet5.zip › label/test/ck60-2024-3-19-1-40-21.txt]

0 0.20978826 0.21433878 0.21192422 0.21842496 0.21526746 0.22083952 0.22046805 0.22251114 0.22548291 0.22381129 0.22929049 0.22446137 0.2321875 0.2243125 0.2346875 0.2260625 0.2388125 0.2278125 0.2423125 0.2295625 0.24625 0.2318125 0.248 0.2348125 0.251875 0.236125 0.25475 0.2381875 0.2568125 0.2360625 0.2551875 0.2333125 0.25225 0.23125 0.24975 0.229125 0.24575 0.2276875 0.2430625 0.2261875 0.239 0.2240625 0.23475 0.2220625 0.230375 0.2196875 0.2268125 0.2175625 0.2218125 0.215375 0.21925 0.21425 0.21625 0.2135625 0.211625 0.213625
0 0.3835625 0.13175 0.3815625 0.1330625 0.3793125 0.13475 0.3776875 0.1364375 0.37575 0.1395625 0.3735 0.143375 0.37325 0.146125 0.372375 0.149375 0.3705625 0.152375 0.36825 0.1549375 0.3661875 0.1576875 0.3665625 0.16125 0.3691875 0.162375 0.371625 0.1595 0.373125 0.155875 0.3765625 0.15225 0.37775 0.1484375 0.3798125 0.1436875 0.3818125 0.1424375 0.38275 0.138625 0.3838125 0.1349375 0.3841875 0.1334375
0 0.60475 0.10125 0.60375 0.103375 0.6029375 0.104125 0.600375 0.1055625 0.598625 0.107625 0.5985 0.108875 0.6008125 0.1083125 0.6025625 0.10725 0.6058125 0.1088125 0.6076875 0.1069375 0.607875 0.10375 0.606625 0.1006875
0 0.3764375 0.2523125 0.374 0.2535 0.371125 0.256875 0.369125 0.262125 0.3678125 0.2670625 0.3685 0.27075 0.3718125 0.273625 0.37425 0.2733125 0.3749375 0.269625 0.3726875 0.268125 0.3725625 0.2644375 0.3741875 0.261125 0.375625 0.256875 0.3768125 0.254125 0.37675 0.253375
0 0.614625 0.2229375 0.612 0.2241875 0.6079375 0.2256875 0.6075 0.227375 0.6113125 0.2295625 0.6138125 0.2290625 0.61425 0.2271875 0.6160625 0.2255 0.6165625 0.22325
0 0.752625 0.2325625 0.7503125 0.234125 0.7465625 0.235125 0.7465625 0.2366875 0.749125 0.2374375 0.7506875 0.2386875 0.7503125 0.2424375 0.751375 0.246 0.752875 0.2471875 0.7525 0.2429375 0.7533125 0.2408125 0.7536875 0.238375 0.757 0.2366875 0.75275 0.2355625 0.753125 0.2335625
0 0.8456875 0.2166875 0.8446875 0.2190625 0.84475 0.221875 0.845 0.2253125 0.84475 0.2285 0.84475 0.2314375 0.8441875 0.23475 0.8435 0.2379375 0.8418125 0.241 0.8405625 0.2425625 0.8408125 0.24475 0.843375 0.2455625 0.846 0.2433125 0.847 0.2395625 0.847625 0.2359375 0.8478125 0.23325 0.84825 0.229875 0.848 0.2264375 0.8479375 0.2235 0.848 0.2210625 0.8475 0.2191875
0 0.117625 0.39925 0.1175 0.4006875 0.1160625 0.40225 0.1154375 0.4035 0.1175625 0.4044375 0.1205 0.4035 0.1230625 0.403125 0.1240625 0.4014375 0.1225625 0.399375 0.11925 0.3988125
0 0.85375 0.3814375 0.8555 0.3804375 0.85775 0.379375 0.8605 0.3786875 0.86425 0.377375 0.868 0.3759375 0.8715 0.373125 0.875 0.370875 0.877875 0.3689375 0.8808125 0.3674375 0.883125 0.3663125 0.885625 0.3653125 0.889125 0.363875 0.8924375 0.3620625 0.8935625 0.3616875 0.891875 0.3650625 0.888625 0.367625 0.8853125 0.3696875 0.8833125 0.3713125 0.87975 0.3730625 0.8761875 0.37475 0.8733125 0.3765625 0.869375 0.3783125 0.863875 0.3808125 0.8608125 0.3830625 0.8580625 0.3841875 0.8545625 0.3834375 0.8534375 0.3823125
0 0.3241875 0.5075625 0.3260625 0.5094375 0.32925 0.511 0.3324375 0.5119375 0.3379375 0.513 0.34325 0.51375 0.3470625 0.5140625 0.3510625 0.51375 0.357125 0.5139375 0.36125 0.5134375 0.3641875 0.5123125 0.366 0.5114375 0.368375 0.5096875 0.3699375 0.5071875 0.3666875 0.506375 0.364375 0.507375 0.361 0.509 0.3571875 0.5096875 0.353625 0.5103125 0.3496875 0.5105625 0.345625 0.5103125 0.342875 0.510375 0.337625 0.5098125 0.3334375 0.509375 0.3299375 0.5079375 0.3270625 0.5075625
0 0.2348125 0.5135 0.231125 0.51525 0.2284375 0.5159375 0.2305625 0.5180625 0.2334375 0.517375 0.236125 0.5154375 0.2368125 0.5133125
0 0.4848125 0.4826875 0.4860625 0.4859375 0.4871875 0.48875 0.4889375 0.48825 0.4914375 0.4871875 0.49225 0.4863125 0.490625 0.4824375 0.4879375 0.4821875
0 0.5955625 0.486875 0.59375 0.488375 0.5936875 0.4916875 0.5945625 0.495625 0.597375 0.4961875 0.5975 0.4936875 0.59775 0.4910625 0.5991875 0.4895625 0.6009375 0.4881875 0.5976875 0.4873125
0 0.2314375 0.6303125 0.22925 0.6320625 0.2275 0.634875 0.2306875 0.634625 0.2348125 0.6340625 0.237375 0.632625 0.2368125 0.6304375 0.235 0.6305625 0.2331875 0.6299375
0 0.373375 0.633375 0.371 0.635125 0.368875 0.6375 0.366 0.64025 0.363375 0.6426875 0.3603125 0.6450625 0.3634375 0.6459375 0.366875 0.6436875 0.369375 0.6419375 0.3720625 0.6401875 0.3739375 0.637875 0.37525 0.63575
0 0.1245625 0.76075 0.12175 0.7623125 0.1183125 0.7646875 0.1165 0.767375 0.1148125 0.7708125 0.1119375 0.77475 0.1089375 0.7768125 0.1120625 0.778 0.1148125 0.779125 0.1164375 0.775625 0.1186875 0.77275 0.121625 0.7695 0.1230625 0.7679375 0.1246875 0.765125 0.125625 0.7626875
0 0.35825 0.7405625 0.3571875 0.7439375 0.3565 0.7456875 0.3600625 0.746 0.36025 0.749 0.363125 0.749 0.3645625 0.745875 0.3650625 0.743125 0.3630625 0.741875 0.3605 0.7408125
0 0.730375 0.73075 0.7283125 0.7316875 0.7275 0.7358125 0.7295625 0.7405 0.7325 0.7428125 0.7336875 0.741875 0.734 0.7394375 0.7330625 0.7366875 0.7335625 0.734625 0.735875 0.7334375 0.735625 0.731 0.733375 0.7303125
0 0.11425 0.8768125 0.1101875 0.8789375 0.1068125 0.881375 0.1049375 0.8835 0.1024375 0.887125 0.09875 0.8916875 0.0959375 0.8964375 0.093625 0.9000625 0.0919375 0.903375 0.0901875 0.9073125 0.09125 0.910625 0.0946875 0.9099375 0.097 0.9043125 0.098625 0.9005 0.10025 0.8980625 0.1029375 0.8945625 0.1056875 0.8908125 0.1089375 0.887375 0.1120625 0.884875 0.115 0.88125 0.116625 0.87775
0 0.2315625 0.860125 0.2288125 0.861875 0.2255625 0.8635625 0.2223125 0.8659375 0.2195 0.8676875 0.2170625 0.8695 0.22225 0.8700625 0.2275625 0.8694375 0.2309375 0.866125 0.233625 0.8635625 0.2335 0.861125
0 0.3549375 0.8609375 0.351 0.862875 0.3499375 0.86775 0.349 0.8723125 0.347625 0.8786875 0.3465625 0.88375 0.34575 0.88875 0.3443125 0.893375 0.343 0.89875 0.3409375 0.9043125 0.340125 0.9083125 0.34125 0.9110625 0.343875 0.908875 0.3458125 0.9051875 0.347 0.901125 0.3481875 0.8965625 0.34975 0.8923125 0.350625 0.8873125 0.3510625 0.881625 0.3514375 0.8775625 0.3528125 0.873 0.353625 0.86925 0.355375 0.866 0.357375 0.86325 0.356625 0.861625
0 0.495 0.869875 0.4934375 0.8753125 0.4916875 0.8804375 0.488 0.8828125 0.4845625 0.884875 0.482875 0.8860625 0.4875625 0.887 0.491125 0.8855 0.4935 0.8836875 0.4956875 0.8810625 0.497 0.87725 0.4981875 0.8739375 0.4994375 0.870375 0.4973125 0.86925
0 0.607125 0.8738125 0.60925 0.8765625 0.611375 0.881875 0.6119375 0.8865625 0.614375 0.8911875 0.6166875 0.8900625 0.617 0.8869375 0.61725 0.884375 0.617125 0.879375 0.6154375 0.8754375 0.613125 0.8716875 0.6085 0.8709375
