# Supplementary material for: VanillaNet-YOLOv8 segment: detection of nano-iron oxide regulation on rice seedling growth vitality under salt stress
Source: Front Plant Sci. 2025 Sep 17;16:1631279. doi: 10.3389/fpls.2025.1631279 (PMC12484053; doi:10.3389/fpls.2025.1631279)
Supplement: Supplementary file 5 [file DataSheet5.zip › label/test/ck60-2024-3-19-22-42-34.txt]

0 0.1521875 0.10425 0.1516875 0.1075625 0.151 0.1109375 0.15025 0.1135625 0.1495 0.117375 0.150625 0.1205 0.15375 0.1243125 0.15675 0.1265625 0.156375 0.1228125 0.15475 0.119125 0.15275 0.1158125 0.153625 0.112875 0.1549375 0.110875 0.155375 0.1085 0.1550625 0.106375 0.154 0.102875
0 0.16050824 0.22252747 0.16373626 0.22431319 0.16620879 0.2260989 0.16833791 0.22623626 0.17026099 0.22472527 0.16854396 0.22142857 0.16586538 0.22115385 0.16332418 0.22074176
0 0.21043956 0.20817308 0.21112637 0.21174451 0.21291209 0.21366758 0.21634615 0.21572802 0.21868132 0.21641484 0.22149725 0.21737637 0.22506868 0.21785714 0.22918956 0.21813187 0.23248626 0.21737637 0.23619505 0.21758242 0.24059066 0.21971154 0.24210165 0.22053571 0.24553571 0.22177198 0.24924451 0.22328297 0.25226648 0.22438187 0.25570055 0.22596154 0.25927198 0.22802198 0.26277473 0.23035714 0.26751374 0.23331044 0.27156593 0.23434066 0.27300824 0.23131868 0.27012363 0.22884615 0.26662088 0.22671703 0.2625 0.22506868 0.25728022 0.2228022 0.25254121 0.22115385 0.24924451 0.21978022 0.24368132 0.21758242 0.23866758 0.21552198 0.23543956 0.21407967 0.23276099 0.21270604 0.23111264 0.21174451 0.2260989 0.20968407 0.22190934 0.2081044 0.21682692 0.2073489 0.21394231 0.20748626
0 0.40056147 0.12315307 0.39878842 0.12706856 0.39671986 0.12980201 0.39479905 0.13135343 0.39280437 0.13364362 0.39169622 0.138224 0.39147459 0.14125296 0.39095745 0.14383865 0.388224 0.14649823 0.38630319 0.14952719 0.38393913 0.15263002 0.38275709 0.15514184 0.38408688 0.15839243 0.38741135 0.15698877 0.38933215 0.15277778 0.39236111 0.14775414 0.39450355 0.14413416 0.39642435 0.13999704 0.39878842 0.1365987 0.40070922 0.1320922 0.40189125 0.12921099 0.40255615 0.12655142 0.40263002 0.1240396
0 0.38425926 0.23739712 0.38100137 0.24099794 0.38117284 0.24699931 0.38211591 0.25128601 0.38263032 0.25600137 0.38365912 0.26148834 0.38580247 0.26534636 0.38880316 0.26877572 0.3909465 0.26577503 0.38957476 0.26123114 0.38794582 0.25608711 0.38734568 0.25017147 0.38760288 0.2451989 0.38777435 0.24074074 0.38777435 0.23782579
0 0.61559066 0.08894231 0.61744505 0.09299451 0.61861264 0.09690934 0.61737637 0.09931319 0.61517857 0.10171703 0.61387363 0.1040522 0.61524725 0.10370879 0.61778846 0.1029533 0.6206044 0.10336538 0.62273352 0.10384615 0.62472527 0.10151099 0.62348901 0.09663462 0.62177198 0.09258242 0.61854396 0.09010989 0.61696429 0.08894231
0 0.9025 0.1165 0.900875 0.117375 0.89975 0.1189375 0.8976875 0.1201875 0.8955 0.121125 0.8936875 0.122125 0.891875 0.1226875 0.89425 0.1243125 0.896375 0.126125 0.8991875 0.1234375 0.9016875 0.12 0.9033125 0.1185
0 0.501 0.2540625 0.4983125 0.2566875 0.4983125 0.2595625 0.499125 0.2625625 0.5009375 0.2639375 0.502875 0.2630625 0.502375 0.259625 0.503625 0.25775 0.5049375 0.2565 0.5089375 0.25575 0.51225 0.2543125 0.5126875 0.25325 0.51175 0.252125 0.5095 0.2511875 0.507375 0.2505625 0.504125 0.25075 0.5020625 0.2530625
0 0.628125 0.2135625 0.6285 0.2163125 0.627625 0.2185625 0.6256875 0.220125 0.62325 0.22125 0.6231875 0.222875 0.6266875 0.2245625 0.6290625 0.2255625 0.63075 0.2236875 0.6314375 0.2206875 0.631875 0.2179375 0.6318125 0.2151875 0.6304375 0.2136875
0 0.7685625 0.2286875 0.7661875 0.2294375 0.763875 0.2299375 0.763125 0.2315 0.7665625 0.2330625 0.7696875 0.233375 0.770375 0.2354375 0.7728125 0.237 0.77625 0.23725 0.778375 0.23625 0.778125 0.234125 0.775 0.233625 0.7741875 0.2316875 0.774375 0.229625 0.77225 0.229625 0.77025 0.2286875
0 0.88031377 0.20394737 0.87740385 0.20546559 0.87544281 0.20824899 0.87481022 0.21223431 0.87474696 0.21678897 0.87398785 0.21925607 0.87196356 0.22241903 0.86930668 0.22482287 0.86690283 0.22754302 0.86462551 0.23102227 0.86158907 0.23393219 0.85848937 0.23709514 0.85760374 0.24000506 0.86089322 0.23987854 0.86405617 0.2388664 0.86614372 0.23734818 0.86842105 0.23279352 0.86987601 0.23001012 0.873292 0.22627783 0.87658148 0.22216599 0.88006073 0.21995192 0.88360324 0.21640941 0.88531123 0.21128543 0.88531123 0.20919787 0.88436235 0.2062247 0.88271761 0.20457996
0 0.1239375 0.396625 0.1270625 0.3976875 0.13 0.3980625 0.1328125 0.3984375 0.131375 0.4000625 0.133 0.4009375 0.1368125 0.400625 0.1404375 0.39925 0.1416875 0.398 0.141125 0.3959375 0.1373125 0.3953125 0.13325 0.39475 0.1285 0.3948125 0.1259375 0.3956875
0 0.2454375 0.3691875 0.24775 0.3685625 0.2503125 0.3673125 0.253125 0.3665625 0.25575 0.3680625 0.2558125 0.3699375 0.253375 0.3715 0.2514375 0.3729375 0.249875 0.373625 0.249375 0.3721875 0.2495 0.3708125 0.2473125 0.370625
0 0.36710456 0.38820329 0.36736996 0.38661093 0.36969214 0.38481953 0.37247877 0.38481953 0.37393843 0.38475318 0.37393843 0.38355892 0.37154989 0.382431 0.37188163 0.38150212 0.37559713 0.38070594 0.38044055 0.38017516 0.38196656 0.38276274 0.38057325 0.38574841 0.37765393 0.38647824 0.37440287 0.38694268 0.37161624 0.38634554 0.36982484 0.38641189 0.36809979 0.38800425
0 0.505125 0.3660625 0.5070625 0.367 0.5089375 0.36825 0.5110625 0.3670625 0.513 0.368875 0.51125 0.3703125 0.51475 0.3705625 0.516875 0.36975 0.518125 0.3675 0.5168125 0.365375 0.514125 0.3641875 0.5111875 0.36425 0.50975 0.3649375 0.5074375 0.364875 0.50625 0.364875
0 0.610375 0.363875 0.6104375 0.366875 0.611375 0.3679375 0.6125 0.3694375 0.6130625 0.3713125 0.6125625 0.3729375 0.61175 0.3748125 0.6111875 0.3775625 0.613375 0.37925 0.615875 0.3795625 0.6170625 0.3775625 0.6181875 0.374125 0.617875 0.3724375 0.6158125 0.37125 0.6145625 0.3681875 0.6134375 0.36625 0.6120625 0.3644375
0 0.869875 0.3785 0.8704375 0.3769375 0.8715625 0.3764375 0.873625 0.3763125 0.876875 0.3759375 0.8799375 0.3755 0.8825625 0.3751875 0.8874375 0.3746875 0.8905625 0.3741875 0.8929375 0.3735625 0.897 0.37325 0.897625 0.37075 0.8986875 0.368375 0.9001875 0.36675 0.903125 0.3645 0.90525 0.3633125 0.909 0.3626875 0.9123125 0.3635625 0.914125 0.3663125 0.9143125 0.3694375 0.9146875 0.3720625 0.9131875 0.3738125 0.910625 0.37475 0.9063125 0.3755625 0.9040625 0.3756875 0.89975 0.3756875 0.8974375 0.375875 0.8940625 0.3765 0.891375 0.3771875 0.8890625 0.3774375 0.8845625 0.378375 0.8819375 0.37925 0.8791875 0.3799375 0.8765625 0.380625 0.8738125 0.38125 0.872 0.38075 0.8710625 0.380125
0 0.24275 0.5116875 0.245625 0.510875 0.2481875 0.5096875 0.2503125 0.50875 0.2525625 0.509125 0.25325 0.5109375 0.251375 0.51275 0.2486875 0.5140625 0.2464375 0.51475 0.2449375 0.514375 0.243 0.5130625
0 0.3291875 0.4920625 0.329625 0.49475 0.331375 0.496375 0.3345625 0.497625 0.3376875 0.4985 0.341125 0.4993125 0.3449375 0.500375 0.348125 0.501875 0.3526875 0.503375 0.357125 0.504625 0.36125 0.505375 0.364875 0.50625 0.3696875 0.5064375 0.373125 0.5064375 0.3769375 0.5065625 0.380625 0.50675 0.383875 0.5060625 0.3853125 0.5056875 0.386125 0.5036875 0.3855 0.501625 0.3836875 0.50125 0.38075 0.5023125 0.37825 0.503125 0.374625 0.5036875 0.3705 0.5036875 0.3666875 0.5030625 0.363375 0.5026875 0.3605 0.50175 0.35825 0.50125 0.35575 0.5001875 0.3525625 0.4991875 0.3479375 0.497625 0.34625 0.4965 0.3429375 0.4949375 0.34075 0.4931875 0.338 0.4919375 0.3355 0.491375 0.3325 0.49125 0.330625 0.4915
0 0.500125 0.4763125 0.5015 0.4785625 0.502875 0.481625 0.504625 0.4830625 0.50675 0.4831875 0.508375 0.481625 0.5088125 0.4794375 0.508 0.478 0.5054375 0.476875 0.5031875 0.476125 0.501 0.4755625
0 0.6096875 0.4818125 0.608875 0.484125 0.6085 0.4868125 0.60825 0.4893125 0.6084375 0.491125 0.6103125 0.491875 0.61375 0.4920625 0.6148125 0.4911875 0.6133125 0.4901875 0.612375 0.4894375 0.6130625 0.4871875 0.6143125 0.485875 0.616 0.482875 0.6156875 0.4818125 0.6131875 0.4818125 0.61175 0.4818125
0 0.126875 0.6333125 0.128625 0.6321875 0.13 0.6301875 0.130875 0.62875 0.1324375 0.63 0.1341875 0.6283125 0.136875 0.627125 0.138375 0.6269375 0.1401875 0.628375 0.1405625 0.6304375 0.1379375 0.6314375 0.13575 0.63175 0.1325625 0.632625 0.129875 0.6335625 0.128125 0.633875
0 0.2479375 0.626125 0.2446875 0.6285625 0.243 0.62975 0.2409375 0.6315625 0.24025 0.6340625 0.240625 0.6358125 0.244125 0.63475 0.2456875 0.6343125 0.2455625 0.6323125 0.2479375 0.63125 0.2519375 0.6300625 0.25375 0.6296875 0.253875 0.628 0.253875 0.6265625 0.2518125 0.6268125 0.2506875 0.62575
0 0.36221098 0.64992775 0.36307803 0.64696532 0.36466763 0.64472543 0.36885838 0.64205202 0.37312139 0.64024566 0.37716763 0.63815029 0.37955202 0.6367052 0.3816474 0.63504335 0.38395954 0.6333815 0.3867052 0.63106936 0.38843931 0.62919075 0.39104046 0.62940751 0.39197977 0.63171965 0.38887283 0.6349711 0.38684971 0.6375 0.38374277 0.63945087 0.38186416 0.64089595 0.37904624 0.64212428 0.37716763 0.64486994 0.37463873 0.64660405 0.37131503 0.64869942 0.3691474 0.65021676 0.3666185 0.65115607 0.3640896 0.65115607
0 0.62239902 0.56961444 0.62148103 0.57190942 0.62377601 0.5747399 0.62675949 0.57764688 0.62859547 0.57879437 0.63173195 0.58116585 0.63379743 0.58323133 0.63601591 0.58246634 0.63448592 0.58055386 0.63180845 0.57772338 0.63020196 0.5754284 0.62989596 0.57343941 0.62936047 0.57236842 0.62668299 0.57106793 0.62576499 0.57053244
0 0.117625 0.7854375 0.1200625 0.783 0.122625 0.780375 0.124625 0.7769375 0.126375 0.7735 0.1285625 0.7705625 0.1314375 0.76725 0.1323125 0.763375 0.133875 0.7606875 0.136875 0.75825 0.1383125 0.756375 0.141 0.7554375 0.1434375 0.757875 0.1415625 0.7606875 0.140375 0.7630625 0.1378125 0.76625 0.136875 0.7680625 0.1355 0.7705 0.1330625 0.7725 0.132 0.774875 0.1305 0.77725 0.1294375 0.7801875 0.129 0.78375 0.1266875 0.7853125 0.1243125 0.785375 0.1219375 0.7864375 0.12025 0.7883125 0.118125 0.787625
0 0.37725 0.735375 0.37425 0.736625 0.3721875 0.738625 0.372375 0.7405625 0.3744375 0.7408125 0.374125 0.7428125 0.372875 0.7439375 0.371125 0.7461875 0.369375 0.7475625 0.3676875 0.7490625 0.3664375 0.751625 0.3681875 0.7506875 0.3698125 0.750125 0.3725625 0.748875 0.3744375 0.747625 0.37575 0.7464375 0.377375 0.7448125 0.3786875 0.7434375 0.379875 0.74125 0.3799375 0.738875 0.3799375 0.7369375 0.3793125 0.73575
0 0.506625 0.7439375 0.505125 0.7466875 0.503125 0.749 0.501875 0.750375 0.5005 0.7525 0.505125 0.7513125 0.5073125 0.7500625 0.5089375 0.748375 0.5100625 0.74575 0.51 0.7440625
0 0.6268125 0.7513125 0.6275625 0.755875 0.6295 0.76025 0.631375 0.76375 0.6336875 0.768875 0.6351875 0.7728125 0.63675 0.776125 0.639375 0.7779375 0.6420625 0.7773125 0.6405 0.7745 0.639 0.7709375 0.6379375 0.767875 0.6370625 0.765125 0.6359375 0.7608125 0.634375 0.7573125 0.6330625 0.7539375 0.631125 0.7505625 0.62875 0.7505625
0 0.74375 0.7265 0.7434375 0.729625 0.7445 0.7335625 0.7461875 0.73725 0.74875 0.738625 0.7524375 0.7395 0.7563125 0.7400625 0.75775 0.7398125 0.755875 0.73825 0.75425 0.7369375 0.752 0.7345 0.7501875 0.7301875 0.7498125 0.7271875 0.7485 0.7251875 0.7454375 0.7253125
0 0.8790625 0.745375 0.878125 0.74725 0.8779375 0.7491875 0.8786875 0.75075 0.8800625 0.7495 0.8818125 0.74925 0.8835625 0.74925 0.8865625 0.74925 0.888375 0.749375 0.88775 0.747875 0.886375 0.74675 0.88375 0.74575 0.882625 0.7450625 0.881 0.7439375
0 0.21425 0.873 0.21725 0.8719375 0.2205 0.8706875 0.22425 0.868875 0.2283125 0.8673125 0.233375 0.8651875 0.238 0.862875 0.241875 0.859875 0.244 0.85675 0.2464375 0.855375 0.249875 0.856 0.2514375 0.859 0.248 0.861 0.2448125 0.86325 0.2423125 0.8653125 0.240125 0.867 0.2366875 0.8681875 0.2331875 0.8691875 0.2295 0.87025 0.22575 0.87125 0.2225625 0.8721875 0.2191875 0.8734375 0.2164375 0.874
0 0.09850823 0.92729767 0.09756516 0.92318244 0.09799383 0.91889575 0.09910837 0.91469479 0.10288066 0.90886488 0.10579561 0.90492112 0.10845336 0.90003429 0.11042524 0.89566187 0.11376886 0.8912037 0.11719822 0.88648834 0.1199417 0.88220165 0.12388546 0.87868656 0.12740055 0.87491427 0.13065844 0.87251372 0.13357339 0.87182785 0.13640261 0.87457133 0.13305898 0.87782922 0.13040123 0.87971536 0.12602881 0.88305898 0.12354252 0.88554527 0.12114198 0.88854595 0.11934156 0.89111797 0.11608368 0.89566187 0.11291152 0.90097737 0.11042524 0.90552126 0.10913923 0.90937929 0.1095679 0.91306584 0.10811043 0.91760974 0.10665295 0.92112483 0.10356653 0.92455418 0.10108025 0.92601166
0 0.250375 0.7564375 0.25375 0.7541875 0.2559375 0.7529375 0.259375 0.7528125 0.2606875 0.75475 0.2596875 0.757375 0.2565625 0.7579375 0.2535625 0.7581875
0 0.37137346 0.85594136 0.37044753 0.85802469 0.37067901 0.8621142 0.37106481 0.86427469 0.37229938 0.86875 0.37368827 0.87415123 0.375 0.87970679 0.37608025 0.88449074 0.37716049 0.88950617 0.37862654 0.89552469 0.37932099 0.90146605 0.37962963 0.90632716 0.37986111 0.91265432 0.38024691 0.91859568 0.38063272 0.92384259 0.38317901 0.92808642 0.38564815 0.9283179 0.38649691 0.92546296 0.38719136 0.92137346 0.38734568 0.91712963 0.38734568 0.9125 0.38695988 0.90740741 0.3845679 0.90146605 0.38279321 0.89814815 0.38209877 0.89259259 0.38063272 0.88703704 0.37970679 0.88117284 0.37885802 0.87723765 0.37824074 0.87391975 0.37777778 0.86990741 0.37654321 0.8654321 0.37608025 0.86072531 0.37592593 0.8566358 0.3746142 0.85493827
0 0.5140625 0.863375 0.5111875 0.8650625 0.5095625 0.867125 0.5095 0.8695 0.5080625 0.8728125 0.5061875 0.875375 0.5041875 0.877625 0.5026875 0.8796875 0.5 0.881375 0.49725 0.8829375 0.49525 0.8846875 0.495 0.887 0.4965 0.8890625 0.4984375 0.888375 0.5004375 0.88875 0.5025 0.887875 0.5045 0.8850625 0.506625 0.8820625 0.5084375 0.879625 0.510375 0.8789375 0.5134375 0.878125 0.5149375 0.8758125 0.5155 0.872625 0.515875 0.8701875 0.5160625 0.86675 0.5151875 0.86475
0 0.622125 0.869375 0.6255625 0.8714375 0.6271875 0.8739375 0.626375 0.8769375 0.6250625 0.88 0.6238125 0.883625 0.6231875 0.8874375 0.62325 0.892 0.6236875 0.8961875 0.6255 0.8996875 0.6280625 0.902 0.63275 0.9021875 0.6310625 0.8981875 0.6299375 0.8945 0.628 0.89 0.6275625 0.886125 0.628625 0.882625 0.63175 0.8799375 0.6341875 0.8768125 0.63375 0.8731875 0.6323125 0.8704375 0.6305 0.8689375 0.6279375 0.867625 0.6246875 0.86725
0 0.7391875 0.899625 0.74125 0.903 0.7424375 0.90625 0.744375 0.9085625 0.746625 0.9083125 0.7459375 0.903625 0.7444375 0.899375 0.74275 0.8965625 0.7401875 0.896 0.7389375 0.897375
