# Supplementary material for: VanillaNet-YOLOv8 segment: detection of nano-iron oxide regulation on rice seedling growth vitality under salt stress
Source: Front Plant Sci. 2025 Sep 17;16:1631279. doi: 10.3389/fpls.2025.1631279 (PMC12484053; doi:10.3389/fpls.2025.1631279)
Supplement: Supplementary file 5 [file DataSheet5.zip › label/test/ck90-024-3-19-10-41-32.txt]

0 0.10467706 0.11059298 0.10203229 0.11344655 0.10022272 0.1172745 0.10015312 0.12012806 0.10265869 0.12332962 0.10418987 0.12597439 0.10850501 0.12868875 0.11177617 0.12924555 0.11365535 0.12792316 0.11045379 0.12639198 0.10794822 0.12437361 0.10544265 0.12228563 0.10363307 0.11915367 0.10398107 0.11553452 0.10523385 0.11282016 0.10579065 0.11080178
0 0.20627235 0.09468117 0.20604887 0.09274434 0.20783671 0.08849821 0.20955006 0.08484803 0.21111442 0.08127235 0.21491359 0.07739869 0.21953218 0.07508939 0.22348033 0.07374851 0.2272795 0.07449344 0.22988677 0.07754768 0.23115316 0.08037843 0.23219607 0.08313468 0.23107867 0.08514601 0.22787545 0.08194279 0.22578963 0.07881406 0.22377831 0.07762217 0.21923421 0.07821812 0.21573302 0.08194279 0.21275328 0.08469905 0.21029499 0.08894517 0.20828367 0.0920739 0.20694279 0.09520262
0 0.3650625 0.0766875 0.3680625 0.075875 0.3704375 0.07525 0.3718125 0.0743125 0.3730625 0.0713125 0.3741875 0.0735 0.373625 0.0754375 0.375375 0.0773125 0.3736875 0.079 0.372375 0.0814375 0.3706875 0.080625 0.36875 0.0785625 0.36525 0.078125
0 0.49725 0.09475 0.4969375 0.0975 0.498125 0.1008125 0.499375 0.103125 0.5026875 0.0999375 0.505875 0.096875 0.5081875 0.0938125 0.5089375 0.0898125 0.5085 0.0886875 0.5065 0.0906875 0.504125 0.0935625 0.503 0.0951875 0.501625 0.0959375 0.4996875 0.0939375 0.4980625 0.0939375
0 0.618 0.0911875 0.6211875 0.08925 0.623875 0.0890625 0.6256875 0.090875 0.62825 0.0926875 0.63125 0.094 0.6344375 0.09475 0.63325 0.0955625 0.63025 0.09575 0.6274375 0.0941875 0.62375 0.0929375 0.6206875 0.0943125 0.6194375 0.0939375
0 0.0905625 0.2328125 0.093375 0.231625 0.0975 0.2303125 0.10125 0.2289375 0.1046875 0.228375 0.1093125 0.2273125 0.114 0.227125 0.11775 0.226875 0.1220625 0.2273125 0.1250625 0.2286875 0.12575 0.230875 0.12575 0.2320625 0.122875 0.232 0.119625 0.2306875 0.112875 0.2301875 0.107625 0.2305625 0.10125 0.2315 0.0964375 0.2326875 0.0925 0.2335625
0 0.1995625 0.199875 0.20075 0.2015 0.2028125 0.20525 0.2051875 0.2078125 0.207625 0.208875 0.2106875 0.2106875 0.21325 0.2128125 0.2159375 0.2148125 0.2185625 0.21825 0.2210625 0.220375 0.2233125 0.223375 0.225375 0.2261875 0.228 0.228625 0.2306875 0.230125 0.23375 0.231875 0.2363125 0.2313125 0.237125 0.2295 0.2359375 0.2276875 0.2325 0.225875 0.22925 0.2234375 0.225625 0.2196875 0.222375 0.216125 0.219625 0.212625 0.216 0.20925 0.21075 0.205625 0.2079375 0.203375 0.203875 0.201125
0 0.357875 0.235 0.35575 0.2366875 0.355625 0.24 0.3565625 0.2420625 0.3594375 0.2423125 0.362125 0.2406875 0.3636875 0.238375 0.36375 0.236125 0.36175 0.2370625 0.360375 0.2375 0.3598125 0.2348125
0 0.8455625 0.24825 0.847625 0.2454375 0.849875 0.2424375 0.8521875 0.239875 0.8556875 0.2373125 0.8584375 0.2359375 0.8589375 0.237875 0.85625 0.2404375 0.8545 0.2433125 0.8523125 0.2465 0.8493125 0.2495 0.847 0.2500625
0 0.12172668 0.36640753 0.12080606 0.36354337 0.12346563 0.35975859 0.12725041 0.3573036 0.13522913 0.35484861 0.13952537 0.35331424 0.13349018 0.35709902 0.12776187 0.3596563 0.12571604 0.36252046 0.12878478 0.36252046 0.12755728 0.36804419 0.12469313 0.36845336
0 0.24297049 0.35746102 0.24575445 0.35592984 0.24832962 0.35488586 0.25215757 0.35384187 0.25612472 0.35300668 0.2574471 0.35467706 0.25487194 0.35732183 0.24874722 0.35780902 0.24568486 0.35829621
0 0.61702733 0.33912301 0.62158314 0.34353645 0.62599658 0.34823462 0.62984055 0.35179385 0.63268793 0.35535308 0.63453872 0.35876993 0.63795558 0.35620729 0.63411162 0.35250569 0.63254556 0.3465262 0.62813212 0.34154328 0.62300683 0.33769932 0.6208713 0.33727221
0 0.7341875 0.3486875 0.7374375 0.34725 0.741 0.346875 0.743875 0.34725 0.7446875 0.349 0.741125 0.349875 0.738125 0.3511875 0.736125 0.3501875
0 0.10429607 0.47289079 0.10384317 0.47638458 0.10442547 0.47974896 0.10565476 0.48253106 0.10772516 0.48369565 0.11076605 0.48298395 0.11348344 0.48311335 0.11671843 0.48207816 0.11561853 0.48026656 0.11218944 0.48013716 0.10979555 0.47961957 0.10707816 0.47709627 0.10584886 0.47379658
0 0.199125 0.4634375 0.202 0.4628125 0.2079375 0.4625625 0.212875 0.4625 0.21775 0.4621875 0.2220625 0.462375 0.2269375 0.4623125 0.2324375 0.4615 0.236125 0.4599375 0.2386875 0.459125 0.243875 0.4588125 0.247875 0.459375 0.2531875 0.46075 0.25225 0.46275 0.2470625 0.46375 0.2420625 0.463875 0.2366875 0.4641875 0.2320625 0.46475 0.2275 0.4654375 0.2231875 0.465875 0.217625 0.465625 0.2123125 0.465375 0.2076875 0.4651875 0.2024375 0.46475 0.200375 0.4646875
0 0.86441959 0.48503628 0.86661125 0.48276904 0.87152358 0.48239117 0.87749395 0.48307134 0.8805925 0.48586759 0.87439541 0.48813482 0.87394196 0.48677449 0.87054111 0.48700121 0.86766929 0.48745466 0.86540206 0.48639661
0 0.3448125 0.58525 0.3466875 0.5825 0.348875 0.5805 0.3523125 0.5781875 0.3540625 0.578625 0.3543125 0.580875 0.3515 0.583125 0.3489375 0.58525 0.34725 0.586625
0 0.736625 0.5938125 0.736125 0.596625 0.737625 0.599875 0.7395 0.598875 0.743 0.5995625 0.745625 0.5991875 0.747125 0.598625 0.7480625 0.596125 0.74575 0.5951875 0.7429375 0.594875 0.7396875 0.5939375 0.7379375 0.5943125
0 0.126125 0.714125 0.1276875 0.7154375 0.1276875 0.7178125 0.1295625 0.7175625 0.134625 0.7171875 0.1350625 0.715375 0.1378125 0.713625 0.13475 0.7118125 0.1323125 0.7114375 0.1295625 0.7116875 0.127125 0.7126875
0 0.1225625 0.8600625 0.1251875 0.8618125 0.12625 0.8656875 0.126125 0.8691875 0.125375 0.873 0.123375 0.8756875 0.1209375 0.87775 0.116625 0.8810625 0.1135625 0.8843125 0.1126875 0.88675 0.11625 0.885125 0.118375 0.883125 0.121125 0.88075 0.1234375 0.878625 0.126375 0.87575 0.128625 0.8733125 0.1295 0.86975 0.12975 0.8651875 0.1295625 0.862125 0.1284375 0.8601875 0.126375 0.8595
