# Supplementary material for: VanillaNet-YOLOv8 segment: detection of nano-iron oxide regulation on rice seedling growth vitality under salt stress
Source: Front Plant Sci. 2025 Sep 17;16:1631279. doi: 10.3389/fpls.2025.1631279 (PMC12484053; doi:10.3389/fpls.2025.1631279)
Supplement: Supplementary file 5 [file DataSheet5.zip › label/test/ck90-2024-3-19-16-42-17.txt]

0 0.10432619 0.10834609 0.1020291 0.11016462 0.09982772 0.11399311 0.09934916 0.11715161 0.10097626 0.11964012 0.10317764 0.12241577 0.10614472 0.12720138 0.10901608 0.13026417 0.11255743 0.12968989 0.11322741 0.12700995 0.10978178 0.12519142 0.10805896 0.12308576 0.10557044 0.12117152 0.1044219 0.11810873 0.1044219 0.11466309 0.10499617 0.11140888
0 0.19975 0.0909375 0.20075 0.085875 0.205 0.0800625 0.2099375 0.076625 0.21375 0.0755 0.2174375 0.0755 0.222125 0.075 0.2261875 0.0753125 0.2288125 0.0770625 0.232625 0.0819375 0.2314375 0.0855625 0.229375 0.083 0.226125 0.0796875 0.223 0.0784375 0.2195 0.0784375 0.214125 0.0809375 0.209875 0.0833125 0.2060625 0.08625 0.2035 0.088625
0 0.366 0.0755 0.3689375 0.0753125 0.3710625 0.0749375 0.372375 0.071875 0.3736875 0.069875 0.3748125 0.0710625 0.373375 0.0736875 0.37375 0.077 0.3739375 0.079625 0.3725625 0.0810625 0.3701875 0.0803125 0.36875 0.0779375 0.366125 0.076875
0 0.4983125 0.0936875 0.4980625 0.09675 0.498 0.1004375 0.4995625 0.1020625 0.502625 0.0998125 0.505375 0.0975 0.5085 0.0939375 0.510875 0.090125 0.511125 0.087625 0.5085 0.089125 0.5054375 0.0923125 0.5034375 0.094 0.5015 0.09425 0.498625 0.093125
0 0.617625 0.09 0.6206875 0.08775 0.625 0.0884375 0.6259375 0.0904375 0.631625 0.093125 0.6360625 0.09575 0.6315 0.09525 0.627875 0.09375 0.624 0.092375 0.621375 0.093125 0.6183125 0.0938125
0 0.08375 0.22625 0.0868125 0.2243125 0.0914375 0.2228125 0.097 0.222625 0.100875 0.2235625 0.1055 0.2239375 0.1091875 0.224125 0.113625 0.2245 0.1186875 0.225125 0.12175 0.2261875 0.1250625 0.22775 0.1270625 0.2304375 0.127125 0.2333125 0.123875 0.2331875 0.1213125 0.231125 0.1189375 0.229375 0.1141875 0.22775 0.1096875 0.2269375 0.1051875 0.227 0.1000625 0.22725 0.0943125 0.2280625 0.08875 0.2284375 0.08525 0.2276875
0 0.20025 0.19525 0.200625 0.199 0.2025 0.202 0.205375 0.2039375 0.2096875 0.206875 0.213875 0.210625 0.216625 0.2125 0.219375 0.2158125 0.222 0.2184375 0.224875 0.2223125 0.227 0.2260625 0.23025 0.2285625 0.233125 0.2301875 0.2360625 0.231 0.237 0.228875 0.23375 0.2253125 0.2311875 0.2231875 0.22825 0.220875 0.2245 0.217 0.222125 0.2141875 0.22075 0.211625 0.2181875 0.2078125 0.2160625 0.2041875 0.2129375 0.2004375 0.2104375 0.198375 0.2070625 0.1960625 0.2038125 0.1946875 0.2021875 0.1948125
0 0.360625 0.2329375 0.3585 0.2351875 0.3566875 0.2376875 0.356625 0.240125 0.357375 0.2420625 0.3590625 0.2426875 0.361 0.241 0.3635625 0.238625 0.3641875 0.235875 0.3615 0.2375625 0.3615625 0.23475
0 0.8465625 0.24725 0.8485 0.2443125 0.8509375 0.240375 0.855125 0.2368125 0.8579375 0.2363125 0.85925 0.237125 0.8564375 0.239875 0.8545 0.2435625 0.8521875 0.2468125 0.8501875 0.24825
0 0.1234375 0.3673125 0.1219375 0.3640625 0.1225625 0.3600625 0.1253125 0.3565 0.1269375 0.3525625 0.1294375 0.349 0.1331875 0.346375 0.1370625 0.3460625 0.1390625 0.3465625 0.1361875 0.348875 0.1345 0.351625 0.1315 0.354 0.12825 0.35625 0.1266875 0.3601875 0.1266875 0.362625 0.1283125 0.3609375 0.128875 0.3638125 0.1285 0.367125 0.1255625 0.368625
0 0.2378125 0.358 0.2409375 0.3571875 0.2451875 0.3561875 0.2500625 0.3545625 0.2528125 0.3529375 0.2563125 0.3523125 0.2581875 0.35525 0.2560625 0.3570625 0.2515 0.357125 0.2484375 0.357875 0.244625 0.3586875 0.2413125 0.359875 0.2379375 0.360625
0 0.4655 0.3454375 0.4671875 0.3428125 0.47025 0.340875 0.47275 0.3389375 0.47475 0.341125 0.472375 0.343 0.472125 0.3454375 0.46925 0.346625
0 0.6235625 0.3360625 0.624 0.3391875 0.6254375 0.34175 0.627625 0.345375 0.6296875 0.3499375 0.631375 0.3534375 0.633375 0.3568125 0.635125 0.3584375 0.6385 0.358375 0.637625 0.354875 0.6345 0.3505 0.634625 0.3460625 0.6320625 0.3405 0.6298125 0.336625 0.6268125 0.335125
0 0.73683465 0.34753681 0.74143545 0.34619196 0.74596546 0.34697055 0.74476217 0.34923556 0.74058607 0.35043884 0.73733012 0.35058041
0 0.1018125 0.469 0.1020625 0.4729375 0.1035625 0.4775 0.10525 0.48075 0.109 0.483125 0.1135625 0.48375 0.11625 0.4815625 0.1145 0.48 0.11025 0.479375 0.1078125 0.478 0.10625 0.475625 0.105125 0.4718125 0.103375 0.469375
0 0.1949375 0.4668125 0.198 0.46475 0.2015 0.46375 0.2071875 0.4626875 0.2135625 0.462125 0.221 0.46225 0.228375 0.46225 0.234875 0.461875 0.2401875 0.4611875 0.244375 0.4606875 0.2489375 0.4608125 0.2529375 0.461125 0.250375 0.4635 0.246375 0.4643125 0.2415 0.46425 0.2344375 0.4645 0.23075 0.46425 0.2280625 0.465875 0.224125 0.4674375 0.22025 0.4685625 0.2155 0.470125 0.21025 0.4708125 0.2034375 0.4704375 0.1981875 0.469875 0.1955 0.4685
0 0.8655 0.4850625 0.867625 0.483875 0.8710625 0.483375 0.873125 0.4835 0.87575 0.483 0.8799375 0.4845625 0.8825 0.487 0.878 0.48925 0.8746875 0.4874375 0.8751875 0.48575 0.871625 0.4869375 0.868625 0.4870625 0.8668125 0.48625
0 0.34475 0.5851875 0.3458125 0.5835 0.3478125 0.5806875 0.3508125 0.5786875 0.3536875 0.577875 0.3548125 0.580125 0.3525 0.582375 0.3514375 0.5845 0.3490625 0.5858125 0.3466875 0.5869375 0.3450625 0.586375
0 0.124 0.8603125 0.1249375 0.862875 0.126375 0.8669375 0.126 0.87225 0.1239375 0.875625 0.120875 0.8788125 0.1165 0.8823125 0.1124375 0.886375 0.10925 0.8891875 0.108375 0.8914375 0.112625 0.888375 0.115875 0.8865625 0.1199375 0.88325 0.123125 0.879875 0.12775 0.8755 0.131125 0.8706875 0.1315 0.8665625 0.1303125 0.862625 0.1286875 0.85925 0.12575 0.8583125
0 0.737375 0.596875 0.7409375 0.594375 0.7438125 0.5948125 0.7460625 0.596125 0.7485 0.597875 0.7505625 0.599625 0.751125 0.601125 0.7460625 0.6011875 0.742875 0.6010625 0.7399375 0.5996875 0.737 0.598375
0 0.491 0.5906875 0.495 0.59 0.497625 0.5876875 0.499 0.58725 0.5009375 0.589375 0.500625 0.592875 0.4984375 0.5935625 0.496 0.593375 0.492125 0.5933125 0.49025 0.59275
