# Supplementary material for: VanillaNet-YOLOv8 segment: detection of nano-iron oxide regulation on rice seedling growth vitality under salt stress
Source: Front Plant Sci. 2025 Sep 17;16:1631279. doi: 10.3389/fpls.2025.1631279 (PMC12484053; doi:10.3389/fpls.2025.1631279)
Supplement: Supplementary file 5 [file DataSheet5.zip › label/test/ck90-2024-3-19-19-42-15.txt]

0 0.1033125 0.1091875 0.1015625 0.1109375 0.099625 0.112625 0.0990625 0.115875 0.0996875 0.118875 0.10225 0.1205625 0.104125 0.1241875 0.1061875 0.1271875 0.108375 0.1291875 0.1115 0.130125 0.113625 0.1285 0.1121875 0.1268125 0.1088125 0.124125 0.1063125 0.121875 0.10475 0.1188125 0.10425 0.115375 0.1040625 0.1118125 0.1040625 0.1089375
0 0.1960625 0.0918125 0.1959375 0.0885625 0.1979375 0.084375 0.1999375 0.0816875 0.2040625 0.0791875 0.2083125 0.0773125 0.212375 0.07625 0.2170625 0.0760625 0.2216875 0.0765625 0.226 0.077 0.2300625 0.079125 0.2314375 0.0829375 0.231625 0.087625 0.2299375 0.08525 0.226375 0.0821875 0.2216875 0.0804375 0.21625 0.0814375 0.2125625 0.084 0.2095625 0.08575 0.20575 0.0879375 0.2015 0.0905625 0.198125 0.0920625
0 0.365625 0.0775 0.368125 0.0780625 0.370875 0.0801875 0.3721875 0.0833125 0.373875 0.080125 0.374 0.0770625 0.3744375 0.0730625 0.3745 0.070125 0.3724375 0.0708125 0.3715 0.07475 0.3709375 0.0765625 0.3685 0.0758125 0.3659375 0.0758125
0 0.4980625 0.0949375 0.498625 0.0975625 0.4984375 0.101125 0.4993125 0.1023125 0.500875 0.1031875 0.5033125 0.100625 0.50575 0.097875 0.508375 0.0956875 0.50975 0.094625 0.511625 0.0911875 0.51175 0.0883125 0.5098125 0.0883125 0.50725 0.092 0.505375 0.094375 0.5030625 0.0959375 0.501125 0.094625 0.4985 0.094375
0 0.61803344 0.09169321 0.62062102 0.08877389 0.62553079 0.08996815 0.62712314 0.09255573 0.63090499 0.09474522 0.63541667 0.09666932 0.63700902 0.09792994 0.63375796 0.09899151 0.62971072 0.09739915 0.6269241 0.09520966 0.62453556 0.09421444 0.62121815 0.0938827 0.61843153 0.09434713
0 0.0794375 0.22475 0.08175 0.2225625 0.085375 0.221375 0.089 0.220875 0.093625 0.2214375 0.0981875 0.22225 0.102875 0.2230625 0.1083125 0.22375 0.1148125 0.2245625 0.119375 0.225375 0.12325 0.227 0.1266875 0.23025 0.1275625 0.2339375 0.123125 0.233375 0.1196875 0.2313125 0.11675 0.229125 0.1114375 0.2276875 0.10425 0.2268125 0.1005625 0.226875 0.094625 0.22625 0.0894375 0.226875 0.0850625 0.226875 0.08225 0.22625
0 0.2026106 0.20151749 0.20113169 0.19855967 0.20138889 0.19547325 0.202482 0.19412294 0.20550412 0.19335134 0.20736883 0.19347994 0.21045525 0.19540895 0.21296296 0.19849537 0.21547068 0.20228909 0.2179784 0.20518261 0.22125772 0.20987654 0.22164352 0.21231996 0.22370113 0.21547068 0.22556584 0.2182999 0.22833076 0.22055041 0.23045267 0.22312243 0.2341821 0.22640175 0.23701132 0.22955247 0.23694702 0.23186728 0.23218879 0.23103138 0.22993827 0.22826646 0.22640175 0.22453704 0.22460134 0.22119342 0.22292953 0.2179784 0.22093621 0.21521348 0.21772119 0.21264146 0.21386317 0.21032665 0.21019805 0.20807613 0.20724023 0.20640432 0.20537551 0.20473251
0 0.3561875 0.24125 0.355875 0.2389375 0.3581875 0.23625 0.359625 0.234 0.36175 0.2323125 0.362 0.2356875 0.3615625 0.2388125 0.3650625 0.2368125 0.36325 0.2406875 0.360875 0.2424375 0.3574375 0.2433125
0 0.84855769 0.24654447 0.85088642 0.24353966 0.85261418 0.24113582 0.85374099 0.23895733 0.85479267 0.23820613 0.85817308 0.23948317 0.85637019 0.24263822 0.85471755 0.24594351 0.85216346 0.24932392 0.84908353 0.24842248
0 0.122 0.363625 0.1221875 0.3600625 0.123875 0.3574375 0.125125 0.3556875 0.125625 0.3531875 0.1259375 0.3494375 0.127 0.3470625 0.1295625 0.3445625 0.13225 0.3429375 0.1341875 0.3434375 0.1350625 0.3459375 0.1339375 0.348625 0.132875 0.352 0.1299375 0.354625 0.1274375 0.358125 0.1264375 0.361125 0.127125 0.3620625 0.1295625 0.3609375 0.1304375 0.361875 0.1289375 0.3635625 0.129125 0.3668125 0.1275625 0.3685 0.1246875 0.3685625 0.122125 0.3660625
0 0.234625 0.360375 0.2378125 0.359125 0.2414375 0.3583125 0.2453125 0.357 0.249625 0.3554375 0.2541875 0.353875 0.2570625 0.3531875 0.2579375 0.3556875 0.2559375 0.3575 0.2528125 0.3584375 0.248875 0.358875 0.2449375 0.359625 0.2411875 0.36075 0.2376875 0.3615
0 0.465125 0.3465 0.466875 0.3441875 0.46875 0.3424375 0.470625 0.341375 0.4714375 0.34 0.471875 0.3384375 0.4736875 0.338125 0.4743125 0.33975 0.4733125 0.34225 0.4724375 0.3440625 0.4723125 0.3455 0.471125 0.3463125 0.46875 0.346625 0.46725 0.3470625
0 0.62575 0.335125 0.6255 0.33775 0.6268125 0.3426875 0.6283125 0.345875 0.630625 0.351125 0.63225 0.3555625 0.634875 0.3598125 0.6383125 0.359625 0.638125 0.3570625 0.636125 0.354875 0.6349375 0.35325 0.6346875 0.3508125 0.6354375 0.348125 0.63525 0.344875 0.6346875 0.3414375 0.6326875 0.339125 0.6305625 0.33625 0.628125 0.3351875
0 0.73596939 0.34821429 0.7410043 0.34646885 0.74563641 0.34667025 0.74785177 0.34774436 0.74731472 0.34962406 0.74321966 0.35089957 0.74026584 0.35183942 0.73784909 0.35143663 0.73637218 0.35002685
0 0.10127791 0.46783196 0.10061692 0.47143067 0.10201234 0.47532315 0.10362808 0.48009694 0.10568449 0.48259401 0.10965041 0.48406287 0.11368978 0.48457697 0.11677438 0.48354877 0.11596651 0.48075793 0.11317568 0.48024383 0.11001763 0.4795094 0.10546416 0.47613102 0.10443596 0.4737074 0.10340776 0.4701087
0 0.19425 0.4715 0.196125 0.4680625 0.20025 0.4655625 0.2059375 0.4641875 0.2104375 0.464 0.2156875 0.4636875 0.2200625 0.4636875 0.22475 0.4635 0.2306875 0.46275 0.2355625 0.4620625 0.23925 0.4615 0.243875 0.461125 0.248625 0.460875 0.2523125 0.4615625 0.2520625 0.4634375 0.248875 0.4650625 0.2448125 0.465625 0.2395625 0.4656875 0.23475 0.4654375 0.229125 0.4655625 0.22525 0.4671875 0.22175 0.4698125 0.2178125 0.4715625 0.2130625 0.472625 0.20725 0.4735625 0.2011875 0.4740625 0.1973125 0.4739375 0.194375 0.474375
0 0.86445357 0.48612684 0.86693092 0.48421574 0.87209796 0.48237542 0.8769111 0.48343715 0.88094564 0.48541903 0.88469706 0.48768403 0.88250283 0.4900906 0.87705266 0.48959513 0.8738675 0.48768403 0.86997452 0.48881653 0.86721404 0.48803794
0 0.34429825 0.5858637 0.34784076 0.5821525 0.35180499 0.57911606 0.35433536 0.57903171 0.35509447 0.58105601 0.35323887 0.5849359 0.34986505 0.58670715 0.34615385 0.5877193
0 0.737375 0.598375 0.7393125 0.595625 0.741375 0.595875 0.7453125 0.5965625 0.74875 0.5970625 0.7518125 0.598875 0.753375 0.602875 0.7509375 0.603375 0.74625 0.6028125 0.7425 0.602375 0.74025 0.601125 0.73825 0.5995625
0 0.1050625 0.893875 0.107875 0.888875 0.113125 0.8846875 0.119125 0.880125 0.1220625 0.876875 0.1253125 0.8728125 0.1263125 0.86975 0.1266875 0.866125 0.125625 0.86275 0.1216875 0.8601875 0.1204375 0.8579375 0.127375 0.8591875 0.1296875 0.861125 0.1304375 0.8676875 0.129 0.8744375 0.124625 0.8783125 0.120125 0.8830625 0.115875 0.8871875 0.1101875 0.8910625 0.10725 0.8941875
0 0.490375 0.591625 0.4938125 0.590875 0.4954375 0.5894375 0.4980625 0.588 0.5004375 0.5898125 0.4998125 0.59475 0.4966875 0.5935625 0.4941875 0.59325 0.4913125 0.5935
0 0.7458125 0.82325 0.7471875 0.8290625 0.749375 0.836125 0.7518125 0.84 0.7543125 0.8381875 0.75425 0.833625 0.7535 0.8291875 0.7516875 0.824 0.7505625 0.8213125 0.7471875 0.8216875
