# Supplementary material for: VanillaNet-YOLOv8 segment: detection of nano-iron oxide regulation on rice seedling growth vitality under salt stress
Source: Front Plant Sci. 2025 Sep 17;16:1631279. doi: 10.3389/fpls.2025.1631279 (PMC12484053; doi:10.3389/fpls.2025.1631279)
Supplement: Supplementary file 5 [file DataSheet5.zip › label/test/ck90-2024-3-19-4-41-7.txt]

0 0.10706085 0.11057692 0.10469288 0.11272962 0.10275545 0.11732204 0.10189437 0.12112514 0.10325775 0.12557405 0.1076349 0.12916188 0.11172503 0.13038175 0.11351894 0.12815729 0.11050517 0.12650689 0.10770666 0.12485649 0.10512342 0.12126866 0.10447761 0.11768083 0.1064868 0.11394948 0.10792193 0.11136625
0 0.215 0.0934375 0.2154375 0.0893125 0.216 0.085625 0.216625 0.0819375 0.2189375 0.0785625 0.2221875 0.0760625 0.2255625 0.0745625 0.2295625 0.075375 0.23125 0.0785625 0.23225 0.0826875 0.23075 0.087875 0.2303125 0.086125 0.2283125 0.0813125 0.2260625 0.07825 0.2233125 0.07975 0.2206875 0.0825 0.218375 0.0866875 0.2166875 0.0900625
0 0.365125 0.077125 0.3685625 0.0765625 0.3705625 0.0765625 0.372125 0.073625 0.373 0.0755625 0.3740625 0.0775625 0.374125 0.080375 0.372625 0.0816875 0.3701875 0.0803125 0.3675 0.078125 0.365375 0.079125
0 0.4973125 0.094375 0.4974375 0.09825 0.498625 0.102625 0.500625 0.10325 0.503125 0.0995625 0.5055625 0.095375 0.507625 0.091625 0.50575 0.0914375 0.503625 0.0945625 0.5015625 0.096125 0.4999375 0.095
0 0.619 0.0904375 0.624625 0.09 0.62825 0.0905 0.63125 0.0915625 0.6338125 0.094 0.6344375 0.096375 0.6315 0.0973125 0.6283125 0.0953125 0.6250625 0.094125 0.621375 0.095 0.6191875 0.0935625
0 0.10050578 0.23460983 0.10484104 0.23395954 0.10895954 0.23222543 0.11473988 0.23063584 0.11893064 0.22998555 0.1267341 0.22998555 0.1265896 0.23280347 0.12182081 0.23352601 0.11676301 0.23323699 0.11011561 0.23475434 0.10621387 0.23619942 0.10238439 0.23721098 0.09963873 0.23663295 0.09963873 0.23460983
0 0.20075 0.200125 0.2035 0.2029375 0.207625 0.2078125 0.21075 0.211375 0.2164375 0.2166875 0.2191875 0.2198125 0.2234375 0.224125 0.226625 0.22825 0.231375 0.231125 0.2363125 0.2318125 0.2373125 0.2291875 0.2321875 0.22675 0.2278125 0.223875 0.22425 0.2198125 0.2200625 0.215 0.2143125 0.2098125 0.2095625 0.2054375 0.206625 0.202625 0.203625 0.20075
0 0.357375 0.237125 0.3560625 0.2410625 0.3576875 0.2433125 0.36175 0.239625 0.36375 0.2366875 0.360125 0.237375
0 0.8500625 0.244625 0.85225 0.241375 0.8548125 0.23925 0.85875 0.237375 0.858625 0.239625 0.8563125 0.242625 0.8540625 0.2454375 0.8514375 0.24675
0 0.11299487 0.35758798 0.10841276 0.36116202 0.10905425 0.36427786 0.11391129 0.36702713 0.12032625 0.36831012 0.12518328 0.36666056 0.12390029 0.36152859 0.12060117 0.36317815 0.11968475 0.36473607 0.11519428 0.36446114 0.11253666 0.36235337
0 0.247 0.356125 0.2500625 0.35575 0.2513125 0.3549375 0.2565 0.3536875 0.2580625 0.355625 0.255625 0.357875 0.250875 0.357875 0.2474375 0.357625
0 0.4671875 0.3459375 0.4691875 0.3426875 0.4731875 0.34075 0.4765625 0.339875 0.4730625 0.3424375 0.476375 0.3429375 0.47225 0.34525 0.4695625 0.34675
0 0.6195625 0.342 0.62125 0.3454375 0.6248125 0.348875 0.628375 0.3514375 0.6310625 0.3535 0.6341875 0.3588125 0.63675 0.3585 0.637375 0.3554375 0.6348125 0.3530625 0.6334375 0.349625 0.6284375 0.3445625 0.6236875 0.341125
0 0.10625 0.4791875 0.1051875 0.4824375 0.1064375 0.4851875 0.1108125 0.48525 0.113 0.484375 0.11575 0.48275 0.115375 0.4805625 0.1110625 0.481875 0.1089375 0.4821875 0.1099375 0.479 0.10725 0.478875
0 0.202 0.46425 0.2049375 0.46325 0.21075 0.4628125 0.2163125 0.4621875 0.221125 0.4615625 0.2265625 0.461125 0.2313125 0.4610625 0.2358125 0.4610625 0.240875 0.4604375 0.2445625 0.4595625 0.2493125 0.4600625 0.2524375 0.46125 0.252125 0.4635625 0.2480625 0.46425 0.2423125 0.4636875 0.2363125 0.463625 0.230125 0.464 0.2249375 0.4644375 0.2194375 0.4649375 0.2136875 0.465375 0.20825 0.4654375 0.20475 0.465625 0.202 0.4651875
0 0.12475 0.8638125 0.12525 0.867875 0.124375 0.8725625 0.122 0.8761875 0.119 0.8801875 0.115125 0.8834375 0.1180625 0.8824375 0.122875 0.87925 0.128 0.874875 0.130875 0.8695625 0.1315 0.86425 0.128875 0.8605625 0.1243125 0.859125 0.12225 0.859 0.1244375 0.86225
0 0.345875 0.5850625 0.3488125 0.582625 0.350625 0.5804375 0.353 0.57775 0.3539375 0.5795 0.35375 0.583 0.3515625 0.5849375 0.3493125 0.5863125 0.3465 0.5864375
