# Supplementary material for: VanillaNet-YOLOv8 segment: detection of nano-iron oxide regulation on rice seedling growth vitality under salt stress
Source: Front Plant Sci. 2025 Sep 17;16:1631279. doi: 10.3389/fpls.2025.1631279 (PMC12484053; doi:10.3389/fpls.2025.1631279)
Supplement: Supplementary file 5 [file DataSheet5.zip › label/test/ck90-2024-3-19-7-41-34.txt]

0 0.1068125 0.1100625 0.104 0.1126875 0.1016875 0.1169375 0.101625 0.1206875 0.1030625 0.124375 0.1046875 0.12675 0.1086875 0.1295625 0.1121875 0.1301875 0.1126875 0.1276875 0.1088125 0.125875 0.1060625 0.12325 0.104125 0.1205 0.104875 0.116625 0.1065 0.1133125 0.1084375 0.111
0 0.21025 0.0934375 0.2110625 0.0889375 0.2125625 0.0843125 0.2144375 0.0806875 0.21725 0.0775625 0.220625 0.075875 0.2236875 0.0743125 0.2284375 0.0751875 0.2300625 0.0779375 0.2311875 0.0810625 0.2316875 0.0853125 0.2303125 0.0884375 0.2294375 0.0840625 0.2265625 0.07975 0.2229375 0.078625 0.21975 0.08 0.217 0.0833125 0.2145 0.0880625 0.211625 0.09225
0 0.365 0.0771875 0.3691875 0.0763125 0.3716875 0.0756875 0.371875 0.0733125 0.3733125 0.0736875 0.373375 0.0763125 0.3743125 0.0773125 0.375 0.078125 0.3740625 0.0808125 0.3728125 0.082125 0.3706875 0.081 0.369 0.0789375 0.3663125 0.078125
0 0.4961875 0.094875 0.4979375 0.099 0.4985 0.102875 0.5025 0.1014375 0.5055625 0.0974375 0.5078125 0.093375 0.5063125 0.090375 0.502375 0.0941875 0.5005625 0.09575 0.498125 0.09475
0 0.6175 0.0910625 0.6239375 0.0891875 0.628125 0.0908125 0.631125 0.0928125 0.63475 0.094625 0.6351875 0.0961875 0.63075 0.09675 0.6265 0.094375 0.6211875 0.0945625 0.6183125 0.09375
0 0.09436813 0.23427198 0.10013736 0.23255495 0.1043956 0.23104396 0.10892857 0.22987637 0.11510989 0.22884615 0.12190934 0.22843407 0.12534341 0.22980769 0.12644231 0.23193681 0.12355769 0.23317308 0.11696429 0.23145604 0.1103022 0.23200549 0.10542582 0.23289835 0.10164835 0.23379121 0.09718407 0.23475275
0 0.20075 0.2024375 0.202125 0.205375 0.206 0.2083125 0.2098125 0.2113125 0.2121875 0.2128125 0.215375 0.21575 0.2188125 0.218375 0.220875 0.221625 0.2235 0.225125 0.226875 0.2290625 0.2315625 0.231 0.23625 0.2323125 0.2374375 0.228375 0.231875 0.2265625 0.22775 0.22325 0.22425 0.2193125 0.2198125 0.2145 0.214375 0.21 0.21 0.2071875 0.2058125 0.2039375
0 0.3573125 0.23575 0.356 0.238125 0.35525 0.2418125 0.3586875 0.242625 0.361375 0.2406875 0.3634375 0.236125 0.3603125 0.2375 0.35875 0.23525
0 0.84875 0.2449375 0.851 0.24125 0.854375 0.2378125 0.8580625 0.236875 0.85775 0.2394375 0.855375 0.2435625 0.852 0.2458125 0.8495625 0.2465
0 0.11354447 0.35554245 0.10958558 0.3583221 0.10908019 0.36261792 0.11253369 0.36581873 0.11657682 0.36741914 0.12137803 0.36750337 0.125 0.36682951 0.12441038 0.36489218 0.12390499 0.36295485 0.12592655 0.35815364 0.12163073 0.36127022 0.12104111 0.36379717 0.11817722 0.36421833 0.11607143 0.36329178 0.11320755 0.36160714 0.1138814 0.35823787 0.11497642 0.35554245
0 0.2451875 0.35675 0.248 0.355625 0.250375 0.355 0.2515 0.354125 0.2530625 0.3526875 0.256 0.35275 0.25725 0.3553125 0.2553125 0.3569375 0.2510625 0.3574375 0.2479375 0.3575625
0 0.61942803 0.34103115 0.62077068 0.34425349 0.62352309 0.34734157 0.62822234 0.35089957 0.6304377 0.3528464 0.63204887 0.35573308 0.63345865 0.3586869 0.63493555 0.35942535 0.63856069 0.3582841 0.63688238 0.35506176 0.63453276 0.35277927 0.63359291 0.349087 0.63137755 0.34613319 0.62741676 0.3417696 0.62305317 0.3398899 0.62030075 0.33881579
0 0.10413972 0.47663325 0.10470569 0.48229301 0.10737387 0.48423351 0.11271022 0.48382924 0.1155401 0.48237387 0.11262937 0.48051423 0.10850582 0.47873545 0.10599935 0.47590556
0 0.20278137 0.46232212 0.20698577 0.46159444 0.21224127 0.46159444 0.21782018 0.46102846 0.2235608 0.46119017 0.22728008 0.46070505 0.23253558 0.46038163 0.23924644 0.45981565 0.24409767 0.45900712 0.24991915 0.45965395 0.25307245 0.46191785 0.24846378 0.4639392 0.2405401 0.46361578 0.23471863 0.46410091 0.2298674 0.46450517 0.22372251 0.46450517 0.21927555 0.46442432 0.21353493 0.46434347 0.20876455 0.46434347 0.20544955 0.46418176
0 0.3489375 0.4594375 0.35225 0.45975 0.354625 0.4581875 0.3583125 0.4578125 0.3599375 0.4603125 0.3555 0.462125 0.3520625 0.462 0.349625 0.4609375
0 0.86415462 0.48477475 0.86846496 0.48352336 0.87221913 0.48352336 0.87680756 0.4836624 0.88014461 0.48560901 0.87632091 0.4878337 0.87374861 0.48658231 0.870203 0.48769466 0.86630979 0.48797275
0 0.344875 0.5846875 0.347625 0.5830625 0.3506875 0.580375 0.3528125 0.578125 0.35375 0.58025 0.3520625 0.5825 0.350625 0.58475 0.347875 0.5868125 0.3458125 0.5869375
0 0.1139862 0.88448779 0.1194931 0.8803742 0.12300955 0.87639331 0.12592887 0.87234607 0.12997611 0.86743631 0.13263004 0.86524682 0.13176752 0.86916136 0.1303742 0.87367304 0.12745488 0.87725584 0.12373938 0.87971072 0.12009023 0.88223195 0.117569 0.88375796 0.11438429 0.8858811 0.11332272 0.88667728
