# Supplementary material for: VanillaNet-YOLOv8 segment: detection of nano-iron oxide regulation on rice seedling growth vitality under salt stress
Source: Front Plant Sci. 2025 Sep 17;16:1631279. doi: 10.3389/fpls.2025.1631279 (PMC12484053; doi:10.3389/fpls.2025.1631279)
Supplement: Supplementary file 5 [file DataSheet5.zip › label/train/-20030-2024-3-19-7-4-13.txt]

0 0.12706935 0.0953915 0.12841163 0.09798658 0.12885906 0.10067114 0.12966443 0.10290828 0.13127517 0.10559284 0.13306488 0.10782998 0.13512304 0.11033557 0.13718121 0.11275168 0.13932886 0.11552573 0.14138702 0.11865772 0.1433557 0.12134228 0.1458613 0.1242953 0.14809843 0.12590604 0.15114094 0.1285906 0.15480984 0.13217002 0.15955257 0.13610738 0.16348993 0.13959732 0.16832215 0.14281879 0.17100671 0.14272931 0.17064877 0.13986577 0.16868009 0.13736018 0.16671141 0.13548098 0.16474273 0.13387025 0.16232662 0.13208054 0.15964206 0.13002237 0.1563311 0.12760626 0.15391499 0.12527964 0.15114094 0.12241611 0.14881432 0.11964206 0.14657718 0.11731544 0.14219239 0.10979866 0.14076063 0.10747204 0.13914989 0.10496644 0.1360179 0.10102908 0.13360179 0.09789709 0.13100671 0.09565996 0.12760626 0.09431767
0 0.126 0.19886667 0.12493333 0.20006667 0.1236 0.2022 0.1234 0.20526667 0.12326667 0.2076 0.1232 0.20986667 0.12286667 0.2128 0.12306667 0.21506667 0.12386667 0.217 0.12406667 0.21933333 0.12413333 0.22186667 0.12433333 0.2252 0.12446667 0.22973333 0.125 0.23413333 0.1254 0.23826667 0.12586667 0.24206667 0.12693333 0.24586667 0.12893333 0.24633333 0.12986667 0.24486667 0.12993333 0.2414 0.12993333 0.23846667 0.12966667 0.23546667 0.12933333 0.2318 0.12926667 0.229 0.12926667 0.22673333 0.12906667 0.22413333 0.12833333 0.21993333 0.12793333 0.21886667 0.1274 0.217 0.127 0.215 0.1266 0.21233333 0.12686667 0.21013333 0.12766667 0.20793333 0.12833333 0.20586667 0.12893333 0.20353333 0.12886667 0.20106667 0.12793333 0.1992 0.12686667 0.19826667
0 0.1196 0.3786 0.11826667 0.376 0.11653333 0.37406667 0.11486667 0.3726 0.11226667 0.37113333 0.1092 0.37013333 0.1066 0.3706 0.104 0.37206667 0.1034 0.37393333 0.10293333 0.37626667 0.10346667 0.37893333 0.1064 0.3818 0.11053333 0.38273333 0.11473333 0.38406667 0.119 0.3854 0.12253333 0.38626667 0.12686667 0.38753333 0.1312 0.38846667 0.1352 0.38906667 0.14013333 0.39033333 0.14513333 0.3918 0.14913333 0.39193333 0.15146667 0.391 0.152 0.38833333 0.15053333 0.387 0.1474 0.38626667 0.14453333 0.38593333 0.14153333 0.38546667 0.13806667 0.38493333 0.13473333 0.38426667 0.13046667 0.3834 0.12566667 0.38246667 0.12273333 0.3818 0.1204 0.3808
0 0.2736 0.3618 0.27513333 0.36246667 0.27646667 0.36333333 0.2782 0.36393333 0.28106667 0.36346667 0.28173333 0.36133333 0.2796 0.35966667 0.27766667 0.35873333 0.2758 0.358 0.2736 0.3578 0.27073333 0.3582 0.26593333 0.35946667 0.26366667 0.36 0.26073333 0.361 0.2572 0.362 0.2552 0.3634 0.255 0.36573333 0.2566 0.3674 0.2598 0.36786667 0.262 0.36726667 0.26466667 0.36593333 0.2672 0.36433333 0.2698 0.36313333 0.27226667 0.36233333
0 0.25006667 0.0982 0.2488 0.09726667 0.24753333 0.09733333 0.24686667 0.09873333 0.247 0.10106667 0.24753333 0.10326667 0.24786667 0.10613333 0.24853333 0.11046667 0.2492 0.11366667 0.24993333 0.1174 0.25086667 0.1222 0.25166667 0.1246 0.25213333 0.12633333 0.25253333 0.12913333 0.2528 0.13186667 0.2532 0.13473333 0.25366667 0.1378 0.25406667 0.14053333 0.2546 0.14266667 0.25553333 0.14393333 0.25773333 0.14366667 0.2588 0.14173333 0.259 0.13953333 0.25893333 0.1376 0.25793333 0.13486667 0.257 0.13246667 0.25666667 0.13026667 0.25633333 0.1274 0.25593333 0.12446667 0.2556 0.12186667 0.2548 0.118 0.25373333 0.11233333 0.25273333 0.1078 0.252 0.10466667 0.25146667 0.10153333 0.25066667 0.09953333
0 0.37446667 0.0776 0.37573333 0.0794 0.37613333 0.08146667 0.37826667 0.08286667 0.3808 0.08493333 0.38286667 0.08753333 0.3842 0.0902 0.3848 0.09313333 0.3858 0.0964 0.38773333 0.09926667 0.3902 0.10293333 0.39206667 0.1056 0.39433333 0.10726667 0.39506667 0.10906667 0.3956 0.1114 0.39606667 0.1134 0.394 0.1156 0.39173333 0.1148 0.38946667 0.11133333 0.38746667 0.10753333 0.38573333 0.10373333 0.383 0.09913333 0.3802 0.09486667 0.37653333 0.0908 0.3734 0.0872 0.3708 0.0836 0.3706 0.08146667 0.371 0.07906667 0.3716 0.07713333 0.37333333 0.0766
0 0.38573333 0.6114 0.38806667 0.61113333 0.39153333 0.61106667 0.39406667 0.61106667 0.39706667 0.61106667 0.39993333 0.61126667 0.40173333 0.6118 0.40273333 0.61326667 0.40253333 0.61473333 0.40106667 0.61633333 0.3998 0.6178 0.39786667 0.61886667 0.39533333 0.619 0.39346667 0.6182 0.3914 0.61733333 0.39126667 0.61613333 0.38986667 0.6152 0.38666667 0.615 0.38433333 0.61413333 0.38393333 0.6126
0 0.38586667 0.84833333 0.38486667 0.8508 0.383 0.854 0.3812 0.85706667 0.38046667 0.85946667 0.38006667 0.86253333 0.3804 0.86513333 0.3808 0.86813333 0.3812 0.87146667 0.3814 0.8754 0.3814 0.87933333 0.38106667 0.88433333 0.38026667 0.88626667 0.37866667 0.8882 0.3756 0.88853333 0.37493333 0.88726667 0.37466667 0.884 0.3746 0.8796 0.37493333 0.875 0.375 0.87113333 0.37513333 0.86733333 0.37506667 0.8638 0.37506667 0.86113333 0.376 0.8582 0.37673333 0.8556 0.37766667 0.85366667 0.37866667 0.85186667 0.37966667 0.84973333 0.3806 0.8472 0.38146667 0.84546667 0.38293333 0.8442 0.38526667 0.84486667 0.3866 0.84586667 0.38653333 0.84753333
0 0.51893333 0.8798 0.5172 0.8814 0.51506667 0.883 0.51413333 0.88526667 0.51306667 0.88933333 0.5114 0.8936 0.51033333 0.89753333 0.5088 0.90246667 0.50766667 0.9068 0.50613333 0.91113333 0.50493333 0.9142 0.5038 0.91306667 0.50366667 0.9108 0.50433333 0.90693333 0.50506667 0.9028 0.50566667 0.89913333 0.50646667 0.89526667 0.50713333 0.8912 0.50766667 0.88673333 0.50846667 0.88273333 0.5096 0.87946667 0.5122 0.8772 0.5142 0.87586667 0.51713333 0.87506667 0.51946667 0.87546667 0.5204 0.87746667 0.51986667 0.87906667
0 0.52673333 0.7588 0.52433333 0.7588 0.52353333 0.76046667 0.52253333 0.76353333 0.52246667 0.7666 0.52146667 0.76846667 0.5186 0.76806667 0.51613333 0.76746667 0.5148 0.76806667 0.51413333 0.77066667 0.5158 0.77386667 0.51813333 0.7756 0.52066667 0.77566667 0.5234 0.7748 0.52573333 0.77233333 0.5274 0.76973333 0.52833333 0.76766667 0.52926667 0.76473333 0.5294 0.7616 0.52866667 0.75973333
0 0.49426667 0.25786667 0.49553333 0.25746667 0.49626667 0.2566 0.4982 0.25606667 0.501 0.2556 0.50346667 0.2552 0.50713333 0.25426667 0.50646667 0.2522 0.50453333 0.25133333 0.50193333 0.2514 0.49893333 0.25226667 0.49626667 0.2532 0.49373333 0.25406667 0.4926 0.25546667 0.49193333 0.25786667 0.49293333 0.25926667
0 0.50013333 0.11486667 0.50213333 0.1132 0.5032 0.1104 0.50333333 0.10686667 0.50346667 0.10326667 0.504 0.10013333 0.5052 0.09673333 0.5068 0.09453333 0.50953333 0.0928 0.51246667 0.09126667 0.51533333 0.08933333 0.51726667 0.08713333 0.516 0.08433333 0.51266667 0.08373333 0.51086667 0.08433333 0.5092 0.0846 0.50773333 0.0854 0.50606667 0.08693333 0.50513333 0.08853333 0.5036 0.0902 0.50233333 0.0916 0.5018 0.09366667 0.5018 0.09613333 0.50113333 0.099 0.50026667 0.10266667 0.49933333 0.10613333 0.4984 0.1092 0.49773333 0.11266667 0.49793333 0.115 0.49933333 0.11546667
0 0.66893333 0.08853333 0.67406667 0.08746667 0.67746667 0.08546667 0.68 0.08346667 0.68166667 0.0812 0.6828 0.07906667 0.68453333 0.076 0.68573333 0.07326667 0.68573333 0.07006667 0.68213333 0.06873333 0.67873333 0.06946667 0.67546667 0.07066667 0.67246667 0.07293333 0.67 0.07673333 0.6682 0.0802 0.66726667 0.0828 0.66546667 0.08573333 0.66353333 0.0878 0.66033333 0.09053333 0.64633333 0.09773333 0.643 0.0996 0.63966667 0.10186667 0.6366 0.10446667 0.63346667 0.10746667 0.63066667 0.10946667 0.62873333 0.1106 0.62666667 0.11173333 0.62486667 0.11366667 0.62313333 0.11553333 0.6226 0.11793333 0.6252 0.11913333 0.62826667 0.1184 0.631 0.1156 0.6338 0.1126 0.6374 0.11 0.64133333 0.10713333 0.64626667 0.1036 0.65046667 0.10026667 0.65486667 0.09746667 0.65866667 0.09526667 0.6622 0.0934 0.666 0.09126667 0.66833333 0.08933333
0 0.6448 0.22653333 0.6444 0.22793333 0.64386667 0.23013333 0.64333333 0.2324 0.643 0.23406667 0.6426 0.236 0.64186667 0.23833333 0.64113333 0.24106667 0.6394 0.24366667 0.63713333 0.24346667 0.63633333 0.24126667 0.63713333 0.2386 0.6386 0.23566667 0.63926667 0.23373333 0.64 0.23146667 0.64013333 0.22866667 0.64006667 0.2266 0.64006667 0.22486667 0.64066667 0.22366667 0.6412 0.22313333 0.64293333 0.22333333 0.64446667 0.2244
0 0.65993333 0.49246667 0.66026667 0.4944 0.66146667 0.49626667 0.6624 0.49853333 0.66293333 0.50006667 0.6604 0.5026 0.65746667 0.50426667 0.65633333 0.50526667 0.6566 0.50753333 0.6598 0.508 0.6638 0.5072 0.66673333 0.50526667 0.66813333 0.50293333 0.6678 0.50073333 0.6664 0.49766667 0.6652 0.49506667 0.6636 0.49226667 0.662 0.4906 0.6606 0.49106667
0 0.6474 0.62246667 0.64806667 0.62453333 0.65073333 0.62646667 0.6526 0.6274 0.65286667 0.62866667 0.65266667 0.6298 0.653 0.63066667 0.65506667 0.6308 0.6566 0.6294 0.65706667 0.628 0.6564 0.626 0.65446667 0.6242 0.65206667 0.6228 0.64993333 0.62186667 0.64853333 0.62186667
0 0.76886667 0.8664 0.76613333 0.8662 0.76413333 0.8674 0.76366667 0.86886667 0.76606667 0.8706 0.77173333 0.87366667 0.77233333 0.87473333 0.77266667 0.8764 0.7726 0.87826667 0.77193333 0.88133333 0.77153333 0.8834 0.77146667 0.8856 0.77286667 0.886 0.77453333 0.88466667 0.77573333 0.88233333 0.77666667 0.8798 0.777 0.8766 0.77713333 0.87413333 0.77633333 0.87166667 0.7742 0.8696 0.7722 0.86806667 0.77026667 0.86666667
0 0.76846667 0.34346667 0.7688 0.34093333 0.76733333 0.3388 0.76366667 0.3394 0.76086667 0.34213333 0.75866667 0.3454 0.75666667 0.34806667 0.75413333 0.35106667 0.75213333 0.35453333 0.75086667 0.35726667 0.749 0.3606 0.7458 0.36553333 0.74293333 0.36966667 0.741 0.3726 0.7398 0.37566667 0.74006667 0.3786 0.7438 0.37886667 0.74606667 0.37606667 0.74773333 0.37266667 0.74973333 0.3686 0.75193333 0.36426667 0.75413333 0.36086667 0.757 0.35786667 0.76026667 0.35453333 0.76333333 0.35106667 0.76613333 0.34806667 0.76766667 0.3462 0.7684 0.34433333
0 0.75206667 0.22906667 0.75213333 0.2308 0.7522 0.2324 0.75266667 0.23493333 0.75353333 0.2366 0.75413333 0.23926667 0.75473333 0.24186667 0.75493333 0.24413333 0.75453333 0.24626667 0.7544 0.2488 0.75473333 0.25086667 0.75426667 0.254 0.75333333 0.2572 0.75133333 0.25913333 0.74813333 0.2584 0.74766667 0.256 0.74886667 0.25333333 0.74993333 0.2504 0.74986667 0.2464 0.7496 0.2428 0.74913333 0.23993333 0.74913333 0.2376 0.7494 0.23406667 0.7498 0.22986667 0.751 0.228 0.75206667 0.22833333
0 0.78186667 0.10253333 0.77906667 0.10513333 0.77793333 0.10813333 0.77673333 0.11206667 0.77573333 0.11426667 0.77493333 0.1174 0.77433333 0.11953333 0.77293333 0.12246667 0.77226667 0.12466667 0.7712 0.128 0.76986667 0.131 0.76793333 0.13346667 0.7644 0.13706667 0.76166667 0.13993333 0.76126667 0.14206667 0.76513333 0.1416 0.76846667 0.1392 0.771 0.1368 0.77366667 0.13406667 0.77473333 0.13073333 0.7758 0.12793333 0.7776 0.12526667 0.77866667 0.123 0.77953333 0.12093333 0.7802 0.11766667 0.7804 0.1146 0.78146667 0.11166667 0.7822 0.10926667 0.78253333 0.10646667 0.78226667 0.10433333
0 0.91253333 0.0992 0.9144 0.10226667 0.91486667 0.10673333 0.91373333 0.109 0.91166667 0.1124 0.91026667 0.1144 0.90866667 0.11666667 0.90593333 0.11966667 0.9036 0.121 0.90093333 0.12286667 0.89933333 0.12453333 0.894 0.13386667 0.89253333 0.13673333 0.8912 0.13953333 0.88973333 0.14266667 0.88846667 0.146 0.88706667 0.1494 0.8836 0.15386667 0.87986667 0.15486667 0.87893333 0.15233333 0.88033333 0.14833333 0.88326667 0.14173333 0.89726667 0.1156 0.90093333 0.10986667 0.90333333 0.106 0.907 0.1014
0 0.9022 0.26566667 0.89806667 0.26573333 0.89333333 0.26633333 0.89 0.26766667 0.87953333 0.2712 0.8762 0.2726 0.87306667 0.27486667 0.87013333 0.27706667 0.86933333 0.279 0.86973333 0.28113333 0.8716 0.282 0.87533333 0.28126667 0.878 0.27953333 0.8808 0.27713333 0.88273333 0.27506667 0.88553333 0.27366667 0.88973333 0.2726 0.89313333 0.2714 0.89706667 0.2698 0.90066667 0.26893333 0.9028 0.26813333
0 0.881 0.35606667 0.88266667 0.35586667 0.88673333 0.35553333 0.88966667 0.35493333 0.89386667 0.35393333 0.89706667 0.3532 0.9 0.3526 0.90333333 0.35253333 0.90493333 0.3524 0.9064 0.3532 0.90666667 0.35453333 0.90493333 0.355 0.90286667 0.3554 0.90073333 0.35606667 0.89833333 0.35673333 0.8962 0.35753333 0.89373333 0.35786667 0.89033333 0.35806667 0.8878 0.35873333 0.8868 0.35933333 0.88473333 0.35986667 0.88313333 0.35906667 0.88006667 0.35653333
0 0.8796 0.50933333 0.88246667 0.5098 0.88506667 0.5122 0.88693333 0.514 0.88993333 0.51593333 0.89226667 0.51733333 0.8946 0.51906667 0.8964 0.5204 0.8978 0.52226667 0.8984 0.52533333 0.89753333 0.5268 0.8952 0.52606667 0.89426667 0.52453333 0.8926 0.52313333 0.88966667 0.521 0.8864 0.51846667 0.88353333 0.51626667 0.88193333 0.51586667 0.87986667 0.51606667 0.87773333 0.5154 0.8772 0.51406667 0.8786 0.513 0.87873333 0.51146667 0.87853333 0.51006667
0 0.86826555 0.85109489 0.86757039 0.85206813 0.86798749 0.85464025 0.86965589 0.85644769 0.87229753 0.85762948 0.87549531 0.8589503 0.87813695 0.86054918 0.88126521 0.86256517 0.88529718 0.86444213 0.88919013 0.8655544 0.89231839 0.8663886 0.89447341 0.8668057 0.89614181 0.8668057 0.89482099 0.86492875 0.89245742 0.86346889 0.89044143 0.86200904 0.88793883 0.8606187 0.88529718 0.85888078 0.88223844 0.85728189 0.8787626 0.85519639 0.87584289 0.85338895 0.87354884 0.85185958 0.87153285 0.85088634 0.86951686 0.85053876
