# Supplementary material for: VanillaNet-YOLOv8 segment: detection of nano-iron oxide regulation on rice seedling growth vitality under salt stress
Source: Front Plant Sci. 2025 Sep 17;16:1631279. doi: 10.3389/fpls.2025.1631279 (PMC12484053; doi:10.3389/fpls.2025.1631279)
Supplement: Supplementary file 5 [file DataSheet5.zip › label/train/1-1.txt]

0 0.1659657 0.87614269 0.17108407 0.87346905 0.17489562 0.87126038 0.17805376 0.86905172 0.181103 0.86591309 0.18480564 0.86312319 0.18774598 0.861612 0.1890528 0.86219323 0.18992401 0.86428565 0.18829049 0.86707554 0.18491455 0.86870298 0.1812119 0.87102789 0.17750925 0.87323656 0.17413331 0.87567771 0.16901494 0.87823511 0.1654212 0.87963006 0.16302537 0.8799788 0.16280756 0.87986255 0.16422328 0.87835136
0 0.28553942 0.85812463 0.28760855 0.85312608 0.28978658 0.84766253 0.29131119 0.84533762 0.29283581 0.84580261 0.29359812 0.84789503 0.29250911 0.85021994 0.29120229 0.85417229 0.28924207 0.85847337 0.28684624 0.86219323 0.28445041 0.86579684 0.28161897 0.87044666 0.27846083 0.87521273 0.27443148 0.87777013 0.27519379 0.87614269 0.27639171 0.87300406 0.27900534 0.86940045 0.28183677 0.86556435 0.28347029 0.86196074
0 0.31243806 0.71456138 0.31396268 0.71235272 0.31657631 0.71072528 0.31831874 0.70991156 0.31940775 0.71037654 0.31962555 0.71363142 0.31712082 0.7153751 0.31450719 0.71642131 0.31243806 0.71711878 0.31156685 0.7166538 0.31113125 0.7153751
0 0.3000233 0.57355553 0.29762747 0.57541546 0.29392483 0.57820535 0.29065779 0.58134398 0.28826196 0.58518009 0.28597503 0.58924868 0.28902427 0.58773749 0.2914201 0.5849476 0.29392483 0.58180897 0.29610286 0.57983279 0.29621176 0.58006528 0.29479604 0.58378514 0.29468714 0.58634254 0.29632066 0.58355265 0.29817198 0.58018153 0.2999144 0.57762413 0.30154792 0.57460174 0.30220133 0.57355553
0 0.31080454 0.48323274 0.31047784 0.48579014 0.30982443 0.48904502 0.31036894 0.49183491 0.31156685 0.4933461 0.31178465 0.49253239 0.31265587 0.48974249 0.31330927 0.48544141 0.31450719 0.48346523 0.31461609 0.48172155 0.31363598 0.48114032 0.31211136 0.48172155
0 0.40347962 0.47184068 0.40413303 0.47404934 0.40543984 0.47567678 0.40838018 0.47718797 0.41121161 0.47858292 0.41306294 0.48055909 0.41436976 0.48241902 0.41643888 0.48427895 0.4176368 0.48323274 0.41589437 0.48114032 0.41415195 0.47869917 0.41230063 0.47683924 0.40957809 0.47451433 0.40652886 0.47253815 0.40456863 0.47114321 0.40326181 0.47021324
0 0.41219173 0.7102603 0.41273623 0.70770289 0.41284514 0.70514549 0.41328074 0.70293683 0.41556767 0.70130939 0.41676559 0.70282058 0.41698339 0.7074704 0.41567657 0.7102603 0.41502316 0.71235272 0.41469646 0.71421265 0.41502316 0.71607257 0.41382525 0.71711878 0.41197392 0.72048991 0.40903359 0.72211734 0.40729117 0.72293106 0.40609325 0.72211734 0.40565764 0.72037366 0.40718226 0.71909496 0.40903359 0.71746752 0.4099048 0.71549135 0.41044931 0.71421265 0.41197392 0.71177149
0 0.52381564 0.83929286 0.52414235 0.84359394 0.52403345 0.84824376 0.52359784 0.85196362 0.52381564 0.85545099 0.52250883 0.85951958 0.5207664 0.86230947 0.51826167 0.86428565 0.51684595 0.86579684 0.51641035 0.86754052 0.51804387 0.86777301 0.5205486 0.86614558 0.52239993 0.86405316 0.52490466 0.86114702 0.52621147 0.85917084 0.5281717 0.85742716 0.5283895 0.85591597 0.52719159 0.85579972 0.52632037 0.85556723 0.52697378 0.85091741 0.5279539 0.84684882 0.5284984 0.84301271 0.52762719 0.83975784 0.52664708 0.83847914 0.52512246 0.83824665
0 0.51042077 0.70607546 0.5121632 0.70828412 0.51368781 0.71107402 0.51597474 0.7153751 0.51673705 0.71886247 0.51760826 0.72339604 0.51924179 0.7271159 0.52000409 0.72758088 0.52109311 0.72525597 0.5206575 0.72107113 0.51978629 0.71677005 0.51826167 0.71328268 0.51717266 0.71119026 0.51608364 0.70805163 0.51477683 0.70561048 0.51314331 0.70375055 0.51129198 0.70340181 0.51063858 0.70386679
0 0.51880618 0.57762413 0.51978629 0.58099525 0.52131091 0.58157648 0.52370674 0.58122774 0.52512246 0.57971655 0.52512246 0.57762413 0.52653818 0.57692665 0.52708268 0.57564795 0.52642928 0.57413676 0.52566697 0.57390427 0.52436015 0.57495048 0.52316223 0.57402052 0.52109311 0.57425301 0.51935069 0.57541546
0 0.51172759 0.46765584 0.51347001 0.46533093 0.51608364 0.46335475 0.51760826 0.46277353 0.51826167 0.46312226 0.51651925 0.46579591 0.51564804 0.46800458 0.51401452 0.47160819 0.51379672 0.47463057 0.5125988 0.47707173 0.51150979 0.4803266 0.51118308 0.48195404 0.50954956 0.48288401 0.50813384 0.48323274 0.50704483 0.48265151 0.50802494 0.48079159 0.50867835 0.4777692 0.50976736 0.47497931 0.50998517 0.47288689 0.50987627 0.47102696 0.51020297 0.46951577
0 0.53568589 0.36535976 0.5359037 0.36396481 0.53666601 0.36303485 0.53731941 0.36442979 0.53688381 0.3667547 0.53677491 0.37093954 0.5365571 0.37384568 0.5361215 0.37605435 0.53514139 0.37826301 0.53437908 0.37954171 0.53241885 0.38023919 0.53165654 0.37989045 0.53241885 0.37768178 0.53285446 0.37547312 0.53329006 0.37256698 0.53372567 0.37012582 0.53492358 0.36745218 0.53525029 0.36652221
0 0.63565736 0.48148906 0.63816209 0.47928039 0.64099353 0.47695548 0.64436947 0.47370061 0.64894333 0.47044573 0.65373499 0.46684212 0.65199257 0.4660284 0.65155696 0.46498219 0.65351719 0.46521468 0.65384389 0.46463345 0.65221037 0.46277353 0.65090355 0.46277353 0.64894333 0.46358724 0.6467653 0.46591216 0.64524068 0.46719086 0.64338936 0.46905079 0.64175584 0.47091071 0.64023122 0.47195692 0.63663747 0.47451433 0.63260812 0.47707173 0.6309746 0.47881541 0.63184581 0.48055909 0.63413274 0.48195404
0 0.62986959 0.37485183 0.6288781 0.37369726 0.62815701 0.37292754 0.62878796 0.37244647 0.62995973 0.37283132 0.63149204 0.37360104 0.63212299 0.37408211 0.63311448 0.37610262 0.63338489 0.37793069 0.6323934 0.37812312 0.63131177 0.37947013 0.63014 0.37889284 0.63014 0.37735341
0 0.63708046 0.57295756 0.63852264 0.57170677 0.63987468 0.57161055 0.64203794 0.57266891 0.64384065 0.57247649 0.64483215 0.57199541 0.64591378 0.57141813 0.64645459 0.57007112 0.64726582 0.56968626 0.64870799 0.56968626 0.65015017 0.57132191 0.6512318 0.57286134 0.65186275 0.57353485 0.65231343 0.57545914 0.65087125 0.57844179 0.64969949 0.57767207 0.64888826 0.5765175 0.64681514 0.57488185 0.64600392 0.57497806 0.64465188 0.57545914 0.64266889 0.57574778 0.64122671 0.57622885 0.63879304 0.57690235 0.63789169 0.57661371 0.63671992 0.57594021 0.63626924 0.57478563 0.6361791 0.57372727
0 0.639424 0.70842762 0.64077603 0.70987084 0.64266889 0.7116027 0.64257875 0.71400807 0.64185766 0.716221 0.64176753 0.71785665 0.64366038 0.71853015 0.64555324 0.717568 0.64582364 0.71564371 0.64564337 0.71275728 0.64474201 0.71015949 0.6432097 0.70862005 0.64140699 0.7063109 0.64050563 0.7063109 0.63933386 0.70708062 0.63879304 0.70756169
0 0.61779138 0.85727151 0.61887301 0.85958066 0.62121655 0.86246709 0.62554307 0.86535353 0.62824715 0.86833618 0.62950905 0.86958697 0.62977946 0.87035669 0.6288781 0.87237719 0.62833728 0.87401284 0.63004986 0.8743977 0.63284408 0.87449391 0.63536788 0.87689927 0.63726073 0.87834249 0.63987468 0.87940085 0.64212807 0.87940085 0.64329984 0.87911221 0.6406859 0.87632199 0.63762128 0.87314691 0.63563829 0.87131883 0.63221312 0.86920211 0.6288781 0.8658346 0.62644443 0.86237088 0.62247845 0.85775258 0.62067573 0.85534722 0.61905328 0.85496236 0.61779138 0.85563586
0 0.72622486 0.83215952 0.72856839 0.83475731 0.73217383 0.83841346 0.73406668 0.8412999 0.73677076 0.84466741 0.73911429 0.84736141 0.73992551 0.84957435 0.73947483 0.85197971 0.7406466 0.85679044 0.7429 0.86092766 0.7441619 0.86362167 0.7466857 0.86525732 0.74839829 0.86400653 0.74966019 0.86208224 0.74902924 0.85890716 0.74830815 0.85515479 0.74587448 0.85149864 0.74271972 0.84813113 0.74046633 0.84582198 0.73776225 0.84235826 0.73478777 0.83706646 0.73271464 0.83283302 0.73055138 0.82946551 0.72910921 0.82821472 0.72775717 0.82792608 0.7265854 0.82859958 0.72631499 0.83033144
0 0.75182345 0.714874 0.75614997 0.71785665 0.76092717 0.72093551 0.76471288 0.72305223 0.76804791 0.72536138 0.77138294 0.72670839 0.77102239 0.72709324 0.77192375 0.7314229 0.77543905 0.73517526 0.77697136 0.73613741 0.77823326 0.73642605 0.7795853 0.73488662 0.7783234 0.73228883 0.77661082 0.73017211 0.7757996 0.72872889 0.77751218 0.72949861 0.77697136 0.72824782 0.77525878 0.7261311 0.77183362 0.72420681 0.768769 0.72228252 0.76597478 0.72026201 0.76282003 0.71814529 0.76020609 0.71612479 0.75876391 0.71516264 0.75642038 0.71410428 0.75362617 0.71391185
0 0.82735732 0.35705214 0.83096276 0.35609 0.83501887 0.35532028 0.83871445 0.35455056 0.84259029 0.35358842 0.8453845 0.35291492 0.84871953 0.35253006 0.85313619 0.35291492 0.85394741 0.35291492 0.85674162 0.35156791 0.85800353 0.35002848 0.85926543 0.3482004 0.85881475 0.34781555 0.85647122 0.34762312 0.85223483 0.34723826 0.85025184 0.34694961 0.84700695 0.34781555 0.8453845 0.34877769 0.84322124 0.34983605 0.84087771 0.35108684 0.83736241 0.35204898 0.83375697 0.35233763 0.827808 0.35310734 0.82501379 0.35512785 0.82591515 0.35628242
0 0.81320599 0.49800643 0.81627061 0.49810265 0.8195155 0.49791022 0.82366175 0.49771779 0.827808 0.49752536 0.83069235 0.49800643 0.83700186 0.49896858 0.8431311 0.49906479 0.84844912 0.49896858 0.85196442 0.49762158 0.85457836 0.49637079 0.85529945 0.49521621 0.85295592 0.49290706 0.85151374 0.49232978 0.84862939 0.49232978 0.84520423 0.49252221 0.84213961 0.49309949 0.83592023 0.49367678 0.83330629 0.493773 0.8287995 0.49425407 0.82375189 0.49492757 0.82122808 0.49454271 0.81744238 0.49473514 0.81554952 0.49483136 0.81419748 0.49627457
0 0.83087262 0.59066103 0.83249507 0.59027617 0.83384711 0.58998753 0.83682159 0.58902539 0.84006648 0.58738974 0.8431311 0.58575409 0.84718722 0.58363737 0.84926034 0.5824828 0.85025184 0.58219415 0.84971102 0.58363737 0.84727736 0.58633138 0.84493382 0.58806324 0.8418692 0.58998753 0.83925526 0.59133453 0.83619064 0.59258532 0.83339643 0.5930664 0.83168385 0.59383611 0.82925018 0.59354747 0.82897977 0.59200804 0.82934031 0.59133453
0 0.87648138 0.83552702 0.8805375 0.83514217 0.88396266 0.83456488 0.88883 0.83389138 0.89667182 0.83331409 0.90108848 0.83321788 0.90496432 0.83254437 0.90974153 0.8313898 0.91379764 0.8300428 0.91776362 0.82850336 0.92064797 0.82667529 0.92236055 0.82455857 0.92082824 0.82455857 0.91812416 0.82378885 0.91532995 0.82378885 0.91109356 0.82638664 0.90884017 0.82715636 0.90334188 0.82946551 0.89955617 0.83033144 0.89477897 0.8307163 0.89180448 0.83023523 0.88810891 0.83042765 0.8840528 0.83042765 0.879546 0.83129359 0.87612084 0.83158223 0.87449839 0.83264059 0.87458853 0.83437245
