# Supplementary material for: VanillaNet-YOLOv8 segment: detection of nano-iron oxide regulation on rice seedling growth vitality under salt stress
Source: Front Plant Sci. 2025 Sep 17;16:1631279. doi: 10.3389/fpls.2025.1631279 (PMC12484053; doi:10.3389/fpls.2025.1631279)
Supplement: Supplementary file 5 [file DataSheet5.zip › label/train/1-2.txt]

0 0.17931777 0.86836364 0.18046679 0.86698182 0.18190305 0.86527273 0.1832316 0.86429091 0.18398564 0.86465455 0.18456014 0.86501818 0.1848833 0.86549091 0.18473968 0.86712727 0.18387792 0.86821818 0.1821544 0.86992727 0.18100539 0.87138182 0.17971275 0.87276364 0.17870736 0.87352727 0.17719928 0.87516364 0.17576302 0.87698182 0.17493716 0.87785455 0.17346499 0.87967273 0.17163375 0.88156364 0.17008977 0.88370909 0.16847397 0.88549091 0.1664632 0.8884 0.16535009 0.88956364 0.16412926 0.89116364 0.16247756 0.89243636 0.16165171 0.89269091 0.16132855 0.8908 0.16197487 0.88930909 0.16280072 0.88767273 0.16456014 0.88567273 0.1664991 0.88323636 0.16829443 0.88098182 0.17016158 0.87894545 0.17213645 0.87672727 0.1751526 0.87396364 0.17680431 0.87207273 0.17849192 0.86985455
0 0.17906643 0.73650909 0.17978456 0.73592727 0.18075404 0.73538182 0.18143627 0.73578182 0.1810772 0.7368 0.17996409 0.73836364 0.17903052 0.73916364 0.17809695 0.74101818 0.17777379 0.74312727 0.17691203 0.74429091 0.17630162 0.74407273 0.17651706 0.74276364 0.17680431 0.74134545 0.17709156 0.74021818 0.17745063 0.73905455 0.17763016 0.73796364 0.17780969 0.73723636 0.17856373 0.73701818
0 0.16319569 0.60429091 0.16466786 0.60349091 0.16675045 0.60243636 0.1686535 0.60149091 0.17048474 0.60032727 0.17149013 0.59989091 0.17210054 0.59865455 0.17210054 0.59752727 0.17138241 0.59658182 0.17008977 0.59578182 0.16858169 0.59570909 0.1670377 0.59672727 0.16617594 0.59770909 0.16535009 0.59850909 0.16473968 0.59923636 0.16416517 0.59981818 0.16366248 0.60065455 0.16312388 0.60185455 0.16251346 0.60298182 0.16244165 0.60389091 0.16262118 0.60443636
0 0.2855975 0.87241289 0.28549403 0.87126015 0.28580446 0.86937385 0.2874601 0.86905947 0.28911573 0.86905947 0.28890878 0.87157453 0.28839139 0.87450878 0.28735662 0.8778622 0.28694271 0.88205397 0.2865288 0.88572177 0.28642532 0.88876081 0.28601141 0.89117108 0.28621837 0.89400052 0.28549403 0.89703956 0.28435578 0.90112654 0.28270014 0.90406078 0.28032016 0.90531831 0.27887148 0.90584228 0.27804366 0.9036416 0.27742279 0.90081216 0.27804366 0.89798271 0.27969929 0.89504847 0.28052711 0.89242861 0.28238971 0.88980875 0.28383839 0.8870841 0.28456273 0.88446424 0.28466621 0.87974849 0.28528707 0.87555672
0 0.37810626 0.22792769 0.38027929 0.2278229 0.3820384 0.22866125 0.38493577 0.23023317 0.38721227 0.23128111 0.38917834 0.23348179 0.3907305 0.23494891 0.39166179 0.23557768 0.39311048 0.2351585 0.39373134 0.23369138 0.39269657 0.23159549 0.39062702 0.22949961 0.388454 0.22740372 0.38679836 0.22625098 0.38369404 0.22562222 0.38121058 0.22625098 0.37965842 0.22635578 0.37810626 0.22677495
0 0.38131406 0.61011265 0.3829697 0.60979827 0.38452186 0.60948389 0.38597054 0.60885512 0.38421142 0.60780718 0.38224536 0.60686403 0.38090015 0.60696882 0.38069319 0.60822636 0.38038276 0.6091695
0 0.37727844 0.88205397 0.37738192 0.88456903 0.37852017 0.88687451 0.37965842 0.89138067 0.38058972 0.89567723 0.37965842 0.89693477 0.3788306 0.89840189 0.37996885 0.89976421 0.38141754 0.90070736 0.38121058 0.9018601 0.38079667 0.90343201 0.38079667 0.90689023 0.38183145 0.91013885 0.38245231 0.91275871 0.3843149 0.91569295 0.3852462 0.91579775 0.38804009 0.91495939 0.38866095 0.91244433 0.38959225 0.91045324 0.38907486 0.90783338 0.38835052 0.9055279 0.38648793 0.90280325 0.38503924 0.90154572 0.38421142 0.8981923 0.38369404 0.89169505 0.38265926 0.8870841 0.38172797 0.88226356 0.38007233 0.8796437 0.37841669 0.8796437 0.37779583 0.88048205
0 0.52514758 0.87503275 0.52669974 0.8758711 0.52856234 0.87828137 0.53094232 0.88016767 0.53456402 0.88320671 0.53777182 0.88656013 0.53932398 0.8889704 0.54077267 0.89043752 0.54315264 0.89295258 0.54708478 0.89494367 0.5501891 0.8944197 0.55184474 0.89347655 0.55308647 0.89211423 0.55246561 0.89096149 0.55060301 0.88949437 0.55029258 0.88739848 0.54874042 0.88498821 0.54770565 0.88530259 0.54304917 0.88477862 0.54077267 0.88477862 0.53828921 0.88352109 0.53539184 0.88079644 0.53311534 0.87765261 0.53094232 0.87471837 0.52866581 0.87304166 0.52638931 0.87272727
0 0.50765991 0.73261724 0.50786687 0.73083573 0.50807382 0.72894944 0.50807382 0.72727273 0.51024685 0.72664396 0.51086771 0.72737752 0.51148857 0.72894944 0.51148857 0.73041656 0.51097119 0.73167409 0.51066075 0.73293162 0.50993641 0.73481792 0.50993641 0.73481792 0.51003989 0.73649463 0.50921207 0.73848572 0.507246 0.7388001 0.50579732 0.7389049 0.50383125 0.7389049 0.50352082 0.73806654 0.50476255 0.73659942 0.50579732 0.73544669 0.50714252 0.73439874
0 0.49286265 0.37212471 0.49451829 0.37390621 0.49544958 0.37484936 0.49596697 0.37642127 0.49700174 0.37725963 0.49907129 0.37851716 0.49989911 0.37925072 0.50051997 0.37767881 0.49969215 0.37558292 0.49845043 0.3741158 0.49648436 0.37254388 0.49462176 0.37128635 0.4930696 0.37013361 0.49213831 0.36981923
0 0.59789217 0.34770762 0.59913389 0.34655489 0.60109996 0.34508777 0.60265212 0.34351585 0.6050321 0.3425727 0.60813642 0.34089599 0.6105164 0.33953367 0.61268943 0.33911449 0.61299986 0.33911449 0.61175813 0.34100079 0.6091712 0.34246791 0.60699817 0.34351585 0.60451472 0.34519256 0.60265212 0.34686927 0.6014104 0.34886036 0.59985824 0.35095625 0.59778869 0.3518994 0.59644348 0.3518994 0.59530523 0.35116584 0.59582262 0.34959392
0 0.61889807 0.47450878 0.61941546 0.4759759 0.62045023 0.47702384 0.62158848 0.47733822 0.62262325 0.47733822 0.62324412 0.47576631 0.62283021 0.47367042 0.62200239 0.47283207 0.62096762 0.47241289 0.6201398 0.47251768 0.61910502 0.47346083
0 0.6246928 0.72643437 0.62510671 0.72727273 0.62603801 0.72790149 0.62541714 0.72936861 0.62448585 0.73094053 0.62510671 0.73240765 0.62655539 0.73261724 0.62759017 0.73261724 0.62821103 0.73188368 0.62841799 0.729683 0.62831451 0.72811108 0.62779712 0.72643437 0.62686583 0.72496725 0.62593453 0.72444328 0.62510671 0.72486246
0 0.62065718 0.85323553 0.62158848 0.85470265 0.62396846 0.85700812 0.62572758 0.85858004 0.62727974 0.85899921 0.62759017 0.85816086 0.62686583 0.85711292 0.62583105 0.85596018 0.62458932 0.85438826 0.62396846 0.85292114 0.62293369 0.85208279 0.62189891 0.85155882 0.62117457 0.8518732
0 0.74369176 0.84977731 0.74576131 0.85250196 0.74741695 0.85428347 0.74876215 0.85658894 0.75279777 0.86046633 0.75414297 0.86235263 0.75610904 0.86528687 0.756316 0.86696358 0.75776468 0.86916427 0.75962727 0.87052659 0.76097248 0.87063139 0.76293855 0.86989783 0.76138639 0.86780194 0.75973075 0.86413414 0.75786816 0.86130469 0.75621252 0.85899921 0.75362559 0.85721771 0.75114213 0.85428347 0.74917606 0.85030128 0.74741695 0.84789101 0.7462787 0.84684307 0.74493349 0.84663348 0.74348481 0.84831019
0 0.75548818 0.72832067 0.75704034 0.72999738 0.75869598 0.73198847 0.76159334 0.73450354 0.7640768 0.73628504 0.76697417 0.73827613 0.77173413 0.74173435 0.77421758 0.74665968 0.7750454 0.74833639 0.77628713 0.75095625 0.77856363 0.75326172 0.7805297 0.75294734 0.78021927 0.7499083 0.77877059 0.7463453 0.77566626 0.7426775 0.77349324 0.73995284 0.7718376 0.73827613 0.77018196 0.73670422 0.76749155 0.73492271 0.76459419 0.73188368 0.76252464 0.72978779 0.76128291 0.72758711 0.7595238 0.72559602 0.75600557 0.72538643 0.75486732 0.72632958
0 0.74007005 0.61137019 0.74182917 0.6111606 0.74327785 0.61063663 0.74555435 0.61000786 0.74596826 0.61147498 0.74607174 0.61378046 0.74617522 0.6167147 0.74720999 0.61713387 0.7476239 0.6147236 0.74783086 0.61189416 0.7476239 0.60969348 0.7462787 0.60791197 0.74462306 0.60602567 0.74389872 0.6055017 0.74296742 0.6055017 0.74245003 0.6055017 0.74193265 0.60686403 0.74131178 0.60812156 0.74069092 0.60937909
0 0.82781885 0.36510348 0.82978492 0.36384595 0.83206142 0.36175007 0.83547618 0.36017815 0.83775268 0.35818706 0.84013266 0.35567199 0.84230568 0.3537857 0.84396132 0.35252816 0.84365089 0.35399528 0.8417883 0.35724391 0.84013266 0.35902541 0.83806311 0.3611213 0.83609704 0.3629028 0.83402749 0.36426513 0.83185447 0.36573225 0.8289571 0.36772334 0.82812928 0.36803773 0.82709451 0.36751375
0 0.8353727 0.47167933 0.83754572 0.47115536 0.84013266 0.47073618 0.84261611 0.47021221 0.84447871 0.46947865 0.8472726 0.46874509 0.85048039 0.46706838 0.85141169 0.46717317 0.85223951 0.46832591 0.85161864 0.46979303 0.8495491 0.47084097 0.84851432 0.47188892 0.84778998 0.47262248 0.84830737 0.47325124 0.84644478 0.47377522 0.84458218 0.47304166 0.84303002 0.47283207 0.84147786 0.47367042 0.83806311 0.47450878 0.8353727 0.4739848 0.83485531 0.47356563 0.8344414 0.47304166
0 0.85016996 0.6130469 0.85203255 0.61336128 0.85430906 0.61357087 0.85658556 0.6130469 0.85927597 0.61273251 0.86062117 0.61220854 0.86351854 0.61220854 0.86517418 0.61189416 0.86496722 0.61199895 0.86269072 0.61419963 0.86072465 0.61556196 0.85751685 0.61619073 0.85441253 0.6166099 0.85120474 0.6166099 0.84944562 0.61587634 0.84913519 0.61524758 0.84882476 0.61430443
0 0.84799694 0.71249673 0.84913519 0.71469741 0.85110126 0.71626932 0.85596469 0.71867959 0.86041422 0.72056589 0.86310463 0.72234739 0.86620895 0.72486246 0.8692098 0.7277967 0.87190021 0.73073094 0.87531496 0.73209327 0.87841928 0.73293162 0.87997144 0.733246 0.87883319 0.73094053 0.87666016 0.72811108 0.87428019 0.72611999 0.87076196 0.72339534 0.8650707 0.71993712 0.86041422 0.71689809 0.85699947 0.71501179 0.85482644 0.7129159 0.85161864 0.71061043 0.8486178 0.71050563
0 0.8531708 0.82127325 0.85524035 0.82294996 0.86113856 0.82651297 0.86548461 0.82860886 0.8682785 0.83091433 0.87034805 0.83290542 0.87293498 0.83458213 0.87717755 0.83657323 0.87976449 0.83730679 0.88173056 0.83804035 0.88452444 0.83783076 0.88359315 0.83563008 0.88142012 0.83384857 0.87759146 0.83248625 0.87448714 0.83101912 0.87096891 0.82976159 0.86941675 0.82860886 0.86641591 0.82672256 0.86434636 0.82546502 0.86227681 0.82336914 0.86031074 0.82200681 0.85793076 0.82001572 0.85586122 0.81875819 0.85441253 0.81802463 0.8531708 0.8184438 0.85254994 0.8204349
