# Supplementary material for: VanillaNet-YOLOv8 segment: detection of nano-iron oxide regulation on rice seedling growth vitality under salt stress
Source: Front Plant Sci. 2025 Sep 17;16:1631279. doi: 10.3389/fpls.2025.1631279 (PMC12484053; doi:10.3389/fpls.2025.1631279)
Supplement: Supplementary file 5 [file DataSheet5.zip › label/train/1-3.txt]

0 0.16512177 0.58435546 0.16656111 0.58369408 0.16782774 0.58357383 0.16972768 0.58357383 0.17295181 0.58387446 0.17404571 0.58375421 0.17542749 0.58375421 0.17657896 0.58369408 0.17761529 0.58363396 0.1782486 0.58387446 0.17893949 0.58381433 0.17905464 0.58309283 0.17773044 0.58231121 0.17732742 0.58092833 0.17669411 0.57924483 0.17577293 0.57888408 0.17393057 0.57948533 0.1736427 0.58026696 0.17168519 0.58026696 0.1699004 0.58080808 0.16817318 0.58164983 0.16604295 0.58273208 0.16471875 0.58357383 0.16437331 0.58429533
0 0.16299154 0.7022607 0.16443088 0.70196008 0.167252 0.7015392 0.16955495 0.7015392 0.17243365 0.70111833 0.17634867 0.70003608 0.17899706 0.69829245 0.18003339 0.69678932 0.18158789 0.69594757 0.18366054 0.69486532 0.18636652 0.69438432 0.18820888 0.69396344 0.19126029 0.69270082 0.19356324 0.69167869 0.19425413 0.69101732 0.19310265 0.68987494 0.19200875 0.68969456 0.18907249 0.69083694 0.18723012 0.69161857 0.18481202 0.69252044 0.18170303 0.69348244 0.17928493 0.69432419 0.17611837 0.6955267 0.17358512 0.69642857 0.16943981 0.6981722 0.16713685 0.6991342 0.16540964 0.70015633 0.16362485 0.7012987
0 0.25960044 0.82641895 0.25896713 0.82858345 0.25850653 0.83146946 0.25798837 0.83393458 0.25867926 0.83579846 0.25960044 0.83784271 0.26109736 0.83982684 0.26201854 0.84102934 0.26328516 0.84090909 0.26299729 0.83976671 0.26219126 0.83922559 0.26132765 0.83742184 0.26109736 0.83519721 0.26127008 0.83164983 0.26173067 0.82996633 0.26265185 0.82888408 0.26426392 0.82876383 0.26570326 0.82900433 0.26673959 0.8289442 0.26581841 0.82792208 0.26501238 0.82708033 0.26397605 0.8258177 0.26403362 0.82449495 0.26351546 0.8236532 0.26282457 0.82311207 0.26109736 0.82329245 0.26029132 0.82335257 0.25954286 0.82443482 0.25908227 0.82569745
0 0.27762105 0.70508658 0.27952099 0.70520683 0.28119063 0.70460558 0.28136335 0.70382395 0.2823421 0.70262145 0.28337843 0.7015392 0.28458748 0.70087783 0.28539352 0.70214045 0.2860844 0.70436508 0.28619955 0.70580808 0.28464506 0.70749158 0.2825724 0.70815296 0.28021187 0.70851371 0.27813921 0.70857383 0.27652715 0.70845358 0.27549082 0.70773208 0.27468478 0.70640933 0.27479993 0.70532708 0.27595141 0.70424483 0.27727561 0.70406445 0.27710288 0.70454545 0.27623928 0.70562771 0.27704531 0.70568783
0 0.38735679 0.67640693 0.38822039 0.67550505 0.38896885 0.67454305 0.39006276 0.67400192 0.39109908 0.67496392 0.39184754 0.67580568 0.39115666 0.6768278 0.39006276 0.67821068 0.38942944 0.67917268 0.38919915 0.68103656 0.38937187 0.68332131 0.38896885 0.68632756 0.38839311 0.68795094 0.3879901 0.68903319 0.38770223 0.69113757 0.38672347 0.69029582 0.38597501 0.68704906 0.38609016 0.68404281 0.38649318 0.68157768 0.38660833 0.67929293 0.38683862 0.67766955
0 0.36352122 0.8526936 0.3655363 0.8510101 0.36737866 0.84872535 0.36824227 0.8474026 0.37002706 0.84577922 0.37204214 0.84421597 0.37342392 0.84331409 0.37509356 0.84319384 0.37578444 0.84421597 0.37497841 0.8457191 0.3743451 0.84776335 0.3727906 0.8495671 0.37140883 0.85185185 0.37077552 0.8524531 0.36910588 0.85203223 0.3681847 0.85257335 0.36628476 0.85431698 0.36415453 0.85600048 0.36369394 0.85690236 0.36294548 0.85810486 0.36196672 0.85942761 0.36064252 0.86111111 0.35874259 0.86327561 0.35649721 0.86544012 0.35505786 0.86664262 0.35505786 0.86574074 0.35546088 0.86393699 0.35666993 0.86177249 0.35661236 0.86050986 0.35569117 0.86063011 0.35442455 0.86050986 0.35419425 0.85942761 0.35546088 0.85888648 0.35782141 0.85858586 0.35931833 0.85756373 0.36052738 0.85648148 0.36144856 0.85515873 0.36277276 0.85353535
0 0.49150786 0.84409572 0.49311993 0.84373497 0.49548045 0.84355459 0.49732282 0.84313372 0.49680465 0.84235209 0.49594104 0.84181097 0.49306235 0.84084897 0.49087455 0.84012747 0.48978064 0.83958634 0.48857159 0.83952621 0.48695953 0.84048822 0.4867868 0.84163059 0.4870171 0.84433622 0.48828372 0.84770322 0.48955035 0.8490861 0.49087455 0.85070948 0.49150786 0.85179173 0.49254419 0.85299423 0.49346537 0.85251323 0.49277448 0.8505291 0.49191088 0.84752285 0.49116242 0.8452381 0.49093212 0.84403559
0 0.48419598 0.68783069 0.48396569 0.68644781 0.48505959 0.68542569 0.48638379 0.68542569 0.48724739 0.68590669 0.48724739 0.68740981 0.48713225 0.68801106 0.48903218 0.68891294 0.49001094 0.68993506 0.4905291 0.69059644 0.49139271 0.69161857 0.49150786 0.69306157 0.49041396 0.69360269 0.48845645 0.69390332 0.48672923 0.69336219 0.48557775 0.69209957 0.48477172 0.69089707 0.48413841 0.68915344
0 0.61126144 0.7044252 0.6120099 0.70550746 0.61304623 0.70640933 0.614428 0.70664983 0.61534919 0.70622896 0.61506132 0.70484608 0.61477345 0.70328283 0.61437043 0.70268158 0.6133341 0.70286195 0.61143416 0.70382395
0 0.59646497 0.8282227 0.59623467 0.82696008 0.59681041 0.82575758 0.59807703 0.82497595 0.59922851 0.82455507 0.60037999 0.8248557 0.6010133 0.82671958 0.60089815 0.82876383 0.60107087 0.83170996 0.60055271 0.83321308 0.60118602 0.83411496 0.60251022 0.83543771 0.60291324 0.83633959 0.60193448 0.83784271 0.60095573 0.83874459 0.5996891 0.83814334 0.59905579 0.83676046 0.59842248 0.83447571 0.59824976 0.83303271 0.59807703 0.83152958 0.59761644 0.82996633 0.5970407 0.82930495
0 0.7238183 0.82305195 0.7246819 0.82491582 0.72548794 0.82563733 0.72663942 0.82689995 0.72796361 0.8282227 0.72836663 0.82714045 0.72813633 0.8265392 0.72784847 0.82431457 0.7273303 0.82299182 0.72646669 0.82154882 0.72594853 0.82118807 0.7246819 0.82202982 0.72427889 0.82239057
