# Supplementary material for: VanillaNet-YOLOv8 segment: detection of nano-iron oxide regulation on rice seedling growth vitality under salt stress
Source: Front Plant Sci. 2025 Sep 17;16:1631279. doi: 10.3389/fpls.2025.1631279 (PMC12484053; doi:10.3389/fpls.2025.1631279)
Supplement: Supplementary file 5 [file DataSheet5.zip › label/train/10-2.txt]

0 0.41190847 0.17070632 0.41067186 0.17229743 0.40702715 0.17243002 0.40663664 0.16964558 0.40741765 0.16540262 0.40917493 0.16434188 0.4130149 0.16712632 0.41561827 0.17050743 0.41353557 0.17117039
0 0.40051872 0.17952373 0.39732959 0.18522521 0.39622316 0.1889378 0.39667875 0.19357854 0.39296895 0.19344595 0.39199268 0.19510336 0.39296895 0.19861706 0.39609299 0.20518039 0.39824077 0.21074928 0.39960754 0.21598669 0.4014299 0.22248372 0.40331734 0.22931224 0.40559529 0.23309113 0.4117783 0.24151076 0.41496743 0.24164335 0.41574844 0.23938928 0.41373082 0.23481483 0.4109322 0.23262706 0.40670173 0.22712446 0.40422852 0.21963298 0.40234108 0.21366632 0.40156007 0.20769965 0.40240616 0.20358928 0.40526987 0.19503706 0.40585563 0.19052891 0.40566038 0.18648484 0.40468411 0.18257336 0.40253633 0.17886076
0 0.53253949 0.22665663 0.53160846 0.22864821 0.53333087 0.23059236 0.5342619 0.23324779 0.53440155 0.23865349 0.53440155 0.2394596 0.53370328 0.24235212 0.5327257 0.24586108 0.53142226 0.24861135 0.5295602 0.25117195 0.52751193 0.25354287 0.52541711 0.2561983 0.52839641 0.25615088 0.53160846 0.25553444 0.53319121 0.25468091 0.53449465 0.25297384 0.53556534 0.24989165 0.53649637 0.24628785 0.53775326 0.24107183 0.53756705 0.23561871 0.53621706 0.23030785 0.53463431 0.22717824
0 0.60010348 0.24750527 0.59993101 0.25042164 0.59944809 0.25295151 0.59882718 0.25558679 0.59844774 0.25716796 0.59851673 0.25906535 0.59975854 0.26163036 0.60182822 0.26226283 0.60279407 0.26050597 0.6032425 0.25748419 0.60293205 0.25414617 0.60210417 0.24978918 0.60141428 0.24789178
0 0.13470162 0.36883345 0.13028631 0.36746311 0.12756123 0.3677442 0.12473267 0.36943078 0.12328389 0.37052003 0.12869955 0.37143359 0.13446016 0.37203092 0.13773715 0.37255798 0.14229044 0.37308503 0.145188 0.37347154 0.1496723 0.37382291 0.15129355 0.37470134 0.14874095 0.37702038 0.14801656 0.37902319 0.14946533 0.38113141 0.15067265 0.38366128 0.15187996 0.38302881 0.15125905 0.38109628 0.15025871 0.37951511 0.15115557 0.37786367 0.15401863 0.37638791 0.15684719 0.37536894 0.15860642 0.37473647 0.1600207 0.37392832 0.15950328 0.37206606 0.1548465 0.37034434 0.1464298 0.36911455 0.14315281 0.36865777 0.14032425 0.36834153 0.13756468 0.36876318
0 0.5128112 0.3775453 0.5138237 0.37534035 0.51249698 0.37317095 0.50918019 0.37406005 0.50774873 0.37686959 0.50687589 0.37825658 0.50324487 0.37541147 0.50031213 0.37477132 0.50108023 0.37647839 0.50380349 0.37950131 0.5071552 0.38312882 0.5086914 0.38476475 0.51033234 0.38600949 0.51200819 0.38672076 0.51448706 0.38451581 0.51284612 0.38149288 0.5122875 0.37939462
0 0.63607546 0.32213391 0.63017568 0.32203698 0.62760643 0.32416943 0.62351465 0.33080912 0.62056476 0.33521942 0.61690119 0.3405021 0.61466499 0.3439431 0.6123812 0.34772336 0.61043047 0.35024354 0.60790879 0.35349068 0.60552985 0.3576102 0.6058629 0.359258 0.60828942 0.35911261 0.61047805 0.35702862 0.61347551 0.35412073 0.6155214 0.35077665 0.61775761 0.34709332 0.62018413 0.34307073 0.62199213 0.33996898 0.62422833 0.33730341 0.6263218 0.33657644 0.62941442 0.3349771 0.63255463 0.33105145 0.63369652 0.32867667 0.63517146 0.32591417 0.63716977 0.32300628 0.63774072 0.32189158
0 0.90710522 0.33745469 0.90207983 0.33944264 0.8977375 0.34128149 0.8932976 0.34262336 0.88827221 0.34391553 0.88402746 0.34610227 0.88041699 0.34809023 0.87729442 0.3491836 0.87202508 0.35137034 0.86778033 0.35345769 0.86412107 0.35460076 0.85880294 0.3572845 0.85241143 0.36061432 0.84597113 0.36468962 0.84192154 0.36717456 0.83372479 0.37308871 0.82977279 0.3774125 0.83006553 0.37974835 0.83143165 0.38034473 0.83592035 0.37701491 0.84075058 0.37368509 0.84284856 0.37129955 0.84514169 0.36911281 0.84928886 0.36608118 0.85377755 0.36354654 0.85821746 0.36170769 0.86358438 0.36016703 0.87207387 0.3572845 0.87822143 0.35405408 0.88305166 0.35196673 0.88876011 0.34992908 0.89520041 0.34649986 0.90203104 0.34237487
0 0.16102104 0.50428672 0.1626078 0.50797611 0.16357365 0.51075193 0.16560883 0.5130007 0.16719558 0.51437105 0.17061056 0.51676037 0.17323215 0.51837667 0.17730252 0.51971188 0.18006209 0.51995784 0.18351156 0.51844694 0.18420145 0.51651441 0.18289065 0.5148981 0.18120041 0.51307098 0.17788893 0.5097681 0.17585374 0.50653549 0.17395654 0.50432186 0.1729217 0.50495432 0.17326664 0.50621926 0.17526733 0.50997892 0.17719903 0.51384399 0.1780959 0.51602249 0.17681959 0.51626845 0.17492239 0.51602249 0.17281821 0.51447646 0.17054157 0.51127899 0.16857537 0.50913563 0.16595378 0.50709768 0.16360814 0.50548138
0 0.50731287 0.47863668 0.50586409 0.47962052 0.50434633 0.48186929 0.50500172 0.48295854 0.50558813 0.48366128 0.5038979 0.48478566 0.50310452 0.48664793 0.50262159 0.48840478 0.5025526 0.49107519 0.5038634 0.49153197 0.50489824 0.48879129 0.50665747 0.48770204 0.50889962 0.48706957 0.51086582 0.48598032 0.51217661 0.48443429 0.51172818 0.48288826 0.51165919 0.48176388 0.51200414 0.47990162 0.51014143 0.47877723 0.50896861 0.47835559
0 0.63218351 0.47842586 0.6303208 0.47821504 0.62869955 0.478461 0.62718179 0.47955025 0.62794067 0.48208011 0.63038979 0.48285313 0.63204553 0.48211525 0.63394274 0.48295854 0.63494308 0.48446943 0.63604691 0.48538299 0.63666782 0.48278285 0.63780614 0.48025299 0.63842704 0.47891778 0.63618489 0.47677442 0.63432218 0.47547435 0.6322525 0.47579058
0 0.88082659 0.47154744 0.87857823 0.47076394 0.87467317 0.47106528 0.86893393 0.47395821 0.86615305 0.47534441 0.86195216 0.4759471 0.85704126 0.47636899 0.85147951 0.47727303 0.84763363 0.47775518 0.84189438 0.47877976 0.838936 0.48016596 0.8360368 0.48064811 0.8363918 0.48269727 0.83946851 0.48396293 0.84579943 0.48281781 0.85165702 0.48137134 0.85911212 0.47998515 0.86514721 0.47956326 0.86988061 0.47908111 0.8740815 0.47938246 0.87703987 0.47769491 0.8813591 0.4765498 0.88922838 0.47582656 0.89567764 0.47570603 0.90123938 0.47552522 0.9073928 0.47450064 0.91242204 0.47401848 0.91756961 0.47275283 0.92147467 0.47178852 0.92875227 0.47016124 0.93218398 0.46883532 0.93952076 0.46714778 0.94336664 0.46521916 0.9381599 0.46515889 0.93389984 0.46606293 0.92934394 0.46594239 0.92171134 0.46600266 0.91508458 0.46600266 0.91029201 0.46606293 0.90200856 0.46660535 0.89579597 0.46853397 0.8884592 0.46992017 0.88455415 0.47082421 0.88177327 0.47251175
0 0.1789285 0.59246565 0.1775151 0.59452796 0.1763691 0.59651245 0.1791577 0.5946447 0.18431471 0.59254348 0.18859312 0.59102593 0.18981552 0.58857451 0.18733252 0.5871737 0.18435291 0.58740717 0.1789285 0.58873016 0.1734659 0.59063682 0.16636068 0.59269912 0.16170028 0.59413885 0.15665787 0.5946447 0.15333446 0.59592877 0.15119526 0.59647353 0.14928526 0.59503381 0.14638205 0.59518946 0.14145425 0.59592877 0.13889484 0.59717394 0.13599164 0.59826346 0.13297383 0.59970318 0.13102563 0.60114291 0.12892463 0.60328304 0.13178963 0.60460603 0.13729044 0.60487841 0.14443385 0.6045282 0.14756626 0.60339977 0.15039306 0.60153202 0.15394566 0.59970318 0.15940827 0.59830237 0.16452708 0.59701829 0.17224349 0.59530619 0.1772095 0.59359409
0 0.28509831 0.60481377 0.28247672 0.60520028 0.28051052 0.60418131 0.27826837 0.6031272 0.27723353 0.60411103 0.27795792 0.6054111 0.2799931 0.60660576 0.28164884 0.60797611 0.28499483 0.6097681 0.28713349 0.60874912 0.28834081 0.60716796 0.28747844 0.6056922 0.28634012 0.60470836
0 0.39216971 0.59827829 0.38992756 0.60031623 0.38792687 0.60119466 0.38640911 0.60137034 0.38520179 0.60375966 0.38640911 0.60741391 0.38675405 0.60924104 0.38875474 0.6092059 0.39203174 0.60839775 0.39172128 0.60544624 0.39248017 0.6031272 0.39472232 0.60277583 0.39896516 0.59996486 0.40248362 0.59891075 0.40303553 0.5978215 0.40075888 0.59820801 0.39793032 0.59869993 0.39565367 0.5983837 0.39344602 0.597435
0 0.74370473 0.60818693 0.74146257 0.60955727 0.74111763 0.61145467 0.74056571 0.61338721 0.73942739 0.61539002 0.73949638 0.6161279 0.74408417 0.61528461 0.74636081 0.61535488 0.74908589 0.61732256 0.75370818 0.61932537 0.75812349 0.62073085 0.76177992 0.621539 0.76422904 0.6224877 0.76760952 0.62463106 0.77043808 0.62579058 0.7754743 0.6275123 0.7799931 0.62803935 0.78475336 0.62856641 0.78740945 0.62796908 0.78706451 0.62659874 0.78213177 0.62368236 0.77988962 0.62217147 0.77702656 0.62080112 0.77437047 0.62027407 0.76705761 0.61967674 0.76181442 0.61925509 0.75650224 0.61725228 0.75360469 0.6154603 0.75284581 0.61373858 0.75153501 0.61275474 0.7490169 0.61103303 0.74694722 0.61011947 0.7457744 0.60927618
0 0.90830598 0.63273513 0.90672435 0.63139256 0.90420127 0.63089389 0.90329748 0.63120077 0.90570758 0.63219811 0.90725156 0.63300365 0.90984996 0.63488325 0.91226006 0.63672449 0.9141053 0.63871917 0.91715559 0.64136596 0.9191138 0.64328392 0.92110967 0.64477993 0.92001759 0.64547039 0.91708028 0.64431962 0.91316385 0.64355243 0.90785409 0.64220986 0.90412595 0.6401001 0.89994592 0.63741496 0.89618013 0.63469145 0.89384534 0.63242826 0.88955234 0.63143092 0.88623844 0.62997327 0.8848451 0.62794023 0.88205841 0.62717305 0.87426322 0.62498657 0.86865219 0.6246797 0.86089466 0.6238358 0.85663932 0.62387416 0.85125423 0.62372072 0.84888179 0.6226083 0.84854286 0.62030675 0.84986089 0.61927105 0.85328776 0.61957793 0.85807032 0.61984644 0.86225035 0.62015331 0.86680695 0.62084378 0.87189077 0.62199456 0.87708757 0.62318369 0.88454383 0.62433447 0.8934311 0.62460298 0.89798771 0.62460298 0.90171585 0.62514001 0.90401298 0.62644422 0.90642309 0.62874578
0 0.19713694 0.7246662 0.1948258 0.72442024 0.19279062 0.72568517 0.19120386 0.7272312 0.18909969 0.72926915 0.18692653 0.73120169 0.18520179 0.73309909 0.18302863 0.73633169 0.18161435 0.74065355 0.18244222 0.74409698 0.18340807 0.7414617 0.18468437 0.73907238 0.18616764 0.73615601 0.1877199 0.73369642 0.18909969 0.73313422 0.18899621 0.73450457 0.18785788 0.73696416 0.18675405 0.74068869 0.18761642 0.74321855 0.18868575 0.74086437 0.1903415 0.737948 0.19203174 0.73513703 0.19368748 0.73250176 0.19530873 0.7300773 0.19689548 0.72789881 0.19772335 0.72645819
0 0.29989652 0.70702741 0.29758537 0.70832748 0.29596413 0.7116655 0.29655053 0.71370344 0.29713694 0.7151792 0.29824077 0.71581167 0.29931011 0.71591708 0.30041394 0.71672523 0.30134529 0.71595221 0.30248362 0.71669009 0.3032425 0.72052003 0.30524319 0.72392832 0.30820973 0.72522839 0.30641601 0.72220661 0.30503622 0.71823612 0.30427734 0.7161279 0.30251811 0.71342235 0.30141428 0.7116655 0.30082787 0.7097681 0.30100034 0.70776528
0 0.38668506 0.73685875 0.38496033 0.73773717 0.38406347 0.73931834 0.38375302 0.7414617 0.38340807 0.74325369 0.38361504 0.74490513 0.38461538 0.74627547 0.38599517 0.74820801 0.38768541 0.74982431 0.39006554 0.75059733 0.39013453 0.74869993 0.38744395 0.74641602 0.38606416 0.74448349 0.38854778 0.74546732 0.3916178 0.74631061 0.39527423 0.74666198 0.39492929 0.74560787 0.39206623 0.74332396 0.39051397 0.74219958 0.3896516 0.74096978 0.38892722 0.73851019 0.38789238 0.73721012 0.387099 0.73675334
0 0.5155107 0.72308382 0.51336965 0.72419851 0.51332207 0.72657329 0.51379786 0.72923886 0.51422607 0.73427921 0.51570101 0.73772021 0.51736627 0.74120968 0.51841301 0.743536 0.5188888 0.74620157 0.5179848 0.74852788 0.51741385 0.75138731 0.52279026 0.75507064 0.52721509 0.75943248 0.53173508 0.76427896 0.53516076 0.76607216 0.53858643 0.76689607 0.53939527 0.76728379 0.53958559 0.76277655 0.53711149 0.75904476 0.53516076 0.7560884 0.53216329 0.75255046 0.52892793 0.74983643 0.52659657 0.74804323 0.52593046 0.74557152 0.52407489 0.74368139 0.52188626 0.74198512 0.51926943 0.73742942 0.51741385 0.73141978 0.51846059 0.72880268 0.51860332 0.7264279 0.51727112 0.7244893
0 0.62625043 0.72449051 0.62749224 0.72614195 0.62918248 0.72702038 0.62942394 0.72814476 0.62832011 0.72986648 0.62825112 0.73120169 0.62932046 0.73302881 0.63125216 0.73503162 0.63114867 0.73208011 0.63252846 0.72895292 0.63456364 0.7265636 0.63308037 0.72589599 0.63090721 0.72572031 0.62980338 0.72434996 0.62825112 0.72375264
0 0.75328377 0.72673257 0.75367136 0.73225975 0.75723709 0.73549709 0.76398099 0.73968195 0.76894202 0.74220866 0.77328292 0.74378785 0.77832147 0.74513016 0.78653817 0.75002566 0.78638314 0.74765687 0.78808849 0.74694624 0.79126665 0.74757791 0.79599513 0.74860439 0.80343668 0.74789375 0.8132037 0.74876231 0.81878486 0.74820959 0.82413347 0.74813063 0.83033475 0.74710416 0.83738872 0.7470252 0.84359 0.74639352 0.84893861 0.74552496 0.85529493 0.74402473 0.85924825 0.74031363 0.84955874 0.7421297 0.84048936 0.74007675 0.82405595 0.73770796 0.81738957 0.73668148 0.80467693 0.73652357 0.79452233 0.7384186 0.78653817 0.74039259 0.77956172 0.74118218 0.77274031 0.73960299 0.76925209 0.73786588 0.76374844 0.73454957 0.75878742 0.73004888 0.75599684 0.72625881
0 0.84394127 0.71553718 0.84263267 0.71841639 0.84514518 0.72204206 0.84880925 0.72449473 0.85310146 0.72710734 0.86048195 0.73158611 0.86608275 0.73451864 0.8704273 0.7369713 0.87445778 0.7406503 0.8781742 0.74310296 0.88325156 0.7437961 0.88539766 0.74432929 0.89005627 0.7472085 0.89434848 0.74934125 0.90036803 0.75040762 0.90612586 0.75051426 0.91130791 0.75083417 0.91690871 0.75024767 0.91078447 0.74688859 0.90623055 0.74304964 0.90136256 0.73931733 0.89398207 0.73825095 0.88408907 0.73707794 0.8747195 0.73462528 0.86864761 0.73222594 0.86807182 0.73174607 0.86273274 0.72934673 0.8570796 0.72524119 0.85142645 0.72097569 0.84791941 0.71649692
0 0.19093353 0.8478693 0.1866143 0.84841172 0.18128922 0.85094303 0.17756167 0.85353462 0.17253243 0.85606593 0.16572817 0.85841643 0.16164561 0.86076694 0.15815473 0.86305718 0.15436801 0.8643831 0.14785959 0.86649253 0.14288952 0.86872249 0.13880696 0.86980734 0.13330438 0.87125381 0.1230684 0.87432754 0.11685582 0.87583428 0.10691568 0.87800398 0.09650219 0.87884775 0.08869208 0.88053529 0.08579288 0.88113798 0.07975779 0.88336795 0.07496522 0.88571845 0.07999446 0.88595953 0.08780457 0.88632115 0.09283381 0.88577872 0.10348396 0.88565818 0.11117574 0.88348849 0.11869001 0.88143933 0.11774333 0.88348849 0.12218089 0.88270499 0.12857098 0.8808969 0.13371855 0.87872721 0.14040448 0.87601509 0.14797792 0.87173596 0.15661638 0.86787872 0.16105394 0.86601037 0.1654915 0.86341879 0.16910072 0.8614299 0.17738417 0.85703024 0.18253174 0.8539565 0.18566762 0.85232923 0.18939517 0.85076223
0 0.29485239 0.85677891 0.29199614 0.85752492 0.28972579 0.86035976 0.28745544 0.86632783 0.28232885 0.87602595 0.27632341 0.88870811 0.27222214 0.89057313 0.26804762 0.89743641 0.26482519 0.90228547 0.25940565 0.90661233 0.2563297 0.9122074 0.25361992 0.91601204 0.25061721 0.92265153 0.24944541 0.93264805 0.25383964 0.93510988 0.2551579 0.93055922 0.25779444 0.92764979 0.26145629 0.92608317 0.26548433 0.9204135 0.26878 0.91407242 0.27097711 0.90937256 0.2735404 0.90526951 0.27654312 0.90139026 0.27991203 0.89691421 0.28145001 0.89236355 0.28225561 0.88587327 0.28386683 0.88206862 0.28606394 0.87863698 0.28848076 0.87475773 0.29060464 0.87035628 0.29272851 0.86602943 0.29463268 0.86222478 0.29551152 0.85842013
0 0.30487169 0.9483519 0.29790722 0.95327609 0.29872657 0.95878451 0.30782136 0.95661453 0.31249165 0.95227456 0.3210129 0.95169033 0.32691222 0.94743383 0.33453218 0.94467962 0.34125085 0.94142464 0.3532953 0.93491469 0.36165268 0.92865513 0.36583137 0.92464901 0.36927264 0.91989173 0.37369713 0.91496754 0.37623712 0.91304794 0.38017 0.9092922 0.38156289 0.90328302 0.3832016 0.89944382 0.38475836 0.89493693 0.38697061 0.88717507 0.38754415 0.8774936 0.38565965 0.86964828 0.38352934 0.86864675 0.38156289 0.87014904 0.38066161 0.87265287 0.38123515 0.87498978 0.38246418 0.87799437 0.38270999 0.88266818 0.3804158 0.88992928 0.37836743 0.89752422 0.37566357 0.90244841 0.37336939 0.90670491 0.36935457 0.91229679 0.36271783 0.9199752 0.35862108 0.92456554 0.34928049 0.93182664 0.34141472 0.93541546 0.32617481 0.94217579 0.31912839 0.94376155 0.31027941 0.94634884
0 0.61879959 0.84841883 0.62011038 0.84989459 0.62290445 0.85207309 0.62566402 0.85439213 0.62759572 0.85614898 0.63176958 0.85762474 0.63563298 0.8582572 0.63825457 0.85783556 0.64025526 0.85604357 0.64222146 0.85481377 0.64132459 0.8544624 0.63877199 0.85326774 0.63563298 0.85091356 0.63132115 0.8512298 0.62790617 0.85137034 0.62704381 0.85221363 0.6244912 0.84978918 0.62311142 0.84834856 0.62024836 0.84673226
0 0.5254914 0.86818725 0.52876572 0.87423734 0.53097399 0.87889125 0.53447676 0.88548429 0.53775109 0.89331838 0.538741 0.89766203 0.53866485 0.90138516 0.54018779 0.90479803 0.54330983 0.90790064 0.54650801 0.91232185 0.54978233 0.91930272 0.55488419 0.93334202 0.55945302 0.94187419 0.56318423 0.94932045 0.56820994 0.96064497 0.57270262 0.9712714 0.57696686 0.97964844 0.58062192 0.98616392 0.58595222 0.99392044 0.59135867 0.99764357 0.58640911 0.98957679 0.5852669 0.98368183 0.58321093 0.97553749 0.5813834 0.97065088 0.57871825 0.96173088 0.57308336 0.94846723 0.56767691 0.93939211 0.56287964 0.92667141 0.55853925 0.91945785 0.55511263 0.9135629 0.5505438 0.90790064 0.54917316 0.90603907 0.5479548 0.89789473 0.54544195 0.89494725 0.54155844 0.89231003 0.53912173 0.88734586 0.53424832 0.87842586 0.53310611 0.87268604 0.53028867 0.86756673 0.52823269 0.86632569
0 0.740765 0.84704234 0.7400485 0.84985747 0.74148151 0.85335032 0.74398928 0.85621759 0.74634352 0.86049242 0.7500284 0.86523644 0.75350858 0.86935488 0.75606753 0.87232641 0.7595477 0.87488088 0.76282316 0.88171018 0.76461442 0.88603715 0.76712219 0.88801817 0.77044883 0.88864375 0.77193302 0.88489024 0.77438961 0.88869588 0.77781861 0.89171955 0.78053109 0.89343991 0.78861738 0.8979754 0.79511711 0.90011281 0.79926261 0.90167678 0.80115624 0.90381419 0.80325458 0.9008948 0.79982558 0.89776687 0.79516829 0.89500387 0.79035746 0.89088543 0.78385773 0.88713192 0.7780745 0.88363907 0.77188184 0.87899931 0.76737809 0.87561073 0.76236255 0.8713359 0.75489041 0.86481938 0.75013076 0.85929338 0.74659941 0.85319393 0.7439381 0.8487627 0.74270981 0.84667741
0 0.84542608 0.82040284 0.84399307 0.82217533 0.84517019 0.82441701 0.84701263 0.82718001 0.8504928 0.83098565 0.85351236 0.8344785 0.85770904 0.83864907 0.86170101 0.84318456 0.86681891 0.84975321 0.86973611 0.8542887 0.8731651 0.85861566 0.87736178 0.86335968 0.87925541 0.86648761 0.88079078 0.86945914 0.88411741 0.87545433 0.88662518 0.87879079 0.88867234 0.87993769 0.88698344 0.87373397 0.88539689 0.87138803 0.88370798 0.86799944 0.88555043 0.86919848 0.88565278 0.87076244 0.88723933 0.86888569 0.88688108 0.86502791 0.88411741 0.85955404 0.88084196 0.8557484 0.87597995 0.85220342 0.87203917 0.84871056 0.86835428 0.8456869 0.86231515 0.83817988 0.85689018 0.83286241 0.85381944 0.82869184 0.84778032 0.82108055
