# Supplementary material for: VanillaNet-YOLOv8 segment: detection of nano-iron oxide regulation on rice seedling growth vitality under salt stress
Source: Front Plant Sci. 2025 Sep 17;16:1631279. doi: 10.3389/fpls.2025.1631279 (PMC12484053; doi:10.3389/fpls.2025.1631279)
Supplement: Supplementary file 5 [file DataSheet5.zip › label/train/10-3.txt]

0 0.4908363 0.15023314 0.48888138 0.1544906 0.48814828 0.16087679 0.48725227 0.16546175 0.48725227 0.17626915 0.48888138 0.17872538 0.49238395 0.179626 0.49694543 0.17618728 0.499552 0.17332168 0.4940945 0.17504104 0.49108066 0.17323981 0.49002175 0.16718111 0.49140649 0.16341489 0.49344286 0.15874806 0.49336141 0.15473622
0 0.14677155 0.35922966 0.15004578 0.36218606 0.15193263 0.36464042 0.15620578 0.36848931 0.15864758 0.37016274 0.16436361 0.37295179 0.16774883 0.37412319 0.1741308 0.37635443 0.17707206 0.37713537 0.18101224 0.37897614 0.18772718 0.38215566 0.19205583 0.38449846 0.19621799 0.38639501 0.19816033 0.38678548 0.19760537 0.38433112 0.19510808 0.3802591 0.19061295 0.37641021 0.18806016 0.37456944 0.18678376 0.37401163 0.18950304 0.37825099 0.19027997 0.37992442 0.18522989 0.3776374 0.17968035 0.37462522 0.17496323 0.37250554 0.17179999 0.36988384 0.16736036 0.36681588 0.16347568 0.36424995 0.15981298 0.36179559 0.15387497 0.35967591 0.14926885 0.3588392
0 0.06020044 0.41756809 0.05988479 0.4193131 0.05838545 0.42022526 0.060595 0.42193062 0.06489574 0.42327903 0.06836789 0.42565859 0.0718795 0.42732428 0.07645643 0.42934691 0.08012587 0.43069533 0.0844266 0.43184545 0.08939809 0.4333525 0.09212058 0.43470092 0.09867032 0.43751673 0.10348399 0.43942038 0.10675886 0.44084811 0.11125688 0.44267244 0.11307187 0.44096709 0.11027047 0.4380323 0.10395747 0.43577172 0.10151118 0.43370944 0.10087988 0.42970384 0.10226085 0.42704667 0.09965673 0.4276019 0.09839413 0.43244034 0.09969619 0.4337491 0.09527708 0.43232136 0.08931918 0.4299418 0.08399258 0.42823645 0.07736393 0.42573791 0.07247134 0.42248585 0.06899919 0.41955106 0.06627671 0.41748877 0.06292292 0.41705252
0 0.1850812 0.59328136 0.18262456 0.5906798 0.17880801 0.58944516 0.17257868 0.58887194 0.16963949 0.58847509 0.16231345 0.58829871 0.15564544 0.58790186 0.15055669 0.58776958 0.14621371 0.58679951 0.14402028 0.58437432 0.14033533 0.58428614 0.13621169 0.58428614 0.13300929 0.58485936 0.12919273 0.58472708 0.12506909 0.58516802 0.1189275 0.58574125 0.11296139 0.58790186 0.10945191 0.58944516 0.10725848 0.59090027 0.11160146 0.59231129 0.11774305 0.59319317 0.12103319 0.59332546 0.12585873 0.59328136 0.13107908 0.59156169 0.13524658 0.59160578 0.14046694 0.59239948 0.14340613 0.59209082 0.14792458 0.59019476 0.15112698 0.58962154 0.15511902 0.59050342 0.16073418 0.5914735 0.16652483 0.59226719 0.17428955 0.59284042 0.18025567 0.59345774 0.18288778 0.5930168 0.18499346 0.59403096
0 0.1965945 0.69902092 0.19166189 0.70032302 0.18608156 0.70132464 0.18129842 0.70232625 0.17536932 0.704029 0.17118408 0.70553142 0.1675469 0.70588198 0.16181709 0.70658312 0.15783115 0.70758473 0.15499116 0.70898699 0.15314765 0.71109038 0.15504098 0.71063966 0.15808027 0.71073982 0.15444309 0.71299345 0.15135398 0.71484644 0.14911188 0.71694983 0.1458733 0.71890298 0.1491617 0.7188529 0.15284871 0.71694983 0.15788097 0.71464612 0.16221569 0.71289329 0.1657034 0.71053949 0.17148302 0.70873659 0.17571809 0.70683352 0.18010264 0.7055815 0.18334122 0.70488037 0.18971874 0.70342803 0.1949503 0.70302738 0.19674398 0.70197569 0.19704292 0.69997246
0 0.28682644 0.70913723 0.28543135 0.71164127 0.2834882 0.71324386 0.27750928 0.71384482 0.27118158 0.71489652 0.26410652 0.71689975 0.25892479 0.71815177 0.25493884 0.71715015 0.25020553 0.71795145 0.246668 0.72010492 0.24193468 0.72110653 0.23565681 0.72160734 0.22863157 0.72486259 0.22614036 0.72701606 0.22942876 0.72781736 0.23142174 0.7279676 0.23580628 0.72801768 0.24228345 0.72806776 0.24806308 0.72591429 0.25179991 0.72456211 0.26071847 0.72416146 0.26286092 0.72155726 0.26649809 0.71975435 0.27576543 0.71795145 0.28398645 0.7175508 0.28906853 0.71684967 0.29150993 0.71534725 0.29111133 0.71359442 0.28886924 0.71304353 0.28762363 0.71109038
0 0.26671213 0.83127139 0.26437047 0.83291898 0.26097507 0.83739103 0.25869195 0.84039201 0.25570633 0.84386373 0.25272072 0.84645281 0.24920823 0.84921842 0.24616407 0.85168982 0.24189054 0.85492617 0.24019284 0.85610302 0.23773409 0.85557344 0.23316786 0.85875095 0.23070911 0.86069276 0.22450371 0.86286994 0.21794707 0.86504712 0.21443458 0.86716546 0.21045376 0.86946032 0.20746814 0.87210825 0.20682418 0.87457964 0.20934147 0.87422659 0.21379062 0.87405006 0.21818123 0.87346163 0.22175226 0.87193172 0.22567454 0.86969569 0.22854308 0.86787157 0.23147015 0.86916611 0.23627056 0.86822463 0.23960742 0.86545902 0.24177346 0.86216382 0.24329554 0.85904516 0.24610553 0.85639724 0.25020343 0.85351394 0.25400863 0.85068949 0.25804799 0.84715893 0.26150194 0.84374605 0.26483881 0.83974474 0.26712192 0.83662607 0.27016608 0.83756756 0.27268337 0.83750872 0.26917088 0.83480195
0 0.41778957 0.60325348 0.41742324 0.60067598 0.41852223 0.59797574 0.4200486 0.59398675 0.41730113 0.59564372 0.41485893 0.59773026 0.41278307 0.60165789 0.40930294 0.60288527 0.40350272 0.60441949 0.40295323 0.60527866 0.4057007 0.60681289 0.40960821 0.60675152 0.41430944 0.60638331 0.41675163 0.60521729
0 0.39504995 0.68385927 0.39296342 0.68570687 0.38779677 0.68700518 0.38228237 0.68605641 0.37458207 0.68455836 0.36921671 0.68355966 0.36380166 0.68171207 0.3593802 0.67871597 0.35500842 0.67896565 0.35421355 0.68076331 0.35873437 0.68435862 0.36429845 0.68630609 0.37035933 0.68885277 0.37398592 0.69124965 0.37945065 0.69394614 0.38680319 0.69209854 0.39057881 0.69070036 0.39663969 0.69000127 0.39887526 0.68750453 0.40051468 0.68450843 0.39986885 0.68221142 0.3973352 0.68141246
0 0.37922009 0.84801354 0.38037312 0.85021557 0.375761 0.85485142 0.37287842 0.85983496 0.37080297 0.86481851 0.3682663 0.86991795 0.36503782 0.87524918 0.36088691 0.87872607 0.35615949 0.88220296 0.35258509 0.88973622 0.34924131 0.89599462 0.34405267 0.90758426 0.33978646 0.92079644 0.33782631 0.92995225 0.33701919 0.93818089 0.34174661 0.93424042 0.34681994 0.92972046 0.35039434 0.92438923 0.35339221 0.91917389 0.35696661 0.91013398 0.36077161 0.9029484 0.364346 0.89298132 0.36619085 0.88625933 0.36988055 0.87571276 0.37322433 0.87049743 0.37691403 0.86377544 0.37979661 0.8585601 0.38602297 0.85091095 0.38498524 0.84754995 0.38210267 0.84708637
0 0.51617747 0.58754717 0.51460751 0.58696398 0.51283276 0.58734134 0.51068259 0.58891938 0.50883959 0.59176672 0.5105802 0.59262436 0.51375427 0.59252144 0.51546075 0.59231561 0.51750853 0.59108062 0.51795222 0.58891938 0.51918089 0.5915952 0.51897611 0.59358491 0.51897611 0.59512864 0.52010239 0.59337907 0.52146758 0.59022298 0.52238908 0.5870669 0.52269625 0.5851458 0.52143345 0.58373928 0.51846416 0.58346484 0.51686007 0.58480274
0 0.62357673 0.62178027 0.62368429 0.61947403 0.62325408 0.61673537 0.62357673 0.61486155 0.62511831 0.61320394 0.62640893 0.61208686 0.62827315 0.6093482 0.62999398 0.60733024 0.63175065 0.60740231 0.63293372 0.60848336 0.63282617 0.61111391 0.6318582 0.61284359 0.63085439 0.61432103 0.63013738 0.61641106 0.62866751 0.61781642 0.62701838 0.61850109 0.62547681 0.61918575 0.62458055 0.62105957
0 0.49617762 0.69502864 0.49501822 0.69648534 0.49447476 0.69797846 0.4953443 0.69939875 0.49588777 0.70125604 0.49552546 0.70293125 0.49186612 0.70424228 0.48806185 0.70540764 0.48614161 0.70613599 0.48284458 0.7092679 0.48110548 0.71214488 0.48635899 0.71462128 0.49074295 0.71414785 0.49501822 0.71097952 0.49726455 0.70806612 0.50074274 0.70584465 0.50088766 0.70358676 0.49994565 0.70143813 0.4997645 0.6980513 0.49835149 0.69557491
0 0.49887227 0.84535659 0.49746793 0.84745255 0.49657426 0.85053233 0.49657426 0.85382598 0.49699982 0.85694854 0.49729771 0.86032774 0.49776582 0.86854048 0.49610615 0.87585496 0.49372303 0.87606883 0.49193569 0.87884919 0.49180802 0.88124457 0.49112713 0.88642031 0.49044624 0.88988506 0.49010579 0.89266542 0.49214847 0.89193825 0.49431881 0.89027004 0.49678704 0.88950009 0.49917016 0.88860182 0.50036172 0.88488042 0.49997872 0.88214284 0.49917016 0.87854977 0.49968083 0.87465727 0.50070217 0.86888268 0.50138306 0.86285145 0.5016384 0.85801791 0.50185117 0.85237164 0.50168095 0.85053233 0.50321296 0.85087453 0.50602164 0.85100285 0.50844731 0.85104563 0.50934098 0.85001903 0.50261718 0.8478803 0.50027661 0.84586989
0 0.6097725 0.83098429 0.60875116 0.83325135 0.60841071 0.83872651 0.60887883 0.84561324 0.60964483 0.85190112 0.61041083 0.855152 0.60892138 0.85575085 0.60777238 0.8583601 0.60883627 0.8620815 0.60968739 0.8658029 0.61232584 0.86806996 0.61483663 0.8693532 0.6172623 0.86798441 0.61824109 0.86511851 0.61713464 0.86002832 0.6164963 0.85682021 0.61475152 0.8546387 0.61309184 0.85361211 0.61219817 0.84963406 0.61215562 0.84360283 0.61202795 0.83941091 0.61321951 0.83325135 0.61181517 0.83183978 0.61019805 0.83124094
0 0.62532423 0.71114923 0.62331058 0.7129331 0.62290102 0.71571184 0.62276451 0.7180446 0.62249147 0.72140652 0.62307167 0.72404803 0.62290102 0.72576329 0.62177474 0.72929674 0.62194539 0.73252144 0.62283276 0.7342024 0.62546075 0.73156089 0.62757679 0.7297084 0.62720137 0.73156089 0.62720137 0.7386964 0.62955631 0.74277873 0.63102389 0.74428816 0.63447099 0.74603774 0.63645051 0.74411664 0.63726962 0.74078902 0.63750853 0.73749571 0.6356314 0.73392796 0.63313993 0.7309434 0.63047782 0.72919383 0.62740614 0.72487136 0.62651877 0.72137221 0.62757679 0.71794168 0.62846416 0.71327616 0.62795222 0.71135506
0 0.73846416 0.71759863 0.7368942 0.71656947 0.73375427 0.71646655 0.72829352 0.71564322 0.72515358 0.71619211 0.72583618 0.71859348 0.72617747 0.71989708 0.72795222 0.72171527 0.73075085 0.72397942 0.73720137 0.72998285 0.74030717 0.73166381 0.74255973 0.73252144 0.74511945 0.73204117 0.74627986 0.73118353 0.74385666 0.72929674 0.73921502 0.72576329 0.73682594 0.72439108 0.73406143 0.72284734 0.73163823 0.7206518 0.73228669 0.71979417 0.73522184 0.71917667 0.73744027 0.71855918
0 0.74667949 0.82977457 0.7456027 0.82709226 0.74405773 0.82582169 0.74167006 0.82586875 0.74059327 0.82723343 0.73989101 0.82859812 0.74218505 0.83160983 0.74475999 0.83400979 0.74733493 0.83626858 0.75000351 0.83984499 0.75201665 0.84200966 0.75393615 0.84469197 0.75557475 0.8469037 0.75683881 0.84972718 0.75655791 0.85405652 0.75824333 0.8574447 0.75969466 0.86116229 0.76269096 0.86407989 0.76615542 0.86412694 0.76802811 0.86205639 0.76868355 0.86007995 0.76793447 0.85716235 0.7655468 0.85391535 0.7622696 0.84972718 0.75992874 0.84728016 0.75669836 0.843092 0.75323389 0.83880971 0.75136121 0.835798 0.74883308 0.83283334 0.74691358 0.83057456
0 0.8583959 0.82668954 0.86098976 0.82542024 0.86293515 0.824494 0.86392491 0.82308748 0.85955631 0.82363636 0.85634812 0.82343053 0.85221843 0.82240137 0.84982935 0.82312178 0.84901024 0.82442539 0.8516041 0.82675815 0.85467577 0.82833619 0.85877133 0.83066895 0.86443686 0.83361921 0.86662116 0.83492281 0.86832765 0.83602058 0.87180887 0.83801029 0.87341297 0.83914237 0.87737201 0.84133791 0.88064846 0.84226415 0.88334471 0.84120069 0.88279863 0.84013722 0.88006826 0.83845626 0.8740273 0.83578045 0.86832765 0.83324185 0.86508532 0.83118353 0.86136519 0.82953688 0.85904437 0.82802744
