# Supplementary material for: VanillaNet-YOLOv8 segment: detection of nano-iron oxide regulation on rice seedling growth vitality under salt stress
Source: Front Plant Sci. 2025 Sep 17;16:1631279. doi: 10.3389/fpls.2025.1631279 (PMC12484053; doi:10.3389/fpls.2025.1631279)
Supplement: Supplementary file 5 [file DataSheet5.zip › label/train/10-4.txt]

0 0.47513842 0.07496469 0.4760519 0.08273783 0.48205475 0.09459516 0.48531717 0.10118257 0.48897107 0.10697949 0.49236399 0.11343515 0.49653988 0.1204178 0.50019379 0.12884968 0.50436968 0.13714981 0.50802359 0.14703092 0.5116775 0.15533106 0.51507041 0.16652965 0.5155924 0.17904572 0.51715836 0.18405215 0.52015978 0.18128544 0.5195073 0.1737758 0.51768034 0.1661344 0.51585339 0.16060098 0.51480942 0.15295959 0.51298246 0.14571344 0.5116775 0.13886254 0.50893707 0.1308259 0.50306471 0.12265752 0.49719236 0.11369864 0.49210299 0.10579376 0.48714412 0.09854761 0.48244624 0.09169671 0.47957531 0.08392356 0.47748736 0.07825839
0 0.52214216 0.1610119 0.52083197 0.1630291 0.52034065 0.1661045 0.51975106 0.16947751 0.51994759 0.17146164 0.52135604 0.1728836 0.5252866 0.17275132 0.52479528 0.1702381 0.52381264 0.16881614 0.5231903 0.1661045 0.52309204 0.16276455 0.52237144 0.16130952
0 0.40252211 0.17549603 0.40429086 0.17744709 0.40655093 0.18184524 0.40779561 0.18353175 0.41025221 0.1854828 0.41398624 0.18895503 0.41624632 0.19070767 0.41870292 0.19232804 0.42106125 0.19494048 0.42397642 0.20128968 0.42486079 0.20380291 0.42623649 0.20727513 0.42790698 0.2104828 0.42970848 0.2098545 0.42954471 0.20747354 0.42846381 0.20343915 0.42735015 0.20155423 0.42551589 0.19543651 0.42404193 0.19345238 0.42214216 0.19031085 0.42056993 0.18693783 0.41716345 0.18217593 0.41388798 0.18002646 0.41002293 0.1781746 0.40691123 0.17582672 0.40461841 0.17490079 0.40307894 0.17453704 0.40212905 0.17559524
0 0.17556502 0.20591931 0.17730102 0.20820106 0.17903701 0.2103836 0.18074026 0.21253307 0.18342614 0.2156746 0.18486734 0.21732804 0.1866361 0.21881614 0.18827383 0.21898148 0.19010809 0.21901455 0.18892892 0.21712963 0.18928922 0.21600529 0.18994432 0.21534392 0.18788077 0.2130291 0.18548968 0.21183862 0.1820832 0.20982143 0.17906977 0.20767196 0.17730102 0.20648148
0 0.74634134 0.18347723 0.74326271 0.18363009 0.74139534 0.18296769 0.74179909 0.18520964 0.74306083 0.18729873 0.74391881 0.19055975 0.74689651 0.18994831 0.7492181 0.18648348 0.75113594 0.1830696 0.75234721 0.17914618 0.75325566 0.17634374 0.75456786 0.17359226 0.75588007 0.17043315 0.75719227 0.16778357 0.7589587 0.16340157 0.76107842 0.15738906 0.76183546 0.15326184 0.7606242 0.15392423 0.75835307 0.15626809 0.75668758 0.15856099 0.75593054 0.16075199 0.75507256 0.16284108 0.75456786 0.16467541 0.75345754 0.16737594 0.75138829 0.17135031 0.75047984 0.17328654 0.748562 0.17771949 0.74770402 0.18021621
0 0.66518942 0.26623934 0.66408118 0.26934731 0.66326026 0.27137785 0.66248039 0.2741543 0.66157738 0.27838114 0.66153633 0.28070175 0.66137215 0.28335389 0.66096169 0.28546731 0.65993554 0.28753928 0.66001763 0.28919687 0.6588273 0.29064725 0.65734965 0.29118597 0.65702128 0.29338227 0.656775 0.2940453 0.65693919 0.29574432 0.65780115 0.29827214 0.65997659 0.29719471 0.66264457 0.29338227 0.66367072 0.29031574 0.66420432 0.28724921 0.6649021 0.28393404 0.6659693 0.27941713 0.66666708 0.27286967 0.66658499 0.27005178 0.6664208 0.26748253 0.6654357 0.26586639
0 0.73981655 0.35961445 0.73799454 0.36003251 0.736421 0.36153754 0.73501308 0.36366966 0.73348094 0.36584358 0.73199021 0.36801751 0.72975412 0.37165466 0.73476463 0.37073492 0.73695932 0.36952254 0.73828441 0.36868641 0.73836723 0.36705597 0.73820159 0.36559275 0.73865709 0.3632934 0.73923682 0.36137031
0 0.74503411 0.3865377 0.74196983 0.38570158 0.74014782 0.38683035 0.73782891 0.38871163 0.73484745 0.39038388 0.7301268 0.39155446 0.72871889 0.39335213 0.72780788 0.3951498 0.72913298 0.39694747 0.73439195 0.39443909 0.73753904 0.39167988 0.74052051 0.39105278 0.74478565 0.39088556 0.74532397 0.3891715
0 0.64999138 0.40748776 0.65060361 0.4105783 0.65065463 0.41217508 0.6492771 0.41330828 0.65218523 0.41500808 0.65422602 0.41325677 0.65509335 0.41083585 0.6536648 0.40831191 0.65193013 0.40733323
0 0.88004085 0.51086083 0.87819438 0.51361656 0.87546483 0.5152781 0.87149092 0.51641282 0.86876136 0.51779068 0.86659377 0.5192496 0.86595152 0.52046536 0.86759728 0.5211543 0.87092895 0.52026273 0.87301626 0.51945223 0.87586623 0.51872277 0.87867607 0.51791226 0.882369 0.51669649 0.88529926 0.51487285 0.88638305 0.51402181 0.88513869 0.51236027 0.88285068 0.51094188 0.8812852 0.51033399
0 0.39001009 0.88006639 0.3874939 0.88242844 0.38683174 0.88523617 0.38669931 0.88835587 0.3860813 0.89058422 0.38453627 0.89241147 0.38259394 0.89441699 0.38065161 0.89628881 0.37928316 0.89820519 0.38237322 0.89842803 0.38599301 0.89735842 0.38793533 0.89428329 0.38974523 0.89107446 0.39120197 0.88835587 0.39234971 0.88581554 0.39310015 0.88291868 0.39265872 0.88082403 0.39124612 0.88002182
