# Supplementary material for: VanillaNet-YOLOv8 segment: detection of nano-iron oxide regulation on rice seedling growth vitality under salt stress
Source: Front Plant Sci. 2025 Sep 17;16:1631279. doi: 10.3389/fpls.2025.1631279 (PMC12484053; doi:10.3389/fpls.2025.1631279)
Supplement: Supplementary file 5 [file DataSheet5.zip › label/train/10-5.txt]

0 0.06998328 0.07304396 0.0733971 0.07794331 0.07627189 0.08248634 0.0794162 0.08711845 0.08435725 0.09237412 0.08983733 0.09807518 0.09405969 0.10163834 0.0996296 0.10635953 0.10537919 0.11090257 0.11103894 0.11580192 0.11786658 0.12177022 0.12217877 0.12560062 0.1258621 0.12871838 0.12406535 0.12818391 0.12756901 0.13548839 0.12963527 0.13655734 0.13295925 0.1371809 0.13601372 0.13726998 0.1414938 0.14208025 0.14562631 0.14573249 0.1513759 0.15152263 0.15640679 0.15535303 0.16116817 0.15909435 0.16377346 0.15953975 0.16368362 0.15570935 0.16152752 0.15437316 0.15631696 0.15116631 0.15263363 0.1482267 0.14850111 0.1443963 0.14508729 0.1405659 0.13888851 0.13539931 0.13601372 0.13317234 0.13655274 0.13049997 0.13349827 0.12845115 0.12990478 0.1273822 0.12406535 0.12105758 0.11975316 0.11615823 0.11445276 0.11010086 0.10744545 0.10270729 0.10124667 0.09647176 0.09567676 0.09005806 0.08938814 0.08364437 0.08265035 0.07785423 0.07600238 0.07411291 0.07321743 0.07322212
0 0.21355124 0.09197839 0.21322438 0.09521945 0.21398706 0.09851452 0.21474974 0.10316003 0.21529452 0.1058609 0.21643854 0.11034436 0.21856316 0.11374747 0.22057882 0.11671843 0.22417433 0.12428089 0.22559074 0.12654963 0.22662581 0.12941256 0.22755192 0.133842 0.23060266 0.13848751 0.23343548 0.14081026 0.23566905 0.14442944 0.23861083 0.14794058 0.24046306 0.15096556 0.2420429 0.15318028 0.24400409 0.15588116 0.24651004 0.15896016 0.24863466 0.16079676 0.25075928 0.16020257 0.25141301 0.158474 0.2502145 0.15544902 0.24721825 0.152316 0.24345931 0.14912897 0.2413347 0.146158 0.23888321 0.14221472 0.23686755 0.13918974 0.23376234 0.13351789 0.23240041 0.13054693 0.2316922 0.12741391 0.23016684 0.12195814 0.22831461 0.11655638 0.22678924 0.11072248 0.22439224 0.10521269 0.22155941 0.10094531 0.21687436 0.09311276 0.21480422 0.09116813
0 0.37044573 0.12319373 0.37020209 0.12808575 0.37014118 0.12959563 0.3689839 0.12947484 0.36654753 0.1312867 0.36587752 0.13394409 0.36758299 0.13605793 0.36861845 0.13829255 0.36934936 0.14173508 0.37014118 0.14463406 0.37129846 0.1466271 0.37190755 0.15067359 0.37190755 0.15472007 0.37178574 0.16190711 0.37166392 0.16963771 0.37135937 0.17603961 0.37129846 0.18093163 0.37209028 0.18443456 0.37379575 0.18534049 0.37604939 0.18479693 0.37702394 0.18274349 0.37775486 0.17652278 0.3773894 0.17477131 0.37629303 0.17827424 0.37629303 0.18056926 0.37574485 0.17773068 0.37623212 0.17465052 0.37568394 0.16679913 0.37580576 0.16281304 0.37586666 0.15755865 0.37562303 0.15194189 0.37513575 0.14862015 0.37678031 0.14584196 0.37751122 0.14324497 0.37726758 0.14004402 0.3767194 0.1363599 0.37562303 0.13213223 0.37269938 0.12597191 0.370933 0.12252938
0 0.5028372 0.12301073 0.50173886 0.12325824 0.49909288 0.12211967 0.49909288 0.11900099 0.50463447 0.11781292 0.50518364 0.12103061 0.50548318 0.1243473 0.5061322 0.12756499 0.50718061 0.1329113 0.50802932 0.13602999 0.50847864 0.14073276 0.50847864 0.14419796 0.51212311 0.15563313 0.51367076 0.15830629 0.51412008 0.16305857 0.51287197 0.16573172 0.50992644 0.16380111 0.50812917 0.15924684 0.50708076 0.15439556 0.50603235 0.14959378 0.50498394 0.14088127 0.50378576 0.13667352 0.50103992 0.1327628 0.49874341 0.12662444 0.49859363 0.12508985 0.50049076 0.12583239 0.50268742 0.12721847 0.50298697 0.12612941
0 0.60492136 0.1701813 0.60307048 0.16968425 0.60164377 0.16800194 0.60245352 0.16479025 0.602762 0.16150209 0.60341752 0.15767865 0.60380312 0.15454343 0.6043044 0.15144645 0.60492136 0.14892298 0.60561543 0.14643774 0.60638663 0.14246136 0.60650231 0.1390585 0.60615527 0.13454684 0.60715783 0.13336158 0.60943286 0.13255865 0.61070533 0.13336158 0.61093669 0.13458508 0.61321172 0.13565564 0.6142914 0.13802617 0.61406004 0.13997613 0.61201637 0.14162021 0.60908582 0.14123786 0.60908582 0.14299664 0.6092015 0.14464072 0.60846886 0.14632304 0.60792902 0.14846416 0.60742775 0.15297582 0.60654087 0.1571816 0.60723495 0.16486672 0.60619383 0.16849899
0 0.73064927 0.14279565 0.72905487 0.14182668 0.728952 0.14029673 0.7248374 0.14101071 0.72195717 0.14228567 0.71933411 0.14396862 0.71676249 0.14570256 0.71465375 0.14809949 0.71408799 0.14973144 0.71208212 0.15141439 0.70930477 0.15330133 0.70663027 0.15559626 0.70220707 0.15952314 0.69984118 0.16130809 0.69665236 0.16273605 0.69315494 0.16345002 0.69310351 0.16258305 0.69068618 0.164317 0.68986326 0.16701992 0.69027472 0.16895786 0.69336067 0.17018182 0.69598373 0.16885586 0.69757814 0.1674789 0.70061266 0.16579595 0.70308143 0.16370502 0.70488157 0.16151208 0.70827611 0.15804419 0.7111049 0.15585126 0.71372797 0.15376032 0.71645389 0.15172038 0.72031133 0.14998643 0.72710043 0.14835448 0.73075214 0.14830349 0.73481531 0.14906846 0.73892991 0.15013943 0.74211873 0.15085341 0.7439703 0.14855848 0.74638763 0.14656954 0.75019364 0.14473359 0.75333103 0.14376462 0.75729134 0.14248966 0.75574836 0.1411127 0.74875353 0.14050072 0.74407317 0.1414187 0.73851845 0.14203068 0.73522677 0.14213267 0.73358093 0.14223467
0 0.85744998 0.12559026 0.85516523 0.1244299 0.85126444 0.12525873 0.84875679 0.12813201 0.84613769 0.13028696 0.84390866 0.13310498 0.84156819 0.13636504 0.83956206 0.13918306 0.83688723 0.1417248 0.83387805 0.14448757 0.83086887 0.14713982 0.82668945 0.15156024 0.82401462 0.15459928 0.8224543 0.15802511 0.82401462 0.15924073 0.82674517 0.15824613 0.82863984 0.15515184 0.83176048 0.15144973 0.83499256 0.14835544 0.83711014 0.14542691 0.84017505 0.14211159 0.84379721 0.13846474 0.8470293 0.13597826 0.85115299 0.13354702 0.85510951 0.13089477 0.85739426 0.12868456
0 0.85388355 0.23687439 0.85003848 0.23886358 0.84641631 0.23991343 0.84323995 0.2411843 0.83939489 0.2437813 0.83805747 0.24582574 0.83972924 0.24737289 0.84407584 0.24565997 0.85104154 0.2422894 0.85533241 0.24024496 0.86123933 0.23687439 0.86603173 0.23394586 0.86915236 0.23184616 0.87439057 0.2291939 0.87868144 0.22742573 0.88770899 0.22532603 0.89133116 0.22433144 0.89367163 0.22090561 0.8955663 0.21698249 0.89969 0.214496 0.90793739 0.2076996 0.91161528 0.20482633 0.91690921 0.20123473 0.9229833 0.19675906 0.92627112 0.19427257 0.93162077 0.19062572 0.93496431 0.18819449 0.93513149 0.18791821 0.93685898 0.1888023 0.93914373 0.19034945 0.94254299 0.1888023 0.94310025 0.18576326 0.94131703 0.18349779 0.93830785 0.18371881 0.93039481 0.18758668 0.92721845 0.18957587 0.91924969 0.19499089 0.91267407 0.1993008 0.90175185 0.2065945 0.89829686 0.20908098 0.8909968 0.21339089 0.88397538 0.21836387 0.88001886 0.2207951 0.87717685 0.22190021 0.87433485 0.22477348 0.87422339 0.2259891 0.86798213 0.22886237 0.86330117 0.23168039 0.85990191 0.23378009 0.85728281 0.23482994
0 0.74265273 0.25404066 0.73866544 0.25659889 0.73686725 0.25884704 0.73518633 0.26035873 0.7353036 0.2614828 0.73428723 0.26156032 0.73237177 0.2621805 0.73069085 0.26342086 0.72857993 0.26481626 0.72549174 0.26760706 0.72353718 0.26814972 0.72232536 0.2668706 0.72240354 0.26539768 0.72439719 0.26342086 0.72736811 0.26179289 0.7300263 0.26004864 0.73323177 0.25791677 0.73674997 0.2555911 0.73936908 0.253498 0.74054181 0.2515987 0.74112818 0.24946684 0.74234 0.24725745 0.74394274 0.24652099 0.74714821 0.24632719 0.74984549 0.24636595 0.75164368 0.24644347 0.75254278 0.24570701 0.75363733 0.24714117 0.75297278 0.24946684 0.75129186 0.25198632 0.7498064 0.25407942 0.74836003 0.25392437 0.74570184 0.2540019
0 0.62834287 0.23645013 0.62772541 0.23959882 0.6265346 0.2441032 0.62609356 0.24703323 0.62552021 0.24926356 0.62516737 0.25333062 0.6243294 0.25687289 0.62305038 0.26120235 0.62190367 0.26308281 0.62075697 0.26028398 0.61974257 0.26137727 0.61938974 0.26365133 0.61886049 0.26793705 0.6189046 0.27204784 0.62022772 0.27353472 0.62287396 0.26973005 0.62481454 0.26631897 0.62613766 0.26194579 0.62635819 0.25752887 0.62825466 0.25442391 0.62935726 0.25053178 0.62957778 0.24716443 0.62988651 0.24099824
0 0.52715512 0.25393222 0.5275729 0.25697002 0.52673735 0.26028398 0.52583218 0.26408123 0.52576255 0.26767135 0.52457887 0.27105435 0.52242039 0.27436831 0.52067967 0.27747515 0.51984413 0.28065103 0.52165447 0.28355074 0.52374333 0.2816176 0.52604107 0.27643954 0.52840844 0.27264229 0.52994027 0.26932833 0.53216838 0.26380506 0.53321281 0.25959357 0.53140246 0.26159575 0.52980101 0.25572728 0.52847807 0.25344894
0 0.23147121 0.22241316 0.22938911 0.22502417 0.23000149 0.22793878 0.23422692 0.23267503 0.23385949 0.23388946 0.23251225 0.23558965 0.23539044 0.23850427 0.2391872 0.24069023 0.24139177 0.24287619 0.24390253 0.24609441 0.24678072 0.24906975 0.25051624 0.25283446 0.25363938 0.2555062 0.25761985 0.25817793 0.26037556 0.26060677 0.26325375 0.26200336 0.26582575 0.25933163 0.26337622 0.2558098 0.26086546 0.25283446 0.25743613 0.24973768 0.25314947 0.24773389 0.25027128 0.24554792 0.24629081 0.24172249 0.24322891 0.23777561 0.23943215 0.23376802 0.23686015 0.23042835 0.23447187 0.22702797 0.23269597 0.22362758
0 0.14456929 0.25128292 0.14402451 0.25307225 0.14596527 0.25452397 0.14736125 0.25567184 0.14654409 0.25688724 0.1483827 0.25817016 0.15008512 0.25979068 0.15168539 0.26178258 0.15348996 0.26441594 0.15580524 0.2679946 0.15846101 0.27062795 0.1597889 0.27174207 0.16159346 0.27120189 0.16322778 0.2699865 0.16489615 0.26792708 0.16656452 0.26576637 0.16840313 0.26397704 0.17017365 0.26178258 0.16860742 0.26212019 0.16516854 0.26411209 0.16353422 0.26498987 0.16111679 0.26576637 0.15948247 0.26505739 0.15750766 0.26239028 0.15376234 0.25871033 0.15199183 0.25621202 0.14977869 0.25310601 0.14763364 0.251553 0.14559074 0.25128292
0 0.12384206 0.36022957 0.12553274 0.36279075 0.12717645 0.36535193 0.12891409 0.36768027 0.13098048 0.36991548 0.13361042 0.37201099 0.1374614 0.37405993 0.14060794 0.37489813 0.13816585 0.374805 0.13863548 0.37643484 0.14196987 0.38081213 0.14530426 0.38104496 0.14830991 0.37964795 0.15197304 0.37978766 0.15840701 0.38165033 0.16244585 0.38286107 0.16709521 0.38300077 0.16817536 0.38081213 0.16601505 0.37778528 0.16277459 0.37801811 0.16000376 0.37820438 0.1539455 0.3753638 0.15098682 0.37387366 0.14802813 0.37364083 0.14506945 0.37028802 0.13962171 0.36702834 0.13614643 0.36456029 0.13182581 0.36204568 0.12891409 0.36064868 0.12623719 0.36008987
0 0.27500851 0.38561783 0.27449779 0.38703579 0.27378277 0.38902768 0.27368063 0.39081702 0.2742254 0.3924713 0.27504256 0.39432816 0.27630235 0.39628629 0.27820906 0.398447 0.2803541 0.40074274 0.28232891 0.40195814 0.28576779 0.40050641 0.28454205 0.39935854 0.28324821 0.39912221 0.28209057 0.39794058 0.2824651 0.39571236 0.28219271 0.39341661 0.28062649 0.39112086 0.27882193 0.38885888 0.27684712 0.38673194
0 0.75100443 0.36289669 0.74800817 0.36181634 0.74286687 0.36360567 0.74187947 0.36573261 0.74007491 0.36667792 0.73738509 0.36779203 0.73449098 0.36769075 0.73258427 0.36839973 0.73108614 0.3699865 0.72951992 0.37255233 0.72771536 0.37440918 0.7257065 0.37565834 0.72257406 0.37697502 0.71944161 0.37869683 0.71562819 0.38099257 0.71395982 0.38227549 0.71382363 0.38379473 0.71470889 0.38440243 0.71804562 0.38318704 0.72199523 0.38106009 0.73186925 0.37582714 0.73374191 0.37565834 0.7381682 0.3762998 0.74031324 0.37488184 0.74102826 0.37295746 0.74099421 0.37147198 0.74347974 0.37184335 0.74419476 0.36920999 0.74514811 0.36809588 0.74753149 0.36789332 0.74940415 0.3658339 0.75073204 0.36414585
0 0.93421841 0.3488328 0.92891801 0.35123793 0.92227005 0.35150517 0.91741883 0.35346491 0.90888428 0.35613728 0.90394323 0.35774071 0.89927169 0.35676084 0.89397129 0.35569189 0.88912007 0.35791886 0.88570625 0.36121479 0.88274162 0.3641544 0.87842943 0.36593598 0.87384772 0.3679848 0.86944569 0.37038993 0.86486399 0.37234967 0.86046196 0.37386402 0.85704814 0.37591284 0.85399367 0.37858521 0.8492323 0.38170298 0.84716604 0.38508798 0.85031034 0.3871368 0.85498188 0.38357364 0.85938391 0.38063403 0.86468432 0.37822889 0.86917618 0.37475481 0.87420707 0.37190428 0.88283146 0.36878651 0.88965909 0.36682677 0.89756478 0.36451072 0.91122005 0.35836426 0.91885623 0.3564936 0.92406679 0.3548011 0.92981638 0.35248504 0.9325115 0.35079254
0 0.49118148 0.47559082 0.48913858 0.47626604 0.48910453 0.47802161 0.4907048 0.47903444 0.49472251 0.47967589 0.49601634 0.48082377 0.4959142 0.48315327 0.49666326 0.48446995 0.49904665 0.48575287 0.50190671 0.48673194 0.50541369 0.48700203 0.5081716 0.48632681 0.51055499 0.48632681 0.51065713 0.48541526 0.50949949 0.48214045 0.50810351 0.48011479 0.50510725 0.47788656 0.502111 0.47680621 0.49836568 0.47765024 0.49632278 0.47778528 0.49308819 0.47579338
0 0.59005509 0.50088 0.59159006 0.50350893 0.5917296 0.507141 0.59263663 0.50887056 0.59413671 0.50973534 0.59752061 0.50814414 0.59912535 0.50679509 0.60086963 0.50523849 0.60181154 0.50330138 0.60236971 0.50112214 0.60149757 0.49749007 0.60052077 0.49614101 0.59860206 0.49818189 0.59776481 0.5016756 0.5965787 0.50530767 0.59581122 0.50599949 0.59371808 0.50326679 0.59214823 0.50150264 0.5912412 0.50060327
0 0.89252398 0.48081211 0.89342214 0.47749269 0.89113592 0.47676403 0.88648183 0.47554961 0.88239929 0.47611634 0.87888831 0.47927384 0.87374431 0.48024538 0.8664774 0.48121692 0.86166001 0.48186461 0.85667931 0.48275519 0.84949405 0.48372673 0.84483996 0.48445538 0.84230879 0.48518403 0.84075742 0.48712711 0.84075742 0.4884225 0.84483996 0.48866538 0.84916745 0.48720807 0.85586281 0.4863175 0.86304807 0.48534596 0.86917187 0.4846173 0.87766355 0.48413153 0.88264424 0.48429346 0.88778824 0.48510307 0.89472855 0.48550788 0.89962759 0.48615557 0.90779266 0.48704615 0.91432472 0.48793673 0.91824395 0.48826057 0.92273474 0.48850346 0.93065486 0.48850346 0.935064 0.48558884 0.93383924 0.48186461 0.92787874 0.4825123 0.92126503 0.48162172 0.91538618 0.48073115 0.90795596 0.48073115 0.90117895 0.48113596 0.89595331 0.48137884
0 0.50960163 0.71448346 0.50878447 0.7124578 0.50885257 0.7110736 0.50980592 0.70999325 0.50888662 0.70796759 0.5071842 0.70793383 0.50582227 0.71100608 0.50541369 0.71299797 0.50568607 0.71553005 0.50670752 0.7158339 0.50881852 0.71509115
0 0.62557031 0.58457124 0.62345931 0.58301823 0.62175689 0.58089129 0.61978209 0.57825793 0.61838611 0.57744767 0.61634321 0.57758271 0.6144365 0.57910196 0.61470889 0.58038488 0.61763704 0.58254558 0.62029282 0.58453747 0.62247191 0.58592167 0.62294859 0.58747468 0.62332312 0.58983795 0.62403813 0.59125591 0.62502554 0.59260635 0.62720463 0.59412559 0.6289411 0.59510466 0.6319714 0.59402431 0.63285666 0.59142471 0.63207354 0.58882512 0.63003064 0.58673194 0.62870276 0.58582039
0 0.90241395 0.59466364 0.89721286 0.59317497 0.88911632 0.59333447 0.88166322 0.59413197 0.87276239 0.59503581 0.86364709 0.59503581 0.85619398 0.59471681 0.84884812 0.59402564 0.84101968 0.59237746 0.83201161 0.59142046 0.82605986 0.59120779 0.82482661 0.59317497 0.82772206 0.59578014 0.83217247 0.59578014 0.83882128 0.59620548 0.84563095 0.59790682 0.85120738 0.59859799 0.85715913 0.59955499 0.8625747 0.60104367 0.86772217 0.601788 0.87303049 0.60125633 0.87710557 0.59971449 0.88262837 0.59811949 0.88954528 0.59780049 0.89549704 0.59631181 0.89919678 0.59540798
0 0.89875712 0.7204716 0.89491653 0.71842104 0.88908178 0.71615078 0.88546276 0.71270877 0.87829857 0.70831472 0.8707651 0.70406714 0.86729379 0.70025896 0.85776616 0.69784223 0.84860782 0.69476639 0.84218221 0.69139762 0.84151749 0.69110468 0.8362736 0.68971323 0.83095586 0.6900794 0.82814927 0.69366788 0.84461951 0.69571843 0.85045426 0.69784223 0.85695373 0.70201658 0.86374863 0.70597122 0.86980495 0.70985264 0.87689528 0.71395375 0.88435489 0.71761546 0.8897465 0.71973926
