# Supplementary material for: VanillaNet-YOLOv8 segment: detection of nano-iron oxide regulation on rice seedling growth vitality under salt stress
Source: Front Plant Sci. 2025 Sep 17;16:1631279. doi: 10.3389/fpls.2025.1631279 (PMC12484053; doi:10.3389/fpls.2025.1631279)
Supplement: Supplementary file 5 [file DataSheet5.zip › label/train/1000-2024-3-18-15-48-40.txt]

0 0.26403502 0.05422011 0.26818217 0.05790646 0.27232931 0.0623608 0.27171492 0.06650795 0.27156132 0.07126949 0.26987175 0.07311266 0.27110053 0.078335 0.27110053 0.08417172 0.27202212 0.09062284 0.26925735 0.09476999 0.26664619 0.09215882 0.2654174 0.08709009 0.26726058 0.08278934 0.26726058 0.0780278 0.26603179 0.07449505 0.26326703 0.06957991 0.26034867 0.06543276 0.25881269 0.06067122 0.25973428 0.05560249
0 0.4179395 0.11677597 0.42191665 0.11584514 0.42555532 0.11618363 0.43004019 0.11660673 0.43232494 0.11872223 0.43308652 0.12176856 0.43274804 0.12481489 0.43004019 0.12413793 0.42910937 0.12185318 0.42690924 0.12016078 0.42318595 0.11965306 0.42132431 0.11897609 0.41997038 0.11897609 0.41785488 0.11880685
0 0.51482275 0.11236266 0.51703407 0.10849285 0.51869256 0.10559049 0.52159491 0.10213531 0.52339161 0.09798908 0.52726142 0.09398107 0.53071661 0.09135512 0.53458641 0.09038767 0.53444821 0.09342824 0.53306613 0.09660701 0.53030198 0.0982655 0.52712321 0.10075323 0.52394444 0.10379379 0.52062746 0.10641974 0.51993642 0.11098058 0.51786331 0.11346832 0.5139935 0.11374473
0 0.64444641 0.10406879 0.64816949 0.09999114 0.65348817 0.09609077 0.65916142 0.09360872 0.6628845 0.08935378 0.66855775 0.08527613 0.67228083 0.08226221 0.67387643 0.0774754 0.67706764 0.07392962 0.6793724 0.06825636 0.68345005 0.0675472 0.68398192 0.07339775 0.68291818 0.07765269 0.67919511 0.0808439 0.67635848 0.08421239 0.67086251 0.08687173 0.66713944 0.09041752 0.66359365 0.09484975 0.65827498 0.09839553 0.65331088 0.10105487 0.65100612 0.10442337 0.64781491 0.10796915
0 0.78042727 0.13225778 0.78627781 0.12977573 0.79230565 0.12888928 0.79904264 0.12729368 0.80613421 0.12569808 0.81216204 0.12357061 0.81836717 0.11984753 0.82528145 0.11523801 0.83166386 0.11523801 0.83538693 0.11364241 0.84301037 0.11452885 0.84620158 0.11807464 0.83981916 0.12303874 0.83237302 0.12410247 0.82510416 0.12516621 0.81393493 0.12569808 0.80897084 0.12764826 0.80205656 0.12995302 0.79585143 0.13154862 0.78946902 0.13261236 0.78432763 0.13438525 0.77936353 0.13580356 0.77865437 0.13296694
0 0.9315281 0.13214865 0.9327974 0.13525139 0.92828432 0.1360976 0.92363021 0.13764897 0.9193992 0.13849517 0.91502715 0.14117481 0.91305268 0.14216205 0.91037303 0.14399549 0.90600099 0.14653409 0.90148791 0.1490727 0.89669276 0.15245751 0.89429518 0.15429095 0.89260278 0.15880403 0.89739793 0.15682956 0.9006417 0.15471405 0.90430858 0.15189338 0.90727029 0.14879064 0.91121924 0.14766237 0.91728369 0.14357239 0.92236091 0.14357239 0.92828432 0.14103378 0.93307947 0.13962344 0.93477188 0.13708483 0.93646428 0.13341795 0.93448981 0.13073831
0 0.11064797 0.26585828 0.11928761 0.26373626 0.12535051 0.26222054 0.13111027 0.26267526 0.13505116 0.26434255 0.14096249 0.26252368 0.14566124 0.26328155 0.1508147 0.26388784 0.14990527 0.26661614 0.14323607 0.26707086 0.13793103 0.26707086 0.13126184 0.26782872 0.12550208 0.26782872 0.12140962 0.2690413 0.11474043 0.27025388 0.11019326 0.27010231 0.10761652 0.26813187
0 0.26752558 0.26600985 0.27146646 0.26403941 0.27540735 0.2613111 0.27646836 0.25752179 0.27646836 0.25418719 0.27813566 0.24979159 0.28147025 0.24615385 0.28131868 0.24372869 0.28525957 0.2414551 0.28692687 0.2441834 0.28647215 0.24766957 0.28632058 0.2508526 0.28389541 0.25585449 0.2801061 0.26070481 0.27631679 0.26434255 0.27313376 0.26722243 0.27025388 0.27040546
0 0.39993478 0.26819923 0.40580419 0.26787316 0.40824978 0.26982962 0.40678242 0.27309041 0.40270645 0.27292737 0.40205429 0.27080786
0 0.54895247 0.26966659 0.54927855 0.27341648 0.54944159 0.2768403 0.54732208 0.27928589 0.54618081 0.28270971 0.55058286 0.2843401 0.55498492 0.28303579 0.55726747 0.28124236 0.55302845 0.27912285 0.55172414 0.27635119 0.55205022 0.27227521 0.55025679 0.26868835
0 0.66682971 0.22271134 0.66634059 0.22939594 0.67041656 0.23542839 0.67188392 0.24162387 0.67106872 0.24896063 0.66992745 0.25564523 0.66927529 0.2634711 0.66992745 0.26689492 0.67351431 0.26477541 0.6751447 0.26086248 0.67492467 0.25610981 0.67525946 0.25265037 0.67559424 0.24840978 0.67659859 0.24550831 0.6786073 0.24193728 0.67737976 0.2395938 0.67570584 0.23903582 0.67537105 0.23468363 0.67615222 0.23066622 0.67626381 0.22519808 0.67492467 0.22140386 0.67101886 0.2205111
0 0.78629204 0.2914006 0.79182631 0.28969774 0.79906343 0.28693061 0.80161771 0.28267348 0.80289485 0.27628778 0.80481056 0.27181779 0.80672627 0.27501064 0.80672627 0.27820349 0.80544913 0.28267348 0.80395467 0.28574873 0.80045816 0.28888353 0.79768507 0.29286231 0.7925006 0.29322402 0.78984808 0.29430914 0.78611044 0.29455028 0.78454304 0.29310345
0 0.86823618 0.29270124 0.87016678 0.29044887 0.87370623 0.28948356 0.87628037 0.28980533 0.8796053 0.28755296 0.8805706 0.28508607 0.88142865 0.28122486 0.88089237 0.27672012 0.88196493 0.27318067 0.88432456 0.27382421 0.88593339 0.27768542 0.88496809 0.28261919 0.88282297 0.28798198 0.88110688 0.29291575 0.87821097 0.29409556 0.87316995 0.29420282
0 0.09376891 0.4020972 0.09397056 0.40653358 0.09215568 0.40996169 0.09235733 0.41580964 0.09518048 0.41883444 0.09820528 0.41399476 0.1046582 0.41137326 0.10929623 0.41137326 0.11151442 0.40915507 0.11695906 0.40834846 0.12280702 0.40935673 0.12845332 0.40855011 0.13248639 0.40633192 0.12825166 0.40411373 0.1215971 0.40371043 0.11514418 0.40371043 0.1103045 0.40451704 0.1046582 0.40532365 0.10002017 0.40633192 0.0994152 0.40270216 0.09659205 0.40068562
0 0.25811656 0.41459972 0.2635612 0.41157491 0.26840089 0.40734019 0.27344223 0.40330712 0.2778786 0.39826578 0.28191168 0.39322444 0.27929018 0.39100625 0.27445049 0.39443436 0.27263561 0.39766082 0.26880419 0.40290381 0.26517443 0.40552531
0 0.53774875 0.39738721 0.54109069 0.3995139 0.54306547 0.40331156 0.54200213 0.40528634 0.54347577 0.4062321 0.54588154 0.40187879 0.54702715 0.39890022 0.54748539 0.3960362 0.54370489 0.39523428 0.53992439 0.39466147
0 0.65299576 0.37667545 0.65700538 0.37656089 0.6592966 0.37518616 0.66376446 0.3750716 0.66926337 0.37495704 0.67235651 0.37679001 0.67510597 0.37896666 0.67819911 0.37805018 0.67796999 0.37552984 0.67590789 0.37335319 0.67270019 0.37197846 0.66754497 0.37117654 0.66273342 0.37083286 0.6598694 0.37094742 0.65677626 0.37220758 0.65368313 0.37358231
0 0.78884047 0.38954149 0.78599848 0.39029936 0.78495642 0.39172035 0.78666161 0.3938992 0.788651 0.39408867 0.79082986 0.3941834 0.79395604 0.39295188 0.79490337 0.38973096 0.79367185 0.38849943 0.79196665 0.38632058 0.78940887 0.38433119 0.78770368 0.38565745
0 0.91312997 0.38186813 0.91635089 0.38073134 0.91938234 0.37959454 0.92222433 0.37826828 0.92591891 0.37495263 0.9270557 0.37248958 0.92696097 0.36955286 0.92667677 0.36661614 0.92345585 0.36604775 0.9215612 0.3676582 0.91976127 0.36955286 0.92250853 0.37201592 0.92288746 0.37381584 0.91995074 0.3745737 0.91597196 0.37561576 0.91331944 0.37769989 0.91161425 0.37978401
0 0.81801819 0.53836681 0.82218643 0.53940887 0.82682834 0.54101933 0.8298598 0.54215612 0.83421751 0.54386131 0.83781736 0.54547177 0.8364911 0.5464191 0.83364911 0.54575597 0.83014399 0.54490337 0.82682834 0.54367185 0.82379689 0.54272452 0.82086017 0.54120879 0.81811292 0.5397878
0 0.67225985 0.52262931 0.67503079 0.5270936 0.67795567 0.53032635 0.68118842 0.53586823 0.68503695 0.54094828 0.68719212 0.54633621 0.6908867 0.54987685 0.69519704 0.55357143 0.6976601 0.55218596 0.69581281 0.54725985 0.69519704 0.54248768 0.69211823 0.53894704 0.68811576 0.53679187 0.68503695 0.53448276 0.68272783 0.53032635 0.68011084 0.52632389 0.6773399 0.52262931 0.67379926 0.52078202
0 0.51878079 0.52047414 0.52324507 0.52339901 0.52693966 0.52386084 0.53278941 0.52185961 0.53771552 0.51955049 0.54264163 0.51924261 0.54387315 0.52232143 0.54171798 0.52586207 0.53848522 0.52724754 0.53309729 0.52878695 0.52832512 0.52801724 0.52463054 0.52724754 0.51924261 0.52632389 0.51662562 0.52278325 0.51600985 0.52047414
0 0.34975369 0.54679803 0.3539101 0.54448892 0.35698892 0.54464286 0.36129926 0.54541256 0.36653325 0.54649015 0.37130542 0.54541256 0.37730911 0.54448892 0.38377463 0.54402709 0.38069581 0.54695197 0.37607759 0.54787562 0.37099754 0.54879926 0.36699507 0.54941502 0.36376232 0.55141626 0.35914409 0.55218596 0.35452586 0.5515702 0.35113916 0.55080049
0 0.14362685 0.49261084 0.14208744 0.49599754 0.14208744 0.49969212 0.13977833 0.50184729 0.1393165 0.50446429 0.13808498 0.50708128 0.13700739 0.51000616 0.14070197 0.51154557 0.14378079 0.50954433 0.14378079 0.50646552 0.14439655 0.50292488 0.1460899 0.49984606 0.14701355 0.49538177 0.14716749 0.49199507
0 0.23737685 0.50138547 0.23737685 0.50554187 0.23876232 0.50877463 0.23860837 0.51308498 0.23768473 0.51600985 0.24014778 0.51785714 0.24199507 0.51477833 0.2424569 0.50954433 0.24107143 0.50538793 0.24107143 0.50215517
0 0.26364677 0.66726047 0.26949994 0.66598804 0.27611655 0.66598804 0.28451457 0.66547907 0.29062222 0.66013488 0.29189464 0.6631887 0.28934979 0.66751495 0.28018832 0.6700598 0.2735717 0.67133223 0.26746405 0.67464054 0.26339229 0.67285914
0 0.27408067 0.79424863 0.27840692 0.79373966 0.28375111 0.79246724 0.28680494 0.78941341 0.29062222 0.78941341 0.285787 0.79424863 0.28196972 0.79755694 0.27306273 0.79806591 0.27051788 0.79603003
0 0.10508116 0.80338104 0.10949957 0.79877053 0.11391797 0.79646528 0.11776006 0.79435213 0.12198636 0.79012583 0.12333109 0.79377581 0.12006532 0.7976179 0.11295745 0.79992316 0.11007588 0.80414946 0.10392854 0.80549419
0 0.15022572 0.90788589 0.14638363 0.91364903 0.14676784 0.91922006 0.14542311 0.92267794 0.14407838 0.92863318 0.14100471 0.93285948 0.1408126 0.93593315 0.14350207 0.93881472 0.14868889 0.9382384 0.14811257 0.93285948 0.14715205 0.92652003 0.1492652 0.92075689 0.15060993 0.91537797 0.15329939 0.91153588 0.15176256 0.90942273
0 0.22553069 0.94092786 0.23167803 0.93631736 0.23590433 0.93343579 0.24435693 0.93036212 0.25069638 0.92325425 0.25665162 0.91537797 0.26299107 0.90769379 0.27067525 0.89693593 0.27528576 0.88867544 0.27893574 0.89098069 0.27759101 0.89655172 0.27470944 0.90000961 0.27048314 0.90519643 0.26760158 0.90788589 0.2643358 0.91307271 0.25876477 0.91787532 0.25530689 0.92363846 0.25127269 0.92901739 0.2474306 0.93285948 0.2430122 0.93516473 0.23955432 0.93766209 0.2347517 0.94188839 0.22956488 0.94438575
0 0.64681587 0.67563154 0.65200269 0.67966574 0.65795793 0.6823552 0.66276054 0.68312362 0.67025262 0.68504466 0.67582365 0.68504466 0.68197099 0.68485256 0.68792623 0.6823552 0.68389204 0.68024205 0.67428681 0.68139468 0.67025262 0.68177889 0.66372106 0.68004995 0.65757372 0.6779368 0.6523869 0.67563154
0 0.51752954 0.79262319 0.51791375 0.79857843 0.52079531 0.80376525 0.52214004 0.80952838 0.52636634 0.81529152 0.52847949 0.82028624 0.53251369 0.82604937 0.53481894 0.83238882 0.53885314 0.83738354 0.54480838 0.8398809 0.55172414 0.84295457 0.55633465 0.84372299 0.55191624 0.83757564 0.54672942 0.83315724 0.54192681 0.82854673 0.53846893 0.82489674 0.53443473 0.81778888 0.53001633 0.81317837 0.52598213 0.80530208 0.52367688 0.79992316
0 0.49606161 0.86084369 0.50236303 0.862244 0.50691406 0.86329424 0.51321547 0.86346928 0.51794154 0.86346928 0.51794154 0.86626991 0.51496587 0.86626991 0.51251532 0.86626991 0.50848941 0.86626991 0.50218799 0.86451952 0.49816209 0.86346928 0.49343602 0.862244 0.49588657 0.8631192
0 0.65832312 0.79835463 0.65832312 0.79870471 0.66374934 0.80203046 0.67092596 0.80483109 0.67880273 0.80535621 0.68650446 0.8062314 0.69105549 0.80728164 0.6924558 0.81078243 0.68930509 0.81235778 0.68580431 0.81358306 0.67985297 0.81305794 0.6751269 0.8120077 0.67127604 0.81043235 0.66427446 0.80833187 0.65972344 0.80500613 0.65849816 0.80290565
0 0.65044635 0.90390338 0.6520217 0.90862944 0.65447226 0.9133555 0.65674777 0.9191318 0.65884824 0.9249081 0.66462454 0.92455803 0.66164887 0.92018204 0.6586732 0.91563102 0.65674777 0.91090495 0.65359706 0.90565377
0 0.76107124 0.91703133 0.7666725 0.91563102 0.76999825 0.91895677 0.77297392 0.92455803 0.77472431 0.93138456 0.77314896 0.93786102 0.77279888 0.94381236 0.77367408 0.94818834 0.77489935 0.94083669 0.77682479 0.93558551 0.77752494 0.92980921 0.77682479 0.92403291 0.77349904 0.91685629 0.76999825 0.91318047 0.7675477 0.91107999 0.76159636 0.9133555 0.75879573 0.91615614
0 0.90792928 0.91685629 0.90985472 0.92210747 0.91545598 0.93033433 0.91738141 0.93663574 0.91948188 0.94136181 0.92193243 0.9488885 0.92228251 0.9537896 0.92298267 0.96219149 0.92438299 0.96744267 0.9257833 0.97146858 0.92823385 0.97164362 0.92945913 0.96674252 0.92998425 0.96079118 0.92980921 0.95501488 0.92735866 0.94941362 0.92525818 0.94451252 0.92298267 0.93891126 0.92053212 0.93436023 0.91755645 0.92525818 0.91405566 0.91825661 0.90967968 0.91528094
0 0.80046095 0.65277901 0.80436132 0.65862955 0.80382945 0.6644801 0.80507047 0.66908962 0.80418403 0.67564932 0.80258842 0.68061342 0.80152469 0.68557752 0.79939722 0.68132258 0.79833348 0.67742221 0.80028366 0.67068522 0.79992908 0.66430281 0.79673788 0.6579204 0.79514227 0.65242443
