# Supplementary material for: VanillaNet-YOLOv8 segment: detection of nano-iron oxide regulation on rice seedling growth vitality under salt stress
Source: Front Plant Sci. 2025 Sep 17;16:1631279. doi: 10.3389/fpls.2025.1631279 (PMC12484053; doi:10.3389/fpls.2025.1631279)
Supplement: Supplementary file 5 [file DataSheet5.zip › label/train/1000-2024-3-18-18-22-50.txt]

0 0.11292506 0.26742056 0.12216294 0.26582783 0.12837461 0.26550928 0.13522338 0.26550928 0.14286852 0.26582783 0.14860237 0.26582783 0.15115075 0.26375727 0.14876165 0.26184598 0.14302779 0.26168671 0.13904595 0.2623238 0.13522338 0.26248308 0.12996735 0.26025325 0.12598551 0.25977542 0.117544 0.26073107 0.11228797 0.26200526 0.10766903 0.26359799 0.10862467 0.26630565
0 0.09683842 0.4168193 0.0993868 0.41188182 0.102413 0.40997053 0.1078283 0.40869634 0.11212869 0.40933344 0.11563271 0.40789998 0.12088875 0.40805925 0.12694115 0.4083778 0.13235645 0.40598869 0.132675 0.40344031 0.12598551 0.40296249 0.12041093 0.40264394 0.1138807 0.40264394 0.10671339 0.40359959 0.1017759 0.40455523 0.09970534 0.40344031 0.09651987 0.4023254 0.09365294 0.40519232 0.0933344 0.40869634 0.09317512 0.41172255 0.09174166 0.41602294 0.09317512 0.41873059
0 0.14207215 0.4974118 0.14254997 0.4943856 0.14254997 0.49215577 0.14637254 0.49072231 0.14796528 0.49263359 0.14653181 0.49661543 0.14382416 0.50123437 0.14414271 0.50569404 0.14382416 0.50872024 0.1423907 0.51063152 0.1393645 0.50983515 0.1387274 0.50601258 0.14032014 0.50219001
0 0.10257227 0.80433224 0.10750976 0.80481007 0.11005813 0.80210241 0.11117305 0.8003504 0.11372143 0.79812057 0.11961456 0.79620929 0.12343713 0.79238672 0.1242335 0.78856415 0.12104802 0.78856415 0.11738473 0.79222744 0.11531417 0.79461655 0.11101378 0.79668711 0.10894322 0.79780202 0.10496138 0.79971331 0.10320937 0.80130604
0 0.14796528 0.91056781 0.14764673 0.91502747 0.14764673 0.91869077 0.14621327 0.92553954 0.14509835 0.92936211 0.14446126 0.93429959 0.1454169 0.94003345 0.14796528 0.94019272 0.15083221 0.93700725 0.14987656 0.93318468 0.14892092 0.92808792 0.15003584 0.9239468 0.15115075 0.91821295 0.15194712 0.91327546 0.15242494 0.90977144 0.15290276 0.90642669 0.15003584 0.90594887
0 0.24193677 0.92968066 0.24878554 0.92362826 0.25483794 0.91725731 0.26216453 0.90913435 0.26885403 0.90005575 0.27267659 0.89464044 0.2750657 0.88954368 0.27761408 0.88635821 0.27841045 0.88906586 0.27761408 0.89591463 0.27299514 0.90085211 0.2690133 0.90451541 0.26391654 0.91152345 0.25467867 0.92139842 0.24958191 0.92856574 0.24512224 0.93350323 0.23875129 0.93716652 0.23397308 0.94385602 0.22776141 0.94544875 0.22425739 0.94258183 0.2260094 0.9397149 0.23015051 0.93573306 0.23301744 0.93350323 0.23731783 0.93191049
0 0.27156168 0.79605001 0.27633989 0.79605001 0.27904754 0.79652783 0.28079955 0.79780202 0.28446285 0.79525364 0.2878076 0.79397945 0.29147089 0.78936052 0.2908338 0.78665286 0.2878076 0.78792705 0.28605559 0.78999761 0.28334793 0.79143107 0.27984391 0.79238672 0.27554352 0.79334236 0.27092458 0.79413873 0.26965039 0.79461655
0 0.26136816 0.67054233 0.26550928 0.67229434 0.26996894 0.67197579 0.27442861 0.66990523 0.27729553 0.66942741 0.28223302 0.66815322 0.28796687 0.66640121 0.29163017 0.6640121 0.29290436 0.66003026 0.2901967 0.65891535 0.28876324 0.66066736 0.28653341 0.66369356 0.28462212 0.6640121 0.28143665 0.66433065 0.27777335 0.66512702 0.27490643 0.66576412 0.27044676 0.66592339 0.2659871 0.66608266 0.26343872 0.66687903 0.26168671 0.66847177
0 0.23662069 0.49951724 0.23724138 0.502 0.2377931 0.50489655 0.23834483 0.50710345 0.23813793 0.50972414 0.2382069 0.51351724 0.23972414 0.51406897 0.24144828 0.51310345 0.2422069 0.51034483 0.24255172 0.50751724 0.24186207 0.50372414 0.24041379 0.49993103 0.23889655 0.49689655 0.23813793 0.49655172 0.23731034 0.49717241
0 0.25517241 0.41544828 0.25910345 0.41344828 0.26268966 0.41137931 0.26586207 0.40889655 0.26896552 0.40634483 0.2717931 0.4037931 0.27537931 0.40075862 0.27682759 0.39924138 0.27972414 0.39751724 0.28117241 0.39544828 0.28165517 0.39303448 0.28151724 0.39137931 0.28006897 0.39075862 0.27841379 0.39103448 0.27558621 0.39365517 0.27324138 0.396 0.27131034 0.39896552 0.26875862 0.40262069 0.26572414 0.40524138 0.2617931 0.40827586 0.25889655 0.41103448 0.25634483 0.41227586 0.25462069 0.41331034 0.25455172 0.41496552
0 0.27124138 0.26924138 0.27393103 0.26689655 0.27710345 0.2642069 0.27944828 0.26048276 0.28193103 0.25634483 0.28517241 0.25289655 0.28682759 0.25006897 0.28786207 0.24703448 0.2877931 0.24337931 0.28517241 0.24213793 0.28372414 0.24234483 0.28089655 0.24406897 0.27889655 0.24648276 0.27703448 0.24868966 0.27641379 0.25027586 0.27682759 0.25317241 0.2762069 0.25627586 0.27531034 0.25889655 0.27386207 0.26124138 0.27213793 0.26268966 0.26965517 0.26406897 0.2682069 0.26544828 0.268 0.26786207 0.26924138 0.26965517
0 0.25986207 0.05813793 0.26075862 0.06151724 0.26248276 0.0642069 0.26482759 0.06703448 0.26675862 0.06993103 0.26710345 0.07331034 0.26772414 0.0782069 0.26710345 0.08206897 0.26627586 0.084 0.26558621 0.08606897 0.26655172 0.08951724 0.26924138 0.09186207 0.27137931 0.09075862 0.27186207 0.08737931 0.27213793 0.08324138 0.27172414 0.07558621 0.27151724 0.07255172 0.27082759 0.0697931 0.27262069 0.0662069 0.27331034 0.06289655 0.27317241 0.05951724 0.26986207 0.05537931 0.26627586 0.0522069 0.26510345 0.05137931 0.26351724 0.05186207 0.26248276 0.05393103 0.26165517 0.05524138 0.25972414 0.05593103
0 0.41744828 0.11710345 0.42193103 0.11737931 0.4257931 0.11827586 0.42855172 0.11986207 0.43013793 0.12234483 0.43213793 0.12413793 0.43365517 0.12268966 0.43344828 0.11882759 0.4317931 0.1162069 0.42937931 0.11434483 0.42593103 0.1137931 0.42331034 0.11393103 0.41910345 0.11427586 0.41655172 0.11558621 0.41593103 0.11703448
0 0.39896552 0.26882759 0.40110345 0.26965517 0.40296552 0.27089655 0.40565517 0.27158621 0.40772414 0.27117241 0.40855172 0.26931034 0.40793103 0.26731034 0.40634483 0.2662069 0.40413793 0.26634483 0.40144828 0.26696552 0.39924138 0.26765517
0 0.37986207 0.39682759 0.38289655 0.39648276 0.38455172 0.39565517 0.38675862 0.39531034 0.38868966 0.3962069 0.39048276 0.3962069 0.39068966 0.39462069 0.39006897 0.39248276 0.38862069 0.39248276 0.38724138 0.39324138 0.38593103 0.3922069 0.3837931 0.39241379 0.3817931 0.39268966 0.37910345 0.39275862 0.37827586 0.39393103 0.37834483 0.39627586
0 0.34793103 0.54951724 0.3502069 0.55227586 0.35324138 0.55393103 0.35793103 0.55324138 0.36082759 0.55206897 0.36441379 0.55006897 0.36834483 0.54827586 0.37489655 0.54703448 0.37882759 0.54641379 0.3817931 0.54572414 0.38468966 0.54358621 0.3837931 0.54117241 0.38144828 0.54124138 0.3782069 0.54227586 0.37434483 0.54337931 0.36993103 0.54441379 0.36551724 0.54531034 0.36255172 0.54468966 0.35972414 0.54406897 0.35662069 0.54427586 0.352 0.54448276 0.34937931 0.54565517 0.34786207 0.54724138
0 0.40689655 0.666 0.40793103 0.66944828 0.40834483 0.672 0.41062069 0.67227586 0.41213793 0.67 0.41241379 0.66765517 0.41151724 0.66606897 0.41055172 0.66524138 0.40903448 0.6642069 0.40737931 0.66524138
0 0.48986207 0.86082759 0.49289655 0.86117241 0.49606897 0.862 0.50089655 0.86317241 0.50606897 0.86434483 0.50944828 0.86510345 0.51372414 0.866 0.51689655 0.86510345 0.5182069 0.86351724 0.51703448 0.86289655 0.51206897 0.86275862 0.508 0.8617931 0.50365517 0.86075862 0.49910345 0.8602069 0.49627586 0.85972414 0.49337931 0.85965517
0 0.51682759 0.79317241 0.51855172 0.79606897 0.51951724 0.79993103 0.5202069 0.80337931 0.52262069 0.80593103 0.52537931 0.81068966 0.52806897 0.81558621 0.53013793 0.81951724 0.53241379 0.82406897 0.53475862 0.82882759 0.53717241 0.8322069 0.54234483 0.83641379 0.54675862 0.84075862 0.55165517 0.84434483 0.554 0.84468966 0.55517241 0.84282759 0.55462069 0.8397931 0.55303448 0.83717241 0.54875862 0.83386207 0.54531034 0.83082759 0.54124138 0.82524138 0.53558621 0.81986207 0.53096552 0.81365517 0.52827586 0.80827586 0.52503448 0.80124138 0.5222069 0.79537931 0.52013793 0.792 0.5182069 0.79089655 0.51662069 0.7917931
0 0.51682759 0.65441379 0.51724138 0.65613793 0.51972414 0.65648276 0.52158621 0.65565517 0.52124138 0.65413793 0.51972414 0.65282759 0.51827586 0.652 0.51675862 0.65351724
0 0.51731034 0.52317241 0.52006897 0.52496552 0.52351724 0.52641379 0.52668966 0.52724138 0.52937931 0.5277931 0.5322069 0.52848276 0.53503448 0.52910345 0.53848276 0.52931034 0.54096552 0.5277931 0.54358621 0.52551724 0.54427586 0.52206897 0.54448276 0.51931034 0.54310345 0.51765517 0.54055172 0.51765517 0.53751724 0.51875862 0.53448276 0.51986207 0.53165517 0.52137931 0.52972414 0.52227586 0.5277931 0.52275862 0.52489655 0.52213793 0.52248276 0.52068966 0.52034483 0.51965517 0.51882759 0.51855172 0.51655172 0.51868966 0.5162069 0.52006897 0.51662069 0.52131034
0 0.53786207 0.39710345 0.54075862 0.398 0.54206897 0.39875862 0.54310345 0.40089655 0.54331034 0.40296552 0.54234483 0.40531034 0.54089655 0.40751724 0.54206897 0.40827586 0.5442069 0.40675862 0.54558621 0.40441379 0.54648276 0.40137931 0.54737931 0.39827586 0.54765517 0.396 0.54613793 0.39475862 0.54351724 0.39406897 0.54089655 0.39372414 0.5382069 0.39393103 0.53689655 0.39613793
0 0.55006897 0.26627586 0.54965517 0.26924138 0.54993103 0.2717931 0.55006897 0.27448276 0.54882759 0.27689655 0.54703448 0.28 0.54648276 0.28248276 0.54951724 0.28289655 0.55262069 0.28248276 0.55544828 0.28262069 0.55717241 0.28303448 0.55731034 0.2802069 0.55572414 0.27862069 0.55406897 0.27786207 0.55337931 0.27558621 0.55365517 0.27137931 0.55324138 0.2677931 0.5517931 0.26489655 0.5502069 0.26475862
0 0.51937931 0.11137931 0.5217931 0.10724138 0.52331034 0.10468966 0.52482759 0.10255172 0.52710345 0.10055172 0.53103448 0.09793103 0.53365517 0.09558621 0.53572414 0.09331034 0.53593103 0.08972414 0.53510345 0.08862069 0.53310345 0.08868966 0.53048276 0.0897931 0.52737931 0.09234483 0.52475862 0.09482759 0.52248276 0.09765517 0.5202069 0.10151724 0.51855172 0.10455172 0.51717241 0.10848276 0.51565517 0.10882759 0.51489655 0.11006897 0.51489655 0.11317241 0.51462069 0.11489655 0.51531034 0.11641379 0.51689655 0.11524138 0.51710345 0.11310345 0.5177931 0.11262069
0 0.65317241 0.10262069 0.65710345 0.10006897 0.66227586 0.09655172 0.66613793 0.09275862 0.67096552 0.08862069 0.67517241 0.08482759 0.6782069 0.08234483 0.68317241 0.08068966 0.68896552 0.07689655 0.68806897 0.07351724 0.68731034 0.07172414 0.68572414 0.07117241 0.68172414 0.07151724 0.6797931 0.07289655 0.678 0.07496552 0.67668966 0.07841379 0.67324138 0.08227586 0.66917241 0.08551724 0.66648276 0.08744828 0.66144828 0.09144828 0.65772414 0.094 0.65455172 0.09627586 0.65165517 0.09710345 0.64875862 0.09896552 0.64655172 0.10137931 0.64537931 0.10324138 0.64551724 0.10572414 0.64682759 0.10675862 0.64827586 0.10682759 0.65068966 0.10537931 0.65165517 0.10413793
0 0.66648276 0.22482759 0.66737931 0.22813793 0.66903448 0.23337931 0.67144828 0.23751724 0.67165517 0.24075862 0.67082759 0.24406897 0.6702069 0.24758621 0.66958621 0.25565517 0.66841379 0.26 0.668 0.26372414 0.67006897 0.26503448 0.67296552 0.26427586 0.67503448 0.26131034 0.67627586 0.258 0.67572414 0.25448276 0.67524138 0.24951724 0.6757931 0.24351724 0.67682759 0.23813793 0.6777931 0.23317241 0.67827586 0.22827586 0.67834483 0.22386207 0.67703448 0.22048276 0.67489655 0.21903448 0.67193103 0.21834483 0.66993103 0.21896552 0.66793103 0.22062069 0.66627586 0.22268966
0 0.65544828 0.37593103 0.65841379 0.37503448 0.66158621 0.37351724 0.666 0.37386207 0.67068966 0.37496552 0.67510345 0.37758621 0.67648276 0.37986207 0.67882759 0.37986207 0.68034483 0.37744828 0.67910345 0.37427586 0.67634483 0.37248276 0.672 0.37117241 0.66737931 0.37027586 0.66096552 0.3702069 0.65517241 0.37124138 0.65241379 0.37248276 0.65172414 0.37462069 0.65324138 0.37565517
0 0.67172414 0.52296552 0.67544828 0.52648276 0.67834483 0.52993103 0.68103448 0.5342069 0.68331034 0.5377931 0.68565517 0.54268966 0.68972414 0.54827586 0.69262069 0.55082759 0.69572414 0.55296552 0.69786207 0.55262069 0.69889655 0.5502069 0.69868966 0.54517241 0.69648276 0.54144828 0.69275862 0.53751724 0.68993103 0.53537931 0.68634483 0.53462069 0.68393103 0.5322069 0.68082759 0.52724138 0.67972414 0.52372414 0.67758621 0.52110345 0.67462069 0.51951724 0.67255172 0.52034483 0.67110345 0.522
0 0.64717241 0.67531034 0.65124138 0.6782069 0.658 0.68006897 0.66413793 0.68165517 0.67131034 0.68344828 0.67875862 0.684 0.68751724 0.68455172 0.69296552 0.68448276 0.6942069 0.68310345 0.69255172 0.68055172 0.68937931 0.67965517 0.68524138 0.6797931 0.67786207 0.67951724 0.67006897 0.67862069 0.6637931 0.67717241 0.6577931 0.67613793 0.6542069 0.67455172 0.65041379 0.67255172 0.64806897 0.67206897 0.64668966 0.67331034
0 0.65662069 0.7997931 0.65937931 0.80255172 0.66406897 0.80531034 0.668 0.80689655 0.67144828 0.80868966 0.67482759 0.81034483 0.68158621 0.81241379 0.68813793 0.81413793 0.69213793 0.81393103 0.69648276 0.81213793 0.69751724 0.81013793 0.69627586 0.80793103 0.69317241 0.80675862 0.68724138 0.80593103 0.68227586 0.80551724 0.67627586 0.80496552 0.67137931 0.80372414 0.66689655 0.80241379 0.66248276 0.79951724 0.66048276 0.7977931 0.65862069 0.79682759 0.65731034 0.79834483
0 0.64972414 0.9042069 0.65096552 0.90737931 0.65268966 0.9102069 0.65468966 0.91358621 0.65675862 0.91675862 0.65744828 0.91951724 0.65751724 0.92310345 0.65848276 0.92627586 0.66158621 0.92737931 0.6642069 0.92737931 0.6662069 0.92537931 0.66613793 0.92317241 0.664 0.92075862 0.66206897 0.91917241 0.66048276 0.91606897 0.6582069 0.91206897 0.65668966 0.90813793 0.65537931 0.90531034 0.65317241 0.90289655 0.65131034 0.90117241 0.64986207 0.90262069
0 0.75868966 0.91593103 0.76103448 0.91648276 0.76434483 0.916 0.76682759 0.91489655 0.768 0.916 0.76986207 0.91813793 0.77144828 0.92068966 0.77324138 0.924 0.77434483 0.92641379 0.77441379 0.93075862 0.77344828 0.93662069 0.7722069 0.94193103 0.77089655 0.94434483 0.77027586 0.94710345 0.77172414 0.94882759 0.77393103 0.94862069 0.7757931 0.94696552 0.77406897 0.946 0.77393103 0.9442069 0.77544828 0.94068966 0.77696552 0.93675862 0.778 0.93206897 0.77848276 0.92517241 0.77703448 0.92131034 0.77386207 0.91544828 0.77062069 0.91137931 0.76737931 0.90848276 0.7662069 0.90889655 0.76448276 0.91062069 0.76268966 0.91234483 0.76055172 0.91351724
0 0.75668966 0.79006897 0.75958621 0.78972414 0.76131034 0.78848276 0.76068966 0.78675862 0.75737931 0.78593103 0.75462069 0.78668966 0.75303448 0.78813793 0.75289655 0.79068966 0.7537931 0.79310345 0.75558621 0.79496552 0.75572414 0.79310345 0.75586207 0.79144828
0 0.79641379 0.65613793 0.79841379 0.66055172 0.79986207 0.66317241 0.80041379 0.66696552 0.79958621 0.67075862 0.79868966 0.67393103 0.7982069 0.67648276 0.798 0.68048276 0.79868966 0.68406897 0.80137931 0.68475862 0.80324138 0.6837931 0.80296552 0.68144828 0.80296552 0.67841379 0.8042069 0.67482759 0.80482759 0.67048276 0.80413793 0.66572414 0.804 0.66248276 0.80441379 0.65903448 0.80324138 0.65827586 0.802 0.65648276 0.80068966 0.65365517 0.79951724 0.65172414 0.79751724 0.65103448 0.796 0.65110345 0.79503448 0.65324138
0 0.81689655 0.53868966 0.81965517 0.54124138 0.82455172 0.5422069 0.83131034 0.54386207 0.83703448 0.54572414 0.84082759 0.54641379 0.84275862 0.54655172 0.8397931 0.54496552 0.83627586 0.54344828 0.83172414 0.54137931 0.82724138 0.54013793 0.82255172 0.53813793 0.81910345 0.53724138 0.81675862 0.53731034
0 0.78655172 0.39268966 0.78993103 0.39351724 0.79317241 0.39351724 0.79531034 0.3917931 0.79537931 0.38931034 0.79358621 0.38675862 0.79241379 0.38496552 0.79117241 0.38275862 0.79068966 0.38062069 0.79013793 0.37986207 0.78813793 0.38131034 0.78806897 0.38365517 0.78910345 0.38710345 0.78951724 0.38903448 0.78827586 0.38944828 0.7862069 0.3902069 0.78572414 0.39186207
0 0.7862069 0.29344828 0.78972414 0.29296552 0.79496552 0.29151724 0.79875862 0.28931034 0.80262069 0.28531034 0.80544828 0.28110345 0.80655172 0.27758621 0.80717241 0.27344828 0.80558621 0.27062069 0.80427586 0.27103448 0.80241379 0.27241379 0.80137931 0.27627586 0.79993103 0.28075862 0.7977931 0.28489655 0.79303448 0.28786207 0.78848276 0.28889655 0.7857931 0.29034483 0.78413793 0.29255172 0.78482759 0.2937931
0 0.78358621 0.13475862 0.79158621 0.13255172 0.79986207 0.12993103 0.80682759 0.12793103 0.81337931 0.12593103 0.81744828 0.12462069 0.82268966 0.12344828 0.82993103 0.12296552 0.83827586 0.12172414 0.84427586 0.11965517 0.84806897 0.11724138 0.84882759 0.11496552 0.84758621 0.11262069 0.84351724 0.11096552 0.83786207 0.11131034 0.8337931 0.11193103 0.82937931 0.11372414 0.82468966 0.1157931 0.82089655 0.11848276 0.81889655 0.11972414 0.81482759 0.12165517 0.81048276 0.12296552 0.80331034 0.12496552 0.79682759 0.12668966 0.79372414 0.12744828 0.79082759 0.12641379 0.78875862 0.12593103 0.788 0.12737931 0.78882759 0.12882759 0.78517241 0.12924138 0.78151724 0.13013793 0.77958621 0.13137931 0.77896552 0.13331034 0.78075862 0.13448276
0 0.89593103 0.158 0.89958621 0.156 0.90427586 0.15386207 0.90531034 0.1517931 0.90827586 0.14944828 0.91055172 0.14868966 0.91448276 0.1462069 0.92241379 0.14151724 0.92786207 0.14006897 0.9322069 0.13937931 0.93703448 0.13772414 0.94034483 0.13586207 0.94165517 0.13386207 0.942 0.13 0.94103448 0.1282069 0.938 0.12765517 0.9362069 0.12848276 0.93627586 0.13055172 0.93358621 0.13268966 0.93172414 0.13358621 0.92986207 0.13393103 0.92627586 0.13455172 0.92358621 0.13524138 0.92103448 0.13648276 0.91717241 0.13937931 0.91448276 0.14124138 0.91172414 0.14158621 0.9102069 0.14317241 0.90937931 0.14475862 0.9057931 0.14710345 0.90317241 0.14834483 0.89993103 0.15048276 0.898 0.1517931 0.89634483 0.15255172 0.89510345 0.15324138 0.894 0.15489655 0.89386207 0.15696552 0.89475862 0.15827586
0 0.87255172 0.29413793 0.8777931 0.29310345 0.88234483 0.29096552 0.88524138 0.28793103 0.88813793 0.28372414 0.88944828 0.27986207 0.89034483 0.27641379 0.88972414 0.274 0.88910345 0.272 0.89006897 0.27075862 0.89 0.26993103 0.88813793 0.27006897 0.88544828 0.27186207 0.88448276 0.27517241 0.88475862 0.27924138 0.88386207 0.28234483 0.88227586 0.2857931 0.88013793 0.28751724 0.87675862 0.28855172 0.8737931 0.28868966 0.87158621 0.28855172 0.87055172 0.2897931 0.86924138 0.29041379 0.86641379 0.29137931 0.86565517 0.29324138 0.8682069 0.29372414 0.87096552 0.294
0 0.91268966 0.38110345 0.91834483 0.37993103 0.92172414 0.37806897 0.92565517 0.3762069 0.92627586 0.3742069 0.92703448 0.37124138 0.92744828 0.36910345 0.9257931 0.36717241 0.92310345 0.36648276 0.91924138 0.36717241 0.92089655 0.36841379 0.92262069 0.37013793 0.92296552 0.37186207 0.922 0.3737931 0.91951724 0.37462069 0.91710345 0.3757931 0.91468966 0.37682759 0.91255172 0.37786207 0.91137931 0.37937931 0.9117931 0.38082759
0 0.90455172 0.70806897 0.90710345 0.7102069 0.91317241 0.71337931 0.92110345 0.71551724 0.92724138 0.71648276 0.93213793 0.71586207 0.93765517 0.714 0.94013793 0.71165517 0.9417931 0.71117241 0.9477931 0.71144828 0.95103448 0.71089655 0.9502069 0.70896552 0.94717241 0.706 0.94544828 0.70565517 0.94248276 0.70655172 0.93703448 0.70586207 0.93172414 0.7057931 0.92517241 0.70406897 0.92 0.7037931 0.91468966 0.70344828 0.90951724 0.70427586 0.90537931 0.70517241 0.90372414 0.70606897
0 0.90806897 0.91841379 0.91027586 0.92144828 0.91255172 0.92468966 0.91524138 0.92958621 0.91682759 0.93310345 0.91951724 0.93944828 0.92131034 0.94413793 0.92324138 0.95055172 0.92344828 0.95537931 0.92468966 0.96234483 0.92703448 0.96951724 0.93006897 0.97158621 0.9317931 0.96868966 0.93227586 0.96351724 0.9317931 0.956 0.93006897 0.94889655 0.92606897 0.94337931 0.92351724 0.94 0.92103448 0.93551724 0.91910345 0.93006897 0.91724138 0.92496552 0.91544828 0.92055172 0.9142069 0.9177931 0.91110345 0.91489655 0.90862069 0.91482759 0.90703448 0.91648276
