# Supplementary material for: VanillaNet-YOLOv8 segment: detection of nano-iron oxide regulation on rice seedling growth vitality under salt stress
Source: Front Plant Sci. 2025 Sep 17;16:1631279. doi: 10.3389/fpls.2025.1631279 (PMC12484053; doi:10.3389/fpls.2025.1631279)
Supplement: Supplementary file 5 [file DataSheet5.zip › label/train/1000-2024-3-18-20-57-48.txt]

0 0.104 0.26117241 0.10531034 0.26344828 0.10931034 0.26482759 0.11427586 0.26475862 0.12027586 0.26489655 0.12758621 0.26475862 0.13289655 0.26510345 0.14013793 0.2657931 0.14731034 0.266 0.14965517 0.26544828 0.15027586 0.26324138 0.1477931 0.26213793 0.14448276 0.26165517 0.14165517 0.26186207 0.13772414 0.2622069 0.13317241 0.26206897 0.13075862 0.26117241 0.12848276 0.25972414 0.126 0.25862069 0.122 0.25855172 0.11882759 0.25882759 0.11427586 0.25924138 0.11082759 0.25958621 0.10889655 0.25958621 0.10744828 0.25848276 0.10489655 0.25862069 0.104 0.2602069
0 0.09489655 0.41606897 0.09717241 0.41275862 0.10055172 0.41062069 0.10537931 0.40882759 0.10937931 0.40765517 0.11406897 0.40737931 0.12013793 0.40765517 0.12427586 0.40813793 0.12993103 0.40772414 0.13193103 0.406 0.13206897 0.40393103 0.12944828 0.40331034 0.12593103 0.40331034 0.12103448 0.40289655 0.11758621 0.40193103 0.11613793 0.402 0.11186207 0.40268966 0.10627586 0.40310345 0.1017931 0.40337931 0.09862069 0.40296552 0.09613793 0.40248276 0.09372414 0.40386207 0.09172414 0.40793103 0.09082759 0.41206897 0.09027586 0.41503448 0.09131034 0.41689655 0.09324138 0.41731034
0 0.14186207 0.49675862 0.14172414 0.49386207 0.14324138 0.49151724 0.14537931 0.49117241 0.14751724 0.49241379 0.14744828 0.49593103 0.1457931 0.50006897 0.14434483 0.50310345 0.14393103 0.50634483 0.14337931 0.50841379 0.14144828 0.51165517 0.13834483 0.51255172 0.13682759 0.51075862 0.13593103 0.5077931 0.13655172 0.50524138 0.13841379 0.50213793 0.1402069 0.49944828 0.14131034 0.49765517
0 0.11041379 0.80006897 0.11310345 0.79744828 0.11648276 0.79613793 0.11917241 0.79537931 0.1217931 0.7942069 0.12317241 0.79268966 0.12372414 0.79068966 0.12365517 0.78910345 0.12137931 0.78889655 0.11855172 0.79055172 0.11517241 0.79255172 0.11241379 0.79434483 0.10917241 0.7962069 0.10710345 0.79758621 0.10344828 0.79944828 0.10131034 0.8002069 0.09917241 0.802 0.09737931 0.80462069 0.09931034 0.80537931 0.10144828 0.80441379 0.1042069 0.80524138 0.10634483 0.80393103 0.10793103 0.802 0.10917241 0.80041379
0 0.14648276 0.91386207 0.14731034 0.91634483 0.14765517 0.92144828 0.14648276 0.9257931 0.14593103 0.92772414 0.14441379 0.92993103 0.14365517 0.93289655 0.1437931 0.93551724 0.14427586 0.93737931 0.14462069 0.94 0.14365517 0.94131034 0.14489655 0.94365517 0.14593103 0.94468966 0.14806897 0.9437931 0.15013793 0.9417931 0.15131034 0.94048276 0.15165517 0.93793103 0.15144828 0.93537931 0.15096552 0.93193103 0.15055172 0.92944828 0.15034483 0.92510345 0.15068966 0.92248276 0.152 0.91772414 0.15227586 0.91406897 0.15248276 0.90993103 0.15344828 0.9082069 0.15234483 0.90703448 0.15027586 0.90710345 0.14834483 0.90889655 0.14710345 0.91131034
0 0.25765517 0.91096552 0.26241379 0.90537931 0.26606897 0.90137931 0.26958621 0.89696552 0.27213793 0.8937931 0.2742069 0.88965517 0.27593103 0.88731034 0.27751724 0.88703448 0.278 0.88875862 0.27696552 0.89503448 0.27448276 0.89924138 0.27103448 0.90234483 0.26682759 0.90689655 0.26337931 0.91117241 0.2597931 0.91558621 0.25413793 0.92193103 0.25137931 0.92517241 0.24889655 0.92758621 0.24862069 0.93 0.24841379 0.93172414 0.24489655 0.9337931 0.24110345 0.93531034 0.23813793 0.93731034 0.23517241 0.94234483 0.23255172 0.94551724 0.22868966 0.94648276 0.22537931 0.94648276 0.22234483 0.94510345 0.22055172 0.94372414 0.22 0.94096552 0.22131034 0.93806897 0.22489655 0.93841379 0.2277931 0.93786207 0.23186207 0.93565517 0.23655172 0.93317241 0.24103448 0.93041379 0.24482759 0.92662069 0.24834483 0.9222069 0.25137931 0.91848276 0.25434483 0.91468966
0 0.26903448 0.79586207 0.27386207 0.7957931 0.27972414 0.796 0.28441379 0.79503448 0.2877931 0.79296552 0.28937931 0.79068966 0.2902069 0.78841379 0.2897931 0.78675862 0.28889655 0.78724138 0.2862069 0.78972414 0.28351724 0.79206897 0.28041379 0.79275862 0.2762069 0.79289655 0.27186207 0.79296552 0.26882759 0.79296552 0.26710345 0.7937931 0.2677931 0.79551724
0 0.25993103 0.67213793 0.26586207 0.67331034 0.27282759 0.67213793 0.27641379 0.67075862 0.28172414 0.66931034 0.28510345 0.66744828 0.28917241 0.66606897 0.29137931 0.664 0.29241379 0.66062069 0.29103448 0.65868966 0.28931034 0.65882759 0.28731034 0.66144828 0.28641379 0.66337931 0.28344828 0.66517241 0.28082759 0.666 0.27655172 0.66662069 0.27241379 0.66703448 0.26965517 0.66696552 0.26558621 0.66641379 0.26275862 0.66655172 0.26013793 0.66717241 0.25841379 0.66917241 0.25848276 0.67117241
0 0.23551724 0.50151724 0.23593103 0.50427586 0.23724138 0.50751724 0.23786207 0.50993103 0.23772414 0.5122069 0.23793103 0.51441379 0.2402069 0.51489655 0.24151724 0.51351724 0.24158621 0.51055172 0.24137931 0.50689655 0.24082759 0.50358621 0.23993103 0.50034483 0.23813793 0.49813793 0.23627586 0.49786207 0.23482759 0.49944828
0 0.25365517 0.41372414 0.25806897 0.41055172 0.26413793 0.40648276 0.26848276 0.40213793 0.27289655 0.3977931 0.27586207 0.39372414 0.27937931 0.39068966 0.28117241 0.39268966 0.28062069 0.39572414 0.27813793 0.39875862 0.27537931 0.4002069 0.27213793 0.40331034 0.2697931 0.40544828 0.27 0.40765517 0.26958621 0.40868966 0.26731034 0.4082069 0.26482759 0.40924138 0.262 0.41110345 0.25951724 0.41372414 0.25758621 0.41551724 0.25468966 0.41655172 0.25310345 0.41489655
0 0.27082759 0.26889655 0.27482759 0.26565517 0.27951724 0.26055172 0.28234483 0.2562069 0.28524138 0.252 0.28668966 0.24882759 0.28751724 0.24482759 0.28724138 0.24172414 0.28537931 0.24082759 0.28282759 0.24165517 0.27986207 0.24372414 0.27827586 0.24634483 0.27641379 0.24986207 0.27634483 0.25468966 0.27655172 0.25751724 0.2757931 0.25875862 0.27406897 0.25910345 0.27275862 0.26089655 0.27282759 0.26324138 0.27144828 0.264 0.26868966 0.26510345 0.26744828 0.26668966 0.26786207 0.26875862 0.27013793 0.26958621
0 0.26117241 0.0577931 0.2622069 0.06124138 0.26427586 0.06544828 0.26634483 0.06841379 0.2682069 0.07027586 0.26848276 0.07441379 0.26786207 0.08075862 0.26696552 0.08468966 0.26586207 0.08634483 0.266 0.09055172 0.26855172 0.09262069 0.27034483 0.09262069 0.27193103 0.09110345 0.27241379 0.08758621 0.27268966 0.08227586 0.27186207 0.07365517 0.27158621 0.0697931 0.27351724 0.06634483 0.27448276 0.0622069 0.27337931 0.05737931 0.27110345 0.05434483 0.26834483 0.05165517 0.26634483 0.05 0.26482759 0.04993103 0.26310345 0.05282759 0.26124138 0.05503448
0 0.41393103 0.11744828 0.41841379 0.11765517 0.42172414 0.11737931 0.42551724 0.11848276 0.42841379 0.11986207 0.42972414 0.12213793 0.43117241 0.12406897 0.43324138 0.12406897 0.43386207 0.12158621 0.43248276 0.11855172 0.43062069 0.11689655 0.42744828 0.11524138 0.42448276 0.11427586 0.42048276 0.114 0.416 0.11468966 0.41317241 0.11565517 0.41275862 0.11710345
0 0.39937931 0.26965517 0.40206897 0.27165517 0.40517241 0.272 0.40731034 0.27103448 0.40786207 0.26937931 0.40675862 0.268 0.40372414 0.26744828 0.40103448 0.26786207 0.39841379 0.26903448
0 0.38206897 0.39675862 0.38434483 0.39641379 0.38703448 0.3962069 0.38924138 0.39675862 0.39089655 0.39558621 0.39075862 0.39455172 0.38889655 0.39496552 0.38717241 0.39427586 0.38537931 0.39262069 0.38344828 0.39041379 0.38255172 0.38875862 0.38117241 0.38937931 0.37931034 0.39103448 0.37772414 0.39227586 0.37786207 0.39462069 0.37882759 0.39675862 0.38034483 0.39717241
0 0.35634483 0.55441379 0.36041379 0.55193103 0.36289655 0.55 0.36924138 0.54862069 0.37565517 0.54758621 0.37958621 0.546 0.38248276 0.54475862 0.38337931 0.54317241 0.38068966 0.54234483 0.37565517 0.54296552 0.36951724 0.54482759 0.36448276 0.54531034 0.35951724 0.54544828 0.35441379 0.54565517 0.35027586 0.54572414 0.34675862 0.54717241 0.34510345 0.54965517 0.346 0.55234483 0.34917241 0.55413793 0.35234483 0.55537931
0 0.40682759 0.66758621 0.40737931 0.66441379 0.4082069 0.66262069 0.40931034 0.66372414 0.40944828 0.666 0.41 0.66682759 0.41137931 0.66724138 0.41234483 0.66917241 0.41110345 0.67165517 0.40889655 0.67268966 0.40675862 0.67082759 0.40634483 0.66903448
0 0.40034483 0.78344828 0.40206897 0.78386207 0.40358621 0.784 0.40365517 0.78268966 0.40234483 0.78131034 0.40041379 0.77931034 0.39958621 0.77965517 0.39937931 0.78255172
0 0.49193103 0.86075862 0.49662069 0.86186207 0.50131034 0.86331034 0.5062069 0.86489655 0.51255172 0.8662069 0.51531034 0.866 0.51786207 0.86462069 0.51806897 0.86331034 0.51537931 0.86310345 0.51172414 0.86303448 0.50765517 0.86227586 0.50406897 0.86124138 0.50062069 0.86013793 0.49655172 0.85931034 0.49275862 0.85931034 0.49082759 0.85944828 0.48986207 0.86055172
0 0.51689655 0.79331034 0.51806897 0.79634483 0.52055172 0.80255172 0.52303448 0.80675862 0.52613793 0.81117241 0.53055172 0.81986207 0.53386207 0.82475862 0.53524138 0.82827586 0.53744828 0.83372414 0.5397931 0.83737931 0.54531034 0.8417931 0.55013793 0.84496552 0.55406897 0.84634483 0.55717241 0.84641379 0.55758621 0.84413793 0.55544828 0.84082759 0.55096552 0.83758621 0.54724138 0.83475862 0.54337931 0.83082759 0.53958621 0.82558621 0.53558621 0.82006897 0.53158621 0.81372414 0.52806897 0.80786207 0.52496552 0.8017931 0.52262069 0.79689655 0.51965517 0.79262069 0.51827586 0.79103448 0.51703448 0.79158621
0 0.51655172 0.65593103 0.51841379 0.65682759 0.52027586 0.65648276 0.52117241 0.65593103 0.522 0.65510345 0.52082759 0.65372414 0.51910345 0.65303448 0.51710345 0.65303448 0.51627586 0.65372414
0 0.47593103 0.55482759 0.47634483 0.55206897 0.47531034 0.55006897 0.47337931 0.54958621 0.47151724 0.55124138 0.47103448 0.55372414 0.47110345 0.55565517 0.47262069 0.55627586 0.47434483 0.5562069
0 0.51724138 0.52289655 0.52041379 0.52503448 0.52572414 0.52731034 0.5302069 0.52834483 0.53696552 0.5297931 0.54075862 0.5297931 0.54434483 0.52793103 0.54586207 0.52558621 0.54641379 0.52289655 0.54544828 0.52 0.54365517 0.51855172 0.54055172 0.51917241 0.53786207 0.52068966 0.53544828 0.52151724 0.53151724 0.52365517 0.52841379 0.52351724 0.526 0.52255172 0.522 0.52075862 0.51917241 0.51924138 0.51744828 0.51917241 0.51593103 0.52013793 0.51641379 0.52241379
0 0.538 0.39751724 0.54068966 0.39848276 0.54289655 0.39951724 0.54296552 0.40103448 0.54227586 0.40448276 0.54089655 0.40875862 0.54 0.41082759 0.54193103 0.4097931 0.5437931 0.40696552 0.54517241 0.40372414 0.54627586 0.40096552 0.54717241 0.39868966 0.54737931 0.39627586 0.54565517 0.39468966 0.54310345 0.39393103 0.53937931 0.39393103 0.53744828 0.39482759 0.53717241 0.39648276
0 0.55089655 0.26937931 0.55075862 0.26655172 0.55151724 0.26434483 0.55337931 0.26503448 0.55434483 0.26737931 0.55434483 0.27048276 0.55303448 0.27462069 0.5522069 0.2777931 0.55372414 0.27896552 0.55627586 0.27917241 0.55724138 0.27986207 0.55662069 0.28137931 0.55717241 0.28303448 0.55634483 0.28351724 0.55448276 0.28296552 0.55131034 0.28282759 0.54703448 0.28227586 0.54703448 0.28034483 0.54910345 0.27772414 0.5502069 0.27572414 0.55055172 0.27275862 0.55082759 0.27124138
0 0.5182069 0.11296552 0.52048276 0.10882759 0.52268966 0.10365517 0.5242069 0.10124138 0.52613793 0.09972414 0.52993103 0.09765517 0.53289655 0.09572414 0.53551724 0.09351724 0.53710345 0.092 0.53744828 0.08882759 0.5362069 0.08744828 0.53337931 0.08731034 0.532 0.08786207 0.528 0.09027586 0.526 0.09317241 0.52331034 0.0962069 0.52131034 0.09903448 0.51965517 0.10241379 0.51765517 0.10537931 0.51565517 0.10958621 0.51455172 0.11255172 0.514 0.11537931 0.51531034 0.11744828 0.51758621 0.11668966 0.51862069 0.11510345
0 0.64993103 0.10531034 0.65241379 0.10248276 0.65724138 0.10075862 0.66165517 0.09841379 0.66475862 0.09593103 0.66896552 0.09213793 0.67303448 0.0877931 0.67786207 0.08365517 0.68241379 0.08089655 0.68806897 0.07903448 0.69186207 0.07558621 0.69296552 0.07337931 0.69413793 0.07 0.69317241 0.06627586 0.69034483 0.06675862 0.68931034 0.068 0.68882759 0.06951724 0.68689655 0.07013793 0.68496552 0.07082759 0.68206897 0.07365517 0.68013793 0.07675862 0.67786207 0.0797931 0.67586207 0.08227586 0.6722069 0.08496552 0.66848276 0.08793103 0.6642069 0.09075862 0.6602069 0.09337931 0.65531034 0.09634483 0.65172414 0.09813793 0.64910345 0.10062069 0.64655172 0.10296552 0.64565517 0.10531034 0.64662069 0.10710345 0.6482069 0.10689655
0 0.66544828 0.22448276 0.66613793 0.2282069 0.66813793 0.23186207 0.67006897 0.23531034 0.67089655 0.23765517 0.67089655 0.2402069 0.67041379 0.24331034 0.66903448 0.24862069 0.6677931 0.25510345 0.668 0.2597931 0.66758621 0.26358621 0.66793103 0.26537931 0.67041379 0.26503448 0.67289655 0.26289655 0.67455172 0.26041379 0.67468966 0.25662069 0.67434483 0.25324138 0.67455172 0.24675862 0.67572414 0.24455172 0.67744828 0.24248276 0.67675862 0.23924138 0.67572414 0.23544828 0.67593103 0.22924138 0.67696552 0.22303448 0.67655172 0.22027586 0.6737931 0.21827586 0.67110345 0.21848276 0.66751724 0.21958621 0.666 0.22137931 0.66496552 0.22358621
0 0.65468966 0.37648276 0.65882759 0.37427586 0.66324138 0.37406897 0.66717241 0.37462069 0.67062069 0.37551724 0.67558621 0.37855172 0.67917241 0.37986207 0.6822069 0.3797931 0.6817931 0.37772414 0.67993103 0.37531034 0.67758621 0.37331034 0.67317241 0.37206897 0.66868966 0.37124138 0.66551724 0.37075862 0.66062069 0.37103448 0.65682759 0.37144828 0.65337931 0.37248276 0.65241379 0.37503448 0.65310345 0.37662069
0 0.67124138 0.52344828 0.67393103 0.5262069 0.67751724 0.53041379 0.68117241 0.53572414 0.68351724 0.53944828 0.68551724 0.54344828 0.68696552 0.54641379 0.69027586 0.55055172 0.69482759 0.55324138 0.69793103 0.55289655 0.69944828 0.55013793 0.69889655 0.54675862 0.69703448 0.54331034 0.69441379 0.54027586 0.69282759 0.53841379 0.6902069 0.53717241 0.68565517 0.53531034 0.68317241 0.53172414 0.68041379 0.52765517 0.67834483 0.5237931 0.67634483 0.52137931 0.67386207 0.52068966 0.67186207 0.52124138 0.67131034 0.52241379
0 0.64751724 0.67531034 0.65213793 0.6777931 0.65827586 0.67937931 0.66468966 0.68075862 0.67344828 0.6822069 0.68241379 0.684 0.68689655 0.6842069 0.69275862 0.68413793 0.69593103 0.68406897 0.69668966 0.68144828 0.69496552 0.67993103 0.69068966 0.67951724 0.68137931 0.67841379 0.67406897 0.67827586 0.66482759 0.67696552 0.65889655 0.676 0.65296552 0.67413793 0.65068966 0.67248276 0.64813793 0.67234483 0.64710345 0.67393103
0 0.656 0.79951724 0.66034483 0.80241379 0.66517241 0.804 0.66965517 0.80565517 0.67193103 0.80744828 0.67468966 0.81055172 0.68041379 0.81241379 0.68627586 0.81441379 0.69324138 0.81475862 0.69634483 0.81303448 0.69675862 0.81013793 0.69475862 0.80744828 0.69151724 0.80606897 0.68689655 0.8057931 0.67855172 0.80482759 0.67137931 0.80275862 0.66572414 0.80089655 0.66131034 0.79855172 0.65951724 0.79731034 0.65696552 0.79689655 0.65586207 0.79834483
0 0.64937931 0.90386207 0.65317241 0.91255172 0.65641379 0.91710345 0.65710345 0.91937931 0.65758621 0.92103448 0.65765517 0.9237931 0.65882759 0.92744828 0.66013793 0.92924138 0.66455172 0.92868966 0.66627586 0.92648276 0.66475862 0.9237931 0.66282759 0.92158621 0.66103448 0.91972414 0.65882759 0.9157931 0.65682759 0.91206897 0.6562069 0.90889655 0.65393103 0.90434483 0.65248276 0.90275862 0.65027586 0.90186207 0.64917241 0.90234483
0 0.75848276 0.91655172 0.76234483 0.91655172 0.76475862 0.91524138 0.76634483 0.91475862 0.76903448 0.91662069 0.77110345 0.91958621 0.77344828 0.92413793 0.77475862 0.92882759 0.774 0.93551724 0.77213793 0.94151724 0.77165517 0.94406897 0.77027586 0.94737931 0.77006897 0.95 0.77206897 0.94931034 0.77406897 0.94524138 0.77586207 0.94048276 0.77710345 0.93565517 0.77806897 0.92813793 0.77724138 0.92227586 0.77544828 0.91882759 0.77241379 0.91462069 0.77 0.9117931 0.76731034 0.9097931 0.766 0.90917241 0.76482759 0.90958621 0.76289655 0.9122069 0.7622069 0.91282759 0.76013793 0.91427586 0.758 0.91510345 0.75655172 0.91613793
0 0.756 0.79103448 0.75944828 0.7902069 0.76062069 0.78827586 0.75917241 0.78696552 0.756 0.78682759 0.75365517 0.7877931 0.75331034 0.78993103 0.75441379 0.79096552
0 0.79517241 0.65593103 0.79703448 0.6602069 0.79841379 0.66510345 0.79868966 0.66841379 0.79717241 0.67165517 0.79627586 0.67496552 0.79613793 0.6777931 0.79586207 0.68034483 0.79441379 0.68331034 0.79489655 0.68668966 0.79586207 0.68744828 0.79841379 0.68703448 0.79972414 0.68455172 0.79993103 0.68096552 0.80172414 0.67737931 0.80262069 0.67365517 0.80303448 0.66917241 0.80310345 0.66572414 0.80241379 0.66275862 0.80351724 0.66068966 0.80303448 0.65862069 0.8017931 0.6582069 0.80062069 0.65558621 0.79931034 0.65358621 0.79855172 0.65158621 0.79641379 0.65117241 0.79434483 0.652 0.79462069 0.654
0 0.78772414 0.38565517 0.78737931 0.382 0.78855172 0.38062069 0.79165517 0.38213793 0.79303448 0.3857931 0.79351724 0.38793103 0.79489655 0.38793103 0.79441379 0.38993103 0.79524138 0.3917931 0.79427586 0.39317241 0.792 0.39289655 0.78944828 0.39317241 0.78662069 0.39213793 0.78593103 0.39027586 0.78765517 0.38924138 0.78855172 0.38786207
0 0.78765517 0.29282759 0.79296552 0.29103448 0.7962069 0.28868966 0.79931034 0.28606897 0.80234483 0.28317241 0.80489655 0.27793103 0.80627586 0.27296552 0.80641379 0.26917241 0.80413793 0.26813793 0.8022069 0.26965517 0.80096552 0.27331034 0.80013793 0.27765517 0.79813793 0.282 0.79482759 0.28572414 0.79041379 0.288 0.78648276 0.28993103 0.78406897 0.29151724 0.78468966 0.29365517 0.7862069 0.29358621
0 0.78758621 0.13344828 0.79565517 0.13151724 0.80558621 0.12917241 0.81441379 0.12724138 0.82172414 0.12496552 0.82758621 0.12289655 0.83724138 0.12158621 0.8442069 0.11937931 0.84972414 0.11793103 0.85213793 0.11986207 0.85503448 0.12 0.8557931 0.11710345 0.85324138 0.1142069 0.85089655 0.11248276 0.84682759 0.11089655 0.84117241 0.11075862 0.83572414 0.11151724 0.83110345 0.11337931 0.82689655 0.11551724 0.82289655 0.11848276 0.8202069 0.12117241 0.81406897 0.12282759 0.80641379 0.12468966 0.79951724 0.12655172 0.79496552 0.12737931 0.79365517 0.12586207 0.79082759 0.12537931 0.78931034 0.12710345 0.78772414 0.12868966 0.78275862 0.12993103 0.77937931 0.13110345 0.77855172 0.1322069 0.77896552 0.13393103 0.78068966 0.13468966 0.78324138 0.1342069 0.78648276 0.1337931
0 0.90324138 0.70841379 0.90903448 0.71124138 0.91324138 0.71193103 0.91827586 0.71517241 0.92248276 0.71593103 0.92855172 0.71544828 0.93531034 0.71441379 0.93834483 0.71303448 0.93924138 0.71131034 0.94434483 0.71096552 0.94882759 0.71110345 0.94951724 0.7097931 0.94793103 0.70737931 0.94565517 0.706 0.94234483 0.70675862 0.94117241 0.70689655 0.936 0.70662069 0.93062069 0.70565517 0.92441379 0.70393103 0.91875862 0.70289655 0.91241379 0.70289655 0.90524138 0.70331034 0.90248276 0.70358621 0.90144828 0.7037931 0.90262069 0.70565517
0 0.91448276 0.38131034 0.91944828 0.37993103 0.92537931 0.37744828 0.92951724 0.3742069 0.92896552 0.37089655 0.92772414 0.36758621 0.92627586 0.36551724 0.92372414 0.36413793 0.92131034 0.36441379 0.9197931 0.36641379 0.92137931 0.36862069 0.9237931 0.36965517 0.92406897 0.37158621 0.92206897 0.37386207 0.91931034 0.37524138 0.91696552 0.37593103 0.91413793 0.37731034 0.91186207 0.37855172 0.91075862 0.37972414 0.91151724 0.38137931 0.91282759 0.38137931
0 0.87055172 0.29434483 0.87572414 0.29365517 0.88117241 0.29206897 0.88544828 0.29027586 0.88882759 0.28703448 0.89137931 0.28324138 0.89282759 0.28034483 0.89310345 0.27689655 0.89158621 0.27462069 0.89013793 0.27365517 0.88862069 0.27448276 0.88848276 0.27675862 0.88724138 0.28089655 0.88627586 0.28337931 0.8842069 0.2862069 0.88262069 0.28786207 0.88034483 0.28917241 0.87627586 0.28958621 0.87351724 0.28903448 0.8722069 0.28813793 0.87103448 0.28917241 0.86965517 0.29082759 0.86786207 0.29137931 0.86689655 0.29282759 0.86862069 0.29413793
0 0.898 0.15689655 0.90393103 0.15351724 0.908 0.15068966 0.91434483 0.14703448 0.91986207 0.14337931 0.92496552 0.14075862 0.93344828 0.13855172 0.93806897 0.13717241 0.94358621 0.13503448 0.94558621 0.13317241 0.94648276 0.13075862 0.94489655 0.12765517 0.94365517 0.12662069 0.942 0.12744828 0.9417931 0.13013793 0.93896552 0.13131034 0.93503448 0.13193103 0.92986207 0.13351724 0.92531034 0.13551724 0.92172414 0.1382069 0.9197931 0.13993103 0.91751724 0.14144828 0.91441379 0.14324138 0.91096552 0.14503448 0.90813793 0.14675862 0.90455172 0.14910345 0.90103448 0.15055172 0.89813793 0.15296552 0.89551724 0.15427586 0.89337931 0.15503448 0.89303448 0.15751724 0.89496552 0.15806897 0.89703448 0.15744828
0 0.90724138 0.91806897 0.90896552 0.92110345 0.91186207 0.92537931 0.91455172 0.93034483 0.91675862 0.93427586 0.91834483 0.93827586 0.92068966 0.94296552 0.92275862 0.94827586 0.92351724 0.95034483 0.92482759 0.95786207 0.926 0.96510345 0.92744828 0.97075862 0.92896552 0.97489655 0.93075862 0.97551724 0.93268966 0.97365517 0.93413793 0.9682069 0.93303448 0.96144828 0.93186207 0.95662069 0.93041379 0.95213793 0.9277931 0.94710345 0.92531034 0.94331034 0.92365517 0.94124138 0.9202069 0.93475862 0.91710345 0.92910345 0.91510345 0.92282759 0.91324138 0.91813793 0.91124138 0.9157931 0.90855172 0.91503448 0.90737931 0.91641379
0 0.8182069 0.54027586 0.82193103 0.54186207 0.82751724 0.54358621 0.83462069 0.54551724 0.84075862 0.54751724 0.8437931 0.54834483 0.84510345 0.54862069 0.84317241 0.54675862 0.84103448 0.54558621 0.83531034 0.54337931 0.83117241 0.54206897 0.828 0.54048276 0.82413793 0.53924138 0.82124138 0.53813793 0.81848276 0.53772414 0.81744828 0.53903448
