# Supplementary material for: VanillaNet-YOLOv8 segment: detection of nano-iron oxide regulation on rice seedling growth vitality under salt stress
Source: Front Plant Sci. 2025 Sep 17;16:1631279. doi: 10.3389/fpls.2025.1631279 (PMC12484053; doi:10.3389/fpls.2025.1631279)
Supplement: Supplementary file 5 [file DataSheet5.zip › label/train/1000-2024-3-18-23-32-7.txt]

0 0.108 0.26234483 0.11234483 0.26227586 0.11889655 0.26241379 0.12551724 0.26282759 0.13268966 0.26344828 0.14158621 0.26475862 0.1457931 0.26475862 0.15006897 0.26448276 0.15089655 0.26282759 0.14944828 0.26082759 0.14482759 0.25986207 0.14137931 0.26068966 0.13793103 0.26062069 0.13303448 0.26048276 0.13068966 0.2602069 0.1282069 0.25882759 0.12503448 0.25662069 0.12006897 0.25496552 0.11606897 0.25524138 0.11158621 0.256 0.10537931 0.25668966 0.10393103 0.25731034 0.10331034 0.26 0.10468966 0.26193103 0.10641379 0.26241379
0 0.10296552 0.40358621 0.10834483 0.40117241 0.11089655 0.40075862 0.11524138 0.40075862 0.1177931 0.40082759 0.12282759 0.40282759 0.12717241 0.40455172 0.13075862 0.40496552 0.13324138 0.40372414 0.1322069 0.40165517 0.13013793 0.4 0.12510345 0.39793103 0.11931034 0.39627586 0.11448276 0.39496552 0.10896552 0.39475862 0.10634483 0.39372414 0.10475862 0.39282759 0.10289655 0.39503448 0.10034483 0.39875862 0.09951724 0.40158621 0.09986207 0.40393103 0.10117241 0.40427586
0 0.14262069 0.496 0.14282759 0.49310345 0.14331034 0.49124138 0.14648276 0.48972414 0.14875862 0.49096552 0.14834483 0.49427586 0.14772414 0.49696552 0.14537931 0.49972414 0.14531034 0.50193103 0.1462069 0.50351724 0.14551724 0.50627586 0.14441379 0.50848276 0.14262069 0.51041379 0.14137931 0.50924138 0.13931034 0.50627586 0.13765517 0.50441379 0.13848276 0.50234483 0.14034483 0.50048276 0.14151724 0.49875862 0.1422069 0.49751724
0 0.1057931 0.8022069 0.10917241 0.79834483 0.11089655 0.79662069 0.11358621 0.79551724 0.11710345 0.79475862 0.12068966 0.79365517 0.12337931 0.79206897 0.12613793 0.79041379 0.12668966 0.78896552 0.12482759 0.78724138 0.12255172 0.78696552 0.11993103 0.78862069 0.11655172 0.79062069 0.11351724 0.7922069 0.10972414 0.79386207 0.10648276 0.79482759 0.10213793 0.79627586 0.09972414 0.79786207 0.0982069 0.8 0.09841379 0.80206897 0.09910345 0.804 0.10282759 0.80365517 0.10441379 0.80324138
0 0.14848276 0.91317241 0.14882759 0.9077931 0.1502069 0.90613793 0.15213793 0.90551724 0.1537931 0.90710345 0.1537931 0.91041379 0.15337931 0.9157931 0.15296552 0.92255172 0.15248276 0.9282069 0.15317241 0.93213793 0.15468966 0.93593103 0.15496552 0.93917241 0.15317241 0.94144828 0.15144828 0.942 0.14848276 0.93937931 0.14668966 0.93606897 0.14641379 0.93241379 0.14724138 0.92917241 0.14855172 0.9257931 0.14868966 0.92268966 0.14868966 0.91848276 0.14855172 0.91524138
0 0.22551724 0.94765517 0.23117241 0.94551724 0.2357931 0.94144828 0.23744828 0.93848276 0.24096552 0.93565517 0.24365517 0.9342069 0.24772414 0.93303448 0.24896552 0.93131034 0.24889655 0.9282069 0.25096552 0.924 0.25648276 0.91875862 0.26006897 0.91448276 0.26427586 0.90917241 0.26806897 0.9042069 0.272 0.90062069 0.27482759 0.89758621 0.27655172 0.89558621 0.2777931 0.89344828 0.27841379 0.88931034 0.27903448 0.88655172 0.27765517 0.88537931 0.2757931 0.88717241 0.27406897 0.89055172 0.27137931 0.89441379 0.26772414 0.89910345 0.26262069 0.90544828 0.25848276 0.90993103 0.25151724 0.91924138 0.2462069 0.92634483 0.24137931 0.93 0.23593103 0.93324138 0.22875862 0.93689655 0.22124138 0.94034483 0.21917241 0.94255172 0.21910345 0.94489655 0.2202069 0.94689655 0.22282759 0.94751724
0 0.27062069 0.7962069 0.27662069 0.79531034 0.2822069 0.79544828 0.28565517 0.7937931 0.28896552 0.79151724 0.29062069 0.78806897 0.29110345 0.78613793 0.28910345 0.78572414 0.28724138 0.78696552 0.28572414 0.78931034 0.28358621 0.79144828 0.282 0.79213793 0.27931034 0.79227586 0.27544828 0.79282759 0.27268966 0.79275862 0.26896552 0.79317241 0.26793103 0.79393103 0.26862069 0.79586207
0 0.25696552 0.67193103 0.26255172 0.67255172 0.26758621 0.67158621 0.27193103 0.67068966 0.27517241 0.67013793 0.28193103 0.66841379 0.28558621 0.66641379 0.28993103 0.66344828 0.292 0.66158621 0.29248276 0.65875862 0.29124138 0.65682759 0.28931034 0.65710345 0.28772414 0.65931034 0.28634483 0.66131034 0.28372414 0.66386207 0.27986207 0.66613793 0.27496552 0.66682759 0.27075862 0.66689655 0.26606897 0.66648276 0.26275862 0.66586207 0.26006897 0.66641379 0.25765517 0.668 0.25668966 0.67048276
0 0.23462069 0.5002069 0.23613793 0.5042069 0.23710345 0.50710345 0.23813793 0.50910345 0.23903448 0.51344828 0.24048276 0.51406897 0.24262069 0.51303448 0.24206897 0.50875862 0.24117241 0.5037931 0.24006897 0.49924138 0.2382069 0.49731034 0.23586207 0.49724138 0.23413793 0.49841379
0 0.24696552 0.41827586 0.25310345 0.41406897 0.2597931 0.40986207 0.266 0.40586207 0.27075862 0.40344828 0.27503448 0.40013793 0.27937931 0.39668966 0.28103448 0.39365517 0.28151724 0.39193103 0.27958621 0.38986207 0.27744828 0.39117241 0.27572414 0.39337931 0.27413793 0.39544828 0.26924138 0.39937931 0.26406897 0.40310345 0.25917241 0.40613793 0.25386207 0.41 0.24986207 0.41268966 0.24648276 0.41468966 0.24337931 0.41413793 0.24268966 0.41475862 0.24296552 0.41703448 0.24441379 0.418 0.24606897 0.41910345
0 0.27255172 0.24544828 0.2717931 0.24248276 0.27358621 0.23751724 0.27524138 0.23386207 0.27786207 0.2322069 0.28 0.23268966 0.28117241 0.23441379 0.28158621 0.23834483 0.2822069 0.24427586 0.28034483 0.24841379 0.27855172 0.25089655 0.27841379 0.25531034 0.27675862 0.26048276 0.27351724 0.26468966 0.27068966 0.268 0.26951724 0.26827586 0.26786207 0.26462069 0.26903448 0.26268966 0.27103448 0.2597931 0.27255172 0.25724138 0.27406897 0.25358621 0.27455172 0.24937931 0.27393103 0.24668966
0 0.2662069 0.06103448 0.26813793 0.06558621 0.27041379 0.06896552 0.27172414 0.07096552 0.27172414 0.07434483 0.2702069 0.07875862 0.26889655 0.08213793 0.2677931 0.08517241 0.26731034 0.08965517 0.26786207 0.09268966 0.26993103 0.0937931 0.27193103 0.09331034 0.27344828 0.09 0.27393103 0.08655172 0.27475862 0.0817931 0.27551724 0.07737931 0.27613793 0.07344828 0.27641379 0.07006897 0.2777931 0.06731034 0.27986207 0.06393103 0.27951724 0.05944828 0.27758621 0.05724138 0.27455172 0.05413793 0.27282759 0.05213793 0.27110345 0.0522069 0.26862069 0.0542069 0.26682759 0.05751724
0 0.41524138 0.11372414 0.41951724 0.11406897 0.42510345 0.11489655 0.42875862 0.11703448 0.43 0.11841379 0.43068966 0.12062069 0.43213793 0.12268966 0.43393103 0.1222069 0.434 0.11868966 0.43303448 0.11524138 0.43131034 0.1137931 0.4282069 0.11206897 0.424 0.11089655 0.42103448 0.11062069 0.41606897 0.11144828 0.41337931 0.11227586 0.41310345 0.11324138
0 0.39924138 0.26868966 0.40275862 0.27006897 0.40475862 0.27124138 0.40696552 0.27096552 0.40862069 0.26924138 0.40758621 0.26737931 0.40586207 0.26682759 0.40324138 0.26696552 0.40048276 0.26731034 0.39862069 0.26786207
0 0.38275862 0.39558621 0.38517241 0.39544828 0.38868966 0.39565517 0.39124138 0.39717241 0.39248276 0.39675862 0.39317241 0.39455172 0.39351724 0.39331034 0.39103448 0.39393103 0.38903448 0.394 0.38703448 0.39227586 0.38455172 0.39165517 0.38275862 0.39172414 0.38151724 0.39089655 0.37993103 0.39110345 0.37896552 0.39365517 0.37910345 0.39655172 0.38089655 0.39641379
0 0.34441379 0.55186207 0.34813793 0.55255172 0.35282759 0.55275862 0.35834483 0.55165517 0.36013793 0.54965517 0.36531034 0.54772414 0.37303448 0.54613793 0.37924138 0.54544828 0.38282759 0.54365517 0.38489655 0.542 0.38586207 0.54117241 0.38186207 0.54124138 0.37758621 0.54206897 0.37331034 0.54289655 0.36772414 0.54434483 0.3622069 0.54572414 0.35703448 0.54627586 0.35337931 0.54537931 0.34827586 0.5457931 0.34448276 0.54662069 0.34248276 0.54882759 0.34241379 0.55082759
0 0.40627586 0.66482759 0.40682759 0.66993103 0.40875862 0.67082759 0.41048276 0.67013793 0.41213793 0.66882759 0.41241379 0.66648276 0.41041379 0.66551724 0.40931034 0.66462069 0.40951724 0.66344828 0.41082759 0.66255172 0.41068966 0.66110345 0.40944828 0.6602069 0.40737931 0.66124138 0.40675862 0.66296552
0 0.49241379 0.85931034 0.49724138 0.85972414 0.50110345 0.86110345 0.50393103 0.86234483 0.50958621 0.86517241 0.514 0.86544828 0.51827586 0.86503448 0.52131034 0.86372414 0.51958621 0.86213793 0.51586207 0.8622069 0.50986207 0.86165517 0.50565517 0.8602069 0.50268966 0.85951724 0.49951724 0.85841379 0.49586207 0.85758621 0.49275862 0.85765517 0.49137931 0.85875862
0 0.51731034 0.79358621 0.52013793 0.7982069 0.52289655 0.804 0.52517241 0.80689655 0.52855172 0.81062069 0.53310345 0.8182069 0.53586207 0.822 0.53772414 0.82572414 0.53834483 0.82910345 0.54096552 0.83372414 0.54510345 0.838 0.54958621 0.84234483 0.55386207 0.84448276 0.56110345 0.84627586 0.56324138 0.84517241 0.55944828 0.84006897 0.55634483 0.83793103 0.55241379 0.83482759 0.54793103 0.83165517 0.5442069 0.82703448 0.54027586 0.82227586 0.536 0.81613793 0.53282759 0.81075862 0.52793103 0.80289655 0.52572414 0.79896552 0.52296552 0.79475862 0.52006897 0.79048276 0.51848276 0.78937931 0.51744828 0.79034483 0.51737931 0.7922069
0 0.51765517 0.65544828 0.51993103 0.65586207 0.52193103 0.65482759 0.52358621 0.65365517 0.52186207 0.65296552 0.5197931 0.652 0.51724138 0.65186207 0.51641379 0.65303448 0.51662069 0.65468966
0 0.51682759 0.5217931 0.52041379 0.52406897 0.52386207 0.52468966 0.52710345 0.5257931 0.53096552 0.52737931 0.53468966 0.52827586 0.5402069 0.52924138 0.54662069 0.52868966 0.54910345 0.52593103 0.55 0.52324138 0.54937931 0.52089655 0.54668966 0.51965517 0.54448276 0.51958621 0.54096552 0.52103448 0.53793103 0.5222069 0.53489655 0.52344828 0.53275862 0.52434483 0.53013793 0.52337931 0.52593103 0.52234483 0.52255172 0.52048276 0.522 0.52034483 0.51868966 0.51827586 0.51696552 0.51793103 0.51641379 0.51972414
0 0.5397931 0.39724138 0.54206897 0.39862069 0.54227586 0.40075862 0.54193103 0.4042069 0.54075862 0.408 0.53896552 0.41110345 0.53765517 0.41482759 0.53848276 0.41455172 0.54075862 0.41172414 0.54310345 0.40841379 0.54586207 0.40324138 0.54668966 0.39972414 0.54668966 0.39724138 0.5457931 0.396 0.54351724 0.39489655 0.54089655 0.39413793 0.53910345 0.39406897 0.53841379 0.396
0 0.54710345 0.27813793 0.54917241 0.27593103 0.55103448 0.27324138 0.55144828 0.26993103 0.55131034 0.26558621 0.55131034 0.26275862 0.55282759 0.26055172 0.55413793 0.26062069 0.5562069 0.2637931 0.556 0.26951724 0.55386207 0.27551724 0.55213793 0.2777931 0.55144828 0.28103448 0.55131034 0.28255172 0.54951724 0.28227586 0.54710345 0.28213793 0.54565517 0.28075862 0.54606897 0.27889655
0 0.52006897 0.11055172 0.52165517 0.10737931 0.52337931 0.1042069 0.52544828 0.1002069 0.52703448 0.09717241 0.52868966 0.09551724 0.53193103 0.09358621 0.53551724 0.09213793 0.53862069 0.08875862 0.54068966 0.08531034 0.54027586 0.08303448 0.53951724 0.08193103 0.53606897 0.082 0.5342069 0.08289655 0.53165517 0.08531034 0.52806897 0.08896552 0.52413793 0.09448276 0.52165517 0.10075862 0.51875862 0.1057931 0.51703448 0.108 0.51565517 0.11034483 0.51427586 0.11296552 0.5137931 0.1162069 0.51593103 0.118 0.51862069 0.1177931 0.51965517 0.11586207 0.51862069 0.11351724 0.51868966 0.1117931
0 0.65048276 0.10731034 0.65255172 0.10517241 0.65434483 0.10275862 0.66041379 0.1 0.66793103 0.09662069 0.67117241 0.09413793 0.67682759 0.09103448 0.68124138 0.08703448 0.68586207 0.08427586 0.69213793 0.08282759 0.69772414 0.08062069 0.7022069 0.07751724 0.70448276 0.07510345 0.70427586 0.07262069 0.70186207 0.07096552 0.69896552 0.07082759 0.69517241 0.07193103 0.69268966 0.07393103 0.68827586 0.07724138 0.68434483 0.08144828 0.67868966 0.08551724 0.67248276 0.08917241 0.66634483 0.0922069 0.66241379 0.09434483 0.658 0.0957931 0.65441379 0.09717241 0.65165517 0.09931034 0.64827586 0.10275862 0.64558621 0.10572414 0.64558621 0.10827586 0.64731034 0.10855172 0.64944828 0.1077931
0 0.66041379 0.22744828 0.66082759 0.23206897 0.66337931 0.23606897 0.66537931 0.23944828 0.66668966 0.24241379 0.66662069 0.24848276 0.66662069 0.25793103 0.66682759 0.26441379 0.66993103 0.26675862 0.67296552 0.26351724 0.67317241 0.25917241 0.67262069 0.25648276 0.67151724 0.2542069 0.67096552 0.24737931 0.67075862 0.24303448 0.67082759 0.23696552 0.67103448 0.23351724 0.67062069 0.22648276 0.66924138 0.222 0.66737931 0.22062069 0.66331034 0.22089655 0.66089655 0.22289655 0.65993103 0.22558621
0 0.65462069 0.37489655 0.65772414 0.3742069 0.66296552 0.37337931 0.66737931 0.37365517 0.672 0.37517241 0.67482759 0.37744828 0.67689655 0.37875862 0.67896552 0.37855172 0.6822069 0.37834483 0.68565517 0.37834483 0.68427586 0.37572414 0.68193103 0.37393103 0.67862069 0.37234483 0.67441379 0.37158621 0.66917241 0.37117241 0.66468966 0.37034483 0.65910345 0.37 0.65434483 0.37068966 0.65193103 0.37296552 0.6522069 0.37531034 0.65393103 0.3757931
0 0.67075862 0.52151724 0.67351724 0.52386207 0.67772414 0.5282069 0.68317241 0.5342069 0.68531034 0.53944828 0.6882069 0.54303448 0.69144828 0.54627586 0.69551724 0.54703448 0.69834483 0.54675862 0.69744828 0.54289655 0.69593103 0.53862069 0.69303448 0.53558621 0.69 0.5337931 0.68731034 0.53282759 0.68531034 0.53165517 0.68282759 0.52924138 0.68068966 0.52531034 0.67910345 0.52282759 0.67744828 0.51931034 0.67434483 0.51841379 0.67131034 0.51924138
0 0.64868966 0.67448276 0.65324138 0.67731034 0.65896552 0.67848276 0.66703448 0.67972414 0.67675862 0.68075862 0.68503448 0.68248276 0.69096552 0.68241379 0.69834483 0.68331034 0.70255172 0.68310345 0.70482759 0.682 0.70206897 0.67944828 0.69862069 0.67868966 0.69289655 0.67868966 0.684 0.6777931 0.67717241 0.67682759 0.66993103 0.67648276 0.66496552 0.67496552 0.65958621 0.67372414 0.65489655 0.67303448 0.65234483 0.67213793 0.64951724 0.67117241 0.6477931 0.67151724 0.64744828 0.67344828
0 0.65468966 0.79668966 0.65855172 0.79931034 0.66517241 0.80317241 0.67131034 0.80434483 0.67317241 0.80558621 0.67565517 0.80834483 0.68213793 0.81103448 0.68944828 0.81282759 0.69496552 0.81310345 0.6977931 0.81165517 0.69586207 0.80696552 0.69337931 0.80524138 0.68958621 0.80365517 0.68365517 0.80337931 0.67724138 0.80165517 0.67062069 0.7997931 0.66503448 0.79793103 0.66172414 0.79648276 0.65696552 0.79524138 0.65537931 0.79496552 0.65413793 0.796
0 0.64924138 0.90337931 0.65103448 0.90731034 0.65372414 0.91213793 0.656 0.91703448 0.65703448 0.91951724 0.65675862 0.92331034 0.65744828 0.92765517 0.65875862 0.92931034 0.66255172 0.93006897 0.66462069 0.92862069 0.6657931 0.92634483 0.66462069 0.92413793 0.66206897 0.9217931 0.65924138 0.9177931 0.65717241 0.9122069 0.65572414 0.90682759 0.65413793 0.90227586 0.65172414 0.90082759 0.64986207 0.90117241 0.64910345 0.90255172
0 0.75848276 0.91572414 0.76255172 0.91627586 0.76468966 0.91482759 0.76655172 0.91372414 0.76917241 0.91537931 0.77186207 0.91993103 0.77427586 0.92337931 0.77496552 0.92765517 0.77468966 0.93255172 0.77358621 0.938 0.77151724 0.94448276 0.76965517 0.94944828 0.76924138 0.95268966 0.77068966 0.95268966 0.774 0.94875862 0.77565517 0.94331034 0.77668966 0.938 0.77786207 0.93275862 0.77868966 0.92793103 0.77848276 0.92186207 0.77613793 0.91772414 0.77303448 0.91386207 0.77068966 0.91089655 0.76772414 0.90875862 0.76531034 0.90924138 0.76317241 0.91124138 0.75937931 0.91441379
0 0.75344828 0.78944828 0.75531034 0.79206897 0.75758621 0.79165517 0.76013793 0.78896552 0.75958621 0.78717241 0.758 0.7862069 0.75641379 0.78593103 0.754 0.78696552
0 0.79441379 0.65751724 0.79531034 0.66144828 0.7957931 0.66537931 0.79489655 0.66827586 0.79289655 0.67358621 0.7917931 0.67696552 0.792 0.67993103 0.79372414 0.68165517 0.79717241 0.68034483 0.79855172 0.67593103 0.79958621 0.67013793 0.7997931 0.66275862 0.79986207 0.65772414 0.79931034 0.65441379 0.79786207 0.65172414 0.79724138 0.64903448 0.79510345 0.65013793 0.79468966 0.6517931 0.79455172 0.65606897
0 0.81606897 0.53882759 0.82186207 0.54103448 0.82868966 0.54365517 0.83924138 0.54724138 0.84551724 0.54924138 0.84827586 0.54951724 0.84793103 0.54786207 0.84310345 0.546 0.83744828 0.54358621 0.83358621 0.54206897 0.83034483 0.54034483 0.828 0.53903448 0.82524138 0.53806897 0.81917241 0.53627586 0.81558621 0.53593103 0.81268966 0.53634483 0.81413793 0.53793103
0 0.78841379 0.39282759 0.79296552 0.39110345 0.79517241 0.38875862 0.79455172 0.38641379 0.79475862 0.38406897 0.79324138 0.38089655 0.79131034 0.37986207 0.78972414 0.38082759 0.78889655 0.38227586 0.78682759 0.38255172 0.78648276 0.38482759 0.78710345 0.3862069 0.78937931 0.38731034 0.788 0.38855172 0.78675862 0.38882759 0.78627586 0.39013793 0.78551724 0.39193103 0.78724138 0.39310345
0 0.78903448 0.29137931 0.79165517 0.29068966 0.79365517 0.28875862 0.79613793 0.28655172 0.80006897 0.28344828 0.80275862 0.28117241 0.80455172 0.278 0.80551724 0.27558621 0.80751724 0.27227586 0.80786207 0.27103448 0.80744828 0.26675862 0.80627586 0.26531034 0.8042069 0.26531034 0.80234483 0.26675862 0.8017931 0.27 0.80137931 0.27324138 0.80006897 0.27827586 0.79710345 0.28117241 0.79489655 0.28303448 0.79151724 0.28517241 0.78924138 0.28648276 0.78710345 0.28772414 0.78517241 0.28972414 0.78434483 0.29165517 0.78558621 0.29234483 0.7877931 0.2917931 0.78834483 0.29172414
0 0.86931034 0.29296552 0.87413793 0.2942069 0.87917241 0.29324138 0.88303448 0.29144828 0.88606897 0.28889655 0.8897931 0.28737931 0.8922069 0.28531034 0.89351724 0.282 0.89531034 0.27931034 0.8957931 0.27613793 0.89572414 0.27268966 0.89427586 0.27144828 0.89213793 0.27206897 0.89131034 0.27386207 0.88937931 0.27813793 0.88834483 0.28172414 0.88641379 0.28475862 0.88289655 0.28689655 0.87951724 0.28848276 0.87524138 0.28951724 0.87137931 0.29034483 0.86917241 0.29096552 0.86889655 0.29206897
0 0.89682759 0.15875862 0.90406897 0.15524138 0.90827586 0.15172414 0.91517241 0.14841379 0.92296552 0.14551724 0.92958621 0.14275862 0.93510345 0.14062069 0.94186207 0.13868966 0.95110345 0.13696552 0.95627586 0.13641379 0.95744828 0.13468966 0.95496552 0.13234483 0.95075862 0.13227586 0.94406897 0.13344828 0.93889655 0.13441379 0.93358621 0.13662069 0.92951724 0.13951724 0.92462069 0.1422069 0.91965517 0.14406897 0.91227586 0.14696552 0.904 0.15110345 0.89972414 0.15289655 0.89455172 0.15475862 0.89193103 0.15793103 0.89358621 0.15848276
0 0.79558621 0.13089655 0.80055172 0.12944828 0.80868966 0.12682759 0.81655172 0.12413793 0.82186207 0.1222069 0.82875862 0.12089655 0.83668966 0.11931034 0.84634483 0.1177931 0.85172414 0.11537931 0.85634483 0.11227586 0.85572414 0.11041379 0.85344828 0.10944828 0.84889655 0.10765517 0.84344828 0.10813793 0.83682759 0.11 0.83275862 0.11186207 0.82882759 0.11406897 0.82517241 0.11655172 0.82372414 0.11717241 0.82151724 0.11848276 0.82006897 0.12 0.81248276 0.1222069 0.80717241 0.12337931 0.80206897 0.12531034 0.79468966 0.12668966 0.79075862 0.12724138 0.78475862 0.12855172 0.78158621 0.13006897 0.77944828 0.13193103 0.7797931 0.13331034 0.78255172 0.13303448 0.78710345 0.1322069 0.79186207 0.13131034 0.79468966 0.13131034
0 0.90062069 0.70344828 0.90710345 0.70737931 0.914 0.71075862 0.9222069 0.71227586 0.93034483 0.712 0.9357931 0.71006897 0.94 0.70868966 0.94703448 0.70972414 0.94834483 0.70986207 0.94889655 0.70710345 0.94613793 0.70482759 0.94365517 0.70468966 0.93965517 0.70503448 0.93241379 0.70289655 0.92717241 0.70151724 0.92006897 0.69937931 0.91613793 0.69875862 0.90675862 0.69848276 0.90137931 0.69944828 0.89875862 0.70096552 0.90006897 0.70248276
0 0.91434483 0.38048276 0.92027586 0.37937931 0.92413793 0.37737931 0.92813793 0.37448276 0.92972414 0.37041379 0.92965517 0.3677931 0.92765517 0.36544828 0.92468966 0.36434483 0.92255172 0.36537931 0.92337931 0.36744828 0.92531034 0.36786207 0.92517241 0.3697931 0.92337931 0.37324138 0.9202069 0.37489655 0.91710345 0.37551724 0.91427586 0.3762069 0.91144828 0.3777931 0.91117241 0.37965517 0.91262069 0.38034483
0 0.90724138 0.91634483 0.90937931 0.9202069 0.91282759 0.92627586 0.91675862 0.93289655 0.92075862 0.94082759 0.92448276 0.94793103 0.92606897 0.95303448 0.92758621 0.95910345 0.92993103 0.96786207 0.93144828 0.97255172 0.93365517 0.97634483 0.93531034 0.97682759 0.9382069 0.97082759 0.93675862 0.96282759 0.9342069 0.95572414 0.93048276 0.94917241 0.92827586 0.94544828 0.92475862 0.94082759 0.92048276 0.93324138 0.91758621 0.92724138 0.91517241 0.92131034 0.91282759 0.91627586 0.91110345 0.91406897 0.90903448 0.91358621 0.90765517 0.91558621
