# Supplementary material for: VanillaNet-YOLOv8 segment: detection of nano-iron oxide regulation on rice seedling growth vitality under salt stress
Source: Front Plant Sci. 2025 Sep 17;16:1631279. doi: 10.3389/fpls.2025.1631279 (PMC12484053; doi:10.3389/fpls.2025.1631279)
Supplement: Supplementary file 5 [file DataSheet5.zip › label/train/1000-2024-3-19-12-18-14.txt]

0 0.09862069 0.25951724 0.10241379 0.26096552 0.10634483 0.26248276 0.11048276 0.26317241 0.11731034 0.26372414 0.12193103 0.26413793 0.12848276 0.26482759 0.134 0.26572414 0.14062069 0.26627586 0.14475862 0.26634483 0.14868966 0.26593103 0.15 0.26462069 0.14903448 0.26303448 0.14696552 0.26193103 0.14406897 0.26137931 0.13937931 0.26082759 0.13641379 0.2617931 0.13206897 0.26186207 0.12834483 0.26165517 0.12586207 0.26075862 0.12413793 0.2602069 0.12137931 0.26034483 0.11986207 0.25910345 0.11765517 0.25703448 0.11510345 0.25489655 0.11027586 0.25344828 0.10641379 0.25337931 0.10296552 0.25393103 0.09972414 0.25537931 0.0982069 0.25710345 0.09758621 0.25868966
0 0.0997931 0.38827586 0.10234483 0.39110345 0.10496552 0.39331034 0.10834483 0.39427586 0.11241379 0.39475862 0.11565517 0.39524138 0.11813793 0.39586207 0.12006897 0.39744828 0.12206897 0.39958621 0.12517241 0.40165517 0.1277931 0.40344828 0.13068966 0.40455172 0.13268966 0.40441379 0.13337931 0.40262069 0.13227586 0.40048276 0.12896552 0.39813793 0.12565517 0.3962069 0.12289655 0.39406897 0.12062069 0.39227586 0.11875862 0.38931034 0.11675862 0.38717241 0.11475862 0.38586207 0.11289655 0.38634483 0.11062069 0.38648276 0.10841379 0.38455172 0.10572414 0.38289655 0.10351724 0.38296552 0.10158621 0.38475862 0.09937931 0.38655172
0 0.12772414 0.50593103 0.13034483 0.50358621 0.13344828 0.50206897 0.13744828 0.50096552 0.14089655 0.49944828 0.14227586 0.49613793 0.14262069 0.49386207 0.14317241 0.49227586 0.14489655 0.49124138 0.14731034 0.49151724 0.14910345 0.494 0.14841379 0.49641379 0.14613793 0.4997931 0.14551724 0.50206897 0.14462069 0.50558621 0.14324138 0.5082069 0.14137931 0.50986207 0.13944828 0.50917241 0.13813793 0.50848276 0.136 0.50917241 0.13441379 0.51131034 0.13227586 0.51268966 0.12965517 0.51255172 0.12703448 0.51089655 0.12662069 0.50875862 0.12682759 0.50758621
0 0.0942069 0.79917241 0.09703448 0.79751724 0.10117241 0.79462069 0.10517241 0.79358621 0.1102069 0.79372414 0.11482759 0.79351724 0.11889655 0.79289655 0.12255172 0.7917931 0.12503448 0.79 0.12551724 0.78834483 0.12455172 0.78710345 0.12213793 0.78675862 0.11724138 0.78717241 0.11275862 0.7877931 0.10958621 0.78862069 0.10537931 0.79006897 0.10324138 0.79048276 0.09944828 0.79055172 0.09696552 0.79048276 0.09303448 0.79117241 0.09089655 0.79275862 0.08944828 0.79496552 0.08848276 0.79758621 0.08931034 0.80006897 0.09117241 0.80075862 0.09303448 0.80034483
0 0.14724138 0.91241379 0.14724138 0.91565517 0.14862069 0.91806897 0.14924138 0.9222069 0.14868966 0.92510345 0.14848276 0.92841379 0.1477931 0.9322069 0.14751724 0.9362069 0.14593103 0.93834483 0.1457931 0.94117241 0.14655172 0.94634483 0.14675862 0.94910345 0.146 0.95034483 0.14537931 0.95248276 0.14827586 0.95434483 0.14958621 0.95434483 0.15096552 0.95193103 0.15144828 0.94827586 0.15117241 0.94462069 0.15144828 0.93834483 0.152 0.93248276 0.15248276 0.92717241 0.15317241 0.91868966 0.15365517 0.914 0.15344828 0.9077931 0.15282759 0.90627586 0.15055172 0.90689655 0.14924138 0.90855172 0.14862069 0.91041379
0 0.25151724 0.92082759 0.25634483 0.91427586 0.25986207 0.90931034 0.26344828 0.9042069 0.26717241 0.89972414 0.27 0.89551724 0.27151724 0.89151724 0.27303448 0.88834483 0.27565517 0.88668966 0.27744828 0.88772414 0.27717241 0.89110345 0.27558621 0.89593103 0.27337931 0.90034483 0.27034483 0.9037931 0.26475862 0.91068966 0.25965517 0.91710345 0.25386207 0.92627586 0.248 0.93496552 0.2422069 0.94406897 0.24055172 0.94855172 0.24027586 0.95151724 0.23827586 0.9537931 0.23475862 0.95634483 0.23282759 0.9582069 0.23013793 0.96186207 0.22682759 0.96262069 0.22503448 0.96082759 0.22510345 0.95724138 0.22717241 0.95248276 0.22841379 0.94889655 0.2322069 0.94772414 0.23496552 0.94565517 0.23793103 0.94241379 0.24027586 0.9382069 0.24344828 0.93358621 0.24606897 0.92924138 0.24827586 0.92482759 0.24986207 0.92248276
0 0.26627586 0.7962069 0.26793103 0.79351724 0.27103448 0.79262069 0.27393103 0.79324138 0.27668966 0.79275862 0.28013793 0.79124138 0.28282759 0.78958621 0.28710345 0.78710345 0.28993103 0.78606897 0.29144828 0.78834483 0.29048276 0.79062069 0.28834483 0.79268966 0.28517241 0.79434483 0.28337931 0.79503448 0.28151724 0.79482759 0.27951724 0.79551724 0.27710345 0.79703448 0.27489655 0.79572414 0.27227586 0.79565517 0.27013793 0.79634483 0.27034483 0.79813793 0.26972414 0.79951724 0.2677931 0.79931034 0.26627586 0.79813793
0 0.244 0.67572414 0.24786207 0.6762069 0.25234483 0.67662069 0.25758621 0.6762069 0.26317241 0.67544828 0.26627586 0.67413793 0.27165517 0.67248276 0.27537931 0.67013793 0.2802069 0.66772414 0.28510345 0.66544828 0.28910345 0.66213793 0.29062069 0.65972414 0.28944828 0.65813793 0.28758621 0.65862069 0.28475862 0.66082759 0.28006897 0.66331034 0.27503448 0.6662069 0.26806897 0.67027586 0.264 0.67131034 0.26034483 0.67151724 0.25675862 0.67062069 0.25351724 0.67048276 0.24986207 0.67006897 0.24682759 0.67027586 0.24427586 0.67082759 0.24365517 0.67262069 0.24365517 0.67455172
0 0.2322069 0.50724138 0.234 0.51034483 0.23655172 0.51358621 0.23868966 0.51482759 0.24089655 0.51537931 0.242 0.51365517 0.24255172 0.51048276 0.2422069 0.50682759 0.24075862 0.50462069 0.23875862 0.50344828 0.23606897 0.50303448 0.234 0.5037931 0.23275862 0.50517241
0 0.24227586 0.39965517 0.24503448 0.40041379 0.25227586 0.4 0.25813793 0.39882759 0.26227586 0.39806897 0.26572414 0.39758621 0.27110345 0.39689655 0.27096552 0.39786207 0.26965517 0.40062069 0.27075862 0.40262069 0.27475862 0.40041379 0.27765517 0.39737931 0.28 0.39496552 0.28055172 0.39289655 0.27986207 0.39096552 0.278 0.39048276 0.27613793 0.39248276 0.2742069 0.39358621 0.27358621 0.39365517 0.27117241 0.39344828 0.26689655 0.3942069 0.262 0.39475862 0.25531034 0.39551724 0.25048276 0.3962069 0.24655172 0.39675862 0.24344828 0.39731034 0.24234483 0.39813793
0 0.27103448 0.23351724 0.27268966 0.22882759 0.27455172 0.22689655 0.27682759 0.22675862 0.27848276 0.22786207 0.27951724 0.23068966 0.2797931 0.23344828 0.27986207 0.2362069 0.27896552 0.23944828 0.27896552 0.24282759 0.27827586 0.24682759 0.27806897 0.25048276 0.27758621 0.25406897 0.27682759 0.25806897 0.27482759 0.26241379 0.27234483 0.26613793 0.27124138 0.2682069 0.26924138 0.26855172 0.26703448 0.26586207 0.26731034 0.26365517 0.26993103 0.26068966 0.27165517 0.25675862 0.27324138 0.25413793 0.27393103 0.25055172 0.27441379 0.24717241 0.27455172 0.24496552 0.27296552 0.24365517 0.27131034 0.242 0.26993103 0.23924138 0.27013793 0.23565517
0 0.27503448 0.05668966 0.27668966 0.05448276 0.27806897 0.05234483 0.27875862 0.05013793 0.28075862 0.04937931 0.28351724 0.05068966 0.28434483 0.0542069 0.28441379 0.05634483 0.28289655 0.05827586 0.28248276 0.06055172 0.28303448 0.06358621 0.28386207 0.066 0.28344828 0.06841379 0.282 0.07124138 0.28048276 0.07372414 0.27882759 0.07489655 0.27703448 0.08151724 0.27455172 0.09 0.27227586 0.09324138 0.27041379 0.09434483 0.26717241 0.09241379 0.26731034 0.08882759 0.26917241 0.08682759 0.27131034 0.08393103 0.27351724 0.08041379 0.27448276 0.07731034 0.27489655 0.07427586 0.274 0.07151724 0.27282759 0.06972414 0.27186207 0.06710345 0.27068966 0.06144828 0.272 0.05924138 0.27372414 0.05744828
0 0.41144828 0.10813793 0.41524138 0.10889655 0.41868966 0.10937931 0.42117241 0.11103448 0.42344828 0.11317241 0.42558621 0.11510345 0.42772414 0.11855172 0.42917241 0.12186207 0.43158621 0.12317241 0.43282759 0.12248276 0.43262069 0.1202069 0.43158621 0.11613793 0.43124138 0.11317241 0.43172414 0.1117931 0.43193103 0.11055172 0.43006897 0.11075862 0.42696552 0.11006897 0.42468966 0.10834483 0.42193103 0.10586207 0.42 0.1042069 0.41703448 0.10455172 0.41510345 0.10524138 0.41296552 0.1062069 0.41027586 0.10737931 0.41027586 0.10793103
0 0.39758621 0.27068966 0.40048276 0.27172414 0.4037931 0.27303448 0.40627586 0.27282759 0.40786207 0.27137931 0.40793103 0.26958621 0.40606897 0.26813793 0.40365517 0.26827586 0.40096552 0.26848276 0.3982069 0.26868966 0.3962069 0.26937931
0 0.38358621 0.39786207 0.38703448 0.39951724 0.3897931 0.40151724 0.39227586 0.40282759 0.39565517 0.4042069 0.39717241 0.40303448 0.39593103 0.40144828 0.39248276 0.39931034 0.39 0.39772414 0.38668966 0.39606897 0.38544828 0.39468966 0.38593103 0.39289655 0.38434483 0.39124138 0.38151724 0.39082759 0.38006897 0.39165517 0.37889655 0.39317241 0.37848276 0.39517241 0.3802069 0.39696552 0.38206897 0.3977931
0 0.33455172 0.55441379 0.33841379 0.5557931 0.34158621 0.55565517 0.34662069 0.55448276 0.34896552 0.55358621 0.35193103 0.552 0.35406897 0.55089655 0.35917241 0.5502069 0.36662069 0.54917241 0.37227586 0.54751724 0.37606897 0.54696552 0.3802069 0.54544828 0.38331034 0.54337931 0.38296552 0.5422069 0.38172414 0.54158621 0.37986207 0.54213793 0.37517241 0.54351724 0.37124138 0.54406897 0.36524138 0.54544828 0.36117241 0.54675862 0.3557931 0.54765517 0.35158621 0.5482069 0.34806897 0.54834483 0.34386207 0.54827586 0.34006897 0.54834483 0.3362069 0.54958621 0.33413793 0.55131034 0.33331034 0.55386207
0 0.40324138 0.66475862 0.40365517 0.66358621 0.40344828 0.66227586 0.40496552 0.66131034 0.4062069 0.66117241 0.40924138 0.66110345 0.41027586 0.6622069 0.40937931 0.66365517 0.40875862 0.66496552 0.41041379 0.66593103 0.4117931 0.6677931 0.41151724 0.66931034 0.41062069 0.67110345 0.40834483 0.672 0.40606897 0.67110345 0.40358621 0.66944828 0.40282759 0.66793103 0.40282759 0.6662069
0 0.40124138 0.78365517 0.40358621 0.78331034 0.4057931 0.78296552 0.40627586 0.78213793 0.4042069 0.78089655 0.40193103 0.77944828 0.39972414 0.77862069 0.39868966 0.77924138 0.39903448 0.78137931 0.39841379 0.78427586 0.39917241 0.78593103 0.40048276 0.78503448
0 0.48413793 0.85634483 0.48827586 0.85786207 0.49282759 0.85993103 0.49972414 0.86262069 0.50489655 0.86455172 0.50848276 0.86627586 0.51317241 0.86731034 0.51717241 0.86765517 0.51944828 0.86613793 0.5197931 0.86365517 0.51896552 0.86282759 0.51772414 0.86337931 0.51496552 0.86441379 0.51282759 0.86448276 0.51 0.86393103 0.50510345 0.86241379 0.50144828 0.86068966 0.49744828 0.85862069 0.49337931 0.85737931 0.48958621 0.85586207 0.48675862 0.85462069 0.48344828 0.85406897 0.48262069 0.85510345
0 0.51744828 0.79296552 0.51944828 0.79668966 0.52344828 0.80365517 0.52689655 0.80806897 0.53124138 0.81448276 0.53586207 0.82103448 0.54006897 0.82648276 0.544 0.83358621 0.54648276 0.83806897 0.54806897 0.84117241 0.5497931 0.8457931 0.55496552 0.85055172 0.56055172 0.85482759 0.5657931 0.85882759 0.56896552 0.86096552 0.57186207 0.86151724 0.57268966 0.85924138 0.57055172 0.85537931 0.56496552 0.85103448 0.55910345 0.84606897 0.55241379 0.8377931 0.54786207 0.83241379 0.5417931 0.82331034 0.53717241 0.81606897 0.53172414 0.80813793 0.528 0.80241379 0.52551724 0.7982069 0.52193103 0.79365517 0.52027586 0.79082759 0.51793103 0.79110345
0 0.51517241 0.65613793 0.51724138 0.65910345 0.51882759 0.66075862 0.52144828 0.66096552 0.52103448 0.65937931 0.51972414 0.65772414 0.52034483 0.65668966 0.52303448 0.65551724 0.52331034 0.65448276 0.52151724 0.65358621 0.51875862 0.65289655 0.51586207 0.65296552 0.51517241 0.654
0 0.51710345 0.52165517 0.51917241 0.52455172 0.52296552 0.52531034 0.5277931 0.52634483 0.53386207 0.5282069 0.53813793 0.52910345 0.54227586 0.52972414 0.54703448 0.53034483 0.55089655 0.53068966 0.55427586 0.52972414 0.55675862 0.52751724 0.55668966 0.524 0.55503448 0.52082759 0.55351724 0.51986207 0.55151724 0.5197931 0.54903448 0.52082759 0.5457931 0.52248276 0.54303448 0.524 0.54048276 0.52455172 0.53834483 0.52468966 0.53344828 0.52372414 0.52931034 0.52289655 0.52551724 0.52193103 0.52248276 0.52096552 0.51986207 0.51944828 0.51813793 0.51882759 0.51634483 0.51972414
0 0.53427586 0.41027586 0.53751724 0.40737931 0.54048276 0.40489655 0.54241379 0.40206897 0.54503448 0.3997931 0.54634483 0.39724138 0.54572414 0.39503448 0.54427586 0.39289655 0.54241379 0.3942069 0.54110345 0.39655172 0.53841379 0.39986207 0.53655172 0.40241379 0.53275862 0.40475862 0.5302069 0.40710345 0.52896552 0.40972414 0.5297931 0.41151724 0.53268966 0.41165517 0.53482759 0.41082759
0 0.5497931 0.26744828 0.55 0.26324138 0.55096552 0.26034483 0.55365517 0.25917241 0.55641379 0.26034483 0.55786207 0.26344828 0.55696552 0.26703448 0.5557931 0.26972414 0.55358621 0.27255172 0.55151724 0.27413793 0.55068966 0.27634483 0.55144828 0.27813793 0.55372414 0.27972414 0.55413793 0.28137931 0.55372414 0.28351724 0.55186207 0.28372414 0.54862069 0.28351724 0.546 0.28303448 0.54510345 0.28048276 0.54655172 0.27806897 0.54855172 0.27489655 0.54958621 0.27117241 0.54993103 0.26848276
0 0.51406897 0.11565517 0.51682759 0.10903448 0.51931034 0.10537931 0.52206897 0.10096552 0.5237931 0.0977931 0.52606897 0.09324138 0.52786207 0.08993103 0.52910345 0.08689655 0.53137931 0.08344828 0.53310345 0.08117241 0.53675862 0.07903448 0.54013793 0.07689655 0.54248276 0.07655172 0.54434483 0.07786207 0.54468966 0.08103448 0.54310345 0.08372414 0.53965517 0.08572414 0.5362069 0.08731034 0.53248276 0.09006897 0.52972414 0.09393103 0.52862069 0.09751724 0.52627586 0.10124138 0.52386207 0.10482759 0.52193103 0.10827586 0.51910345 0.11186207 0.51848276 0.11434483 0.51772414 0.11648276 0.51613793 0.11834483 0.514 0.11786207 0.51365517 0.11682759
0 0.65117241 0.10682759 0.65531034 0.10358621 0.65993103 0.10131034 0.66703448 0.09931034 0.67324138 0.09662069 0.68089655 0.09289655 0.6857931 0.08965517 0.69041379 0.08682759 0.69531034 0.08475862 0.70275862 0.08448276 0.70827586 0.08186207 0.71358621 0.07772414 0.7142069 0.07434483 0.71255172 0.07248276 0.70951724 0.07248276 0.70551724 0.07351724 0.70062069 0.07606897 0.69744828 0.07875862 0.69475862 0.08103448 0.69048276 0.08344828 0.68427586 0.08641379 0.6782069 0.08951724 0.66765517 0.09289655 0.66027586 0.09606897 0.65510345 0.09875862 0.65144828 0.10055172 0.64744828 0.10331034 0.64586207 0.10668966 0.64668966 0.10889655 0.64951724 0.10793103
0 0.65448276 0.23324138 0.6557931 0.23689655 0.6582069 0.24 0.66041379 0.24234483 0.66227586 0.24351724 0.66303448 0.24744828 0.66337931 0.25275862 0.66365517 0.25868966 0.66531034 0.26482759 0.66765517 0.26710345 0.67041379 0.26524138 0.67131034 0.26213793 0.66937931 0.25786207 0.66786207 0.25351724 0.66765517 0.24937931 0.66731034 0.24531034 0.66751724 0.24110345 0.66806897 0.23482759 0.66668966 0.23144828 0.66455172 0.22827586 0.66193103 0.22641379 0.65944828 0.22662069 0.65655172 0.228 0.65489655 0.22986207
0 0.65234483 0.37717241 0.658 0.37668966 0.66137931 0.37662069 0.66696552 0.3777931 0.67131034 0.37882759 0.67558621 0.38048276 0.68158621 0.38310345 0.68537931 0.38551724 0.68813793 0.38662069 0.69062069 0.38558621 0.69034483 0.38331034 0.68841379 0.38103448 0.68455172 0.37848276 0.68172414 0.37668966 0.67744828 0.37531034 0.67337931 0.37468966 0.66972414 0.37462069 0.66627586 0.37406897 0.66317241 0.37262069 0.6602069 0.3717931 0.65772414 0.37227586 0.65427586 0.37337931 0.65241379 0.37406897 0.65172414 0.37565517
0 0.67068966 0.52282759 0.67344828 0.52655172 0.67648276 0.53158621 0.67951724 0.538 0.68172414 0.54144828 0.68289655 0.5442069 0.68344828 0.54737931 0.68682759 0.55158621 0.69206897 0.55324138 0.69586207 0.554 0.69689655 0.55158621 0.69572414 0.54744828 0.694 0.54537931 0.68993103 0.54255172 0.68710345 0.54144828 0.68365517 0.53793103 0.682 0.53344828 0.68068966 0.52827586 0.67903448 0.52544828 0.67668966 0.522 0.67448276 0.5202069 0.67262069 0.51972414 0.67075862 0.52041379
0 0.64903448 0.67427586 0.65372414 0.67593103 0.6637931 0.67668966 0.67337931 0.67717241 0.68275862 0.67772414 0.69565517 0.67848276 0.70503448 0.67910345 0.71648276 0.67965517 0.72144828 0.67965517 0.72675862 0.67903448 0.72689655 0.67772414 0.72331034 0.67634483 0.71986207 0.67613793 0.70462069 0.6762069 0.69462069 0.67496552 0.68717241 0.67386207 0.67848276 0.67282759 0.66737931 0.67255172 0.65786207 0.67213793 0.6517931 0.67144828 0.64875862 0.67124138 0.64806897 0.67268966
0 0.65544828 0.79655172 0.65937931 0.79896552 0.662 0.79827586 0.66531034 0.79744828 0.66972414 0.79848276 0.67158621 0.8002069 0.67455172 0.8037931 0.67924138 0.80710345 0.68406897 0.8077931 0.68682759 0.80737931 0.68924138 0.80668966 0.69075862 0.80427586 0.68882759 0.79937931 0.68310345 0.79682759 0.67710345 0.79510345 0.67082759 0.79427586 0.66531034 0.7937931 0.6597931 0.794 0.65586207 0.79496552
0 0.64786207 0.90572414 0.65013793 0.91213793 0.65296552 0.91696552 0.65455172 0.92137931 0.65496552 0.92489655 0.65468966 0.92958621 0.65406897 0.93303448 0.65544828 0.93662069 0.6597931 0.93868966 0.66275862 0.93668966 0.6637931 0.93406897 0.66275862 0.93041379 0.66124138 0.92710345 0.65917241 0.92441379 0.65668966 0.91848276 0.65510345 0.91282759 0.65372414 0.90634483 0.65227586 0.90303448 0.6502069 0.90110345 0.64848276 0.9022069
0 0.75648276 0.91758621 0.76158621 0.91717241 0.76475862 0.91565517 0.76696552 0.91648276 0.76924138 0.91986207 0.77296552 0.92531034 0.77413793 0.93027586 0.774 0.93668966 0.77351724 0.94537931 0.77262069 0.95151724 0.77137931 0.96131034 0.7697931 0.96903448 0.76896552 0.97386207 0.76772414 0.97737931 0.772 0.9742069 0.77448276 0.96648276 0.77606897 0.95765517 0.77710345 0.94917241 0.77751724 0.94331034 0.77765517 0.934 0.77634483 0.92558621 0.77344828 0.91993103 0.77124138 0.91441379 0.76958621 0.912 0.76696552 0.90965517 0.76517241 0.90972414 0.76282759 0.91158621 0.75910345 0.91475862
0 0.75124138 0.79317241 0.75289655 0.79682759 0.75586207 0.8017931 0.75813793 0.80496552 0.76027586 0.80551724 0.75903448 0.80275862 0.75655172 0.79889655 0.7562069 0.79406897 0.75613793 0.79048276 0.75572414 0.7882069 0.75413793 0.78862069 0.7522069 0.79027586
0 0.79110345 0.65917241 0.79172414 0.66372414 0.79255172 0.66703448 0.7922069 0.6702069 0.79068966 0.67434483 0.79027586 0.6782069 0.79068966 0.68137931 0.79144828 0.6837931 0.79351724 0.68524138 0.796 0.68593103 0.79848276 0.68572414 0.79937931 0.68393103 0.79917241 0.68034483 0.7977931 0.67668966 0.79689655 0.67275862 0.79668966 0.66855172 0.79634483 0.66358621 0.79813793 0.65965517 0.79868966 0.65751724 0.79710345 0.65524138 0.79689655 0.652 0.79613793 0.65048276 0.79393103 0.65075862 0.79241379 0.65227586 0.79186207 0.65482759 0.79165517 0.65710345
0 0.81717241 0.54075862 0.82117241 0.54234483 0.82641379 0.54572414 0.83241379 0.54862069 0.84055172 0.55317241 0.84717241 0.55662069 0.85296552 0.55875862 0.85717241 0.5597931 0.85882759 0.55958621 0.85565517 0.55772414 0.85151724 0.55544828 0.84544828 0.552 0.84048276 0.54903448 0.83386207 0.5457931 0.82896552 0.54317241 0.82482759 0.54034483 0.82131034 0.53834483 0.81951724 0.53655172 0.81565517 0.53675862 0.81496552 0.53889655
0 0.78344828 0.38434483 0.78351724 0.38827586 0.78344828 0.39172414 0.78489655 0.39310345 0.78793103 0.39289655 0.79068966 0.39137931 0.79172414 0.38841379 0.79075862 0.38606897 0.78910345 0.38468966 0.78834483 0.38303448 0.78751724 0.38048276 0.78627586 0.37931034 0.78448276 0.37937931 0.78303448 0.38075862 0.78296552 0.38255172
0 0.78117241 0.28841379 0.78365517 0.28255172 0.78572414 0.27772414 0.78841379 0.27131034 0.79089655 0.26641379 0.79186207 0.26324138 0.7922069 0.25986207 0.79082759 0.25475862 0.79075862 0.25110345 0.79234483 0.24889655 0.79531034 0.24668966 0.79813793 0.24689655 0.80096552 0.24889655 0.80096552 0.25227586 0.79958621 0.25772414 0.79758621 0.26186207 0.79586207 0.26627586 0.79289655 0.27172414 0.79124138 0.27503448 0.79034483 0.27882759 0.79082759 0.28510345 0.78951724 0.28793103 0.78751724 0.28958621 0.78441379 0.29034483 0.78172414 0.29034483 0.78068966 0.28937931
0 0.78124138 0.13537931 0.78737931 0.13386207 0.79503448 0.13096552 0.806 0.12806897 0.81289655 0.12537931 0.82124138 0.122 0.82896552 0.11903448 0.83744828 0.11724138 0.84724138 0.11482759 0.85489655 0.11186207 0.8577931 0.10772414 0.85675862 0.10448276 0.85386207 0.10282759 0.84862069 0.10296552 0.84462069 0.10372414 0.83965517 0.10593103 0.83517241 0.10848276 0.83241379 0.11 0.83144828 0.11282759 0.82841379 0.11531034 0.82268966 0.1182069 0.81324138 0.12103448 0.804 0.12344828 0.79834483 0.12517241 0.79131034 0.1277931 0.78551724 0.12910345 0.77910345 0.13137931 0.77744828 0.13331034 0.77848276 0.13448276
0 0.898 0.15875862 0.90524138 0.156 0.91468966 0.15206897 0.92337931 0.14827586 0.93124138 0.14482759 0.94089655 0.14103448 0.94917241 0.13744828 0.95613793 0.13593103 0.96158621 0.13510345 0.96724138 0.13310345 0.97034483 0.12889655 0.97082759 0.12613793 0.96813793 0.12434483 0.96503448 0.12386207 0.95765517 0.12537931 0.95275862 0.12758621 0.94786207 0.13082759 0.94558621 0.13358621 0.94358621 0.1357931 0.93917241 0.138 0.93255172 0.14062069 0.92689655 0.14372414 0.91965517 0.14565517 0.91262069 0.14827586 0.90448276 0.15096552 0.89613793 0.15448276 0.89351724 0.15662069 0.89434483 0.15965517 0.89655172 0.15931034
0 0.86972414 0.29455172 0.87537931 0.29351724 0.88193103 0.29151724 0.8857931 0.28827586 0.88793103 0.28696552 0.89206897 0.28537931 0.89662069 0.28151724 0.89834483 0.27834483 0.89841379 0.27455172 0.89731034 0.27013793 0.89531034 0.26917241 0.89351724 0.27131034 0.89248276 0.27503448 0.89006897 0.27931034 0.888 0.28241379 0.88448276 0.28468966 0.8797931 0.28751724 0.87510345 0.28910345 0.87062069 0.29041379 0.86772414 0.29186207 0.8677931 0.29310345
0 0.91213793 0.38096552 0.91593103 0.38117241 0.92110345 0.38062069 0.92441379 0.37931034 0.92882759 0.37889655 0.93055172 0.37703448 0.92986207 0.37310345 0.92537931 0.37193103 0.92303448 0.37241379 0.92331034 0.37462069 0.92055172 0.37537931 0.9162069 0.37627586 0.91262069 0.37786207 0.91096552 0.37993103
0 0.90393103 0.69110345 0.90731034 0.69489655 0.91206897 0.6982069 0.91834483 0.70151724 0.92372414 0.70386207 0.92875862 0.70441379 0.93268966 0.704 0.93772414 0.70524138 0.94193103 0.70724138 0.9457931 0.70882759 0.94737931 0.70793103 0.94344828 0.7042069 0.93717241 0.69958621 0.93075862 0.69489655 0.92593103 0.69193103 0.91868966 0.68889655 0.9137931 0.68731034 0.90896552 0.68627586 0.90317241 0.68717241 0.90255172 0.68868966
0 0.90641379 0.91744828 0.90868966 0.92062069 0.91075862 0.92531034 0.91337931 0.93193103 0.91786207 0.94068966 0.92144828 0.948 0.92503448 0.95455172 0.92786207 0.96089655 0.93075862 0.96648276 0.93331034 0.97262069 0.93468966 0.97855172 0.93606897 0.98441379 0.93806897 0.98924138 0.94068966 0.99158621 0.94331034 0.99227586 0.94448276 0.98958621 0.94427586 0.98165517 0.94131034 0.97337931 0.93703448 0.96503448 0.9317931 0.95903448 0.92731034 0.95137931 0.92317241 0.94317241 0.91882759 0.9342069 0.91793103 0.93137931 0.91937931 0.92937931 0.91931034 0.92737931 0.9177931 0.92889655 0.91613793 0.92827586 0.91627586 0.92593103 0.91468966 0.92234483 0.91262069 0.91882759 0.91068966 0.91558621 0.90875862 0.91455172 0.90724138 0.91524138
