# Supplementary material for: VanillaNet-YOLOv8 segment: detection of nano-iron oxide regulation on rice seedling growth vitality under salt stress
Source: Front Plant Sci. 2025 Sep 17;16:1631279. doi: 10.3389/fpls.2025.1631279 (PMC12484053; doi:10.3389/fpls.2025.1631279)
Supplement: Supplementary file 5 [file DataSheet5.zip › label/train/1000-2024-3-19-14-50-33.txt]

0 0.09785043 0.25959098 0.10359755 0.26183012 0.11001642 0.26384535 0.11703239 0.26444245 0.12434692 0.2641439 0.13054187 0.2651142 0.13800567 0.26600985 0.14546947 0.26653232 0.14897746 0.26615913 0.15032094 0.26474101 0.1496492 0.26317361 0.14584266 0.26115838 0.14166293 0.26056128 0.13464696 0.26078519 0.13173608 0.26123302 0.12778027 0.26130766 0.12434692 0.26093447 0.12225705 0.25951635 0.11994328 0.25951635 0.11725631 0.25779967 0.11494253 0.25473951 0.11098671 0.25302284 0.10673235 0.25227646 0.10359755 0.25205255 0.10023884 0.25309748 0.0979997 0.25496343 0.09710405 0.25712793
0 0.1027019 0.38453501 0.10441857 0.38632632 0.10606061 0.38931184 0.10747873 0.39222272 0.11024033 0.39341693 0.11434542 0.39349157 0.11695775 0.39379012 0.12001791 0.39543215 0.124123 0.39961188 0.12748171 0.40244813 0.13225855 0.40483654 0.13434841 0.40379161 0.13479624 0.40155247 0.13285565 0.3998358 0.12860128 0.39722347 0.12524257 0.3945365 0.12218242 0.3914017 0.12046574 0.3892372 0.119794 0.38699806 0.11889834 0.38505747 0.11688312 0.38408718 0.11382296 0.38311688 0.11031497 0.38147485 0.10800119 0.38057919 0.10568742 0.38102702 0.10359755 0.38222123 0.10255262 0.38349007
0 0.12770563 0.50761308 0.12934766 0.50537394 0.13136289 0.5037319 0.13390058 0.50261233 0.13696074 0.50097029 0.14069264 0.49917898 0.14285714 0.49708912 0.14323033 0.49589491 0.14315569 0.49343186 0.14330497 0.49178982 0.14494701 0.49052097 0.14726079 0.49029706 0.14845499 0.49178982 0.1490521 0.49507389 0.1480818 0.49858188 0.14696223 0.50097029 0.14651441 0.50320943 0.14464845 0.50641887 0.14211076 0.50865801 0.14046873 0.50873265 0.1390506 0.50835946 0.136289 0.51030004 0.13382594 0.51238991 0.13106434 0.51246455 0.1288252 0.51134498 0.12733244 0.51007613 0.12718316 0.50925511
0 0.0958352 0.79720854 0.09897 0.79467085 0.10180624 0.79317809 0.10479176 0.79250634 0.10927004 0.79161069 0.1150918 0.79213315 0.11934617 0.79213315 0.12367518 0.79146141 0.12598895 0.7896701 0.1266607 0.78825198 0.12561576 0.78735632 0.12263024 0.78675922 0.11912226 0.78698313 0.11561427 0.78690849 0.11143454 0.78743096 0.10815047 0.78825198 0.1048664 0.789073 0.10105986 0.78989401 0.09695477 0.79019257 0.09299896 0.7902672 0.08978952 0.79131214 0.08672936 0.79370055 0.08695328 0.79728318 0.08852067 0.79982087 0.09158083 0.79937304 0.09396925 0.79840275
0 0.14778325 0.9147634 0.14845499 0.91730109 0.14882818 0.9206598 0.14935065 0.92678012 0.14860427 0.93013883 0.14785789 0.93424392 0.14658904 0.9365577 0.14539484 0.93864756 0.14546947 0.94096134 0.1453202 0.9446186 0.1453202 0.94961935 0.14584266 0.95305269 0.14741006 0.9552172 0.14942529 0.9552172 0.1506195 0.95357516 0.15114196 0.95036573 0.15114196 0.94626064 0.15144051 0.94282729 0.15241081 0.93708016 0.152784 0.9312584 0.15353038 0.92260039 0.15375429 0.91610688 0.15427676 0.91043439 0.15427676 0.90752351 0.15367965 0.90640394 0.15032094 0.90677713 0.14920137 0.90797134 0.14823108 0.91118077 0.14793253 0.9125989
0 0.23772205 0.94327512 0.24249888 0.93663233 0.24645469 0.93051202 0.25003732 0.92446634 0.25518734 0.91573369 0.26100911 0.90819525 0.26459173 0.90394089 0.26854754 0.89819376 0.27078668 0.89438722 0.27287655 0.89028213 0.27608598 0.88669951 0.27765338 0.88535602 0.27922078 0.88565458 0.27937006 0.88781908 0.27765338 0.89147634 0.27623526 0.8945365 0.27444395 0.89841767 0.27220481 0.9020003 0.26862218 0.90588147 0.26235259 0.91431557 0.25809822 0.92140618 0.25369458 0.92797432 0.25026123 0.93282579 0.24690252 0.93887147 0.24414092 0.94312584 0.2423496 0.94581281 0.24167786 0.94932079 0.23966264 0.95170921 0.23787132 0.95648604 0.23824451 0.95939692 0.23540827 0.96253172 0.23182565 0.96447231 0.22921332 0.96469622 0.22697418 0.96238245 0.2262278 0.95917301 0.22734737 0.9552172 0.22973578 0.95155993 0.23257203 0.94969398 0.23496044 0.9477534 0.23675175 0.94581281
0 0.26720406 0.80138827 0.26757725 0.79855202 0.2688461 0.7965368 0.27115987 0.79616361 0.27407076 0.79638752 0.27757874 0.79631288 0.28287804 0.79444693 0.28690849 0.79273026 0.2902672 0.78989401 0.29175996 0.78780415 0.2902672 0.78683386 0.28817734 0.78743096 0.2853411 0.789073 0.28243021 0.79078967 0.2784744 0.79273026 0.27548888 0.793402 0.272578 0.79347664 0.26839827 0.79384983 0.26645768 0.79511867 0.26615913 0.79780564 0.26615913 0.80034333
0 0.24406628 0.67898194 0.2498134 0.67763845 0.25406777 0.67704135 0.25944171 0.67636961 0.26429318 0.67539931 0.26959248 0.67345873 0.27422003 0.67099567 0.27750411 0.66868189 0.28362442 0.66606956 0.28720705 0.66420361 0.28996865 0.66151664 0.29086431 0.65920287 0.28996865 0.65778474 0.28690849 0.65890431 0.2837737 0.66106882 0.27966861 0.66330796 0.27429467 0.66592029 0.27108524 0.66815943 0.26660696 0.67032393 0.26175549 0.67136886 0.25712793 0.67174205 0.2529482 0.67136886 0.25003732 0.67054784 0.24593223 0.67032393 0.24399164 0.67062248 0.24197641 0.67196597 0.24137931 0.6745783 0.24137931 0.67689207 0.24242424 0.67860875
0 0.23331841 0.50798627 0.23466189 0.51037468 0.23682639 0.51238991 0.23884162 0.51410658 0.24108076 0.51642036 0.24249888 0.51686819 0.24324526 0.51358412 0.24369309 0.51104642 0.24518585 0.50992685 0.24578295 0.50850873 0.24458874 0.50671742 0.24257352 0.50470219 0.24040902 0.50320943 0.23779669 0.50320943 0.23563218 0.50320943 0.23354232 0.50485147 0.23324377 0.50649351
0 0.24481266 0.39498433 0.24884311 0.39625317 0.25384386 0.39625317 0.25817286 0.3951336 0.26183012 0.39498433 0.26675623 0.39468577 0.27041349 0.39461114 0.27265263 0.39550679 0.27227944 0.39699955 0.27108524 0.39953724 0.2700403 0.40237349 0.27071205 0.40229885 0.27369757 0.40028362 0.27698164 0.39789521 0.27937006 0.39640245 0.2806389 0.39476041 0.2816092 0.39267055 0.28011644 0.39110315 0.27839976 0.39095387 0.27698164 0.39229736 0.27571279 0.39311838 0.27399612 0.39222272 0.27145843 0.39170025 0.26698015 0.39155098 0.26474101 0.39072996 0.26377071 0.39050605 0.260412 0.39058068 0.25705329 0.39125243 0.2529482 0.39170025 0.24951485 0.39132706 0.24615614 0.39117779 0.24436483 0.39162562 0.24399164 0.39341693
0 0.27078668 0.23324377 0.27011494 0.23764741 0.27123451 0.24085684 0.27324974 0.24346917 0.27436931 0.2460815 0.27436931 0.2492163 0.27362293 0.25324675 0.27168234 0.25727721 0.26854754 0.26294969 0.26742797 0.26556202 0.26757725 0.26780116 0.27033886 0.26869682 0.27287655 0.26765189 0.27466786 0.26466637 0.27735483 0.25959098 0.27854904 0.25466488 0.27899687 0.24846992 0.27966861 0.2433199 0.28071354 0.23824451 0.28078818 0.23354232 0.27974325 0.22861621 0.27765338 0.22577997 0.27548888 0.22495895 0.27354829 0.22592924 0.27227944 0.22786983 0.27138379 0.2299597
0 0.27175698 0.06180027 0.27272727 0.06538289 0.27384684 0.06918943 0.2753396 0.07269742 0.27578743 0.07508583 0.27444395 0.07889237 0.27265263 0.08187789 0.27086132 0.08658009 0.26899537 0.08889386 0.26795044 0.09075981 0.26832363 0.09359606 0.26989103 0.09479027 0.27272727 0.09456635 0.27444395 0.09165547 0.27623526 0.08829676 0.27728019 0.08441558 0.27810121 0.08023586 0.27892223 0.07657859 0.27981788 0.07471264 0.28295268 0.07210031 0.28578892 0.07023436 0.28668458 0.06627855 0.28504254 0.06262129 0.28414689 0.06030751 0.28616211 0.05814301 0.28690849 0.05366473 0.28698313 0.05097776 0.28556501 0.0485147 0.28347515 0.04687267 0.28116137 0.04776832 0.28019107 0.04993283 0.28011644 0.05202269 0.27892223 0.05411255 0.27638454 0.05575459 0.27489177 0.05709807 0.27310046 0.05948649
0 0.41073295 0.10613524 0.41550978 0.1064338 0.41916704 0.10777728 0.42327213 0.11188237 0.42640693 0.11576355 0.42894462 0.12091357 0.43081057 0.12345126 0.43349754 0.12322735 0.43409464 0.12001791 0.43252724 0.11621137 0.43006419 0.11270339 0.42722794 0.10949395 0.42431706 0.10650843 0.42140618 0.1038961 0.41789819 0.10158233 0.41618152 0.10188088 0.41297209 0.10344828 0.41043439 0.10397074 0.40924019 0.10509031
0 0.39774593 0.27078668 0.40065681 0.27168234 0.40371697 0.27265263 0.40595611 0.27310046 0.40767279 0.27235408 0.40812062 0.27041349 0.40737423 0.26869682 0.40603075 0.26832363 0.40304523 0.26869682 0.40028362 0.26899537 0.39774593 0.26936856 0.39617853 0.26989103
0 0.38572921 0.39789521 0.38871473 0.40013435 0.3898343 0.40170175 0.39028213 0.40297059 0.39207344 0.40334378 0.39565607 0.40513509 0.39834304 0.40550828 0.3998358 0.40386625 0.39916405 0.4025974 0.39714883 0.40185102 0.39490969 0.40005971 0.39274519 0.39819376 0.39125243 0.39722347 0.3886401 0.39595462 0.38729661 0.39461114 0.38752053 0.39311838 0.38684878 0.39229736 0.38535602 0.39110315 0.38401254 0.38938648 0.38296761 0.38893865 0.38140021 0.39065532 0.38050455 0.39267055 0.38057919 0.3951336 0.38147485 0.39767129 0.38378863 0.39789521
0 0.3338558 0.55515749 0.33796089 0.55627706 0.34199134 0.55627706 0.34542469 0.5553814 0.34811166 0.55403792 0.35117182 0.55209733 0.35460516 0.55082848 0.36012838 0.54993283 0.36483057 0.54866398 0.37050306 0.54799224 0.37602627 0.54739513 0.37953426 0.54672339 0.38401254 0.54470817 0.38475892 0.54299149 0.38363935 0.54187192 0.38095238 0.54179728 0.37759367 0.54276758 0.37192118 0.54396179 0.36602478 0.54515599 0.36012838 0.5463502 0.35460516 0.54761905 0.3503508 0.54814151 0.34714136 0.54821615 0.34333483 0.54821615 0.33878191 0.5485147 0.33572175 0.55015674 0.33400508 0.55202269 0.33363189 0.55373936
0 0.40311987 0.66308404 0.40528437 0.66136737 0.40797134 0.6608449 0.40916555 0.66174056 0.40849381 0.66405434 0.40774742 0.66577101 0.40916555 0.66547246 0.41050903 0.66532318 0.41177788 0.6667413 0.41215107 0.66860725 0.41118077 0.67084639 0.40909091 0.67159278 0.4057322 0.67092103 0.40334378 0.66890581 0.40185102 0.66696522 0.40237349 0.66472608
0 0.39931333 0.78034035 0.39998507 0.77825049 0.40214957 0.77951933 0.40520973 0.78093745 0.40670249 0.78205702 0.40744887 0.78325123 0.40468727 0.78332587 0.40185102 0.78340051 0.40080609 0.78399761 0.40005971 0.78578892 0.39931333 0.7865353 0.39908942 0.78444544 0.39916405 0.78228094
0 0.48246007 0.85617256 0.48656516 0.85699358 0.49022242 0.85893417 0.49641738 0.86191969 0.50276161 0.86453202 0.50798627 0.86572623 0.51343484 0.86699507 0.5170921 0.86759218 0.52052545 0.8658755 0.52097328 0.86378564 0.51985371 0.86266607 0.51798776 0.86318854 0.51574862 0.86400955 0.51164353 0.86423347 0.50768771 0.86318854 0.50223914 0.86132259 0.49738767 0.85871026 0.49358113 0.85729213 0.48775937 0.85475444 0.48499776 0.85363487 0.48298253 0.85393342 0.48253471 0.85542618
0 0.51821167 0.79422302 0.52149575 0.79914913 0.52575011 0.80549336 0.52940737 0.81086729 0.53306464 0.81668906 0.53716973 0.82213763 0.54246903 0.82930288 0.54769369 0.84005075 0.55120167 0.84691745 0.55978504 0.85490372 0.56411405 0.85968055 0.5675474 0.86139722 0.57075683 0.8631139 0.57157785 0.86139722 0.57090611 0.85893417 0.56948798 0.85699358 0.56605464 0.85378415 0.56112853 0.84990297 0.55709807 0.84437976 0.5532169 0.8391551 0.549485 0.83370652 0.54426034 0.82534707 0.53963278 0.81780863 0.53425884 0.80997164 0.52888491 0.80317958 0.52470518 0.79638752 0.5223914 0.79362591 0.52097328 0.7912375 0.51851023 0.79146141 0.51791312 0.79235707
0 0.51545007 0.65629198 0.51746529 0.6586804 0.51955516 0.66047171 0.52119719 0.66114345 0.52067473 0.65778474 0.52097328 0.65666517 0.52328706 0.65569488 0.52418271 0.6543514 0.52119719 0.65233617 0.51828631 0.65173907 0.51537543 0.65315719 0.51500224 0.65487386
0 0.51753993 0.52231676 0.52045081 0.52433199 0.52507837 0.52649649 0.53179579 0.52731751 0.53925959 0.52910882 0.54493208 0.53030303 0.55276907 0.53104941 0.55627706 0.52836244 0.55724735 0.52373489 0.55799373 0.52045081 0.55650097 0.51903269 0.55314226 0.51925661 0.54963427 0.52060009 0.5463502 0.52209285 0.54343932 0.52418271 0.54142409 0.52537692 0.53634871 0.52425735 0.53224362 0.52358561 0.52798925 0.52171966 0.52351097 0.52045081 0.52007762 0.51925661 0.516495 0.51918197 0.51567398 0.52037618
0 0.52866099 0.40849381 0.53104941 0.40662785 0.53418421 0.40446335 0.53814002 0.4020003 0.54022989 0.39856695 0.54097627 0.39595462 0.54306613 0.39334229 0.54515599 0.39401403 0.5463502 0.39699955 0.5447828 0.40050754 0.54239439 0.40282132 0.53970742 0.40595611 0.53746828 0.40931482 0.5351545 0.41237498 0.53284072 0.41341991 0.52978056 0.41289745 0.52821317 0.41095686 0.52798925 0.40968801
0 0.54963427 0.2700403 0.5500821 0.26533811 0.55075384 0.26123302 0.55336617 0.2588446 0.55642633 0.25951635 0.55814301 0.26205404 0.55776982 0.26526347 0.55590387 0.26959248 0.55396328 0.27220481 0.55120167 0.27384684 0.55067921 0.27593671 0.55187341 0.27802657 0.55441111 0.27944469 0.55515749 0.28056426 0.55523212 0.2828034 0.55463502 0.28369906 0.55276907 0.28272877 0.54873862 0.28340051 0.54605165 0.28272877 0.54515599 0.28034035 0.5463502 0.27810121 0.54761905 0.27556352 0.54829079 0.27302582
0 0.52164502 0.11121063 0.52448127 0.10635916 0.52754142 0.10143305 0.52992984 0.09680549 0.53172115 0.09292432 0.53403493 0.08949097 0.53664726 0.08687864 0.54067771 0.08493805 0.54448425 0.08374384 0.54746977 0.08202717 0.54911181 0.08031049 0.54836543 0.07762353 0.54597701 0.07598149 0.54306613 0.07508583 0.54000597 0.07538439 0.53724436 0.07710106 0.53478131 0.08008658 0.53246753 0.08344529 0.52955665 0.08941633 0.52627258 0.09389461 0.52366025 0.09949246 0.52000299 0.10606061 0.51746529 0.10971787 0.51567398 0.1144947 0.51515152 0.11755486 0.51724138 0.11792805 0.51895805 0.11553963 0.52052545 0.11322585
0 0.65263472 0.10635916 0.65756083 0.10285117 0.66494999 0.10068667 0.67353336 0.0974026 0.68181818 0.09381997 0.690103 0.08904314 0.69570085 0.0862069 0.70144798 0.08411703 0.70980743 0.08165398 0.71398716 0.07822063 0.71570384 0.07538439 0.71391252 0.07299597 0.71100164 0.07210031 0.7071951 0.07284669 0.70249291 0.07516047 0.69823854 0.07836991 0.69517838 0.08083296 0.69234214 0.08314674 0.68681893 0.08605762 0.68054934 0.08978952 0.67054784 0.09374534 0.6624123 0.09665622 0.65614271 0.09874608 0.65218689 0.10053739 0.64860427 0.10352291 0.64614122 0.10628452 0.64658904 0.10800119 0.64987312 0.10770264 0.65136588 0.10710554
0 0.65547097 0.23294522 0.65733692 0.23764741 0.65935214 0.24063293 0.66188983 0.2433199 0.66271085 0.2454844 0.66368115 0.24869383 0.66420361 0.25309748 0.66420361 0.25921779 0.66517391 0.26481564 0.66748768 0.26668159 0.66980146 0.2663084 0.67107031 0.26444245 0.67151814 0.26160621 0.67024929 0.25727721 0.66942827 0.25421705 0.66801015 0.24906702 0.66793551 0.24458874 0.66898044 0.24011046 0.66972682 0.23630393 0.66905508 0.23301985 0.66711449 0.23018361 0.66524854 0.22846694 0.66323332 0.22719809 0.66069563 0.22719809 0.65882968 0.22824302 0.65666517 0.23040752
0 0.65450067 0.3770712 0.65957606 0.37751903 0.66368115 0.3780415 0.669279 0.37953426 0.67420511 0.38169876 0.67928049 0.38423645 0.68353486 0.38692342 0.68756531 0.38931184 0.69129721 0.38946111 0.69264069 0.38677415 0.69174504 0.38438573 0.68943126 0.3817734 0.6863711 0.380206 0.68248992 0.3780415 0.67622033 0.37610091 0.67308554 0.37565308 0.66980146 0.37520525 0.66577101 0.37408568 0.66196447 0.37363786 0.65644126 0.37363786 0.65315719 0.37408568 0.65218689 0.37520525 0.652784 0.3770712
0 0.67159278 0.52283923 0.67413047 0.52686968 0.67644425 0.53172115 0.67875802 0.53612479 0.68099716 0.5398567 0.68166891 0.54299149 0.68286311 0.54664875 0.68495298 0.55030602 0.68890879 0.55351545 0.69353635 0.55448574 0.69585013 0.55366473 0.69719361 0.55120167 0.69622332 0.54784296 0.6932378 0.54455889 0.690103 0.54284222 0.6879385 0.5420212 0.685774 0.54097627 0.68383341 0.53806538 0.6820421 0.5345574 0.68069861 0.53067622 0.6795044 0.52627258 0.67778773 0.52276459 0.67584714 0.52067473 0.67405583 0.51992835 0.67166741 0.52074937
0 0.6480818 0.67345873 0.6533811 0.67539931 0.66203911 0.67659352 0.6720406 0.67651888 0.68002687 0.67651888 0.69040155 0.6773399 0.70077624 0.67808628 0.70861323 0.67875802 0.71809225 0.68099716 0.72354083 0.68099716 0.73040752 0.68025078 0.73316913 0.6795044 0.73399015 0.67793701 0.73003433 0.67681744 0.72025675 0.67502612 0.70965816 0.67502612 0.69487983 0.67442902 0.68443051 0.67271235 0.6783102 0.67256307 0.66860725 0.67256307 0.66248694 0.67248843 0.65547097 0.67233916 0.65270936 0.67121959 0.64935065 0.67129422 0.64778325 0.67226452
0 0.65539633 0.7955665 0.65860576 0.79758173 0.6624123 0.79743245 0.6655471 0.79623824 0.66890581 0.79608897 0.67166741 0.79765637 0.67316017 0.80071652 0.67539931 0.80414987 0.68092253 0.80631438 0.68532617 0.80601582 0.68831169 0.80526944 0.68905807 0.8024332 0.68875952 0.79937304 0.6869682 0.79705926 0.68375877 0.7955665 0.67763845 0.79444693 0.67181669 0.79355128 0.66718913 0.79317809 0.66226302 0.7928049 0.65800866 0.79317809 0.65524705 0.79444693
0 0.64838036 0.90379161 0.64897746 0.90826989 0.65084341 0.91237498 0.65300791 0.91640543 0.65420212 0.91991342 0.65532169 0.9249888 0.65532169 0.92931781 0.65405284 0.93312435 0.65405284 0.9365577 0.65688909 0.93812509 0.65994925 0.9377519 0.6624123 0.93596059 0.66263621 0.93297507 0.66129273 0.93021346 0.65965069 0.92692939 0.65771011 0.92103299 0.65591879 0.91595761 0.65457531 0.91065831 0.65300791 0.9057322 0.65196298 0.90229885 0.65129124 0.90117928 0.6496492 0.90147783
0 0.75727721 0.91782356 0.76205404 0.91730109 0.76548739 0.91648007 0.76705478 0.91662935 0.76981639 0.92036125 0.772578 0.92476489 0.77332438 0.92789969 0.77369757 0.93282579 0.77347365 0.93961785 0.77324974 0.94566353 0.77235408 0.95379907 0.77086132 0.96126288 0.76951784 0.96723392 0.76854754 0.9723093 0.76750261 0.97559337 0.76712942 0.97850425 0.76765189 0.98059412 0.76996567 0.97850425 0.77153306 0.97499627 0.77339901 0.96999552 0.7747425 0.96320346 0.77571279 0.95626213 0.77683236 0.94708165 0.77728019 0.93603523 0.77750411 0.93095984 0.77623526 0.92483953 0.77466786 0.92036125 0.77235408 0.91618152 0.76847291 0.91058367 0.76586058 0.90909091 0.76324825 0.91110614 0.7613823 0.91334528 0.75794895 0.91565905 0.75593372 0.91707718
0 0.75257501 0.79250634 0.75257501 0.79646216 0.75414241 0.80064189 0.75660546 0.80437379 0.75974026 0.8067622 0.76115838 0.80728467 0.7613823 0.805568 0.75876997 0.80235856 0.75720257 0.79982087 0.75600836 0.79646216 0.75585908 0.79362591 0.756083 0.7918346 0.75802359 0.79228243 0.7598149 0.79220779 0.76003881 0.7912375 0.75862069 0.78937155 0.75727721 0.78825198 0.75541126 0.78817734 0.75361994 0.78952082 0.75302284 0.7912375
0 0.79235707 0.66017316 0.79243171 0.657113 0.79317809 0.65517241 0.79549186 0.6543514 0.79758173 0.65532169 0.79877594 0.65718764 0.79847738 0.66062099 0.79780564 0.66450216 0.79765637 0.6677116 0.79847738 0.66815943 0.80019406 0.66703986 0.80161218 0.66763696 0.8014629 0.66950291 0.79974623 0.67166741 0.79914913 0.67353336 0.79914913 0.67659352 0.79907449 0.68069861 0.79810419 0.6826392 0.7965368 0.68248992 0.79377519 0.68084789 0.79265562 0.67808628 0.79295417 0.67539931 0.79362591 0.67241379 0.79362591 0.66950291 0.79325272 0.66703986 0.79258098 0.66480072 0.79205852 0.66218839
0 0.81765935 0.54082699 0.82273474 0.54396179 0.82863114 0.54754441 0.83348261 0.54993283 0.84296164 0.55508285 0.84908195 0.55791909 0.85475444 0.56008359 0.85826243 0.56105389 0.86005374 0.56075534 0.85594865 0.55829228 0.84893268 0.55463502 0.8419167 0.55112703 0.83609494 0.54776832 0.82960143 0.54366323 0.8254217 0.54075235 0.82191372 0.53851321 0.81877892 0.53724436 0.81639051 0.53769219 0.81646514 0.53963278
0 0.78302732 0.38729661 0.78235558 0.38408718 0.7822063 0.38028064 0.78295268 0.37692193 0.78474399 0.37632482 0.78720705 0.37722048 0.78787879 0.38028064 0.78884908 0.3808031 0.79161069 0.38095238 0.79377519 0.38244514 0.79422302 0.38468428 0.79295417 0.38811763 0.79101358 0.38968503 0.79064039 0.39147634 0.7881027 0.39326765 0.78563965 0.39349157 0.78317659 0.39222272 0.78325123 0.38998358
0 0.79235707 0.25384386 0.79205852 0.24869383 0.79273026 0.24518585 0.79541723 0.24302135 0.79877594 0.24346917 0.80041797 0.24563368 0.80101508 0.24839528 0.80034333 0.25264965 0.79885057 0.25623227 0.79750709 0.25966562 0.79571578 0.26339752 0.79355128 0.26780116 0.79168533 0.27115987 0.79034184 0.27705628 0.79041648 0.28108673 0.79049112 0.28474399 0.7875056 0.28772951 0.78429616 0.28981938 0.78228094 0.2896701 0.78243021 0.28698313 0.7843708 0.28116137 0.78556501 0.27660845 0.78840125 0.27063741 0.79108822 0.26615913 0.79317809 0.26145693 0.79370055 0.25682938 0.79332736 0.25496343
0 0.78354978 0.1347216 0.79437229 0.13188536 0.80288103 0.1294223 0.81221078 0.12673533 0.82131661 0.12382445 0.83296014 0.11867443 0.83945365 0.11703239 0.84885804 0.11531572 0.85512763 0.11195701 0.85691894 0.10889685 0.8562472 0.10538886 0.85333632 0.10359755 0.84960442 0.10359755 0.84460367 0.10426929 0.83982684 0.10568742 0.83616958 0.10755337 0.83378116 0.11098671 0.83131811 0.11382296 0.82773548 0.11591282 0.82086879 0.11867443 0.81250933 0.12113748 0.80721003 0.12330199 0.79847738 0.12613823 0.79116286 0.12748171 0.78265413 0.13009404 0.77884759 0.13263174 0.77951933 0.13464696 0.78145992 0.13516943
0 0.90005971 0.15853112 0.90767279 0.15517241 0.91804747 0.15091805 0.92692939 0.1474847 0.93618451 0.14315569 0.94476788 0.13957307 0.9499179 0.13725929 0.95432154 0.13673683 0.96387521 0.13546798 0.96842812 0.13300493 0.97118973 0.12912375 0.97163756 0.12561576 0.96999552 0.12322735 0.96753247 0.12240633 0.96335274 0.12285416 0.95790416 0.12486938 0.95357516 0.12830273 0.95073892 0.13128825 0.94954471 0.13375131 0.94700702 0.13539334 0.94297656 0.13733393 0.93618451 0.14017017 0.92984027 0.14263323 0.92192865 0.14539484 0.91745037 0.14658904 0.91035976 0.14957456 0.90326914 0.15248545 0.89834304 0.15517241 0.89446186 0.15718764 0.89423795 0.15882968 0.89632781 0.15950142 0.89834304 0.15920287
0 0.86953277 0.29429766 0.87535453 0.29407374 0.87990745 0.29258098 0.8833408 0.28981938 0.88625168 0.2875056 0.8886401 0.28578892 0.89087924 0.28608748 0.89341693 0.28459472 0.89640245 0.28228094 0.90035826 0.27772802 0.90065681 0.27436931 0.90065681 0.27071205 0.89923869 0.26869682 0.89647709 0.26802508 0.89431258 0.27071205 0.89267055 0.27459322 0.89058068 0.27825049 0.88774444 0.28205702 0.8833408 0.2859382 0.87826541 0.28922227 0.87423496 0.29071503 0.86983132 0.29146141 0.86833856 0.29190924 0.86856247 0.293402
0 0.91170324 0.37856396 0.91588297 0.37699657 0.91954023 0.37625019 0.92431706 0.37498134 0.92513808 0.37341394 0.92745186 0.37236901 0.93013883 0.3727422 0.93267652 0.37386177 0.93297507 0.37632482 0.93148231 0.37841469 0.93006419 0.37998209 0.92722794 0.37893715 0.92424242 0.37923571 0.92088371 0.38095238 0.91707718 0.3817734 0.91386774 0.38192268 0.91155396 0.38110166 0.91118077 0.37938498
0 0.90274668 0.68622182 0.90438871 0.6885356 0.90543365 0.69032691 0.90401552 0.69174504 0.90207494 0.69308852 0.90401552 0.69473056 0.90968801 0.69487983 0.91170324 0.69577549 0.9153605 0.69808927 0.91886849 0.70032841 0.92394387 0.70323929 0.92797432 0.7044335 0.93051202 0.70331393 0.93521421 0.70271682 0.93819973 0.70413495 0.94170772 0.70644872 0.94476788 0.70921033 0.94730557 0.70898642 0.94640991 0.70682191 0.9424541 0.70361248 0.93834901 0.6997313 0.93424392 0.69644723 0.93006419 0.69346171 0.92491417 0.68965517 0.91707718 0.68607255 0.91118077 0.68525153 0.90677713 0.68450515 0.90311987 0.68457979 0.90177638 0.68532617
0 0.90707568 0.91737573 0.90961338 0.92245111 0.91140469 0.92782505 0.91573369 0.93685625 0.91812211 0.94327512 0.92118227 0.94924616 0.9243917 0.95491864 0.9265562 0.9589491 0.92924317 0.96402448 0.93387073 0.97126437 0.93528885 0.97745932 0.93678161 0.98544559 0.93917003 0.9894014 0.94058815 0.99268548 0.94275265 0.99589491 0.94439469 0.9947007 0.94566353 0.9919391 0.94581281 0.98671443 0.9446186 0.98059412 0.94312584 0.9760412 0.94051351 0.9707419 0.93737871 0.96663681 0.93349754 0.96230781 0.93163159 0.95917301 0.93133303 0.95685923 0.93207941 0.95439618 0.93088521 0.95253023 0.92961636 0.95193312 0.92767577 0.95215704 0.92454098 0.94611136 0.92118227 0.93902075 0.91901776 0.93394536 0.9206598 0.93237797 0.91879385 0.93163159 0.9169279 0.9281236 0.91588297 0.92424242 0.91685326 0.92252575 0.91491267 0.9206598 0.91267353 0.91804747 0.91125541 0.91558442 0.90976265 0.91431557 0.90782206 0.91498731
