# Supplementary material for: VanillaNet-YOLOv8 segment: detection of nano-iron oxide regulation on rice seedling growth vitality under salt stress
Source: Front Plant Sci. 2025 Sep 17;16:1631279. doi: 10.3389/fpls.2025.1631279 (PMC12484053; doi:10.3389/fpls.2025.1631279)
Supplement: Supplementary file 5 [file DataSheet5.zip › label/train/1000-2024-3-19-17-23-15.txt]

0 0.09917241 0.25875862 0.104 0.26186207 0.10944828 0.26324138 0.11551724 0.26441379 0.12158621 0.26496552 0.12786207 0.26558621 0.13558621 0.266 0.14551724 0.26593103 0.14951724 0.26586207 0.15041379 0.26365517 0.14868966 0.262 0.14468966 0.26137931 0.14048276 0.26089655 0.13462069 0.26165517 0.12737931 0.26172414 0.12372414 0.2617931 0.1202069 0.26062069 0.11758621 0.25855172 0.11537931 0.25475862 0.11310345 0.25337931 0.10744828 0.2517931 0.10303448 0.25172414 0.09806897 0.25289655 0.09751724 0.25613793
0 0.10262069 0.38186207 0.10427586 0.3857931 0.10737931 0.39034483 0.11006897 0.39303448 0.1137931 0.39344828 0.11731034 0.3937931 0.12075862 0.39634483 0.12634483 0.40165517 0.12889655 0.40331034 0.13234483 0.404 0.13406897 0.40337931 0.13275862 0.40006897 0.13034483 0.39786207 0.12675862 0.39468966 0.12296552 0.39144828 0.12124138 0.38944828 0.12006897 0.38731034 0.11924138 0.3857931 0.11724138 0.38468966 0.11406897 0.38324138 0.112 0.38151724 0.11013793 0.37868966 0.108 0.37689655 0.10627586 0.37593103 0.10441379 0.37675862 0.10296552 0.37944828
0 0.12675862 0.50903448 0.12951724 0.50662069 0.13324138 0.50358621 0.13613793 0.50131034 0.13903448 0.49972414 0.14248276 0.4982069 0.14296552 0.49662069 0.14262069 0.49413793 0.14434483 0.4917931 0.14648276 0.49117241 0.14882759 0.49206897 0.14951724 0.49558621 0.14724138 0.50082759 0.14586207 0.50434483 0.1417931 0.50841379 0.13986207 0.51013793 0.13627586 0.51241379 0.13337931 0.51496552 0.13 0.51648276 0.128 0.51558621 0.1262069 0.5137931 0.12468966 0.51124138 0.12462069 0.50903448 0.12586207 0.50924138
0 0.09531034 0.79855172 0.09827586 0.79586207 0.10165517 0.794 0.10482759 0.79282759 0.11048276 0.79255172 0.11468966 0.79255172 0.11903448 0.79248276 0.12310345 0.79165517 0.12558621 0.79 0.12682759 0.78772414 0.12558621 0.78675862 0.12144828 0.78675862 0.11731034 0.78696552 0.11241379 0.78751724 0.10958621 0.788 0.10634483 0.78910345 0.10282759 0.79006897 0.10006897 0.7902069 0.09662069 0.78986207 0.09434483 0.79006897 0.08868966 0.79137931 0.08655172 0.79337931 0.0857931 0.79606897 0.08475862 0.79834483 0.08531034 0.8 0.08772414 0.79944828 0.09 0.79868966 0.09275862 0.79855172
0 0.14834483 0.91468966 0.14951724 0.91786207 0.14965517 0.92241379 0.14965517 0.92675862 0.14868966 0.93075862 0.14793103 0.93475862 0.14565517 0.938 0.14448276 0.94 0.14475862 0.94531034 0.14551724 0.94993103 0.14517241 0.95289655 0.14365517 0.95517241 0.14413793 0.95675862 0.14627586 0.95717241 0.14931034 0.95786207 0.15062069 0.95689655 0.15055172 0.9497931 0.15075862 0.94365517 0.15234483 0.93682759 0.15344828 0.93075862 0.1537931 0.92482759 0.1542069 0.91813793 0.15434483 0.91227586 0.15427586 0.90793103 0.15372414 0.90634483 0.15089655 0.90655172 0.14965517 0.90827586 0.14896552 0.90972414 0.14765517 0.91131034
0 0.27075862 0.89406897 0.27227586 0.89096552 0.27462069 0.88827586 0.27682759 0.88758621 0.27834483 0.88855172 0.27813793 0.89234483 0.27606897 0.89655172 0.2742069 0.89951724 0.27158621 0.90227586 0.26986207 0.9042069 0.266 0.90972414 0.262 0.91544828 0.25751724 0.92248276 0.2542069 0.92758621 0.24965517 0.93475862 0.24648276 0.94082759 0.24386207 0.946 0.23910345 0.95441379 0.23593103 0.96006897 0.23524138 0.96372414 0.23531034 0.96689655 0.23317241 0.968 0.23124138 0.96675862 0.22937931 0.9637931 0.22896552 0.95944828 0.23165517 0.95427586 0.23510345 0.94993103 0.23751724 0.94806897 0.24131034 0.94151724 0.24503448 0.93468966 0.24875862 0.92793103 0.25262069 0.92089655 0.25944828 0.91062069 0.26455172 0.90289655 0.26868966 0.89737931
0 0.26696552 0.80213793 0.26951724 0.79841379 0.272 0.79813793 0.27593103 0.79772414 0.27868966 0.7957931 0.28448276 0.79393103 0.2882069 0.79124138 0.292 0.78868966 0.29158621 0.78648276 0.28848276 0.7857931 0.28586207 0.7877931 0.28282759 0.7902069 0.27944828 0.79137931 0.27586207 0.79331034 0.27248276 0.79475862 0.2697931 0.79427586 0.268 0.79434483 0.26655172 0.796 0.26496552 0.79889655 0.26475862 0.80117241 0.26544828 0.80282759
0 0.23924138 0.67586207 0.23986207 0.67324138 0.24234483 0.67268966 0.246 0.67255172 0.25089655 0.67331034 0.25551724 0.67337931 0.26006897 0.67282759 0.26441379 0.67137931 0.26882759 0.66896552 0.27310345 0.66696552 0.27696552 0.66434483 0.28241379 0.6622069 0.28510345 0.65986207 0.28848276 0.65848276 0.29068966 0.65958621 0.29117241 0.66068966 0.28924138 0.66289655 0.28648276 0.66551724 0.28386207 0.66627586 0.28075862 0.66710345 0.27689655 0.66917241 0.27248276 0.67165517 0.26917241 0.67365517 0.26503448 0.67593103 0.2617931 0.67682759 0.2562069 0.678 0.25331034 0.67806897 0.24931034 0.67875862 0.24372414 0.67944828 0.24165517 0.67896552 0.23972414 0.67765517
0 0.23496552 0.51055172 0.238 0.51324138 0.24034483 0.51551724 0.24255172 0.516 0.24296552 0.51303448 0.24372414 0.51124138 0.24496552 0.51055172 0.2462069 0.50896552 0.244 0.50531034 0.24137931 0.50413793 0.23972414 0.50337931 0.23724138 0.50358621 0.23565517 0.50406897 0.23468966 0.50655172 0.23413793 0.50827586
0 0.24558621 0.39144828 0.24889655 0.39227586 0.25317241 0.39303448 0.25682759 0.39303448 0.26206897 0.39310345 0.26682759 0.39393103 0.27013793 0.39441379 0.27186207 0.39586207 0.27275862 0.39744828 0.27124138 0.40027586 0.27117241 0.402 0.27296552 0.40165517 0.27510345 0.39972414 0.27703448 0.39765517 0.28055172 0.39634483 0.28172414 0.39468966 0.28117241 0.39186207 0.27931034 0.39048276 0.27731034 0.39172414 0.27503448 0.3922069 0.27158621 0.3917931 0.26910345 0.39096552 0.2637931 0.3902069 0.25972414 0.38965517 0.25593103 0.38882759 0.25275862 0.38793103 0.24937931 0.38668966 0.2462069 0.38648276 0.24455172 0.38813793 0.24434483 0.39027586
0 0.2697931 0.2302069 0.27013793 0.22675862 0.27213793 0.22351724 0.27462069 0.22165517 0.27689655 0.22117241 0.27848276 0.22365517 0.27931034 0.22896552 0.27951724 0.23351724 0.27951724 0.238 0.27896552 0.24255172 0.27862069 0.24793103 0.27772414 0.2522069 0.27675862 0.25710345 0.27441379 0.26275862 0.27296552 0.26641379 0.27075862 0.26882759 0.26765517 0.26717241 0.26868966 0.26393103 0.27062069 0.26137931 0.27193103 0.25793103 0.27351724 0.25427586 0.27434483 0.24993103 0.27358621 0.24537931 0.27289655 0.24255172 0.27158621 0.24034483 0.27006897 0.23751724 0.26944828 0.2337931
0 0.27448276 0.06931034 0.27324138 0.06455172 0.27331034 0.05924138 0.2762069 0.05717241 0.27937931 0.05441379 0.28227586 0.05262069 0.28372414 0.05151724 0.28468966 0.04882759 0.284 0.04731034 0.28455172 0.04406897 0.28655172 0.0437931 0.28896552 0.04551724 0.29006897 0.04689655 0.28889655 0.05193103 0.28731034 0.05544828 0.28510345 0.05931034 0.28544828 0.06241379 0.28675862 0.068 0.28551724 0.07096552 0.28289655 0.07372414 0.28048276 0.07572414 0.27841379 0.08172414 0.27627586 0.0882069 0.27365517 0.09386207 0.27193103 0.09551724 0.26993103 0.09510345 0.26875862 0.09275862 0.26937931 0.08855172 0.27131034 0.08641379 0.27413793 0.08206897 0.27572414 0.07772414 0.27634483 0.07406897 0.27558621 0.07082759
0 0.40841379 0.10324138 0.41372414 0.10482759 0.418 0.1062069 0.42068966 0.10841379 0.42351724 0.1122069 0.42510345 0.11565517 0.42710345 0.11896552 0.42931034 0.12268966 0.43158621 0.12337931 0.43331034 0.12206897 0.43296552 0.11903448 0.43137931 0.11510345 0.43068966 0.11296552 0.43089655 0.11048276 0.42889655 0.11 0.42641379 0.10862069 0.42351724 0.10613793 0.42089655 0.10282759 0.41896552 0.10048276 0.41648276 0.0997931 0.41289655 0.10027586 0.40958621 0.10137931 0.40806897 0.102
0 0.39744828 0.27096552 0.40165517 0.2722069 0.40537931 0.27303448 0.40717241 0.27234483 0.408 0.2697931 0.40613793 0.26855172 0.40213793 0.26862069 0.39827586 0.26931034
0 0.38462069 0.39703448 0.38868966 0.3997931 0.39234483 0.40241379 0.39682759 0.40551724 0.39958621 0.40668966 0.40151724 0.40572414 0.40062069 0.40365517 0.39765517 0.40165517 0.39372414 0.39882759 0.39048276 0.39675862 0.38875862 0.39448276 0.38751724 0.39227586 0.38503448 0.39027586 0.38296552 0.39013793 0.38096552 0.39151724 0.38068966 0.39441379 0.38096552 0.39731034 0.38172414 0.39855172 0.38268966 0.39737931
0 0.33344828 0.55441379 0.33593103 0.55634483 0.34034483 0.55641379 0.34634483 0.55558621 0.34903448 0.5542069 0.3517931 0.55268966 0.35648276 0.55089655 0.3622069 0.55 0.36841379 0.54841379 0.37441379 0.54703448 0.37889655 0.54662069 0.38282759 0.54524138 0.38468966 0.54317241 0.38393103 0.54206897 0.38131034 0.54234483 0.37972414 0.54282759 0.3762069 0.54413793 0.37144828 0.54517241 0.36268966 0.54717241 0.3562069 0.54806897 0.35110345 0.54848276 0.346 0.54862069 0.33972414 0.54862069 0.33524138 0.54993103 0.33303448 0.55241379
0 0.4017931 0.668 0.40572414 0.67068966 0.4082069 0.67144828 0.41082759 0.67041379 0.41268966 0.66765517 0.41082759 0.66586207 0.40910345 0.66510345 0.40793103 0.66248276 0.40510345 0.66158621 0.40406897 0.662 0.40158621 0.66317241 0.40006897 0.66613793
0 0.39965517 0.78675862 0.40068966 0.7842069 0.40172414 0.78310345 0.40434483 0.78310345 0.40737931 0.78324138 0.40634483 0.78144828 0.40317241 0.78006897 0.40034483 0.77855172 0.39931034 0.78 0.39931034 0.782 0.39903448 0.78531034 0.39875862 0.7877931
0 0.48296552 0.85613793 0.48931034 0.85868966 0.49627586 0.86213793 0.50234483 0.86427586 0.50758621 0.86641379 0.51303448 0.86758621 0.51848276 0.86765517 0.52055172 0.86503448 0.51986207 0.86289655 0.51868966 0.86275862 0.51675862 0.86441379 0.51331034 0.86510345 0.50951724 0.86482759 0.50337931 0.86303448 0.50055172 0.86144828 0.49586207 0.85951724 0.49255172 0.85731034 0.49034483 0.8562069 0.48703448 0.85503448 0.48234483 0.85413793 0.48110345 0.85558621
0 0.51827586 0.79462069 0.52172414 0.7997931 0.52641379 0.80662069 0.53 0.8117931 0.53551724 0.81965517 0.54151724 0.82834483 0.54544828 0.83641379 0.54813793 0.84062069 0.54944828 0.84455172 0.55241379 0.84965517 0.55668966 0.85482759 0.56386207 0.86151724 0.56951724 0.86662069 0.57131034 0.86724138 0.57075862 0.8617931 0.56793103 0.85731034 0.56158621 0.85041379 0.55627586 0.84448276 0.55331034 0.84013793 0.54882759 0.83413793 0.54413793 0.82537931 0.53917241 0.81731034 0.53324138 0.80896552 0.52772414 0.80089655 0.52255172 0.79365517 0.51993103 0.79096552 0.518 0.79144828 0.51765517 0.79324138
0 0.51558621 0.65668966 0.51786207 0.65965517 0.51958621 0.66131034 0.52186207 0.66110345 0.52110345 0.65765517 0.52262069 0.65593103 0.52406897 0.65496552 0.52172414 0.65324138 0.51744828 0.65255172 0.51572414 0.65344828 0.51551724 0.65510345
0 0.51765517 0.52248276 0.52103448 0.52544828 0.52675862 0.52668966 0.53165517 0.52751724 0.53924138 0.52937931 0.54468966 0.53034483 0.54862069 0.53055172 0.55317241 0.52993103 0.55703448 0.52834483 0.55910345 0.52613793 0.55965517 0.5217931 0.55793103 0.51924138 0.55365517 0.51924138 0.55117241 0.52089655 0.54786207 0.52296552 0.54531034 0.52531034 0.54262069 0.52572414 0.5382069 0.52524138 0.53144828 0.52372414 0.52696552 0.52241379 0.52344828 0.52103448 0.52131034 0.5197931 0.51855172 0.51958621 0.51634483 0.52013793 0.51772414 0.52124138
0 0.534 0.41317241 0.53682759 0.41075862 0.53793103 0.40751724 0.54096552 0.40358621 0.54358621 0.40124138 0.54524138 0.39834483 0.54558621 0.39551724 0.54406897 0.3937931 0.54151724 0.39558621 0.5397931 0.3977931 0.53751724 0.402 0.53475862 0.404 0.53206897 0.40675862 0.52848276 0.408 0.52675862 0.40889655 0.52765517 0.41110345 0.52758621 0.41303448 0.53048276 0.41468966 0.53234483 0.41475862
0 0.5482069 0.27103448 0.54875862 0.26703448 0.5497931 0.26303448 0.55227586 0.26034483 0.55517241 0.2597931 0.55696552 0.26144828 0.558 0.26372414 0.55793103 0.26655172 0.55586207 0.26882759 0.55406897 0.27103448 0.55131034 0.27282759 0.55027586 0.27441379 0.55110345 0.2777931 0.55358621 0.27889655 0.55537931 0.28 0.55606897 0.282 0.55524138 0.28324138 0.55344828 0.28351724 0.55213793 0.28296552 0.54924138 0.28324138 0.54641379 0.28310345 0.54537931 0.28165517 0.54524138 0.27972414 0.54662069 0.278 0.54772414 0.27558621 0.54827586 0.27331034
0 0.52103448 0.11158621 0.52489655 0.10627586 0.52862069 0.09896552 0.532 0.09344828 0.53462069 0.08951724 0.53703448 0.08786207 0.54268966 0.08524138 0.54675862 0.08213793 0.54972414 0.08048276 0.54951724 0.0777931 0.54793103 0.07572414 0.54586207 0.07441379 0.54282759 0.0742069 0.54117241 0.07537931 0.53910345 0.07724138 0.53606897 0.07744828 0.53531034 0.07917241 0.53406897 0.08062069 0.53193103 0.0822069 0.53165517 0.084 0.5297931 0.08834483 0.52758621 0.09358621 0.52386207 0.10110345 0.5197931 0.10737931 0.51668966 0.10993103 0.51668966 0.11248276 0.51655172 0.11551724 0.5162069 0.11793103 0.51882759 0.11634483 0.51972414 0.11386207
0 0.65027586 0.10813793 0.65427586 0.10489655 0.65958621 0.10227586 0.66675862 0.09944828 0.674 0.0962069 0.68124138 0.09331034 0.68903448 0.08896552 0.69324138 0.08682759 0.69889655 0.08455172 0.70765517 0.08372414 0.71331034 0.08048276 0.716 0.07675862 0.71613793 0.07434483 0.71448276 0.07289655 0.71186207 0.07234483 0.70841379 0.07268966 0.70393103 0.07544828 0.69958621 0.07889655 0.69613793 0.08165517 0.68924138 0.086 0.68137931 0.08986207 0.67241379 0.09331034 0.66103448 0.09696552 0.65158621 0.10089655 0.64841379 0.10331034 0.64606897 0.10627586 0.64682759 0.108 0.64889655 0.10834483
0 0.65593103 0.23262069 0.65655172 0.23606897 0.65868966 0.23993103 0.66131034 0.24227586 0.66317241 0.2442069 0.66386207 0.24841379 0.66393103 0.25289655 0.66413793 0.25634483 0.66462069 0.26227586 0.66613793 0.26531034 0.66875862 0.26641379 0.67034483 0.26537931 0.67062069 0.26158621 0.66993103 0.2577931 0.66896552 0.2537931 0.66834483 0.24751724 0.66875862 0.24172414 0.67103448 0.23896552 0.67234483 0.23496552 0.672 0.23186207 0.66813793 0.2302069 0.66668966 0.22889655 0.66468966 0.22744828 0.66089655 0.22751724 0.65848276 0.22889655 0.65710345 0.23068966
0 0.65393103 0.37731034 0.66165517 0.37793103 0.66668966 0.37813793 0.67055172 0.37896552 0.67489655 0.38137931 0.67917241 0.38344828 0.68682759 0.38737931 0.69048276 0.38882759 0.69317241 0.38848276 0.69455172 0.3862069 0.692 0.38248276 0.68917241 0.38034483 0.68165517 0.37717241 0.67841379 0.37613793 0.67468966 0.37572414 0.66793103 0.37537931 0.66386207 0.37393103 0.65986207 0.37317241 0.6562069 0.37344828 0.65351724 0.37427586 0.65227586 0.37572414 0.65337931 0.37668966
0 0.67158621 0.52262069 0.67427586 0.52696552 0.67806897 0.53365517 0.68082759 0.53958621 0.68255172 0.54303448 0.68317241 0.54544828 0.68324138 0.54924138 0.68537931 0.55165517 0.68827586 0.55310345 0.6917931 0.55406897 0.69503448 0.55441379 0.69606897 0.55248276 0.69531034 0.54813793 0.69303448 0.54475862 0.69034483 0.54268966 0.68758621 0.54151724 0.68551724 0.54068966 0.68331034 0.53710345 0.68096552 0.53165517 0.67951724 0.52765517 0.67813793 0.52372414 0.67648276 0.52165517 0.67462069 0.52034483 0.67255172 0.52 0.67096552 0.52075862
0 0.64827586 0.67317241 0.6522069 0.67496552 0.65786207 0.676 0.666 0.67641379 0.67496552 0.67606897 0.6822069 0.67675862 0.69089655 0.67793103 0.70289655 0.67882759 0.71213793 0.68027586 0.72234483 0.68137931 0.7282069 0.68124138 0.73227586 0.68075862 0.73544828 0.68068966 0.73558621 0.67786207 0.73358621 0.67648276 0.72862069 0.67572414 0.71951724 0.6742069 0.71158621 0.674 0.70103448 0.67337931 0.69117241 0.67241379 0.682 0.6722069 0.67365517 0.67241379 0.66737931 0.67165517 0.66172414 0.67193103 0.656 0.67213793 0.65158621 0.67144828 0.64903448 0.67137931 0.64793103 0.67241379
0 0.65517241 0.79662069 0.65696552 0.79703448 0.66213793 0.798 0.66634483 0.79689655 0.66924138 0.79593103 0.67103448 0.79675862 0.67289655 0.79910345 0.6777931 0.80282759 0.68089655 0.80351724 0.68751724 0.80296552 0.68765517 0.79944828 0.68662069 0.79675862 0.68468966 0.7942069 0.68103448 0.79303448 0.6762069 0.79213793 0.67117241 0.79186207 0.66434483 0.7917931 0.6597931 0.79255172 0.65634483 0.79372414 0.65468966 0.79510345
0 0.64813793 0.90393103 0.64875862 0.90786207 0.6502069 0.91103448 0.652 0.91455172 0.6537931 0.92013793 0.65468966 0.92531034 0.65462069 0.92917241 0.65455172 0.93206897 0.65372414 0.93434483 0.65289655 0.93710345 0.654 0.9397931 0.65662069 0.94048276 0.65986207 0.94048276 0.66255172 0.93882759 0.66386207 0.93682759 0.66310345 0.93386207 0.66110345 0.92937931 0.65903448 0.92482759 0.65786207 0.92103448 0.65613793 0.91689655 0.6542069 0.91186207 0.65324138 0.908 0.65206897 0.90393103 0.65144828 0.902 0.64972414 0.90103448 0.64841379 0.90186207
0 0.75682759 0.91786207 0.7597931 0.91751724 0.76344828 0.9162069 0.76544828 0.91531034 0.76717241 0.91731034 0.76965517 0.92110345 0.77227586 0.92634483 0.77282759 0.9297931 0.77324138 0.93551724 0.77324138 0.94068966 0.77275862 0.94786207 0.77151724 0.95551724 0.76993103 0.96448276 0.76882759 0.96972414 0.76731034 0.97455172 0.76703448 0.97841379 0.76786207 0.98034483 0.77117241 0.97806897 0.77324138 0.97227586 0.77462069 0.96296552 0.77489655 0.95558621 0.77662069 0.94889655 0.77689655 0.94296552 0.77675862 0.93317241 0.77668966 0.9277931 0.7757931 0.92331034 0.7742069 0.91986207 0.772 0.91627586 0.7702069 0.91262069 0.76862069 0.91075862 0.76572414 0.90958621 0.7637931 0.91062069 0.76227586 0.91282759 0.76 0.91441379 0.75786207 0.91606897
0 0.75172414 0.79262069 0.752 0.79668966 0.7537931 0.80144828 0.75662069 0.80551724 0.75924138 0.80813793 0.76296552 0.81034483 0.76413793 0.80972414 0.7622069 0.80765517 0.75993103 0.80462069 0.75724138 0.80075862 0.75627586 0.79931034 0.75593103 0.7962069 0.7562069 0.79358621 0.75737931 0.79275862 0.76013793 0.79255172 0.76234483 0.79262069 0.76234483 0.79172414 0.76041379 0.79027586 0.75806897 0.78924138 0.75593103 0.78896552 0.75406897 0.78917241 0.75296552 0.79055172
0 0.79234483 0.65689655 0.79151724 0.66068966 0.7922069 0.66386207 0.79372414 0.66717241 0.79448276 0.66993103 0.79496552 0.67393103 0.79448276 0.67689655 0.79462069 0.6802069 0.79606897 0.68082759 0.79827586 0.68110345 0.79972414 0.68303448 0.80255172 0.6837931 0.80406897 0.68124138 0.80317241 0.67827586 0.80151724 0.67744828 0.80027586 0.67717241 0.79965517 0.67531034 0.80075862 0.67103448 0.80075862 0.66793103 0.79972414 0.66710345 0.79910345 0.66710345 0.79813793 0.66337931 0.79744828 0.66075862 0.79882759 0.65917241 0.79868966 0.65662069 0.79744828 0.65482759 0.79544828 0.65434483 0.79372414 0.65489655
0 0.78089655 0.37841379 0.78227586 0.38110345 0.78317241 0.3837931 0.78337931 0.38641379 0.78331034 0.38896552 0.7837931 0.39213793 0.78717241 0.39324138 0.7897931 0.39234483 0.79082759 0.39103448 0.79303448 0.38806897 0.7937931 0.38524138 0.79255172 0.3822069 0.79096552 0.38117241 0.78917241 0.37931034 0.78675862 0.37744828 0.78531034 0.3757931 0.78413793 0.37544828 0.78268966 0.37565517 0.78165517 0.37613793
0 0.78544828 0.2742069 0.78772414 0.26931034 0.79006897 0.26482759 0.79213793 0.26096552 0.79331034 0.25724138 0.79255172 0.25351724 0.79275862 0.25 0.79351724 0.24655172 0.79537931 0.24365517 0.79758621 0.24213793 0.80062069 0.24282759 0.8022069 0.2442069 0.80248276 0.24710345 0.80165517 0.25124138 0.79931034 0.25627586 0.7977931 0.25937931 0.79572414 0.26331034 0.79386207 0.26675862 0.79241379 0.27055172 0.79048276 0.27572414 0.78986207 0.28068966 0.79013793 0.28441379 0.78896552 0.28758621 0.78627586 0.28937931 0.78317241 0.29006897 0.78151724 0.28848276 0.782 0.28510345 0.78358621 0.28006897 0.78434483 0.27696552
0 0.78406897 0.13482759 0.79103448 0.1322069 0.79848276 0.13034483 0.80606897 0.128 0.81455172 0.12517241 0.82358621 0.1222069 0.8297931 0.11896552 0.8362069 0.11682759 0.84324138 0.11524138 0.84944828 0.11344828 0.85317241 0.11131034 0.85724138 0.10834483 0.85682759 0.10517241 0.85337931 0.10248276 0.84910345 0.10193103 0.84303448 0.1042069 0.83986207 0.106 0.83503448 0.10882759 0.83303448 0.11124138 0.83172414 0.11393103 0.82710345 0.11696552 0.81931034 0.11965517 0.81165517 0.1222069 0.80386207 0.12406897 0.79696552 0.12641379 0.78931034 0.12841379 0.78241379 0.13103448 0.77889655 0.13317241 0.77910345 0.1342069 0.78144828 0.13510345
0 0.90124138 0.15848276 0.90931034 0.15551724 0.91662069 0.15213793 0.92337931 0.14889655 0.93165517 0.14517241 0.94048276 0.14144828 0.94896552 0.1377931 0.95365517 0.13627586 0.96248276 0.13544828 0.96889655 0.13268966 0.9737931 0.12841379 0.97468966 0.12565517 0.97296552 0.12282759 0.97006897 0.12206897 0.96606897 0.12234483 0.96165517 0.12372414 0.95744828 0.1262069 0.95558621 0.1277931 0.95324138 0.13075862 0.95041379 0.13331034 0.94724138 0.13517241 0.94275862 0.13772414 0.93758621 0.13965517 0.93255172 0.14206897 0.92565517 0.14462069 0.91731034 0.14744828 0.91206897 0.14944828 0.9062069 0.15151724 0.90075862 0.15372414 0.89641379 0.15496552 0.89475862 0.15648276 0.8942069 0.15841379 0.89675862 0.15958621 0.89889655 0.15937931
0 0.87172414 0.29406897 0.8757931 0.2942069 0.88082759 0.294 0.88275862 0.29248276 0.88434483 0.2897931 0.88627586 0.28793103 0.88848276 0.28710345 0.89110345 0.28648276 0.89462069 0.28510345 0.89558621 0.28427586 0.89827586 0.2822069 0.9 0.27951724 0.90110345 0.27675862 0.90144828 0.27365517 0.90075862 0.27096552 0.89931034 0.26889655 0.89613793 0.26848276 0.89406897 0.2697931 0.89317241 0.27268966 0.89303448 0.27468966 0.89165517 0.27786207 0.88896552 0.28048276 0.88572414 0.28289655 0.88310345 0.28517241 0.87993103 0.28717241 0.87634483 0.28896552 0.87282759 0.29006897 0.87034483 0.29110345 0.86855172 0.29213793 0.86882759 0.29344828 0.86972414 0.29351724
0 0.91227586 0.38193103 0.9177931 0.38172414 0.92296552 0.37993103 0.92544828 0.37875862 0.92806897 0.37910345 0.93075862 0.37986207 0.93282759 0.378 0.93351724 0.37544828 0.93289655 0.37351724 0.93068966 0.37289655 0.92806897 0.37227586 0.92531034 0.37262069 0.92524138 0.3742069 0.92337931 0.37558621 0.92013793 0.37586207 0.9142069 0.37717241 0.91193103 0.3782069 0.91034483 0.38 0.91089655 0.38124138
0 0.90317241 0.68848276 0.90337931 0.68641379 0.90344828 0.68358621 0.90689655 0.68317241 0.91310345 0.68427586 0.91827586 0.68668966 0.92262069 0.68855172 0.92655172 0.69144828 0.93337931 0.6957931 0.93765517 0.7002069 0.93972414 0.70234483 0.94551724 0.70510345 0.94806897 0.70737931 0.94848276 0.70862069 0.94682759 0.71027586 0.94365517 0.70889655 0.93875862 0.706 0.9357931 0.70324138 0.93344828 0.70255172 0.93006897 0.70344828 0.92572414 0.70386207 0.92131034 0.7017931 0.91717241 0.69917241 0.91262069 0.69662069 0.90882759 0.69475862 0.90510345 0.69393103 0.90158621 0.69213793 0.89993103 0.69006897 0.90137931 0.68944828
0 0.90737931 0.9182069 0.90862069 0.92172414 0.91131034 0.92786207 0.91593103 0.93751724 0.92034483 0.94731034 0.92406897 0.95537931 0.92855172 0.96324138 0.93275862 0.97062069 0.93537931 0.97565517 0.93655172 0.98151724 0.93772414 0.98751724 0.94027586 0.99206897 0.94365517 0.99689655 0.94613793 0.99648276 0.94827586 0.99544828 0.94765517 0.98972414 0.94606897 0.9822069 0.94206897 0.97462069 0.93648276 0.96758621 0.93303448 0.96344828 0.92986207 0.95731034 0.92531034 0.94813793 0.92089655 0.94034483 0.91737931 0.93041379 0.91586207 0.92496552 0.91365517 0.91944828 0.91206897 0.9162069 0.91 0.91455172 0.90786207 0.91441379 0.90682759 0.91613793
0 0.81993828 0.54286864 0.82423185 0.54541795 0.82839125 0.54783309 0.83187978 0.55011405 0.83550248 0.55293171 0.83993023 0.55548101 0.8442238 0.55722528 0.84878572 0.55950624 0.85361599 0.56138468 0.85831209 0.56259224 0.859788 0.56272642 0.8572387 0.56057963 0.85240843 0.55789615 0.84878572 0.55574936 0.84556554 0.5540051 0.84247954 0.55239501 0.83845431 0.55024822 0.83456326 0.54863813 0.83094056 0.54649135 0.82839125 0.54461291 0.82476855 0.5420636 0.82195089 0.53978264 0.81980411 0.53777003 0.81805984 0.53723333 0.8161814 0.53911177 0.81738897 0.54099021 0.81859654 0.54219777
