# Supplementary material for: VanillaNet-YOLOv8 segment: detection of nano-iron oxide regulation on rice seedling growth vitality under salt stress
Source: Front Plant Sci. 2025 Sep 17;16:1631279. doi: 10.3389/fpls.2025.1631279 (PMC12484053; doi:10.3389/fpls.2025.1631279)
Supplement: Supplementary file 5 [file DataSheet5.zip › label/train/1000-2024-3-19-19-56-29.txt]

0 0.09839321 0.25636396 0.10110128 0.25943311 0.10597581 0.26268279 0.1121141 0.26394656 0.12096046 0.26521033 0.13215382 0.26548113 0.1380213 0.26593248 0.14379852 0.26620329 0.14894385 0.2655714 0.15011735 0.26367575 0.14849251 0.26223145 0.14370825 0.26123849 0.13937534 0.26078715 0.1351327 0.26105795 0.12881387 0.2615093 0.12312692 0.26159957 0.11906481 0.26051634 0.1173497 0.25853042 0.11545405 0.25537101 0.11166276 0.25284347 0.10579527 0.25139917 0.10173316 0.25148944 0.09857375 0.25284347
0 0.10353854 0.3800325 0.10534392 0.3829211 0.10651742 0.38580971 0.10651742 0.3890594 0.10940603 0.39131612 0.11283625 0.39212854 0.11608594 0.39248962 0.11897454 0.39339231 0.12213396 0.39682253 0.12601553 0.39980141 0.12962629 0.40341217 0.13170247 0.40440513 0.13386893 0.40350244 0.13377866 0.40061383 0.13188301 0.39817657 0.12935548 0.39555877 0.12628633 0.39330204 0.12330746 0.39113558 0.12087019 0.38851778 0.121141 0.38725402 0.12168261 0.38499729 0.11960643 0.38319191 0.11680809 0.38066438 0.11455136 0.37840765 0.11247518 0.37615093 0.11166276 0.37524824 0.10922549 0.37163748 0.10624661 0.37118613 0.10444123 0.37371367 0.10317747 0.37714389
0 0.12321719 0.51462358 0.1275501 0.51525546 0.13188301 0.51363062 0.13558404 0.51092255 0.13766023 0.50938798 0.14045857 0.50956851 0.14307637 0.5078534 0.14515255 0.50415237 0.14768009 0.49945839 0.14795089 0.49593789 0.14876331 0.4921466 0.14749955 0.49061202 0.14497202 0.49115364 0.14352771 0.49313956 0.14352771 0.49575736 0.14172233 0.49864596 0.13820184 0.50072215 0.13468135 0.50225673 0.13034844 0.50333995 0.12736956 0.50514533 0.12511284 0.50677018 0.12312692 0.50920744 0.12267557 0.51218632
0 0.08458205 0.79698502 0.08683878 0.79924174 0.09072035 0.79860986 0.09442138 0.79698502 0.09749052 0.7952699 0.09911536 0.79409641 0.1030872 0.79283264 0.10778119 0.79174941 0.11184329 0.79147861 0.11716916 0.79192995 0.1223145 0.79211049 0.12502257 0.79030511 0.12682795 0.78840946 0.12691822 0.78660408 0.12393934 0.78660408 0.11870374 0.78660408 0.11455136 0.78678462 0.10931576 0.78768731 0.1045315 0.78877054 0.09974725 0.7897635 0.09694891 0.78949269 0.09460191 0.78922188 0.09108142 0.78985376 0.08747066 0.79129807 0.08548474 0.79310345 0.08431125 0.7949991
0 0.14758982 0.91343203 0.14858278 0.91677198 0.14912439 0.92056328 0.14876331 0.92615996 0.14831197 0.93031233 0.14749955 0.93509659 0.14623578 0.93672143 0.14262502 0.94141542 0.14334717 0.94710237 0.14316664 0.95360173 0.14307637 0.95703196 0.14605524 0.95793465 0.14912439 0.95802491 0.14975627 0.95468496 0.15011735 0.94881748 0.15065896 0.94304026 0.15165192 0.93374255 0.15309623 0.92634049 0.15372811 0.92002166 0.15399892 0.91081423 0.15363784 0.90756454 0.15237407 0.90621051 0.15065896 0.9071132 0.14948547 0.90936992 0.14858278 0.91135584
0 0.25780827 0.91298068 0.26259253 0.9059397 0.26701571 0.8995306 0.27008485 0.89519769 0.27189023 0.89005236 0.2743275 0.88761509 0.27775772 0.88797617 0.27829933 0.89149666 0.27550099 0.89528796 0.27360534 0.89916953 0.2705362 0.90269002 0.26575194 0.90900885 0.26322441 0.91325149 0.25871096 0.91920924 0.25419751 0.92724318 0.25040621 0.93464524 0.24553168 0.94177649 0.24273335 0.94628994 0.23876151 0.95378227 0.23542156 0.96109406 0.2332551 0.96488536 0.23000542 0.96641993 0.22513089 0.96587832 0.22368659 0.96371186 0.22413793 0.96064272 0.22792923 0.95910814 0.23135945 0.95658061 0.23506048 0.95152555 0.23840043 0.94547752 0.24264308 0.93834627 0.24616357 0.93148583 0.24977433 0.92426431 0.25320455 0.9187579
0 0.48492508 0.85809713 0.49007041 0.85945116 0.49431305 0.86215923 0.49819462 0.86387435 0.50171511 0.86522838 0.50478426 0.86640188 0.50974905 0.86748511 0.5142625 0.86775591 0.51751219 0.8672143 0.51985918 0.86567973 0.52049106 0.86387435 0.51994945 0.86261058 0.51832461 0.863423 0.51588734 0.86432569 0.51227658 0.86468677 0.50866582 0.86441596 0.50541614 0.86351327 0.50153457 0.86215923 0.50090269 0.86179816 0.49783354 0.86035385 0.49440332 0.85863874 0.49178552 0.85737498 0.48943853 0.85620148 0.48709153 0.85538906 0.48528615 0.85665283
0 0.26699507 0.80205255 0.26896552 0.79885057 0.27233169 0.79868637 0.27512315 0.79737274 0.27758621 0.79589491 0.28152709 0.79441708 0.28538588 0.79318555 0.28940887 0.7910509 0.2910509 0.78834154 0.29146141 0.7863711 0.28965517 0.78546798 0.28686371 0.78686371 0.28316913 0.78899836 0.27963875 0.79055829 0.27569787 0.79220033 0.2727422 0.79367816 0.26904762 0.79474548 0.26666667 0.7954023 0.26453202 0.79688013 0.26239737 0.79967159 0.26215107 0.80221675 0.26436782 0.80311987
0 0.23686371 0.67889984 0.23842365 0.6817734 0.24170772 0.68243021 0.2454844 0.6818555 0.24975369 0.68095238 0.25279146 0.67988506 0.25648604 0.67848933 0.25985222 0.67692939 0.26551724 0.67479475 0.26912972 0.67249589 0.27249589 0.67093596 0.27692939 0.6682266 0.28152709 0.66600985 0.28669951 0.66486043 0.29014778 0.66067323 0.29064039 0.65853859 0.28916256 0.65730706 0.28596059 0.65862069 0.28333333 0.66116585 0.27947455 0.66256158 0.27594417 0.66428571 0.27192118 0.66642036 0.2680624 0.66863711 0.263711 0.67101806 0.2589491 0.67307061 0.25607553 0.67380952 0.24975369 0.67380952 0.24614122 0.67323481 0.24261084 0.67339901 0.2410509 0.67372742 0.23866995 0.67430213 0.23612479 0.6770936
0 0.23546798 0.50796388 0.23678161 0.50525452 0.23908046 0.50328407 0.24129721 0.50303777 0.24343186 0.50410509 0.24490969 0.50632184 0.2454023 0.5090312 0.24507389 0.51034483 0.24367816 0.51075534 0.24376026 0.51256158 0.24228243 0.51486043 0.24031199 0.51559934 0.23875205 0.51321839 0.23768473 0.51190476 0.23579639 0.51190476 0.23522167 0.50977011
0 0.24885057 0.38932677 0.25336617 0.39031199 0.25566502 0.39039409 0.25788177 0.3910509 0.26091954 0.39178982 0.26280788 0.39137931 0.26617406 0.39244663 0.26937603 0.39367816 0.27200328 0.3954023 0.2728243 0.39655172 0.27151067 0.39917898 0.27036125 0.40172414 0.26986864 0.40385878 0.27175698 0.40082102 0.27512315 0.39901478 0.27651888 0.39761905 0.27972085 0.39507389 0.28054187 0.39310345 0.28070608 0.39137931 0.27857143 0.39006568 0.27651888 0.39211823 0.27520525 0.39162562 0.27422003 0.38949097 0.2727422 0.38973727 0.27093596 0.3910509 0.26855501 0.38981938 0.26592775 0.38809524 0.26288998 0.38743842 0.2592775 0.38719212 0.25665025 0.38604269 0.25328407 0.38481117 0.24958949 0.38357964 0.24786535 0.38259442 0.24679803 0.38374384 0.24655172 0.3864532 0.24679803 0.38834154
0 0.26937603 0.22520525 0.26970443 0.22249589 0.27101806 0.22011494 0.27307061 0.21880131 0.27528736 0.21888342 0.27758621 0.22044335 0.27857143 0.222578 0.27922824 0.22635468 0.27955665 0.23013136 0.27988506 0.23546798 0.27889984 0.24277504 0.27766831 0.24975369 0.27692939 0.25509031 0.27594417 0.25944171 0.27438424 0.26330049 0.2728243 0.26600985 0.27068966 0.26871921 0.2682266 0.26765189 0.26732348 0.26625616 0.26855501 0.26321839 0.27019704 0.26034483 0.27142857 0.25689655 0.2726601 0.25295567 0.27323481 0.24671593 0.27339901 0.24277504 0.272578 0.23973727 0.27118227 0.23801314 0.26937603 0.23587849 0.26888342 0.23234811 0.26912972 0.22865353
0 0.28686371 0.05106732 0.28916256 0.04761905 0.29064039 0.0453202 0.29055829 0.04211823 0.29146141 0.03965517 0.29334975 0.03940887 0.29614122 0.03981938 0.29770115 0.04154351 0.29646962 0.04334975 0.2955665 0.04688013 0.29482759 0.05155993 0.29302135 0.05410509 0.29006568 0.05821018 0.28875205 0.06149425 0.28883415 0.06600985 0.28908046 0.06921182 0.28842365 0.07208539 0.2863711 0.07364532 0.28341544 0.07495895 0.2818555 0.07635468 0.28013136 0.07922824 0.27857143 0.08390805 0.27553366 0.09014778 0.27298851 0.09351396 0.27068966 0.09482759 0.2683087 0.09031199 0.26896552 0.08784893 0.27208539 0.08530378 0.27405583 0.08210181 0.27619048 0.07791461 0.27692939 0.07569787 0.27643678 0.07175698 0.27577997 0.0682266 0.27577997 0.0634647 0.2770936 0.06001642 0.27865353 0.05788177 0.28128079 0.05640394 0.28325123 0.05500821 0.28555008 0.05295567
0 0.40484401 0.10131363 0.40697865 0.10147783 0.41018062 0.10238095 0.41453202 0.10369458 0.41773399 0.10525452 0.41995074 0.10763547 0.42167488 0.11067323 0.42331691 0.11412151 0.42635468 0.1183908 0.42832512 0.12118227 0.43087028 0.1226601 0.43234811 0.12183908 0.43275862 0.11888342 0.43103448 0.11502463 0.42889984 0.11190476 0.42619048 0.10837438 0.42372742 0.10591133 0.42126437 0.10303777 0.41871921 0.1001642 0.41642036 0.09778325 0.41280788 0.09770115 0.4092775 0.09802956 0.40681445 0.09885057 0.40509031 0.10024631
0 0.39712644 0.27027915 0.39819376 0.27183908 0.40073892 0.27249589 0.40336617 0.2729064 0.40615764 0.2728243 0.40771757 0.27126437 0.40738916 0.26929392 0.40517241 0.26847291 0.40106732 0.26847291 0.39844007 0.26888342 0.39663383 0.26921182
0 0.38119869 0.39573071 0.38415435 0.39573071 0.38768473 0.39720854 0.39178982 0.39893268 0.39507389 0.40262726 0.39786535 0.4047619 0.40073892 0.40623974 0.40229885 0.40648604 0.40032841 0.40320197 0.39761905 0.40041051 0.39441708 0.39745484 0.39121511 0.3953202 0.38908046 0.39490969 0.38752053 0.39261084 0.38546798 0.3910509 0.38366174 0.38908046 0.38218391 0.39064039 0.38128079 0.39351396
0 0.33267652 0.55509031 0.33875205 0.55550082 0.34433498 0.55500821 0.34786535 0.55320197 0.35049261 0.55172414 0.35550082 0.55024631 0.36165846 0.54909688 0.36748768 0.54778325 0.37200328 0.54720854 0.37783251 0.54671593 0.38267652 0.54425287 0.38399015 0.54211823 0.38136289 0.54170772 0.37487685 0.54326765 0.37044335 0.54433498 0.36486043 0.5455665 0.35952381 0.54655172 0.35377668 0.54745484 0.34942529 0.54844007 0.34622332 0.54827586 0.34359606 0.54811166 0.34031199 0.54819376 0.33669951 0.54909688 0.33382594 0.55090312 0.33243021 0.55221675 0.3318555 0.55410509
0 0.39926108 0.66740558 0.40353038 0.66871921 0.40730706 0.67052545 0.41042693 0.67027915 0.41141215 0.66789819 0.41108374 0.66592775 0.4091954 0.66551724 0.40771757 0.66428571 0.40607553 0.6634647 0.40402299 0.6634647 0.40205255 0.6637931 0.3999179 0.66518883 0.39934319 0.66642036
0 0.39778325 0.78522167 0.39794745 0.78210181 0.39876847 0.77914614 0.40032841 0.77791461 0.40336617 0.78004926 0.40582923 0.78144499 0.40738916 0.78325123 0.40426929 0.78366174 0.40188834 0.78407225 0.40057471 0.78563218 0.39893268 0.78702791 0.39761905 0.78694581
0 0.5182266 0.79466338 0.52126437 0.79885057 0.52430213 0.80369458 0.52865353 0.80968801 0.53234811 0.81461412 0.53604269 0.82036125 0.54006568 0.82684729 0.54392447 0.83333333 0.54786535 0.84162562 0.55139573 0.84819376 0.55640394 0.85673235 0.56215107 0.86338259 0.5682266 0.86724138 0.57159278 0.8680624 0.57175698 0.86543514 0.56888342 0.86165846 0.56297209 0.85533662 0.558867 0.84950739 0.55328407 0.8409688 0.54917898 0.83399015 0.54515599 0.82660099 0.53998358 0.81773399 0.53489327 0.81124795 0.53045977 0.80517241 0.5272578 0.80049261 0.52364532 0.7952381 0.52101806 0.79203612 0.51962233 0.7907225 0.51781609 0.79137931 0.5179803 0.79310345
0 0.51535304 0.65607553 0.51781609 0.6592775 0.52003284 0.66124795 0.52134647 0.66001642 0.52110016 0.65722496 0.5228243 0.65591133 0.52438424 0.6544335 0.52224959 0.65385878 0.51937603 0.65328407 0.51559934 0.65361248 0.51486043 0.65484401
0 0.51715928 0.52126437 0.51995074 0.52339901 0.52446634 0.52528736 0.52832512 0.52594417 0.53431856 0.52758621 0.53924466 0.52857143 0.54293924 0.52939245 0.54893268 0.53062397 0.55369458 0.53070608 0.55779967 0.52947455 0.55993432 0.52627258 0.56026273 0.5226601 0.55878489 0.51945813 0.55591133 0.51921182 0.55229885 0.52011494 0.54868637 0.52233169 0.54573071 0.52405583 0.54392447 0.52545156 0.54006568 0.52446634 0.53464696 0.52356322 0.52963875 0.522578 0.5227422 0.52101806 0.52003284 0.51962233 0.5179803 0.51929392
0 0.52701149 0.40837438 0.52931034 0.40591133 0.53325123 0.40344828 0.53669951 0.40073892 0.53916256 0.39835796 0.54014778 0.39597701 0.54261084 0.39367816 0.54425287 0.39384236 0.5452381 0.39630542 0.54285714 0.39901478 0.53990148 0.40205255 0.53702791 0.40558292 0.53497537 0.40952381 0.53259442 0.41288998 0.53037767 0.41387521 0.52783251 0.41305419 0.52635468 0.41124795
0 0.54679803 0.2683908 0.54753695 0.26403941 0.54950739 0.26108374 0.55172414 0.25968801 0.5545156 0.26026273 0.55582923 0.26174056 0.55574713 0.26600985 0.5543514 0.26880131 0.55213465 0.27101806 0.54934319 0.27331691 0.54958949 0.27594417 0.55 0.27873563 0.54901478 0.2818555 0.54753695 0.28333333 0.54490969 0.28226601 0.54515599 0.27996716 0.54581281 0.2770936 0.54614122 0.27380952 0.54622332 0.26978654
0 0.5183908 0.11666667 0.52077176 0.11050903 0.52372742 0.10574713 0.52791461 0.0998358 0.53062397 0.09507389 0.53415435 0.08990148 0.53612479 0.08669951 0.53998358 0.08456486 0.54376026 0.08300493 0.54786535 0.08152709 0.54893268 0.07865353 0.54704433 0.07487685 0.5453202 0.07364532 0.54195402 0.07389163 0.53949097 0.07553366 0.53596059 0.077422 0.5320197 0.08029557 0.52939245 0.08415435 0.52848933 0.08768473 0.52848933 0.09187192 0.52577997 0.09655172 0.52224959 0.10287356 0.51880131 0.10812808 0.51658456 0.11157635 0.51510673 0.11535304 0.51477833 0.1180624 0.51683087 0.11847291
0 0.65106732 0.10755337 0.65361248 0.1046798 0.65763547 0.10287356 0.66239737 0.10114943 0.66789819 0.09942529 0.67495895 0.09671593 0.68374384 0.09261084 0.68998358 0.08924466 0.69712644 0.08530378 0.7001642 0.08431856 0.70517241 0.08415435 0.71124795 0.0818555 0.71428571 0.07889984 0.71625616 0.07594417 0.71642036 0.07339901 0.71518883 0.07200328 0.71264368 0.07151067 0.7092775 0.07200328 0.70558292 0.07405583 0.70270936 0.07635468 0.69967159 0.07955665 0.69671593 0.0819376 0.69376026 0.08341544 0.68793103 0.08661741 0.68210181 0.08899836 0.67660099 0.09121511 0.67216749 0.09269294 0.66609195 0.09466338 0.65796388 0.09802956 0.65229885 0.10024631 0.64901478 0.10385878 0.64646962 0.10632184 0.64934319 0.10837438 0.65032841 0.10853859
0 0.65665025 0.23399015 0.658867 0.23842365 0.66141215 0.241133 0.66321839 0.24384236 0.66387521 0.24745484 0.66412151 0.25262726 0.66403941 0.25788177 0.66477833 0.26157635 0.66494253 0.26535304 0.66683087 0.26724138 0.66921182 0.26592775 0.67068966 0.2636289 0.67003284 0.26067323 0.66880131 0.25697865 0.6683087 0.25303777 0.6682266 0.24745484 0.6683087 0.24384236 0.66888342 0.24121511 0.67044335 0.23875205 0.67208539 0.23596059 0.67216749 0.23259442 0.66986864 0.22988506 0.66781609 0.22816092 0.66510673 0.2272578 0.66174056 0.2270936 0.65935961 0.22775041 0.65722496 0.23111658
0 0.65418719 0.37750411 0.65804598 0.37783251 0.66321839 0.37807882 0.66929392 0.37889984 0.67372742 0.37996716 0.68029557 0.38284072 0.68366174 0.38456486 0.68743842 0.38735632 0.69154351 0.38932677 0.69474548 0.38957307 0.69729064 0.38776683 0.69614122 0.38513957 0.69334975 0.38251232 0.68957307 0.37980296 0.68669951 0.37783251 0.6818555 0.37651888 0.67701149 0.37651888 0.67249589 0.37627258 0.6679803 0.37561576 0.66453202 0.37438424 0.66091954 0.3729064 0.65706076 0.37323481 0.65426929 0.37348112 0.65205255 0.37528736 0.65295567 0.3770936
0 0.67077176 0.5227422 0.6726601 0.52561576 0.67536946 0.52996716 0.67816092 0.53456486 0.68045977 0.53891626 0.6818555 0.54261084 0.68259442 0.54482759 0.68267652 0.54786535 0.68366174 0.55172414 0.68678161 0.55303777 0.69039409 0.55385878 0.69351396 0.55344828 0.69482759 0.55123153 0.69310345 0.54811166 0.69047619 0.54392447 0.68801314 0.54154351 0.68522167 0.53932677 0.68226601 0.53497537 0.67914614 0.52873563 0.67807882 0.52495895 0.67586207 0.52126437 0.67397373 0.51954023 0.67151067 0.51978654 0.67077176 0.52151067
0 0.64958949 0.67380952 0.65509031 0.67561576 0.66461412 0.67561576 0.67077176 0.67602627 0.67988506 0.67602627 0.68727422 0.67627258 0.69449918 0.67660099 0.70385878 0.67766831 0.71075534 0.67848933 0.72118227 0.68070608 0.72701149 0.68087028 0.73308703 0.68037767 0.73752053 0.67955665 0.73891626 0.67791461 0.73711002 0.67610837 0.73267652 0.67430213 0.72561576 0.67364532 0.71592775 0.67372742 0.70952381 0.67331691 0.70123153 0.67307061 0.69589491 0.67175698 0.68702791 0.67159278 0.68045977 0.67167488 0.672578 0.67175698 0.66543514 0.67167488 0.66083744 0.67167488 0.65550082 0.67159278 0.65188834 0.67101806 0.64909688 0.67101806 0.64761905 0.67175698
0 0.65500821 0.7954023 0.65722496 0.79696223 0.66042693 0.79655172 0.66288998 0.7954023 0.66592775 0.79474548 0.6681445 0.79441708 0.67003284 0.79589491 0.67216749 0.79794745 0.67463054 0.80090312 0.677422 0.80344828 0.68251232 0.8043514 0.6862069 0.80262726 0.68727422 0.8 0.68702791 0.79696223 0.68522167 0.79474548 0.6819376 0.79318555 0.67947455 0.79228243 0.67536946 0.79055829 0.67175698 0.78932677 0.66847291 0.78990148 0.66633826 0.79055829 0.66321839 0.7910509 0.65977011 0.79187192 0.65763547 0.79244663 0.65533662 0.79302135 0.65426929 0.79466338
0 0.64770115 0.9046798 0.64876847 0.908867 0.65082102 0.91272578 0.65295567 0.91880131 0.65418719 0.922578 0.65533662 0.92783251 0.65509031 0.9316092 0.6543514 0.93546798 0.65369458 0.94006568 0.65525452 0.94195402 0.65804598 0.94277504 0.66182266 0.94170772 0.66387521 0.93965517 0.66436782 0.93596059 0.66272578 0.93119869 0.66050903 0.92807882 0.65845649 0.92298851 0.65615764 0.91650246 0.65385878 0.91100164 0.65221675 0.90574713 0.65197044 0.90279146 0.65049261 0.90114943 0.64811166 0.90180624
0 0.75697865 0.9179803 0.76075534 0.91773399 0.76330049 0.91658456 0.76559934 0.91592775 0.76740558 0.91683087 0.76896552 0.91970443 0.77077176 0.92364532 0.77216749 0.92840722 0.7728243 0.93431856 0.772578 0.94228243 0.77159278 0.94811166 0.77011494 0.95681445 0.76880131 0.96469622 0.76650246 0.9728243 0.76543514 0.97750411 0.76666667 0.98103448 0.76945813 0.9816913 0.77110016 0.977422 0.7728243 0.96995074 0.77405583 0.96280788 0.77536946 0.95172414 0.77577997 0.94367816 0.77602627 0.93489327 0.77627258 0.92627258 0.77446634 0.92068966 0.77175698 0.91576355 0.76986864 0.91215107 0.76625616 0.9092775 0.7635468 0.90993432 0.76174056 0.91198686 0.7592775 0.91436782 0.75656814 0.91683087 0.75582923 0.91789819
0 0.75188834 0.79285714 0.75246305 0.79679803 0.75353038 0.8 0.75648604 0.80509031 0.75878489 0.80763547 0.76050903 0.80968801 0.76264368 0.81149425 0.7637931 0.81157635 0.76288998 0.80960591 0.76059113 0.80689655 0.75779967 0.80320197 0.75615764 0.79950739 0.75492611 0.79589491 0.75582923 0.79318555 0.75763547 0.79211823 0.75985222 0.7908867 0.75944171 0.78924466 0.75738916 0.78801314 0.75541872 0.78784893 0.75311987 0.78908046 0.75238095 0.7909688
0 0.79162562 0.65402299 0.79162562 0.65812808 0.79261084 0.66206897 0.79417077 0.66584565 0.79663383 0.66912972 0.79761905 0.67052545 0.79827586 0.67610837 0.79868637 0.67947455 0.80123153 0.68128079 0.8043514 0.68218391 0.80706076 0.68251232 0.80878489 0.68087028 0.8091133 0.67881773 0.80706076 0.67684729 0.8047619 0.67586207 0.80369458 0.67389163 0.80402299 0.67036125 0.80320197 0.66658456 0.80188834 0.66576355 0.79893268 0.66330049 0.79860427 0.66100164 0.79876847 0.65796388 0.79761905 0.65558292 0.79630542 0.6544335 0.79417077 0.65369458
0 0.81658456 0.5407225 0.81978654 0.54285714 0.82348112 0.54490969 0.82775041 0.54786535 0.83349754 0.55246305 0.84022989 0.55648604 0.8454023 0.55944171 0.85164204 0.56231527 0.85541872 0.56387521 0.8589491 0.56420361 0.85615764 0.56141215 0.85131363 0.558867 0.8456486 0.55533662 0.84014778 0.55213465 0.83505747 0.54893268 0.83119869 0.54655172 0.82668309 0.54367816 0.82380952 0.541133 0.822578 0.53990148 0.82036125 0.53817734 0.81756979 0.53793103 0.81592775 0.53875205
0 0.78021346 0.37889984 0.78037767 0.3771757 0.78234811 0.37643678 0.78513957 0.37660099 0.78686371 0.37758621 0.78940887 0.37931034 0.7910509 0.38136289 0.79261084 0.38349754 0.79285714 0.38546798 0.79162562 0.38711002 0.79039409 0.38850575 0.79055829 0.39039409 0.79006568 0.39236453 0.78850575 0.39367816 0.7862069 0.39376026 0.78382594 0.39211823 0.78325123 0.38998358 0.78357964 0.38727422 0.78456486 0.38522167 0.78390805 0.38325123 0.78267652 0.38243021 0.78037767 0.38111658
0 0.79367816 0.24499179 0.79458128 0.24203612 0.79646962 0.23973727 0.79852217 0.23940887 0.80139573 0.24146141 0.80188834 0.24466338 0.80098522 0.24934319 0.7999179 0.25402299 0.79770115 0.25730706 0.79581281 0.26026273 0.79408867 0.26477833 0.791133 0.27183908 0.78965517 0.2771757 0.79014778 0.28070608 0.79014778 0.28374384 0.78825944 0.2862069 0.78571429 0.28883415 0.78316913 0.28998358 0.78119869 0.29014778 0.78095238 0.28743842 0.78251232 0.28399015 0.78284072 0.27972085 0.78357964 0.27446634 0.78555008 0.26929392 0.78940887 0.26395731 0.791133 0.25788177 0.79211823 0.25295567 0.79220033 0.24901478 0.79310345 0.24720854
0 0.78683386 0.13367667 0.79116286 0.13263174 0.79698462 0.13136289 0.80407524 0.12927303 0.8104941 0.12688461 0.81773399 0.12404837 0.82646664 0.12091357 0.83184057 0.11785341 0.83796089 0.11613674 0.84587252 0.1138976 0.85176892 0.11150918 0.85617256 0.1091954 0.85684431 0.10441857 0.85557546 0.10188088 0.85214211 0.09971638 0.84796238 0.10091058 0.84557397 0.1017316 0.84199134 0.10292581 0.8397522 0.10456785 0.83579639 0.10740409 0.83340797 0.10904613 0.83206449 0.11173309 0.82997462 0.11374832 0.82430213 0.1166592 0.81609195 0.11957009 0.80885207 0.12210778 0.79952232 0.12464547 0.79161069 0.12688461 0.78347515 0.12919839 0.77944469 0.13106434 0.7778773 0.13293029 0.77862368 0.13404986 0.78213166 0.13427377 0.78571429 0.13382594
0 0.89986207 0.15875862 0.90551724 0.15655172 0.91227586 0.15358621 0.92110345 0.14993103 0.93075862 0.14648276 0.93889655 0.14289655 0.94689655 0.13972414 0.95172414 0.13682759 0.95503448 0.13675862 0.96075862 0.13565517 0.96710345 0.13296552 0.97131034 0.13013793 0.97365517 0.12655172 0.97448276 0.12372414 0.97372414 0.12151724 0.97075862 0.12041379 0.96724138 0.12048276 0.96275862 0.122 0.95868966 0.12441379 0.95551724 0.12648276 0.95393103 0.12889655 0.952 0.13206897 0.95027586 0.1337931 0.94310345 0.13675862 0.93696552 0.13924138 0.93082759 0.14193103 0.92531034 0.14427586 0.91531034 0.14813793 0.90737931 0.15082759 0.89931034 0.15393103 0.89544828 0.15531034 0.89344828 0.15717241 0.89448276 0.15917241 0.89682759 0.15917241
0 0.86993103 0.29386207 0.87627586 0.29406897 0.87944828 0.29262069 0.88206897 0.2902069 0.88468966 0.28793103 0.88772414 0.2857931 0.89137931 0.28551724 0.89744828 0.28406897 0.89965517 0.28158621 0.90089655 0.27813793 0.90151724 0.27427586 0.90082759 0.27055172 0.89931034 0.26848276 0.8962069 0.26813793 0.89462069 0.27027586 0.89406897 0.27503448 0.8922069 0.27731034 0.88848276 0.28006897 0.88565517 0.28275862 0.88248276 0.28489655 0.87841379 0.28731034 0.87565517 0.28868966 0.87206897 0.29006897 0.86868966 0.29075862 0.868 0.29206897 0.86813793 0.29358621
0 0.91055172 0.38131034 0.91703448 0.38131034 0.92 0.38006897 0.92337931 0.37862069 0.92586207 0.378 0.92868966 0.37924138 0.93158621 0.37889655 0.93317241 0.37675862 0.93358621 0.37441379 0.932 0.37289655 0.92944828 0.372 0.92737931 0.37131034 0.92634483 0.37227586 0.9257931 0.37462069 0.92393103 0.37489655 0.91958621 0.37565517 0.91675862 0.37641379 0.91393103 0.37696552 0.91151724 0.37855172 0.91034483 0.3802069
0 0.91462069 0.68848276 0.91682759 0.69144828 0.91806897 0.69351724 0.91758621 0.69496552 0.91634483 0.69737931 0.91758621 0.69868966 0.92027586 0.69910345 0.92206897 0.69937931 0.92482759 0.7 0.92648276 0.70103448 0.92765517 0.70186207 0.93027586 0.7037931 0.93310345 0.70544828 0.93668966 0.706 0.94 0.70641379 0.94262069 0.70696552 0.94558621 0.70862069 0.94868966 0.71027586 0.95 0.70910345 0.94917241 0.70689655 0.94634483 0.70406897 0.94317241 0.70110345 0.93993103 0.69675862 0.93682759 0.69344828 0.93234483 0.69041379 0.92944828 0.68862069 0.92558621 0.68731034 0.92089655 0.686 0.91717241 0.6857931 0.91475862 0.68565517 0.91413793 0.68634483
0 0.90337931 0.7782069 0.90386207 0.7802069 0.90441379 0.78158621 0.906 0.78089655 0.90765517 0.78062069 0.90758621 0.77972414 0.90613793 0.77793103 0.90475862 0.77655172 0.90386207 0.77558621 0.90351724 0.77717241
0 0.90648276 0.91744828 0.90931034 0.92310345 0.91082759 0.92737931 0.91331034 0.93317241 0.9157931 0.93951724 0.92 0.94731034 0.92413793 0.95441379 0.92813793 0.96048276 0.93131034 0.96655172 0.93441379 0.97262069 0.93703448 0.9777931 0.93868966 0.98331034 0.94165517 0.99 0.94372414 0.99441379 0.94641379 0.99696552 0.94903448 0.99641379 0.95006897 0.99234483 0.94937931 0.98662069 0.94682759 0.97972414 0.94386207 0.97551724 0.94034483 0.97158621 0.93662069 0.96834483 0.93337931 0.96448276 0.93393103 0.96234483 0.93531034 0.96041379 0.93310345 0.96 0.93117241 0.95917241 0.92882759 0.95441379 0.92441379 0.94613793 0.92193103 0.94034483 0.91827586 0.93358621 0.91737931 0.92889655 0.91593103 0.92517241 0.91365517 0.92027586 0.91165517 0.91717241 0.90951724 0.91482759 0.90786207 0.91489655 0.90696552 0.91627586
