# Supplementary material for: VanillaNet-YOLOv8 segment: detection of nano-iron oxide regulation on rice seedling growth vitality under salt stress
Source: Front Plant Sci. 2025 Sep 17;16:1631279. doi: 10.3389/fpls.2025.1631279 (PMC12484053; doi:10.3389/fpls.2025.1631279)
Supplement: Supplementary file 5 [file DataSheet5.zip › label/train/1000-2024-3-19-2-5-43.txt]

0 0.10062069 0.25717241 0.10172414 0.25993103 0.10558621 0.26117241 0.11317241 0.2622069 0.11951724 0.26282759 0.12758621 0.26337931 0.13593103 0.26427586 0.14427586 0.26441379 0.15027586 0.26489655 0.15110345 0.26351724 0.15027586 0.26110345 0.14848276 0.26089655 0.14524138 0.26034483 0.14144828 0.2602069 0.13524138 0.26048276 0.13075862 0.26062069 0.12731034 0.25917241 0.12544828 0.25717241 0.12172414 0.25572414 0.11717241 0.25517241 0.1122069 0.25517241 0.1082069 0.25517241 0.1057931 0.25455172 0.10310345 0.25365517 0.10151724 0.25462069
0 0.10034483 0.40144828 0.10310345 0.40227586 0.10606897 0.40206897 0.10937931 0.40096552 0.11337931 0.40006897 0.11758621 0.40027586 0.12055172 0.40075862 0.12496552 0.40241379 0.12862069 0.4042069 0.13206897 0.4042069 0.13351724 0.40310345 0.13317241 0.40117241 0.12917241 0.39910345 0.12427586 0.39689655 0.12041379 0.39517241 0.11634483 0.39344828 0.11075862 0.39165517 0.10786207 0.39158621 0.10441379 0.39234483 0.10165517 0.39606897 0.10048276 0.39772414 0.10013793 0.39993103
0 0.1417931 0.49827586 0.14324138 0.49558621 0.14289655 0.49351724 0.14324138 0.49144828 0.14510345 0.49006897 0.14717241 0.48993103 0.148 0.49117241 0.14848276 0.49393103 0.14744828 0.49731034 0.146 0.49965517 0.14537931 0.50144828 0.146 0.50317241 0.14613793 0.506 0.14448276 0.50848276 0.142 0.50993103 0.14013793 0.50855172 0.13917241 0.506 0.13772414 0.50489655 0.13710345 0.50289655 0.13848276 0.50034483 0.14082759 0.49931034
0 0.10413793 0.8017931 0.10648276 0.79889655 0.10931034 0.79675862 0.11441379 0.79531034 0.11772414 0.79365517 0.12117241 0.79268966 0.12468966 0.79082759 0.12613793 0.78868966 0.12482759 0.78703448 0.12303448 0.78668966 0.11889655 0.78855172 0.11503448 0.79048276 0.11062069 0.79234483 0.10710345 0.79393103 0.10386207 0.79455172 0.09965517 0.7957931 0.09731034 0.79717241 0.09634483 0.79841379 0.09586207 0.80068966 0.09593103 0.80406897 0.09710345 0.80503448 0.09924138 0.80427586 0.10186207 0.80275862 0.10331034 0.80241379
0 0.148 0.91158621 0.14841379 0.91441379 0.14917241 0.91724138 0.15 0.91958621 0.1497931 0.92524138 0.14965517 0.92896552 0.14786207 0.93172414 0.14758621 0.936 0.14910345 0.94048276 0.15096552 0.94255172 0.15351724 0.94358621 0.15565517 0.94296552 0.1557931 0.94075862 0.15572414 0.93765517 0.15462069 0.93441379 0.15324138 0.93034483 0.15337931 0.92503448 0.15344828 0.91958621 0.1537931 0.91551724 0.15365517 0.90951724 0.154 0.90724138 0.15282759 0.90510345 0.1497931 0.9062069 0.14882759 0.90841379 0.14813793 0.91068966
0 0.2437931 0.92737931 0.24724138 0.92372414 0.25213793 0.91675862 0.25682759 0.91193103 0.26165517 0.9057931 0.26537931 0.90124138 0.26868966 0.89772414 0.27117241 0.8937931 0.27331034 0.88903448 0.27544828 0.88634483 0.27724138 0.88565517 0.27862069 0.88731034 0.2777931 0.89034483 0.2762069 0.89531034 0.27337931 0.89868966 0.2702069 0.90262069 0.2642069 0.90937931 0.25703448 0.91793103 0.25165517 0.92544828 0.24806897 0.92951724 0.24448276 0.93441379 0.24041379 0.93827586 0.23606897 0.94151724 0.2317931 0.94772414 0.22758621 0.94937931 0.22310345 0.95027586 0.22068966 0.94931034 0.22027586 0.94517241 0.22413793 0.94213793 0.22710345 0.9397931 0.23331034 0.93655172 0.23655172 0.93441379 0.24034483 0.93172414 0.24248276 0.92931034
0 0.26793103 0.79517241 0.27082759 0.7957931 0.27531034 0.79565517 0.27986207 0.79537931 0.28262069 0.79455172 0.28882759 0.79255172 0.29055172 0.78937931 0.29082759 0.78655172 0.28903448 0.78593103 0.28758621 0.78682759 0.28613793 0.78841379 0.28365517 0.79041379 0.28089655 0.79144828 0.2782069 0.79193103 0.27517241 0.79213793 0.27344828 0.79186207 0.27075862 0.792 0.26841379 0.792 0.26703448 0.79324138
0 0.2557931 0.67144828 0.25855172 0.67248276 0.26331034 0.67282759 0.26834483 0.67234483 0.27372414 0.67131034 0.28117241 0.66875862 0.2842069 0.66682759 0.28751724 0.66468966 0.29089655 0.66193103 0.29206897 0.65875862 0.29137931 0.65696552 0.28882759 0.65737931 0.28731034 0.65917241 0.28537931 0.66131034 0.28234483 0.66393103 0.27889655 0.66537931 0.27482759 0.66648276 0.27117241 0.66710345 0.26634483 0.66731034 0.26413793 0.66696552 0.25944828 0.66613793 0.2557931 0.66613793 0.254 0.66737931 0.25386207 0.66993103
0 0.23351724 0.50289655 0.23496552 0.506 0.23696552 0.50937931 0.2382069 0.51262069 0.24041379 0.51489655 0.24241379 0.51468966 0.24255172 0.51068966 0.24172414 0.50662069 0.24013793 0.50268966 0.23786207 0.5 0.23565517 0.49841379 0.23372414 0.49855172 0.23262069 0.50055172
0 0.24055172 0.41655172 0.24365517 0.41606897 0.24986207 0.41358621 0.25406897 0.41172414 0.26048276 0.40813793 0.26510345 0.40565517 0.27193103 0.40172414 0.27641379 0.39937931 0.27951724 0.39544828 0.28172414 0.39296552 0.28117241 0.39089655 0.27827586 0.39124138 0.27531034 0.39331034 0.27337931 0.39606897 0.27013793 0.39834483 0.26572414 0.40103448 0.26186207 0.40351724 0.25806897 0.40572414 0.25241379 0.40841379 0.24737931 0.41131034 0.24351724 0.41324138 0.24144828 0.41275862 0.23986207 0.41448276
0 0.27227586 0.2437931 0.27393103 0.24765517 0.27489655 0.25006897 0.27351724 0.25565517 0.27151724 0.25903448 0.26862069 0.26234483 0.26827586 0.26544828 0.26937931 0.26737931 0.27193103 0.26724138 0.27393103 0.26427586 0.27606897 0.26068966 0.27772414 0.25793103 0.27882759 0.25296552 0.28013793 0.24703448 0.28068966 0.24227586 0.2817931 0.23689655 0.28165517 0.23337931 0.2802069 0.23151724 0.27786207 0.23144828 0.27606897 0.23289655 0.27406897 0.2362069 0.27317241 0.23958621 0.27248276 0.24234483
0 0.26786207 0.05951724 0.26896552 0.06413793 0.27055172 0.0682069 0.2722069 0.07006897 0.27296552 0.07206897 0.27282759 0.07537931 0.27068966 0.07951724 0.26944828 0.08241379 0.26848276 0.08517241 0.26786207 0.08806897 0.26903448 0.09234483 0.27013793 0.09324138 0.27255172 0.09131034 0.27372414 0.08889655 0.27468966 0.08565517 0.27572414 0.08124138 0.27682759 0.07682759 0.27744828 0.07303448 0.27758621 0.06972414 0.27993103 0.06648276 0.28096552 0.06344828 0.28006897 0.05868966 0.27806897 0.05551724 0.27703448 0.05358621 0.27448276 0.05234483 0.2722069 0.0522069 0.2702069 0.05393103 0.26875862 0.05586207 0.26793103 0.05868966
0 0.41475862 0.11310345 0.41848276 0.11358621 0.42213793 0.11406897 0.42510345 0.11462069 0.42793103 0.11558621 0.42972414 0.11834483 0.43027586 0.12082759 0.43124138 0.12248276 0.43317241 0.12282759 0.43434483 0.12206897 0.43358621 0.11751724 0.43227586 0.11489655 0.43075862 0.11317241 0.42855172 0.11131034 0.42448276 0.1097931 0.42165517 0.10931034 0.41862069 0.10993103 0.41565517 0.11137931 0.41427586 0.11234483
0 0.39993103 0.26972414 0.40303448 0.27110345 0.40565517 0.27186207 0.40806897 0.27082759 0.40855172 0.26855172 0.40717241 0.26737931 0.40448276 0.26724138 0.40068966 0.26744828 0.39827586 0.26806897 0.39806897 0.26903448
0 0.38234483 0.39537931 0.38289655 0.3957931 0.388 0.39744828 0.39137931 0.39827586 0.39344828 0.39827586 0.39324138 0.39655172 0.39103448 0.39648276 0.38848276 0.39496552 0.38655172 0.39358621 0.38544828 0.3922069 0.38262069 0.39241379 0.38165517 0.39365517
0 0.34344828 0.55337931 0.34958621 0.55262069 0.35524138 0.55131034 0.35972414 0.54937931 0.36531034 0.54765517 0.3717931 0.54689655 0.37648276 0.54634483 0.38103448 0.54482759 0.384 0.54331034 0.38372414 0.54137931 0.38268966 0.54103448 0.37924138 0.54144828 0.37434483 0.54255172 0.36841379 0.54358621 0.36365517 0.54489655 0.35972414 0.54551724 0.35531034 0.546 0.35137931 0.546 0.34537931 0.54648276 0.34255172 0.54710345 0.34075862 0.54855172 0.34041379 0.55103448 0.3417931 0.55303448
0 0.40668966 0.66406897 0.4062069 0.66737931 0.40703448 0.6702069 0.40972414 0.67110345 0.41151724 0.66951724 0.41206897 0.66668966 0.40965517 0.66572414 0.40903448 0.66448276 0.40986207 0.66193103 0.40903448 0.66006897 0.40744828 0.66144828
0 0.39931034 0.78041379 0.40027586 0.7822069 0.40089655 0.78289655 0.40275862 0.78268966 0.40482759 0.78234483 0.40462069 0.78117241 0.40324138 0.78013793 0.40241379 0.77889655 0.40055172 0.77882759 0.40006897 0.77993103
0 0.51717241 0.79193103 0.51896552 0.79668966 0.52337931 0.80427586 0.52772414 0.80931034 0.53013793 0.81331034 0.53248276 0.81648276 0.53737931 0.82441379 0.54048276 0.82834483 0.54186207 0.83262069 0.54496552 0.83806897 0.5482069 0.84227586 0.55434483 0.84606897 0.56158621 0.84813793 0.56517241 0.84834483 0.56517241 0.84627586 0.56241379 0.84331034 0.55793103 0.84006897 0.55248276 0.83427586 0.54786207 0.82965517 0.54358621 0.82503448 0.53958621 0.81875862 0.53496552 0.81241379 0.53034483 0.80537931 0.52551724 0.79910345 0.5222069 0.79331034 0.51972414 0.7897931 0.518 0.78965517
0 0.49117241 0.85848276 0.49689655 0.85986207 0.50275862 0.862 0.50806897 0.86406897 0.51406897 0.86572414 0.51737931 0.86572414 0.51972414 0.86427586 0.51931034 0.86213793 0.51717241 0.86206897 0.51206897 0.86227586 0.50724138 0.86096552 0.50365517 0.85972414 0.49882759 0.858 0.49441379 0.85758621 0.49068966 0.85737931 0.4897931 0.858
0 0.51675862 0.65468966 0.51882759 0.656 0.52124138 0.6557931 0.52351724 0.65462069 0.52365517 0.65358621 0.52172414 0.65268966 0.51931034 0.65131034 0.51786207 0.65117241 0.51641379 0.6522069 0.51613793 0.65358621
0 0.51724138 0.5217931 0.52289655 0.52489655 0.52944828 0.52737931 0.53565517 0.52965517 0.53889655 0.52944828 0.5457931 0.52958621 0.55124138 0.52744828 0.55337931 0.52558621 0.55289655 0.52124138 0.55055172 0.51965517 0.54703448 0.51986207 0.54248276 0.52075862 0.53896552 0.52193103 0.53655172 0.52344828 0.534 0.52393103 0.53248276 0.52406897 0.52896552 0.52248276 0.52496552 0.52089655 0.52124138 0.51882759 0.51758621 0.5182069 0.51586207 0.51889655 0.51648276 0.52068966
0 0.5397931 0.39765517 0.54151724 0.39868966 0.54186207 0.39965517 0.54131034 0.40289655 0.53841379 0.40737931 0.53441379 0.41337931 0.53393103 0.41537931 0.53772414 0.4157931 0.54075862 0.4117931 0.54282759 0.40737931 0.54537931 0.40262069 0.54641379 0.39944828 0.54655172 0.39682759 0.54351724 0.39537931 0.54082759 0.39427586 0.53924138 0.39455172 0.53896552 0.39675862
0 0.55193103 0.26544828 0.55213793 0.2622069 0.55268966 0.26041379 0.55358621 0.26034483 0.55558621 0.2617931 0.55634483 0.26489655 0.55593103 0.26931034 0.55393103 0.27317241 0.55296552 0.27558621 0.55296552 0.2777931 0.5522069 0.28006897 0.55062069 0.2822069 0.54834483 0.28262069 0.54682759 0.28055172 0.54648276 0.27848276 0.54917241 0.27641379 0.55006897 0.27393103 0.55075862 0.27089655 0.55137931 0.26793103
0 0.51986207 0.11048276 0.52289655 0.106 0.5257931 0.10013793 0.5277931 0.09710345 0.52965517 0.09406897 0.53365517 0.09137931 0.53710345 0.08889655 0.54137931 0.08627586 0.5422069 0.08337931 0.54144828 0.08075862 0.54055172 0.0797931 0.53744828 0.08041379 0.53351724 0.08268966 0.5302069 0.08634483 0.52703448 0.09062069 0.52413793 0.09503448 0.52062069 0.09993103 0.51744828 0.10565517 0.51606897 0.10958621 0.51503448 0.11262069 0.51551724 0.1157931 0.51731034 0.11675862 0.51931034 0.1157931 0.51841379 0.11351724 0.51903448 0.112
0 0.65627586 0.10234483 0.66365517 0.09903448 0.66924138 0.09662069 0.67517241 0.09351724 0.67965517 0.09089655 0.68565517 0.08689655 0.69213793 0.08441379 0.69944828 0.08137931 0.70427586 0.07910345 0.70682759 0.07641379 0.70731034 0.07351724 0.7057931 0.07158621 0.70241379 0.07117241 0.69889655 0.07172414 0.69448276 0.07434483 0.69172414 0.07724138 0.68827586 0.08137931 0.68482759 0.08351724 0.67924138 0.08648276 0.67503448 0.08862069 0.66958621 0.09110345 0.66193103 0.09482759 0.658 0.09627586 0.65289655 0.09806897 0.64731034 0.10268966 0.64524138 0.10634483 0.64613793 0.10793103 0.6497931 0.10703448 0.6522069 0.10468966 0.65462069 0.10310345
0 0.65924138 0.22641379 0.66062069 0.22365517 0.662 0.22144828 0.66510345 0.22110345 0.66862069 0.22206897 0.67055172 0.22455172 0.67096552 0.22793103 0.67041379 0.23110345 0.67062069 0.23434483 0.67117241 0.23717241 0.6702069 0.24006897 0.67089655 0.24593103 0.67089655 0.25275862 0.6717931 0.25662069 0.67296552 0.25834483 0.67282759 0.26186207 0.67103448 0.26524138 0.66903448 0.2657931 0.66710345 0.26537931 0.66662069 0.26227586 0.66662069 0.2562069 0.66634483 0.25131034 0.66641379 0.24662069 0.66724138 0.24234483 0.66531034 0.23986207 0.66344828 0.23772414 0.66137931 0.23731034 0.6602069 0.236 0.65958621 0.23262069 0.65841379 0.23144828 0.65875862 0.22903448
0 0.65489655 0.37572414 0.65889655 0.37413793 0.66503448 0.37393103 0.6702069 0.37524138 0.67337931 0.37682759 0.67827586 0.3782069 0.68275862 0.37910345 0.68724138 0.37868966 0.68806897 0.37675862 0.68517241 0.37510345 0.6817931 0.37331034 0.67724138 0.37193103 0.6722069 0.37089655 0.66758621 0.37068966 0.66131034 0.37068966 0.65593103 0.37062069 0.65331034 0.37117241 0.65144828 0.37351724 0.65241379 0.37565517
0 0.67137931 0.5222069 0.67517241 0.52503448 0.67827586 0.52937931 0.68124138 0.53413793 0.6837931 0.53931034 0.68662069 0.54386207 0.69055172 0.54786207 0.69365517 0.54944828 0.69648276 0.55041379 0.69882759 0.54848276 0.69696552 0.54137931 0.69531034 0.53841379 0.69310345 0.53613793 0.69089655 0.53544828 0.68717241 0.53468966 0.68517241 0.53413793 0.68365517 0.53151724 0.68110345 0.52737931 0.6802069 0.52441379 0.67813793 0.52117241 0.67586207 0.51944828 0.6737931 0.51896552 0.67186207 0.52075862
0 0.64924138 0.67406897 0.65441379 0.67689655 0.66055172 0.67841379 0.66917241 0.67924138 0.67841379 0.68089655 0.68544828 0.6817931 0.69510345 0.68324138 0.70103448 0.68365517 0.70731034 0.68275862 0.70903448 0.68117241 0.70806897 0.67958621 0.70282759 0.67903448 0.696 0.6782069 0.68875862 0.67827586 0.68158621 0.67758621 0.67593103 0.67641379 0.66848276 0.67482759 0.66227586 0.674 0.65572414 0.67262069 0.6517931 0.67158621 0.64931034 0.67131034 0.648 0.67227586
0 0.65510345 0.79648276 0.65944828 0.79965517 0.6637931 0.80082759 0.66855172 0.80248276 0.67158621 0.80358621 0.67344828 0.80572414 0.67537931 0.8082069 0.68089655 0.81089655 0.68510345 0.812 0.68986207 0.81255172 0.69406897 0.81241379 0.69606897 0.81117241 0.69724138 0.80951724 0.69551724 0.80675862 0.69255172 0.80489655 0.68903448 0.80365517 0.68537931 0.80248276 0.6797931 0.80110345 0.67537931 0.80006897 0.67193103 0.79903448 0.66848276 0.79772414 0.66468966 0.79675862 0.66082759 0.79593103 0.65710345 0.79531034
0 0.64917241 0.90358621 0.6502069 0.90689655 0.65268966 0.91075862 0.65441379 0.91406897 0.65606897 0.91813793 0.65668966 0.92110345 0.6562069 0.92482759 0.65613793 0.92751724 0.65689655 0.93027586 0.65958621 0.93165517 0.66248276 0.9322069 0.66434483 0.92965517 0.66510345 0.92696552 0.66482759 0.92496552 0.66186207 0.92303448 0.65910345 0.91862069 0.65758621 0.91427586 0.65634483 0.91062069 0.6557931 0.90724138 0.6542069 0.90468966 0.654 0.90227586 0.65206897 0.90075862 0.64972414 0.90068966 0.64896552 0.90124138
0 0.75765517 0.91606897 0.76034483 0.9162069 0.7637931 0.91537931 0.76565517 0.91441379 0.768 0.91537931 0.77048276 0.91724138 0.77331034 0.92048276 0.77441379 0.92482759 0.77482759 0.92731034 0.77427586 0.93358621 0.77331034 0.93889655 0.77241379 0.94310345 0.77068966 0.94724138 0.76841379 0.9497931 0.76731034 0.95124138 0.76786207 0.95448276 0.76710345 0.95751724 0.76924138 0.9557931 0.77144828 0.952 0.77331034 0.94717241 0.7757931 0.94275862 0.77751724 0.93627586 0.77806897 0.92924138 0.77793103 0.92324138 0.77537931 0.91751724 0.77268966 0.91344828 0.77034483 0.91137931 0.76765517 0.90896552 0.76551724 0.90841379 0.76331034 0.91075862 0.76 0.91351724
0 0.75303448 0.79234483 0.75551724 0.79455172 0.75724138 0.79413793 0.75682759 0.7917931 0.75641379 0.79041379 0.75882759 0.78993103 0.75972414 0.7882069 0.75848276 0.78703448 0.75655172 0.78655172 0.75386207 0.78717241 0.75262069 0.78944828 0.75248276 0.79151724
0 0.79358621 0.65503448 0.79358621 0.65944828 0.79434483 0.66303448 0.79455172 0.66648276 0.79317241 0.66903448 0.79103448 0.6722069 0.79089655 0.67682759 0.79137931 0.68027586 0.79289655 0.6817931 0.79537931 0.68117241 0.79682759 0.67793103 0.79751724 0.67413793 0.79848276 0.66924138 0.8 0.6677931 0.80075862 0.66496552 0.80041379 0.66186207 0.8002069 0.65793103 0.79889655 0.65468966 0.79717241 0.65096552 0.79606897 0.65 0.79441379 0.65103448 0.79358621 0.65303448
0 0.78868966 0.38089655 0.78951724 0.37827586 0.79110345 0.37751724 0.79289655 0.37937931 0.79372414 0.38206897 0.79317241 0.38551724 0.7942069 0.38724138 0.79503448 0.38786207 0.79317241 0.39027586 0.79075862 0.39186207 0.78758621 0.3922069 0.78586207 0.39034483 0.78662069 0.38875862 0.78882759 0.38772414 0.7897931 0.38565517 0.788 0.38393103 0.78765517 0.382
0 0.78551724 0.29186207 0.78917241 0.29041379 0.79406897 0.28737931 0.79786207 0.28365517 0.80131034 0.27944828 0.80434483 0.27510345 0.80648276 0.27068966 0.80717241 0.26682759 0.80641379 0.2637931 0.8042069 0.26234483 0.80213793 0.26475862 0.80082759 0.26772414 0.80041379 0.27158621 0.79834483 0.27634483 0.79634483 0.27951724 0.79365517 0.2817931 0.78965517 0.28517241 0.78655172 0.28724138 0.7837931 0.28875862 0.78310345 0.29082759 0.78406897 0.29193103
0 0.78213793 0.13413793 0.79062069 0.13193103 0.79806897 0.1297931 0.80689655 0.12689655 0.81744828 0.1242069 0.82586207 0.12144828 0.8337931 0.11917241 0.8417931 0.11765517 0.85013793 0.11668966 0.85668966 0.11455172 0.85855172 0.11151724 0.85724138 0.10896552 0.85365517 0.10751724 0.84910345 0.10662069 0.84131034 0.10793103 0.83544828 0.10972414 0.83206897 0.11165517 0.82806897 0.11434483 0.82606897 0.11710345 0.82331034 0.11765517 0.82117241 0.11937931 0.81689655 0.12103448 0.80724138 0.12324138 0.80068966 0.12524138 0.7942069 0.12613793 0.78862069 0.12655172 0.784 0.1282069 0.78027586 0.13034483 0.77848276 0.13213793 0.78006897 0.13427586
0 0.89682759 0.158 0.90413793 0.15537931 0.91013793 0.15255172 0.91310345 0.15096552 0.91510345 0.15089655 0.91827586 0.15206897 0.92089655 0.1517931 0.92158621 0.14882759 0.92337931 0.14682759 0.92855172 0.14427586 0.93462069 0.1417931 0.93958621 0.14 0.94641379 0.13917241 0.9537931 0.13731034 0.96027586 0.13613793 0.96248276 0.13406897 0.96268966 0.13137931 0.96048276 0.13006897 0.95606897 0.1297931 0.94972414 0.13110345 0.94165517 0.13310345 0.93813793 0.13413793 0.93551724 0.13606897 0.93268966 0.13827586 0.92703448 0.14144828 0.9197931 0.14462069 0.91027586 0.14848276 0.90510345 0.15048276 0.89793103 0.15372414 0.89434483 0.15517241 0.89268966 0.15758621 0.8942069 0.15855172
0 0.87289655 0.29331034 0.87855172 0.29206897 0.88317241 0.29068966 0.88544828 0.28889655 0.88875862 0.28751724 0.89144828 0.28641379 0.8942069 0.28337931 0.89627586 0.27965517 0.89710345 0.27613793 0.89655172 0.27310345 0.89441379 0.27137931 0.89248276 0.27172414 0.89089655 0.27413793 0.89034483 0.27717241 0.88903448 0.28055172 0.88765517 0.28296552 0.88517241 0.28503448 0.88434483 0.28572414 0.88172414 0.28703448 0.87765517 0.28841379 0.87351724 0.28924138 0.86993103 0.29006897 0.86889655 0.2917931 0.8702069 0.29351724
0 0.91393103 0.38048276 0.918 0.37965517 0.92275862 0.37793103 0.92586207 0.37558621 0.92868966 0.37331034 0.93034483 0.37110345 0.9302069 0.36882759 0.92827586 0.36696552 0.92448276 0.36634483 0.92282759 0.36751724 0.92406897 0.36896552 0.92531034 0.3697931 0.92558621 0.37089655 0.92434483 0.37289655 0.92234483 0.374 0.92006897 0.37462069 0.91717241 0.37531034 0.91393103 0.37613793 0.91110345 0.378 0.91062069 0.37972414 0.91255172 0.38027586
0 0.81937931 0.5397931 0.82662069 0.54275862 0.83393103 0.54565517 0.84131034 0.54806897 0.84558621 0.5497931 0.84834483 0.55131034 0.85103448 0.55275862 0.85248276 0.55255172 0.85137931 0.54993103 0.84648276 0.54813793 0.8422069 0.54572414 0.83475862 0.54310345 0.82910345 0.54068966 0.826 0.53910345 0.82241379 0.53758621 0.81882759 0.53682759 0.81689655 0.53710345 0.81855172 0.53889655
0 0.8982069 0.70151724 0.90275862 0.70406897 0.90737931 0.70648276 0.91413793 0.70882759 0.922 0.71103448 0.92986207 0.71062069 0.93365517 0.70827586 0.93827586 0.70772414 0.94441379 0.70924138 0.94751724 0.70958621 0.94931034 0.70841379 0.94786207 0.70551724 0.94524138 0.704 0.94303448 0.70393103 0.9397931 0.70406897 0.93517241 0.70268966 0.93062069 0.70144828 0.92358621 0.69944828 0.91744828 0.69813793 0.91013793 0.69703448 0.90510345 0.69689655 0.90048276 0.69772414 0.89834483 0.69986207
0 0.90731034 0.91641379 0.90889655 0.91958621 0.91103448 0.92372414 0.91317241 0.92848276 0.91544828 0.93241379 0.91882759 0.93848276 0.92275862 0.94606897 0.9262069 0.95303448 0.92896552 0.95958621 0.93041379 0.96765517 0.93151724 0.97413793 0.93303448 0.97806897 0.93537931 0.97882759 0.93813793 0.97634483 0.93931034 0.97124138 0.93848276 0.96455172 0.9362069 0.95889655 0.93275862 0.95337931 0.92882759 0.94703448 0.9262069 0.94475862 0.92089655 0.93551724 0.91731034 0.92662069 0.91455172 0.92096552 0.91241379 0.9162069 0.9102069 0.91358621 0.90813793 0.91406897
