# Supplementary material for: VanillaNet-YOLOv8 segment: detection of nano-iron oxide regulation on rice seedling growth vitality under salt stress
Source: Front Plant Sci. 2025 Sep 17;16:1631279. doi: 10.3389/fpls.2025.1631279 (PMC12484053; doi:10.3389/fpls.2025.1631279)
Supplement: Supplementary file 5 [file DataSheet5.zip › label/train/1000-2024-3-19-22-29-34.txt]

0 0.09855172 0.25613793 0.1002069 0.25944828 0.10337931 0.26158621 0.10889655 0.26337931 0.11303448 0.26393103 0.11868966 0.26427586 0.12227586 0.26448276 0.12924138 0.26441379 0.1337931 0.26448276 0.14082759 0.26489655 0.14441379 0.26496552 0.14758621 0.26531034 0.15048276 0.26468966 0.15027586 0.26310345 0.14786207 0.26096552 0.14517241 0.25986207 0.1422069 0.25917241 0.13972414 0.25944828 0.13606897 0.2597931 0.13282759 0.26048276 0.1282069 0.26027586 0.12393103 0.26048276 0.1197931 0.25972414 0.11703448 0.25855172 0.1162069 0.25710345 0.11558621 0.25510345 0.11462069 0.2537931 0.11241379 0.2522069 0.11082759 0.25055172 0.10751724 0.24924138 0.10510345 0.24848276 0.10282759 0.24868966 0.10068966 0.24951724 0.09965517 0.25075862 0.09910345 0.25268966 0.09841379 0.25441379
0 0.10234483 0.37744828 0.10227586 0.37944828 0.10372414 0.38110345 0.10531034 0.3822069 0.106 0.384 0.1062069 0.38724138 0.10751724 0.38965517 0.11324138 0.39268966 0.11531034 0.39193103 0.11751724 0.39206897 0.11931034 0.39289655 0.1217931 0.39496552 0.12324138 0.39675862 0.126 0.39931034 0.12910345 0.40206897 0.13075862 0.40331034 0.13296552 0.40324138 0.13475862 0.40144828 0.1342069 0.39951724 0.13206897 0.39751724 0.12958621 0.39510345 0.12675862 0.39310345 0.12344828 0.39082759 0.12186207 0.38951724 0.12103448 0.38751724 0.12151724 0.38558621 0.12089655 0.38386207 0.11937931 0.38248276 0.11737931 0.38034483 0.116 0.37910345 0.11475862 0.37710345 0.11337931 0.37517241 0.11206897 0.37331034 0.11006897 0.37206897 0.10827586 0.37124138 0.10641379 0.37137931 0.10358621 0.37268966 0.10241379 0.37448276 0.10213793 0.37668966
0 0.12213793 0.50772414 0.12434483 0.50593103 0.12682759 0.50462069 0.13110345 0.50275862 0.13324138 0.50117241 0.13586207 0.5002069 0.13972414 0.49889655 0.14227586 0.49703448 0.14289655 0.4957931 0.14310345 0.49324138 0.14351724 0.49131034 0.14462069 0.49013793 0.14737931 0.48958621 0.14793103 0.48986207 0.14903448 0.49110345 0.14882759 0.49310345 0.14786207 0.49648276 0.14751724 0.49834483 0.14655172 0.50027586 0.14551724 0.50303448 0.144 0.50531034 0.14289655 0.50724138 0.14193103 0.50848276 0.14062069 0.50910345 0.138 0.50875862 0.13696552 0.50848276 0.13531034 0.5097931 0.13268966 0.51124138 0.13144828 0.5122069 0.12868966 0.51331034 0.12634483 0.51351724 0.1242069 0.51351724 0.12248276 0.51317241 0.12151724 0.51131034 0.12117241 0.50937931
0 0.08324138 0.79613793 0.08393103 0.79765517 0.0862069 0.79875862 0.09006897 0.79827586 0.09248276 0.79689655 0.094 0.79572414 0.09613793 0.79413793 0.0982069 0.79310345 0.10096552 0.79213793 0.10517241 0.79075862 0.10724138 0.79034483 0.11117241 0.7902069 0.11365517 0.79055172 0.116 0.79062069 0.11931034 0.79082759 0.12234483 0.79062069 0.12517241 0.78931034 0.12627586 0.78758621 0.12551724 0.78551724 0.12303448 0.78462069 0.11834483 0.78517241 0.116 0.78572414 0.11296552 0.786 0.10924138 0.78710345 0.10503448 0.78862069 0.10248276 0.78910345 0.10075862 0.78965517 0.09793103 0.78951724 0.09482759 0.78834483 0.09096552 0.78806897 0.08731034 0.78944828 0.08448276 0.79117241 0.08386207 0.79275862 0.08372414 0.7942069
0 0.14848276 0.90951724 0.14786207 0.91206897 0.14806897 0.91427586 0.14924138 0.91655172 0.14944828 0.92 0.14889655 0.92586207 0.14862069 0.93027586 0.1477931 0.93406897 0.14668966 0.93703448 0.14413793 0.93875862 0.14289655 0.94103448 0.14248276 0.94462069 0.14275862 0.94751724 0.1437931 0.95241379 0.14427586 0.95593103 0.14482759 0.95772414 0.1462069 0.95786207 0.14862069 0.95758621 0.15048276 0.95662069 0.15103448 0.95455172 0.15117241 0.95089655 0.15068966 0.94606897 0.15151724 0.93855172 0.15248276 0.93193103 0.15337931 0.92455172 0.15441379 0.91668966 0.15448276 0.91213793 0.15462069 0.90662069 0.154 0.90510345 0.15110345 0.90475862 0.14903448 0.90675862
0 0.25013793 0.92503448 0.2557931 0.91737931 0.25958621 0.91055172 0.26365517 0.90393103 0.26793103 0.89731034 0.27075862 0.89351724 0.27096552 0.89055172 0.27310345 0.88855172 0.2757931 0.88634483 0.27744828 0.88537931 0.27903448 0.88606897 0.27841379 0.88834483 0.27682759 0.89289655 0.27510345 0.896 0.27365517 0.89917241 0.27082759 0.90227586 0.266 0.90958621 0.26151724 0.91710345 0.254 0.92855172 0.24889655 0.93751724 0.2437931 0.94703448 0.24075862 0.95427586 0.24006897 0.9582069 0.23924138 0.96172414 0.23744828 0.96544828 0.23531034 0.96855172 0.2322069 0.96944828 0.23 0.96648276 0.22772414 0.9642069 0.22841379 0.9597931 0.2322069 0.95475862 0.23606897 0.94924138 0.24131034 0.94165517 0.24668966 0.93144828 0.24862069 0.92710345
0 0.26255172 0.80241379 0.2662069 0.80096552 0.27103448 0.798 0.27358621 0.79655172 0.27834483 0.79372414 0.28406897 0.79234483 0.28710345 0.79062069 0.29048276 0.7882069 0.29151724 0.78668966 0.28917241 0.78489655 0.28662069 0.78572414 0.28275862 0.78806897 0.28027586 0.78937931 0.27744828 0.79013793 0.27531034 0.79110345 0.27062069 0.79434483 0.26572414 0.79682759 0.26117241 0.79868966 0.26034483 0.80048276 0.26103448 0.80165517
0 0.23551724 0.68110345 0.23641379 0.68282759 0.23841379 0.68386207 0.24124138 0.68337931 0.24606897 0.68310345 0.24944828 0.68165517 0.25344828 0.67972414 0.25627586 0.67758621 0.25993103 0.67537931 0.26593103 0.67317241 0.2697931 0.67110345 0.27524138 0.66841379 0.27917241 0.66634483 0.28565517 0.664 0.28903448 0.66131034 0.29041379 0.65924138 0.29062069 0.65737931 0.28875862 0.65613793 0.28627586 0.65758621 0.28206897 0.66096552 0.27703448 0.66317241 0.27303448 0.66531034 0.26517241 0.66944828 0.26013793 0.67151724 0.25475862 0.67462069 0.25089655 0.67510345 0.24641379 0.67475862 0.24082759 0.67448276 0.23703448 0.67593103 0.23524138 0.67744828 0.23462069 0.67972414
0 0.23662069 0.50668966 0.23744828 0.50441379 0.23910345 0.502 0.24151724 0.50117241 0.24372414 0.5022069 0.24468966 0.504 0.24524138 0.50703448 0.24586207 0.50937931 0.24586207 0.51213793 0.244 0.51434483 0.242 0.51482759 0.23917241 0.51427586 0.23696552 0.51248276 0.236 0.51096552 0.23613793 0.50875862
0 0.24882759 0.38406897 0.25448276 0.38696552 0.25751724 0.38834483 0.26537931 0.39068966 0.26793103 0.3917931 0.27082759 0.39296552 0.27317241 0.39386207 0.27310345 0.39517241 0.27248276 0.39744828 0.27317241 0.39786207 0.27689655 0.39751724 0.27924138 0.39586207 0.28117241 0.39386207 0.28158621 0.39172414 0.28034483 0.39013793 0.27827586 0.38965517 0.27655172 0.39103448 0.27489655 0.38917241 0.27262069 0.38806897 0.27075862 0.38882759 0.2682069 0.38717241 0.26455172 0.38593103 0.26151724 0.3837931 0.25724138 0.38158621 0.25468966 0.3802069 0.25117241 0.37882759 0.24944828 0.37937931 0.24827586 0.38131034
0 0.26889655 0.22075862 0.26951724 0.21772414 0.27034483 0.21572414 0.27144828 0.21489655 0.27351724 0.21655172 0.27593103 0.21896552 0.27662069 0.22117241 0.27696552 0.22496552 0.27717241 0.22903448 0.27765517 0.23482759 0.27751724 0.23910345 0.27724138 0.24213793 0.27751724 0.24758621 0.27710345 0.25275862 0.27703448 0.25813793 0.27565517 0.26406897 0.27303448 0.26662069 0.27137931 0.2677931 0.26896552 0.26751724 0.26710345 0.26551724 0.26793103 0.26331034 0.27 0.26027586 0.27144828 0.25744828 0.27275862 0.25289655 0.27317241 0.24931034 0.27337931 0.24613793 0.2722069 0.2417931 0.27110345 0.23986207 0.2702069 0.23744828 0.26868966 0.23510345 0.26786207 0.23124138 0.26710345 0.22751724 0.26724138 0.22372414 0.2677931 0.22165517
0 0.28965517 0.04703448 0.292 0.044 0.29517241 0.04131034 0.29717241 0.03937931 0.29868966 0.03924138 0.30041379 0.04110345 0.29965517 0.044 0.29724138 0.04696552 0.29489655 0.04993103 0.29275862 0.05310345 0.29117241 0.05544828 0.28986207 0.05868966 0.28868966 0.06151724 0.28841379 0.06489655 0.28910345 0.06772414 0.28972414 0.0702069 0.28731034 0.07337931 0.28551724 0.07441379 0.28255172 0.07558621 0.28137931 0.07882759 0.27868966 0.08317241 0.27689655 0.08682759 0.27496552 0.08965517 0.27282759 0.09317241 0.27158621 0.09427586 0.26972414 0.09358621 0.26882759 0.09027586 0.26993103 0.08682759 0.27303448 0.08434483 0.27675862 0.08048276 0.27786207 0.07751724 0.27862069 0.07406897 0.27758621 0.06958621 0.27689655 0.06565517 0.27724138 0.05937931 0.28068966 0.05648276 0.28331034 0.05503448 0.28668966 0.05275862 0.28834483 0.0502069 0.28937931 0.04806897
0 0.40510345 0.0982069 0.41027586 0.09972414 0.41344828 0.10144828 0.41703448 0.1037931 0.41931034 0.10544828 0.4217931 0.10903448 0.42455172 0.1137931 0.42668966 0.11696552 0.4282069 0.11986207 0.4297931 0.122 0.43248276 0.12248276 0.43365517 0.12089655 0.43303448 0.11903448 0.4322069 0.11586207 0.43062069 0.11296552 0.4302069 0.11103448 0.43062069 0.10958621 0.4297931 0.10855172 0.42758621 0.10855172 0.4257931 0.10765517 0.42268966 0.10393103 0.42103448 0.10117241 0.41931034 0.09875862 0.41668966 0.09613793 0.41358621 0.09475862 0.4102069 0.09434483 0.40675862 0.09489655 0.40517241 0.09593103 0.40434483 0.09717241
0 0.39868966 0.26731034 0.40213793 0.26731034 0.40448276 0.26717241 0.40696552 0.26765517 0.40827586 0.26944828 0.40848276 0.27131034 0.40689655 0.27268966 0.40186207 0.27227586 0.39910345 0.27186207 0.39737931 0.27165517 0.3962069 0.2702069 0.39689655 0.268
0 0.38482759 0.39537931 0.38737931 0.39565517 0.39013793 0.39668966 0.39358621 0.39875862 0.39689655 0.40117241 0.39903448 0.40289655 0.40089655 0.40462069 0.40268966 0.40551724 0.40655172 0.40606897 0.4077931 0.40531034 0.40655172 0.40406897 0.40496552 0.40275862 0.40344828 0.40089655 0.40165517 0.40006897 0.39875862 0.39744828 0.3957931 0.39551724 0.39365517 0.39468966 0.39055172 0.3937931 0.38931034 0.39275862 0.388 0.39075862 0.38551724 0.38882759 0.3842069 0.3882069 0.38227586 0.39055172 0.3817931 0.392 0.38144828 0.3937931 0.38158621 0.39537931 0.38310345 0.39551724
0 0.33082759 0.55296552 0.33331034 0.55427586 0.33682759 0.55475862 0.34151724 0.55434483 0.34606897 0.55344828 0.34882759 0.552 0.35082759 0.55096552 0.3542069 0.55048276 0.35662069 0.55006897 0.36131034 0.54951724 0.36613793 0.54813793 0.37117241 0.54689655 0.37662069 0.54606897 0.38075862 0.54496552 0.38365517 0.54296552 0.38434483 0.54151724 0.382 0.54055172 0.37634483 0.54165517 0.37255172 0.54262069 0.36751724 0.54386207 0.36186207 0.54489655 0.3517931 0.54696552 0.34634483 0.54744828 0.342 0.54710345 0.33710345 0.54765517 0.33358621 0.54896552 0.33103448 0.55131034
0 0.39868966 0.66593103 0.40186207 0.66751724 0.4057931 0.66910345 0.40889655 0.67 0.41165517 0.66924138 0.41255172 0.66655172 0.41062069 0.6642069 0.40889655 0.66406897 0.40772414 0.66572414 0.40675862 0.664 0.40496552 0.66317241 0.402 0.66213793 0.40006897 0.66206897 0.39855172 0.66344828 0.39855172 0.66517241
0 0.39827586 0.78117241 0.39868966 0.77889655 0.39972414 0.77751724 0.40186207 0.77813793 0.40406897 0.77958621 0.40634483 0.78110345 0.40703448 0.78186207 0.40475862 0.7822069 0.40186207 0.78234483 0.40103448 0.78296552 0.39993103 0.78455172 0.39889655 0.78606897 0.39751724 0.78572414 0.39813793 0.78386207
0 0.48241379 0.85744828 0.48855172 0.85965517 0.49406897 0.86282759 0.49903448 0.86441379 0.50503448 0.86662069 0.51227586 0.86758621 0.51765517 0.86689655 0.52075862 0.86482759 0.52082759 0.86241379 0.51931034 0.86075862 0.51662069 0.86241379 0.51131034 0.8637931 0.50786207 0.86386207 0.50241379 0.86262069 0.49793103 0.86117241 0.49441379 0.85882759 0.4902069 0.85689655 0.48710345 0.85613793 0.484 0.85606897 0.48151724 0.85641379
0 0.51468966 0.65372414 0.51565517 0.652 0.51793103 0.65089655 0.5217931 0.65227586 0.52448276 0.65310345 0.52441379 0.6542069 0.52186207 0.65531034 0.52041379 0.65627586 0.52096552 0.65834483 0.52103448 0.66068966 0.51910345 0.66 0.51710345 0.65765517 0.51524138 0.65551724
0 0.47186207 0.55137931 0.47234483 0.54972414 0.4737931 0.54882759 0.47627586 0.54944828 0.47710345 0.55151724 0.47682759 0.55386207 0.47482759 0.55572414 0.47296552 0.55489655 0.47172414 0.55289655
0 0.51862069 0.52144828 0.52275862 0.52427586 0.52896552 0.52634483 0.53310345 0.52696552 0.54262069 0.52841379 0.54910345 0.52841379 0.55351724 0.52896552 0.55758621 0.52868966 0.55931034 0.52662069 0.56124138 0.52310345 0.56131034 0.52103448 0.55917241 0.51896552 0.5557931 0.51855172 0.55275862 0.51986207 0.54937931 0.52158621 0.54689655 0.52344828 0.54406897 0.52427586 0.53951724 0.52351724 0.53331034 0.52262069 0.52834483 0.52117241 0.52413793 0.51993103 0.52062069 0.51855172 0.51751724 0.5182069 0.51544828 0.51834483 0.51772414 0.51965517
0 0.52517241 0.40468966 0.52793103 0.40337931 0.53172414 0.40110345 0.53503448 0.39882759 0.53958621 0.39565517 0.54186207 0.39372414 0.54365517 0.39268966 0.54434483 0.39434483 0.54586207 0.39558621 0.54448276 0.39731034 0.54565517 0.39827586 0.54275862 0.40137931 0.54131034 0.40034483 0.53958621 0.40151724 0.53772414 0.40434483 0.53565517 0.40675862 0.53413793 0.40937931 0.53248276 0.41048276 0.52903448 0.41089655 0.52737931 0.4102069 0.52593103 0.40786207 0.52503448 0.4062069
0 0.54641379 0.26786207 0.54634483 0.26510345 0.54710345 0.2622069 0.54827586 0.25986207 0.55068966 0.25813793 0.55303448 0.25841379 0.556 0.26027586 0.55724138 0.26248276 0.556 0.26641379 0.55413793 0.26806897 0.55172414 0.26889655 0.54972414 0.27006897 0.54903448 0.27227586 0.54924138 0.27551724 0.55 0.27634483 0.55055172 0.27834483 0.54972414 0.28089655 0.5482069 0.28227586 0.54668966 0.28262069 0.54489655 0.27993103 0.54537931 0.27793103 0.54675862 0.27455172 0.54710345 0.2722069 0.54655172 0.26944828
0 0.44206897 0.10862069 0.44317241 0.10662069 0.4442069 0.10475862 0.44613793 0.1042069 0.44868966 0.10627586 0.4482069 0.10806897 0.44627586 0.10931034 0.44406897 0.1102069 0.44241379 0.11068966
0 0.51613793 0.11075862 0.51924138 0.1062069 0.52275862 0.10075862 0.52724138 0.09503448 0.53062069 0.09 0.53172414 0.08524138 0.53358621 0.08075862 0.53889655 0.07537931 0.54193103 0.07248276 0.54703448 0.07213793 0.54951724 0.07331034 0.55089655 0.07544828 0.55096552 0.07827586 0.54731034 0.08082759 0.54372414 0.08193103 0.54062069 0.084 0.53737931 0.08744828 0.53510345 0.08993103 0.53331034 0.09427586 0.5302069 0.09903448 0.52731034 0.10344828 0.52434483 0.10786207 0.5222069 0.11068966 0.52 0.11475862 0.51786207 0.11744828 0.51717241 0.118 0.51524138 0.1157931 0.51558621 0.11289655
0 0.51793103 0.79234483 0.52027586 0.79565517 0.52372414 0.80186207 0.52986207 0.81048276 0.53427586 0.81668966 0.53896552 0.82496552 0.54496552 0.83551724 0.55075862 0.84875862 0.55634483 0.85862069 0.56206897 0.86386207 0.56793103 0.86862069 0.5717931 0.87131034 0.57365517 0.87 0.57268966 0.86731034 0.57055172 0.86351724 0.56751724 0.85965517 0.56241379 0.85337931 0.55986207 0.84965517 0.55344828 0.84013793 0.54924138 0.83241379 0.5437931 0.82310345 0.54027586 0.81710345 0.53468966 0.80855172 0.52944828 0.80131034 0.52517241 0.79524138 0.52310345 0.7922069 0.52062069 0.79006897 0.51875862 0.79055172
0 0.65344828 0.79268966 0.65627586 0.79137931 0.66427586 0.79048276 0.66806897 0.79006897 0.67427586 0.79 0.67806897 0.79110345 0.68131034 0.79468966 0.68248276 0.7982069 0.68268966 0.8002069 0.68082759 0.80124138 0.67668966 0.80124138 0.6742069 0.79951724 0.67055172 0.7957931 0.66889655 0.794 0.66703448 0.79365517 0.66462069 0.79475862 0.66282759 0.79572414 0.6602069 0.7962069 0.6582069 0.79613793 0.65558621 0.79475862 0.6537931 0.79351724
0 0.64958621 0.67262069 0.65386207 0.67441379 0.66048276 0.67565517 0.66868966 0.67537931 0.67593103 0.67510345 0.68303448 0.67489655 0.69255172 0.67613793 0.69841379 0.67613793 0.70765517 0.67758621 0.71110345 0.67813793 0.71675862 0.67917241 0.7237931 0.68027586 0.72903448 0.6797931 0.73131034 0.67903448 0.73531034 0.67896552 0.73993103 0.67834483 0.73951724 0.67606897 0.73558621 0.67406897 0.73089655 0.67303448 0.72082759 0.6722069 0.71393103 0.67213793 0.70351724 0.67096552 0.69324138 0.67013793 0.68496552 0.66958621 0.67703448 0.67 0.67193103 0.6702069 0.66434483 0.67055172 0.65710345 0.66993103 0.65151724 0.66951724 0.64931034 0.67006897 0.64868966 0.67151724
0 0.67041379 0.52186207 0.67248276 0.52358621 0.67462069 0.52724138 0.67689655 0.53165517 0.67937931 0.53634483 0.68206897 0.54193103 0.68303448 0.54551724 0.68358621 0.54910345 0.68441379 0.55234483 0.68724138 0.55365517 0.68951724 0.55372414 0.69282759 0.55372414 0.69462069 0.55275862 0.69496552 0.55062069 0.69275862 0.54731034 0.69055172 0.54393103 0.68903448 0.54193103 0.68731034 0.53958621 0.68517241 0.53675862 0.68337931 0.53406897 0.68158621 0.53082759 0.68006897 0.52765517 0.67875862 0.52406897 0.67703448 0.52151724 0.67455172 0.51862069 0.67262069 0.51827586 0.66986207 0.51937931
0 0.65351724 0.37655172 0.65917241 0.37717241 0.66586207 0.37862069 0.67351724 0.37986207 0.67875862 0.38206897 0.68572414 0.386 0.69041379 0.38882759 0.69517241 0.39027586 0.69972414 0.39048276 0.70206897 0.38855172 0.70158621 0.38634483 0.69903448 0.38365517 0.69551724 0.38172414 0.69124138 0.38 0.6877931 0.37786207 0.68441379 0.37703448 0.68034483 0.37696552 0.67648276 0.37675862 0.67124138 0.37531034 0.6662069 0.37448276 0.66296552 0.37282759 0.6602069 0.37206897 0.65641379 0.37206897 0.65296552 0.37358621 0.65227586 0.37524138 0.65206897 0.37662069
0 0.65744828 0.23386207 0.65689655 0.23027586 0.65841379 0.22731034 0.66082759 0.22634483 0.66324138 0.2262069 0.66537931 0.22641379 0.66793103 0.22696552 0.67096552 0.22744828 0.67310345 0.22931034 0.67427586 0.23137931 0.67448276 0.23393103 0.67358621 0.23662069 0.67117241 0.23937931 0.66903448 0.24186207 0.66834483 0.24372414 0.66793103 0.24565517 0.66841379 0.24958621 0.66868966 0.25227586 0.66917241 0.25703448 0.67048276 0.25889655 0.67089655 0.26089655 0.67144828 0.26337931 0.67006897 0.26558621 0.66758621 0.2662069 0.66572414 0.2637931 0.66517241 0.26117241 0.66413793 0.25586207 0.66448276 0.25262069 0.66468966 0.24724138 0.6642069 0.24489655 0.66365517 0.2417931 0.66193103 0.23910345 0.66027586 0.23724138 0.65855172 0.23537931
0 0.64993103 0.10703448 0.65227586 0.10524138 0.65544828 0.10275862 0.65813793 0.10144828 0.66558621 0.09917241 0.67110345 0.09744828 0.67537931 0.09517241 0.682 0.09234483 0.68710345 0.08958621 0.69275862 0.08682759 0.69627586 0.08517241 0.7002069 0.08531034 0.70503448 0.08462069 0.70848276 0.08331034 0.71434483 0.08062069 0.71751724 0.07786207 0.71868966 0.07537931 0.71793103 0.07144828 0.716 0.07 0.71165517 0.07 0.70917241 0.07137931 0.70668966 0.07337931 0.70448276 0.076 0.70041379 0.07903448 0.69717241 0.08096552 0.69096552 0.0837931 0.68655172 0.0857931 0.6817931 0.08841379 0.67462069 0.09103448 0.66737931 0.09351724 0.66117241 0.09565517 0.65524138 0.09772414 0.65241379 0.09958621 0.64924138 0.10144828 0.64662069 0.10310345 0.646 0.10455172 0.64689655 0.10655172 0.64868966 0.10786207
0 0.78393103 0.13413793 0.78855172 0.13282759 0.79475862 0.13062069 0.79993103 0.12910345 0.80731034 0.12668966 0.81248276 0.12441379 0.82186207 0.12068966 0.82772414 0.11806897 0.83282759 0.1162069 0.83655172 0.11496552 0.84441379 0.11289655 0.84793103 0.11124138 0.85434483 0.10958621 0.85710345 0.10765517 0.85848276 0.10510345 0.85841379 0.10213793 0.85593103 0.09951724 0.85289655 0.09882759 0.8457931 0.09993103 0.84124138 0.10241379 0.83689655 0.10482759 0.83351724 0.10744828 0.83248276 0.11096552 0.82724138 0.114 0.81917241 0.11786207 0.81117241 0.12 0.80131034 0.1237931 0.79365517 0.1257931 0.788 0.12717241 0.78268966 0.12882759 0.77882759 0.13117241 0.77786207 0.13268966 0.7797931 0.1342069 0.782 0.13427586
0 0.7837931 0.27627586 0.78503448 0.2717931 0.78717241 0.26655172 0.78855172 0.26268966 0.79089655 0.25724138 0.79193103 0.25524138 0.79262069 0.2522069 0.79262069 0.24806897 0.79310345 0.24441379 0.7937931 0.24172414 0.79737931 0.238 0.79841379 0.2377931 0.80117241 0.23882759 0.80351724 0.24110345 0.8042069 0.24675862 0.80275862 0.25075862 0.80089655 0.2542069 0.7977931 0.258 0.79482759 0.262 0.79241379 0.26682759 0.79117241 0.27082759 0.7897931 0.27448276 0.78937931 0.27689655 0.79041379 0.278 0.79262069 0.27855172 0.79310345 0.28013793 0.79124138 0.28255172 0.78951724 0.28413793 0.78751724 0.28641379 0.78517241 0.28765517 0.78331034 0.28848276 0.78103448 0.28806897 0.78151724 0.28531034 0.78282759 0.28110345 0.78331034 0.278
0 0.78089655 0.38255172 0.78282759 0.3837931 0.78303448 0.3862069 0.78310345 0.3897931 0.78448276 0.39206897 0.78793103 0.39248276 0.79034483 0.39096552 0.7922069 0.38889655 0.79310345 0.3857931 0.79358621 0.38262069 0.79289655 0.38055172 0.7917931 0.37855172 0.7882069 0.37689655 0.78593103 0.37689655 0.78365517 0.37717241 0.78213793 0.37855172 0.78096552 0.38006897
0 0.81544828 0.53903448 0.81951724 0.54262069 0.82531034 0.5462069 0.82937931 0.55 0.83717241 0.5542069 0.84268966 0.55841379 0.84868966 0.56186207 0.85158621 0.56351724 0.85303448 0.56544828 0.85344828 0.5682069 0.85531034 0.56731034 0.85572414 0.56572414 0.85393103 0.56282759 0.852 0.56034483 0.84965517 0.55841379 0.84662069 0.55634483 0.84206897 0.55331034 0.83903448 0.55096552 0.83344828 0.54751724 0.83117241 0.54537931 0.82634483 0.54213793 0.82413793 0.54048276 0.82186207 0.53848276 0.81965517 0.53710345 0.81710345 0.53710345 0.81510345 0.53786207
0 0.7917931 0.65386207 0.79193103 0.65682759 0.79275862 0.66137931 0.79434483 0.66482759 0.79655172 0.66751724 0.79786207 0.66951724 0.79882759 0.67268966 0.79910345 0.67572414 0.79924138 0.67855172 0.80144828 0.6817931 0.8042069 0.68358621 0.80682759 0.68344828 0.80917241 0.68110345 0.80958621 0.67862069 0.80682759 0.67634483 0.80551724 0.67572414 0.80441379 0.67406897 0.804 0.66986207 0.80337931 0.66717241 0.80193103 0.66324138 0.80034483 0.65937931 0.79889655 0.65593103 0.79751724 0.65268966 0.79613793 0.65062069 0.7942069 0.64965517 0.79268966 0.64986207 0.79165517 0.65172414
0 0.75165517 0.79489655 0.75262069 0.79772414 0.75468966 0.80172414 0.75703448 0.80496552 0.75910345 0.808 0.76117241 0.81089655 0.76351724 0.81289655 0.76503448 0.81303448 0.76503448 0.81165517 0.76317241 0.80972414 0.76089655 0.80717241 0.75882759 0.80434483 0.75765517 0.80241379 0.75593103 0.79862069 0.756 0.79634483 0.756 0.79055172 0.75627586 0.78875862 0.75565517 0.78710345 0.75455172 0.78737931 0.75337931 0.78903448 0.75262069 0.79144828 0.75227586 0.79310345
0 0.75558621 0.91731034 0.75868966 0.91731034 0.76151724 0.91662069 0.76503448 0.91537931 0.76606897 0.91489655 0.76744828 0.91744828 0.76889655 0.9202069 0.77013793 0.92296552 0.7717931 0.92634483 0.77172414 0.92993103 0.7717931 0.9357931 0.77172414 0.94062069 0.7717931 0.94482759 0.77151724 0.94951724 0.77034483 0.956 0.7677931 0.96586207 0.76634483 0.96944828 0.76551724 0.97282759 0.76510345 0.97662069 0.76496552 0.97965517 0.76641379 0.98151724 0.76889655 0.98317241 0.7702069 0.98289655 0.77082759 0.98006897 0.77137931 0.97551724 0.7722069 0.97131034 0.77268966 0.96668966 0.77441379 0.95855172 0.77537931 0.95241379 0.77531034 0.94496552 0.77517241 0.93910345 0.77524138 0.93158621 0.77551724 0.92682759 0.77531034 0.92255172 0.77255172 0.91668966 0.77089655 0.91427586 0.76896552 0.91075862 0.76682759 0.90882759 0.76537931 0.90827586 0.76372414 0.90958621 0.76165517 0.91165517 0.75924138 0.91413793 0.75696552 0.9157931
0 0.90731034 0.91758621 0.90937931 0.92172414 0.91234483 0.92772414 0.91572414 0.9357931 0.91931034 0.9437931 0.92331034 0.95048276 0.92662069 0.95662069 0.93089655 0.96406897 0.93489655 0.9697931 0.93834483 0.97648276 0.94227586 0.98275862 0.94482759 0.99062069 0.94889655 0.99606897 0.95124138 0.99862069 0.95386207 0.99772414 0.95468966 0.994 0.95406897 0.98993103 0.95255172 0.98489655 0.95034483 0.98055172 0.94848276 0.97737931 0.94675862 0.97441379 0.94324138 0.97062069 0.9397931 0.96827586 0.93648276 0.96565517 0.93248276 0.95868966 0.92937931 0.95358621 0.9257931 0.94737931 0.92234483 0.94096552 0.91986207 0.93406897 0.91758621 0.92889655 0.91524138 0.92241379 0.9137931 0.91917241 0.91213793 0.91648276 0.91062069 0.9142069 0.90862069 0.91317241 0.90703448 0.91406897 0.90689655 0.91613793
0 0.91386207 0.69510345 0.92041379 0.69786207 0.92606897 0.69972414 0.93055172 0.70282759 0.93482759 0.70503448 0.94234483 0.70627586 0.94496552 0.70710345 0.94937931 0.70868966 0.95013793 0.70703448 0.94717241 0.70468966 0.944 0.70110345 0.94089655 0.69675862 0.93772414 0.69372414 0.93365517 0.69027586 0.9297931 0.6882069 0.92503448 0.68668966 0.91917241 0.68551724 0.91655172 0.68524138 0.91531034 0.68648276 0.91634483 0.68813793 0.91675862 0.6897931 0.91572414 0.69117241 0.91427586 0.6922069 0.91331034 0.69393103
0 0.91372414 0.38075862 0.91655172 0.38089655 0.92055172 0.38041379 0.92303448 0.37937931 0.92517241 0.37834483 0.92710345 0.3777931 0.93151724 0.37855172 0.9337931 0.37841379 0.93551724 0.37710345 0.936 0.37413793 0.93468966 0.37255172 0.93227586 0.37172414 0.93027586 0.37048276 0.92806897 0.37089655 0.92648276 0.37296552 0.92613793 0.37448276 0.92448276 0.37462069 0.91958621 0.37489655 0.91724138 0.37544828 0.91496552 0.3757931 0.91344828 0.37634483 0.91048276 0.37827586 0.91013793 0.37986207 0.91186207 0.38041379
0 0.87889655 0.29282759 0.88193103 0.29075862 0.88448276 0.2882069 0.88682759 0.28586207 0.8902069 0.28427586 0.89234483 0.28365517 0.89572414 0.28351724 0.89882759 0.28186207 0.9002069 0.28006897 0.90117241 0.27744828 0.90248276 0.27296552 0.90206897 0.26993103 0.90151724 0.268 0.89751724 0.26682759 0.89531034 0.26786207 0.89441379 0.27075862 0.89372414 0.27386207 0.89193103 0.27675862 0.89075862 0.27813793 0.88737931 0.28 0.88406897 0.282 0.88068966 0.284 0.87882759 0.28531034 0.87668966 0.28655172 0.87241379 0.28889655 0.87048276 0.28937931 0.86765517 0.29082759 0.86751724 0.29158621 0.8697931 0.29310345 0.87268966 0.29337931 0.87641379 0.29331034
0 0.90337931 0.15655172 0.90855172 0.15441379 0.91655172 0.15131034 0.92448276 0.14834483 0.93151724 0.14489655 0.93793103 0.14158621 0.94448276 0.13896552 0.95117241 0.13682759 0.95489655 0.13517241 0.95917241 0.13489655 0.96496552 0.13462069 0.96848276 0.13324138 0.97317241 0.13027586 0.97606897 0.12737931 0.97710345 0.12482759 0.97744828 0.12172414 0.97517241 0.11848276 0.97296552 0.11744828 0.96889655 0.11937931 0.96558621 0.12124138 0.96103448 0.12413793 0.95744828 0.12772414 0.95482759 0.12993103 0.95289655 0.13241379 0.94868966 0.13427586 0.94255172 0.13696552 0.93613793 0.13931034 0.92634483 0.14358621 0.91758621 0.14655172 0.90793103 0.1502069 0.90082759 0.15282759 0.8962069 0.15413793 0.89393103 0.15510345 0.89372414 0.15737931 0.89634483 0.15793103 0.89841379 0.15806897 0.90137931 0.15731034
0 0.64816187 0.90396124 0.65044172 0.91068681 0.65283557 0.91524651 0.65454545 0.92049017 0.65614135 0.92516386 0.65614135 0.93120547 0.65522941 0.93451126 0.65420348 0.93815902 0.6554574 0.9415788 0.65762325 0.94363066 0.66184098 0.94374466 0.66434882 0.94214876 0.66537475 0.93952693 0.6645768 0.93667712 0.66206897 0.93131946 0.66070105 0.9292676 0.65921915 0.92607581 0.65830721 0.92277002 0.65602736 0.91832431 0.65443146 0.91296666 0.65317754 0.90852095 0.65203762 0.90498718 0.65146765 0.90111143 0.64987176 0.89917355 0.64804788 0.90054146 0.64713594 0.90259333
