# Supplementary material for: VanillaNet-YOLOv8 segment: detection of nano-iron oxide regulation on rice seedling growth vitality under salt stress
Source: Front Plant Sci. 2025 Sep 17;16:1631279. doi: 10.3389/fpls.2025.1631279 (PMC12484053; doi:10.3389/fpls.2025.1631279)
Supplement: Supplementary file 5 [file DataSheet5.zip › label/train/1000-2024-3-19-4-38-55.txt]

0 0.10055172 0.25703448 0.10186207 0.26034483 0.10517241 0.26151724 0.11075862 0.2622069 0.11986207 0.26289655 0.12717241 0.26344828 0.13324138 0.26434483 0.13896552 0.26482759 0.14717241 0.26448276 0.14951724 0.26344828 0.14986207 0.26151724 0.14737931 0.26048276 0.14434483 0.26027586 0.14110345 0.26068966 0.13565517 0.26075862 0.12937931 0.26082759 0.12737931 0.25986207 0.12489655 0.25737931 0.11834483 0.25448276 0.11510345 0.25441379 0.1097931 0.25441379 0.10517241 0.25441379 0.10344828 0.25344828 0.10062069 0.25482759
0 0.09986207 0.398 0.10413793 0.39937931 0.10744828 0.39889655 0.11206897 0.39765517 0.116 0.39765517 0.11931034 0.39855172 0.12303448 0.40027586 0.12627586 0.40227586 0.12910345 0.40413793 0.13234483 0.40406897 0.134 0.40227586 0.13296552 0.40048276 0.12972414 0.39889655 0.12386207 0.3962069 0.12006897 0.39455172 0.11710345 0.39241379 0.11496552 0.39103448 0.11248276 0.39055172 0.10668966 0.39103448 0.10324138 0.39186207 0.10027586 0.39358621 0.09937931 0.39565517 0.09937931 0.39717241
0 0.14165517 0.49765517 0.14268966 0.49558621 0.14275862 0.49289655 0.14365517 0.49075862 0.14482759 0.49027586 0.14710345 0.48958621 0.14758621 0.48972414 0.14868966 0.49193103 0.14827586 0.49468966 0.14703448 0.49765517 0.146 0.50062069 0.146 0.50317241 0.14551724 0.50689655 0.14386207 0.50875862 0.14124138 0.50903448 0.13965517 0.50744828 0.13765517 0.50724138 0.13510345 0.50751724 0.13531034 0.50489655 0.13648276 0.50282759 0.13855172 0.50096552 0.14013793 0.49931034
0 0.0977931 0.8037931 0.1017931 0.80165517 0.10496552 0.79882759 0.10758621 0.79668966 0.11041379 0.79510345 0.11537931 0.794 0.12013793 0.79303448 0.12289655 0.79144828 0.12503448 0.79 0.12558621 0.7877931 0.12441379 0.7857931 0.12282759 0.78558621 0.11827586 0.78772414 0.11503448 0.78951724 0.11041379 0.79165517 0.10772414 0.79337931 0.10517241 0.79393103 0.10172414 0.79489655 0.09827586 0.79544828 0.09586207 0.79627586 0.09406897 0.79793103 0.09427586 0.7997931 0.09455172 0.80275862 0.09482759 0.80558621
0 0.14751724 0.9117931 0.14841379 0.91537931 0.14965517 0.9217931 0.14944828 0.92641379 0.14924138 0.93048276 0.14841379 0.93275862 0.14737931 0.93682759 0.1477931 0.93958621 0.15006897 0.94441379 0.1522069 0.94593103 0.15441379 0.94627586 0.1557931 0.94531034 0.1557931 0.94186207 0.15572414 0.93744828 0.15358621 0.93158621 0.15324138 0.92758621 0.15331034 0.92089655 0.15331034 0.91324138 0.15358621 0.90951724 0.15434483 0.90724138 0.1522069 0.90551724 0.14993103 0.90606897 0.14772414 0.90855172
0 0.27248276 0.89082759 0.27524138 0.88724138 0.2777931 0.88565517 0.27834483 0.888 0.27662069 0.89317241 0.2737931 0.89786207 0.27110345 0.90131034 0.26537931 0.90868966 0.25848276 0.91737931 0.25089655 0.92675862 0.24593103 0.93337931 0.24517241 0.93944828 0.2437931 0.942 0.24096552 0.94124138 0.23875862 0.94096552 0.23696552 0.9442069 0.23551724 0.946 0.23227586 0.94903448 0.23068966 0.95324138 0.22717241 0.95344828 0.224 0.95206897 0.22282759 0.94903448 0.22441379 0.94455172 0.22813793 0.94144828 0.23351724 0.93855172 0.23689655 0.93613793 0.24234483 0.93068966 0.24531034 0.92793103 0.24937931 0.92275862 0.25331034 0.91627586 0.26089655 0.90689655 0.26710345 0.89986207 0.27158621 0.89317241
0 0.2682069 0.79531034 0.27206897 0.79537931 0.27724138 0.79531034 0.28282759 0.79468966 0.28744828 0.79310345 0.28993103 0.78937931 0.29117241 0.78648276 0.2897931 0.78551724 0.28703448 0.78634483 0.28448276 0.79 0.28186207 0.79110345 0.27882759 0.79158621 0.27668966 0.79117241 0.27406897 0.79041379 0.27075862 0.78972414 0.2682069 0.79055172 0.26682759 0.79255172 0.26641379 0.79441379
0 0.25358621 0.67310345 0.25675862 0.67406897 0.25951724 0.67365517 0.26586207 0.67282759 0.27124138 0.6717931 0.27524138 0.67068966 0.28124138 0.66772414 0.28724138 0.66455172 0.29027586 0.66206897 0.29234483 0.65931034 0.29131034 0.65744828 0.28841379 0.65765517 0.28655172 0.65937931 0.28337931 0.66227586 0.28096552 0.664 0.27744828 0.6662069 0.27475862 0.66765517 0.27137931 0.6682069 0.26724138 0.66862069 0.26365517 0.66806897 0.26144828 0.66703448 0.25889655 0.66717241 0.25537931 0.66765517 0.25372414 0.66744828 0.25324138 0.66841379 0.25275862 0.67103448
0 0.23137931 0.50413793 0.23234483 0.50634483 0.23475862 0.5077931 0.23689655 0.51082759 0.23841379 0.51386207 0.23993103 0.51524138 0.24241379 0.51344828 0.24255172 0.51 0.24137931 0.50731034 0.24006897 0.50365517 0.238 0.50082759 0.23593103 0.49972414 0.23296552 0.5002069 0.23068966 0.50241379
0 0.23889655 0.41131034 0.24068966 0.4137931 0.24406897 0.41448276 0.2477931 0.41289655 0.25296552 0.41006897 0.25931034 0.40675862 0.26372414 0.40503448 0.26648276 0.40268966 0.26931034 0.40186207 0.26986207 0.40393103 0.274 0.40144828 0.2782069 0.39793103 0.28165517 0.39441379 0.28213793 0.3917931 0.27965517 0.39048276 0.27737931 0.39158621 0.27462069 0.39468966 0.27193103 0.39682759 0.26751724 0.39965517 0.26331034 0.40158621 0.25737931 0.40489655 0.25296552 0.40662069 0.24862069 0.40875862 0.24496552 0.40986207 0.2422069 0.4102069 0.23993103 0.40986207
0 0.27275862 0.24503448 0.27227586 0.24241379 0.27186207 0.23806897 0.274 0.23468966 0.27627586 0.2317931 0.27827586 0.23082759 0.28027586 0.23165517 0.28158621 0.23503448 0.28131034 0.23944828 0.28082759 0.24475862 0.28034483 0.24751724 0.27896552 0.25089655 0.27758621 0.256 0.27634483 0.26048276 0.27358621 0.26448276 0.27124138 0.26703448 0.27 0.268 0.26868966 0.26517241 0.26875862 0.26255172 0.27082759 0.25986207 0.27289655 0.256 0.27427586 0.25151724 0.27462069 0.24806897 0.27393103 0.246
0 0.27013793 0.05682759 0.27268966 0.05331034 0.27448276 0.05117241 0.27689655 0.05137931 0.27924138 0.05531034 0.28075862 0.058 0.28248276 0.0617931 0.28172414 0.06517241 0.27965517 0.06875862 0.2782069 0.07089655 0.27731034 0.07482759 0.27641379 0.08275862 0.27510345 0.08834483 0.27241379 0.09255172 0.26951724 0.0937931 0.26848276 0.09062069 0.26882759 0.08668966 0.27096552 0.08206897 0.27296552 0.07655172 0.27372414 0.0722069 0.27331034 0.07041379 0.27158621 0.06641379 0.26937931 0.06255172 0.26882759 0.05875862
0 0.41448276 0.11227586 0.42048276 0.11227586 0.42524138 0.11351724 0.42737931 0.11531034 0.42924138 0.11931034 0.43234483 0.12227586 0.4337931 0.12241379 0.43427586 0.11889655 0.43310345 0.11510345 0.43268966 0.11289655 0.43331034 0.11062069 0.43103448 0.11068966 0.42931034 0.11068966 0.42682759 0.10965517 0.424 0.10855172 0.42193103 0.10882759 0.41862069 0.11 0.41558621 0.11089655
0 0.39917241 0.26924138 0.40137931 0.2702069 0.40496552 0.27158621 0.40731034 0.27117241 0.40806897 0.26875862 0.40682759 0.26731034 0.40317241 0.26724138 0.39986207 0.26731034 0.39758621 0.26793103
0 0.38268966 0.39655172 0.38744828 0.39834483 0.3897931 0.39965517 0.39151724 0.40055172 0.39413793 0.40193103 0.39406897 0.4002069 0.39151724 0.39793103 0.38862069 0.39593103 0.38682759 0.39413793 0.38655172 0.392 0.38496552 0.39151724 0.38248276 0.39241379 0.38151724 0.39468966
0 0.34027586 0.55144828 0.34268966 0.55386207 0.34627586 0.55386207 0.35268966 0.55241379 0.35668966 0.55 0.36096552 0.54882759 0.36689655 0.54806897 0.37510345 0.54668966 0.37986207 0.54524138 0.38427586 0.54289655 0.38234483 0.54082759 0.37834483 0.54158621 0.37 0.54324138 0.36565517 0.54482759 0.35903448 0.54606897 0.35351724 0.5462069 0.3482069 0.54613793 0.34358621 0.54689655 0.34110345 0.54758621 0.34 0.54937931
0 0.40606897 0.66393103 0.40606897 0.6682069 0.40758621 0.67124138 0.41034483 0.6702069 0.41206897 0.66855172 0.412 0.6657931 0.40972414 0.66468966 0.40951724 0.66282759 0.41131034 0.6617931 0.41137931 0.66048276 0.40896552 0.65993103 0.40703448 0.66151724 0.40606897 0.66324138
0 0.39944828 0.78048276 0.39993103 0.78275862 0.40227586 0.78331034 0.40482759 0.78296552 0.40489655 0.78124138 0.40337931 0.77986207 0.40158621 0.7782069 0.39958621 0.77896552
0 0.48855172 0.85772414 0.4937931 0.85882759 0.49841379 0.86068966 0.50386207 0.86275862 0.50806897 0.86427586 0.51386207 0.86558621 0.51751724 0.866 0.52006897 0.86524138 0.52068966 0.86282759 0.51889655 0.86248276 0.51565517 0.86296552 0.51158621 0.86268966 0.5077931 0.86131034 0.50462069 0.86 0.50041379 0.85834483 0.49662069 0.85737931 0.49337931 0.85675862 0.48834483 0.85627586 0.48634483 0.85717241
0 0.51731034 0.79331034 0.52034483 0.79882759 0.52413793 0.80427586 0.52841379 0.81068966 0.5337931 0.81737931 0.53689655 0.82227586 0.54110345 0.82813793 0.542 0.83131034 0.54324138 0.83510345 0.54689655 0.84027586 0.55103448 0.84441379 0.55455172 0.84758621 0.56034483 0.84986207 0.56537931 0.85144828 0.56641379 0.84958621 0.56393103 0.8462069 0.55951724 0.84144828 0.55289655 0.83551724 0.54731034 0.82944828 0.54062069 0.82096552 0.5362069 0.8142069 0.53172414 0.808 0.52765517 0.802 0.52406897 0.79613793 0.52096552 0.7917931 0.51882759 0.78972414 0.51786207 0.79075862
0 0.5162069 0.65503448 0.51834483 0.65655172 0.52137931 0.65717241 0.52227586 0.65572414 0.52386207 0.65427586 0.52303448 0.65324138 0.52089655 0.65227586 0.51896552 0.65124138 0.51772414 0.652 0.51648276 0.65386207
0 0.518 0.52262069 0.52455172 0.52434483 0.53082759 0.52662069 0.53586207 0.52917241 0.53944828 0.52958621 0.54344828 0.52958621 0.5482069 0.52868966 0.55165517 0.52689655 0.55372414 0.52475862 0.55351724 0.522 0.55158621 0.52013793 0.54806897 0.5202069 0.54441379 0.52158621 0.54006897 0.52337931 0.5377931 0.52448276 0.53537931 0.52482759 0.53068966 0.52351724 0.52696552 0.5217931 0.52303448 0.52027586 0.52117241 0.51875862 0.51848276 0.51786207 0.51675862 0.51903448 0.51696552 0.52062069
0 0.53951724 0.39682759 0.54082759 0.39806897 0.54068966 0.40110345 0.53786207 0.40475862 0.53544828 0.40744828 0.53144828 0.41048276 0.52993103 0.41289655 0.53248276 0.41275862 0.53855172 0.40834483 0.54172414 0.40537931 0.54441379 0.40206897 0.54682759 0.39910345 0.54641379 0.39613793 0.54434483 0.39441379 0.54151724 0.3937931 0.53944828 0.39434483 0.53868966 0.39668966
0 0.552 0.26606897 0.55255172 0.26289655 0.55296552 0.26041379 0.55531034 0.25951724 0.55744828 0.26193103 0.5582069 0.26572414 0.55689655 0.2697931 0.55462069 0.27317241 0.55282759 0.27613793 0.55275862 0.27737931 0.55482759 0.27793103 0.55510345 0.27903448 0.55558621 0.28062069 0.55317241 0.28206897 0.55027586 0.28268966 0.54793103 0.28248276 0.54558621 0.27993103 0.54765517 0.27765517 0.54965517 0.27510345 0.55048276 0.27234483 0.55124138 0.26765517
0 0.51903448 0.11634483 0.51931034 0.1117931 0.52213793 0.10648276 0.52558621 0.10096552 0.5277931 0.09675862 0.53 0.09324138 0.53296552 0.08972414 0.53793103 0.08675862 0.54227586 0.08406897 0.5442069 0.08131034 0.54255172 0.07875862 0.53931034 0.0782069 0.53689655 0.08 0.53317241 0.08303448 0.53027586 0.08586207 0.52717241 0.09027586 0.52503448 0.09455172 0.5222069 0.09917241 0.51855172 0.10572414 0.51606897 0.11055172 0.51448276 0.11434483 0.51503448 0.11668966 0.51758621 0.11758621
0 0.65634483 0.10248276 0.66537931 0.09827586 0.67537931 0.09434483 0.68068966 0.09027586 0.68889655 0.08565517 0.69634483 0.08310345 0.70268966 0.08103448 0.70696552 0.07868966 0.71089655 0.07468966 0.712 0.0717931 0.70972414 0.07151724 0.70551724 0.07151724 0.70103448 0.07255172 0.69675862 0.07510345 0.69317241 0.07889655 0.68875862 0.08275862 0.68089655 0.08724138 0.67289655 0.09075862 0.66489655 0.09413793 0.65689655 0.09710345 0.6542069 0.09772414 0.65151724 0.09965517 0.64793103 0.10337931 0.64565517 0.1057931 0.64634483 0.10786207 0.65 0.10655172 0.65317241 0.10393103 0.65489655 0.10289655
0 0.65889655 0.22924138 0.66089655 0.23537931 0.66317241 0.23786207 0.66510345 0.23972414 0.66565517 0.24317241 0.66510345 0.2482069 0.6657931 0.25462069 0.66593103 0.26 0.66655172 0.26503448 0.66793103 0.266 0.6702069 0.26524138 0.67227586 0.26317241 0.67289655 0.2602069 0.6722069 0.25586207 0.67096552 0.25317241 0.67075862 0.24675862 0.67062069 0.24075862 0.67103448 0.23703448 0.67165517 0.23331034 0.67213793 0.22855172 0.67082759 0.22393103 0.66841379 0.22193103 0.6657931 0.22075862 0.6637931 0.22068966 0.66172414 0.22186207 0.65910345 0.22434483 0.65827586 0.2282069
0 0.65448276 0.37586207 0.65868966 0.37489655 0.66510345 0.37524138 0.67186207 0.3757931 0.67958621 0.37862069 0.68524138 0.38013793 0.68958621 0.37993103 0.68806897 0.37627586 0.68475862 0.3742069 0.68006897 0.37248276 0.67351724 0.37172414 0.66710345 0.37151724 0.66110345 0.37089655 0.65737931 0.37082759 0.65241379 0.37227586 0.65213793 0.37544828
0 0.67172414 0.522 0.67537931 0.52586207 0.67855172 0.53165517 0.68158621 0.53703448 0.68365517 0.54013793 0.68455172 0.54303448 0.68655172 0.54703448 0.68931034 0.54896552 0.69324138 0.55151724 0.69572414 0.55186207 0.6977931 0.55062069 0.69834483 0.54731034 0.69717241 0.54365517 0.69496552 0.54048276 0.69268966 0.5382069 0.68993103 0.53710345 0.68675862 0.53627586 0.68441379 0.53372414 0.68296552 0.5297931 0.68055172 0.52655172 0.67875862 0.52282759 0.67668966 0.5202069 0.67441379 0.51910345 0.67227586 0.51937931 0.67137931 0.52103448
0 0.64896552 0.67406897 0.65517241 0.67731034 0.66262069 0.67834483 0.66965517 0.67841379 0.67806897 0.67986207 0.68641379 0.68103448 0.69475862 0.68262069 0.70427586 0.68351724 0.70882759 0.68317241 0.712 0.68372414 0.71351724 0.68124138 0.71248276 0.67889655 0.71006897 0.67827586 0.70427586 0.67827586 0.69358621 0.67793103 0.6837931 0.67662069 0.67441379 0.67510345 0.66896552 0.6742069 0.66206897 0.674 0.65627586 0.67248276 0.65213793 0.67137931 0.64924138 0.67124138 0.64751724 0.67186207
0 0.65510345 0.79717241 0.65924138 0.79944828 0.66282759 0.79993103 0.66662069 0.80013793 0.67131034 0.80165517 0.67517241 0.80496552 0.67855172 0.80813793 0.6817931 0.80965517 0.68648276 0.81186207 0.69255172 0.81275862 0.69593103 0.81131034 0.69703448 0.80793103 0.69365517 0.80448276 0.69068966 0.80296552 0.68344828 0.80096552 0.67896552 0.7997931 0.6717931 0.7982069 0.66827586 0.79675862 0.66427586 0.79572414 0.65993103 0.79510345 0.65696552 0.79517241 0.65517241 0.7962069
0 0.64910345 0.90344828 0.65096552 0.90882759 0.65351724 0.91296552 0.65544828 0.91668966 0.6562069 0.9202069 0.65613793 0.92503448 0.65551724 0.92862069 0.6562069 0.93165517 0.65944828 0.93337931 0.66234483 0.93310345 0.66489655 0.93137931 0.6642069 0.92786207 0.66137931 0.92351724 0.66034483 0.92034483 0.65834483 0.91524138 0.65565517 0.91055172 0.65517241 0.90634483 0.65372414 0.904 0.65275862 0.90172414 0.65006897 0.90096552 0.64917241 0.902
0 0.7582069 0.91613793 0.7622069 0.91613793 0.76531034 0.91496552 0.76689655 0.91441379 0.77 0.91772414 0.77289655 0.92124138 0.77448276 0.92482759 0.77475862 0.92834483 0.77503448 0.93606897 0.77434483 0.94262069 0.774 0.94868966 0.77213793 0.95524138 0.77075862 0.95889655 0.77117241 0.96165517 0.77227586 0.96241379 0.77372414 0.95896552 0.77565517 0.95317241 0.77717241 0.94848276 0.77806897 0.94289655 0.77806897 0.938 0.77813793 0.93282759 0.77834483 0.92813793 0.77731034 0.92089655 0.77627586 0.91917241 0.77406897 0.9162069 0.77068966 0.91213793 0.7677931 0.90896552 0.76565517 0.90862069 0.76393103 0.91055172 0.762 0.91248276 0.75944828 0.91413793 0.75765517 0.91565517
0 0.75296552 0.79282759 0.75489655 0.79537931 0.75682759 0.79675862 0.7577931 0.79586207 0.75682759 0.79337931 0.75662069 0.79144828 0.75744828 0.79068966 0.76055172 0.79124138 0.76055172 0.78855172 0.75889655 0.78717241 0.75655172 0.78675862 0.75427586 0.788 0.75296552 0.78993103
0 0.79372414 0.65662069 0.79351724 0.65248276 0.79482759 0.65041379 0.79772414 0.65144828 0.79875862 0.65558621 0.79903448 0.65903448 0.79841379 0.66372414 0.79806897 0.66744828 0.79717241 0.67165517 0.79648276 0.67731034 0.79434483 0.68068966 0.79448276 0.68372414 0.79296552 0.68724138 0.79 0.68848276 0.78855172 0.68648276 0.78972414 0.68344828 0.79034483 0.67889655 0.79089655 0.67406897 0.792 0.67193103 0.79365517 0.66765517 0.79344828 0.66393103 0.79289655 0.66006897
0 0.8182069 0.53965517 0.82386207 0.54193103 0.83117241 0.54510345 0.83806897 0.54875862 0.84689655 0.55234483 0.85089655 0.55372414 0.85324138 0.5562069 0.85510345 0.55482759 0.85441379 0.55234483 0.85075862 0.55096552 0.84448276 0.54855172 0.83813793 0.54503448 0.83075862 0.54144828 0.82448276 0.53882759 0.82096552 0.53696552 0.81717241 0.53662069 0.81537931 0.53765517
0 0.78827586 0.38655172 0.78862069 0.38351724 0.78903448 0.38027586 0.79048276 0.37910345 0.79268966 0.37986207 0.79448276 0.38351724 0.79510345 0.38689655 0.79537931 0.38793103 0.79406897 0.38965517 0.78944828 0.39227586 0.78751724 0.3922069 0.78503448 0.39041379 0.78593103 0.38862069 0.78758621 0.38751724
0 0.78441379 0.28765517 0.78813793 0.28427586 0.7922069 0.28062069 0.7957931 0.27758621 0.79862069 0.27482759 0.79958621 0.27268966 0.8002069 0.26875862 0.8002069 0.26448276 0.80227586 0.26165517 0.80537931 0.26096552 0.80737931 0.2637931 0.80751724 0.26841379 0.80551724 0.27310345 0.80241379 0.27689655 0.79862069 0.28048276 0.7957931 0.28262069 0.79434483 0.28551724 0.79262069 0.28793103 0.79048276 0.29 0.78806897 0.29055172 0.78558621 0.29165517 0.78406897 0.29068966 0.78365517 0.28875862
0 0.78627586 0.13303448 0.79289655 0.13186207 0.80172414 0.12958621 0.81068966 0.12682759 0.8202069 0.12372414 0.82813793 0.12027586 0.83544828 0.1177931 0.84537931 0.1162069 0.8517931 0.11462069 0.85772414 0.112 0.85924138 0.10917241 0.85696552 0.10710345 0.854 0.10558621 0.8497931 0.10544828 0.84344828 0.10627586 0.83668966 0.10972414 0.8302069 0.11317241 0.82551724 0.116 0.81972414 0.11924138 0.81337931 0.12124138 0.80537931 0.1237931 0.79731034 0.12593103 0.7917931 0.12744828 0.78524138 0.12910345 0.78103448 0.13055172 0.77910345 0.13186207 0.77944828 0.13386207 0.78248276 0.13413793 0.78510345 0.13365517
0 0.90903448 0.15310345 0.91558621 0.14944828 0.92317241 0.146 0.93048276 0.14358621 0.93896552 0.14013793 0.94731034 0.13868966 0.95806897 0.13655172 0.96372414 0.1337931 0.96503448 0.13048276 0.96386207 0.12937931 0.95958621 0.12875862 0.95262069 0.12882759 0.94386207 0.13068966 0.93848276 0.13344828 0.936 0.13655172 0.93137931 0.13917241 0.92524138 0.14186207 0.92062069 0.14393103 0.91475862 0.14627586 0.91013793 0.14868966 0.90551724 0.15041379 0.90296552 0.15289655 0.90255172 0.15558621 0.90524138 0.15496552 0.90786207 0.154
0 0.87110345 0.29296552 0.87544828 0.29296552 0.88 0.2917931 0.88365517 0.28965517 0.88627586 0.28827586 0.89006897 0.28731034 0.8917931 0.28668966 0.89627586 0.2817931 0.8982069 0.27806897 0.898 0.27510345 0.89593103 0.27255172 0.8942069 0.272 0.89289655 0.27358621 0.89234483 0.27668966 0.89041379 0.28055172 0.88793103 0.28303448 0.8842069 0.28613793 0.88062069 0.28772414 0.87613793 0.28882759 0.87351724 0.28958621 0.87 0.28986207 0.86855172 0.28958621 0.86882759 0.29144828
0 0.9142069 0.38089655 0.91924138 0.37965517 0.92317241 0.37834483 0.92675862 0.37689655 0.92937931 0.374 0.9302069 0.37206897 0.92937931 0.36793103 0.92668966 0.36717241 0.92524138 0.36772414 0.92517241 0.36958621 0.92565517 0.37075862 0.92468966 0.37282759 0.92317241 0.37427586 0.92 0.37489655 0.9162069 0.37551724 0.91337931 0.37613793 0.91151724 0.37786207 0.91131034 0.38013793 0.91248276 0.38096552
0 0.90062069 0.69875862 0.90517241 0.70296552 0.90751724 0.70496552 0.90765517 0.70717241 0.90993103 0.70931034 0.91255172 0.70793103 0.91613793 0.70751724 0.9222069 0.70924138 0.92875862 0.71006897 0.93475862 0.70696552 0.938 0.70703448 0.94517241 0.70875862 0.94910345 0.70951724 0.94806897 0.70655172 0.94496552 0.7042069 0.94006897 0.70317241 0.93324138 0.70096552 0.92855172 0.69903448 0.9197931 0.69606897 0.91427586 0.69496552 0.90648276 0.69468966 0.90193103 0.69482759 0.89855172 0.69544828 0.90055172 0.69806897
0 0.90737931 0.91641379 0.91006897 0.92158621 0.91158621 0.92468966 0.91372414 0.92958621 0.916 0.93441379 0.91944828 0.9397931 0.92324138 0.94586207 0.92662069 0.95151724 0.92751724 0.95613793 0.92937931 0.96151724 0.93144828 0.96855172 0.93324138 0.97496552 0.93482759 0.97986207 0.93758621 0.98234483 0.93937931 0.98172414 0.94062069 0.97786207 0.94062069 0.9717931 0.93937931 0.96531034 0.936 0.95855172 0.93317241 0.95448276 0.92958621 0.95027586 0.92682759 0.94737931 0.92324138 0.93993103 0.91827586 0.93006897 0.9157931 0.92337931 0.91303448 0.91682759 0.91110345 0.914 0.90813793 0.91406897
