# Supplementary material for: VanillaNet-YOLOv8 segment: detection of nano-iron oxide regulation on rice seedling growth vitality under salt stress
Source: Front Plant Sci. 2025 Sep 17;16:1631279. doi: 10.3389/fpls.2025.1631279 (PMC12484053; doi:10.3389/fpls.2025.1631279)
Supplement: Supplementary file 5 [file DataSheet5.zip › label/train/1000-2024-3-19-7-12-49.txt]

0 0.1002069 0.26075862 0.10655172 0.26317241 0.1137931 0.26324138 0.12131034 0.26406897 0.13124138 0.26468966 0.13924138 0.26531034 0.14841379 0.26641379 0.15117241 0.26462069 0.14958621 0.26268966 0.14455172 0.26117241 0.13682759 0.26117241 0.13186207 0.26103448 0.12751724 0.26062069 0.12365517 0.25910345 0.11917241 0.25675862 0.116 0.25544828 0.10944828 0.25531034 0.10282759 0.25586207 0.09986207 0.25731034 0.09924138 0.25972414
0 0.09965517 0.39503448 0.104 0.39731034 0.11055172 0.39737931 0.11475862 0.39737931 0.11910345 0.39896552 0.12310345 0.40131034 0.12682759 0.40393103 0.13137931 0.40517241 0.13317241 0.40413793 0.13144828 0.40055172 0.12813793 0.39862069 0.12275862 0.39558621 0.11903448 0.39262069 0.11655172 0.39075862 0.11282759 0.38972414 0.10862069 0.38944828 0.10317241 0.39013793 0.10041379 0.39137931 0.09951724 0.39344828
0 0.13351724 0.50558621 0.13593103 0.50262069 0.13931034 0.50041379 0.14206897 0.49772414 0.14248276 0.49544828 0.14268966 0.49282759 0.14537931 0.49124138 0.14806897 0.4922069 0.14896552 0.49558621 0.14696552 0.49855172 0.14468966 0.50186207 0.14517241 0.506 0.14310345 0.50889655 0.14193103 0.51041379 0.1402069 0.50882759 0.13931034 0.5077931 0.13793103 0.50944828 0.13572414 0.5117931 0.13310345 0.51268966 0.13227586 0.51227586 0.13137931 0.50937931 0.13158621 0.50744828
0 0.09110345 0.8017931 0.09117241 0.79868966 0.09310345 0.79731034 0.09717241 0.79634483 0.10303448 0.79496552 0.10855172 0.79372414 0.11248276 0.79158621 0.11862069 0.78882759 0.12193103 0.78765517 0.12468966 0.78813793 0.12537931 0.79062069 0.12358621 0.79268966 0.12027586 0.79413793 0.11641379 0.79510345 0.1142069 0.79503448 0.11131034 0.79517241 0.10696552 0.79696552 0.10331034 0.79875862 0.10068966 0.80068966 0.09882759 0.80303448 0.09627586 0.80393103 0.09475862 0.80413793 0.09206897 0.80434483 0.09124138 0.80317241
0 0.14855172 0.91703448 0.14951724 0.91965517 0.14972414 0.92489655 0.14924138 0.93055172 0.14862069 0.9337931 0.14793103 0.93655172 0.14765517 0.94137931 0.14868966 0.94531034 0.15068966 0.94827586 0.15296552 0.94862069 0.15475862 0.94662069 0.1542069 0.94137931 0.15337931 0.93406897 0.15268966 0.93062069 0.15296552 0.92503448 0.15282759 0.91751724 0.15351724 0.91289655 0.15448276 0.90696552 0.15227586 0.90634483 0.14965517 0.9077931 0.14772414 0.91131034 0.14772414 0.91462069
0 0.22303448 0.95048276 0.226 0.94586207 0.22896552 0.94386207 0.23275862 0.94158621 0.23682759 0.93827586 0.2417931 0.93193103 0.24662069 0.9262069 0.25317241 0.91717241 0.25986207 0.90868966 0.26648276 0.90041379 0.27124138 0.89468966 0.27358621 0.8897931 0.27696552 0.88510345 0.2782069 0.88731034 0.27662069 0.89296552 0.27675862 0.89586207 0.27448276 0.89848276 0.27137931 0.90282759 0.26593103 0.90896552 0.25972414 0.91682759 0.25172414 0.92744828 0.24662069 0.93572414 0.24068966 0.942 0.23558621 0.94696552 0.23096552 0.95344828 0.226 0.95689655 0.22282759 0.95517241 0.22144828 0.95296552
0 0.39896552 0.78110345 0.39896552 0.77931034 0.40068966 0.77944828 0.40275862 0.78117241 0.40496552 0.782 0.40558621 0.78337931 0.40282759 0.78448276 0.40158621 0.78496552 0.39993103 0.78517241 0.39924138 0.78303448
0 0.40544828 0.66606897 0.40586207 0.66303448 0.40772414 0.66110345 0.40944828 0.66068966 0.41131034 0.66186207 0.41151724 0.66365517 0.40958621 0.66448276 0.40896552 0.66593103 0.41006897 0.66641379 0.41186207 0.66724138 0.4122069 0.66903448 0.41151724 0.67110345 0.40937931 0.67289655 0.40717241 0.67303448 0.40455172 0.67068966 0.40427586 0.6682069
0 0.33627586 0.55434483 0.34124138 0.55572414 0.34537931 0.55517241 0.35034483 0.554 0.35337931 0.55282759 0.35551724 0.55131034 0.36137931 0.55013793 0.36751724 0.54882759 0.37331034 0.54806897 0.378 0.54675862 0.3817931 0.54537931 0.38386207 0.54317241 0.38227586 0.54213793 0.38048276 0.54234483 0.37393103 0.54365517 0.36834483 0.54462069 0.36131034 0.54634483 0.35696552 0.54724138 0.35117241 0.54834483 0.34793103 0.54717241 0.34448276 0.54731034 0.34 0.5482069 0.33696552 0.5502069 0.33565517 0.55213793 0.33558621 0.55434483
0 0.38131034 0.39682759 0.38455172 0.39931034 0.38772414 0.40131034 0.39 0.40296552 0.39206897 0.40324138 0.39193103 0.40110345 0.39 0.39924138 0.38758621 0.39772414 0.38606897 0.396 0.3862069 0.3937931 0.3842069 0.39331034 0.38158621 0.39468966 0.38075862 0.39613793
0 0.39827586 0.27062069 0.40193103 0.27193103 0.40482759 0.27262069 0.40717241 0.27206897 0.40758621 0.26958621 0.40696552 0.26875862 0.40489655 0.26827586 0.4017931 0.26855172 0.39889655 0.26882759 0.39724138 0.26889655
0 0.41406897 0.11324138 0.418 0.11310345 0.42337931 0.11351724 0.42648276 0.11558621 0.4282069 0.11786207 0.42917241 0.12068966 0.4297931 0.12358621 0.43158621 0.12455172 0.43372414 0.12317241 0.43310345 0.1197931 0.43268966 0.11710345 0.43268966 0.11482759 0.43268966 0.11303448 0.43282759 0.11151724 0.43082759 0.11172414 0.42786207 0.11131034 0.4262069 0.11013793 0.42393103 0.10827586 0.42110345 0.10848276 0.41875862 0.10937931 0.41593103 0.11006897 0.4137931 0.11089655 0.41262069 0.11324138
0 0.51434483 0.11593103 0.51565517 0.11124138 0.51848276 0.10689655 0.52151724 0.10151724 0.52372414 0.09703448 0.526 0.09289655 0.52737931 0.09006897 0.5297931 0.08689655 0.53441379 0.08213793 0.53710345 0.07972414 0.5397931 0.07834483 0.54255172 0.07903448 0.54524138 0.08110345 0.54462069 0.08310345 0.54082759 0.08613793 0.53689655 0.08813793 0.53296552 0.09034483 0.5302069 0.09275862 0.52813793 0.09731034 0.52565517 0.10234483 0.52482759 0.10434483 0.52255172 0.10806897 0.5197931 0.11206897 0.51875862 0.11441379 0.51910345 0.11717241 0.51724138 0.11834483 0.51455172 0.118
0 0.552 0.264 0.55151724 0.26896552 0.55041379 0.27317241 0.54848276 0.27717241 0.54565517 0.27972414 0.54544828 0.28158621 0.54744828 0.28282759 0.54993103 0.28262069 0.55131034 0.28110345 0.55082759 0.278 0.55241379 0.27510345 0.5557931 0.27041379 0.55675862 0.26751724 0.5577931 0.26331034 0.55551724 0.26131034 0.55310345 0.26089655 0.55172414 0.26296552
0 0.52806897 0.41406897 0.53117241 0.41165517 0.53510345 0.40944828 0.53986207 0.40613793 0.54193103 0.40331034 0.54593103 0.40103448 0.54627586 0.39793103 0.54448276 0.39634483 0.5417931 0.3962069 0.53986207 0.39827586 0.53972414 0.40103448 0.53834483 0.40241379 0.53613793 0.40262069 0.53524138 0.404 0.53344828 0.40613793 0.53117241 0.40793103 0.52868966 0.41027586 0.52731034 0.41193103 0.52668966 0.41406897
0 0.51751724 0.52275862 0.52048276 0.52517241 0.52524138 0.5262069 0.53055172 0.52751724 0.53406897 0.52896552 0.53855172 0.5297931 0.54337931 0.53137931 0.54862069 0.5302069 0.55110345 0.52758621 0.55213793 0.52324138 0.55213793 0.52137931 0.54917241 0.52075862 0.54662069 0.52172414 0.5422069 0.52303448 0.538 0.52455172 0.53696552 0.5262069 0.53448276 0.52544828 0.53006897 0.52393103 0.52531034 0.52227586 0.52227586 0.52131034 0.52013793 0.51965517 0.51793103 0.51924138 0.516 0.52006897
0 0.51551724 0.65606897 0.51903448 0.65896552 0.52158621 0.65917241 0.52151724 0.6577931 0.52110345 0.65682759 0.52268966 0.65558621 0.52337931 0.65448276 0.52186207 0.654 0.51944828 0.65234483 0.51786207 0.6522069 0.51634483 0.65331034 0.51551724 0.65524138
0 0.51758621 0.79393103 0.51958621 0.79758621 0.52282759 0.8037931 0.5257931 0.80848276 0.52889655 0.81303448 0.53372414 0.82027586 0.53682759 0.82386207 0.54117241 0.83082759 0.54351724 0.83565517 0.54668966 0.8422069 0.55006897 0.84772414 0.55482759 0.85144828 0.56227586 0.85586207 0.56662069 0.85724138 0.56765517 0.85613793 0.56696552 0.85331034 0.56365517 0.85034483 0.55862069 0.84427586 0.55351724 0.83958621 0.54855172 0.83386207 0.5417931 0.82531034 0.53868966 0.81910345 0.53365517 0.81310345 0.52868966 0.806 0.52503448 0.80013793 0.52186207 0.79427586 0.52013793 0.79206897 0.51813793 0.79075862 0.51703448 0.79206897
0 0.48751724 0.85848276 0.49275862 0.85965517 0.50082759 0.86296552 0.50848276 0.86565517 0.5137931 0.86717241 0.51744828 0.86710345 0.5202069 0.86517241 0.51917241 0.86358621 0.51696552 0.86386207 0.51282759 0.86406897 0.50862069 0.86289655 0.50289655 0.86096552 0.49827586 0.85910345 0.49275862 0.85737931 0.48944828 0.8562069 0.4862069 0.856 0.48510345 0.85682759 0.48606897 0.85848276
0 0.64827586 0.90393103 0.64889655 0.90751724 0.652 0.91317241 0.65441379 0.91696552 0.65537931 0.92048276 0.6557931 0.92455172 0.65586207 0.92827586 0.65517241 0.93158621 0.65675862 0.93441379 0.65993103 0.93475862 0.66310345 0.93365517 0.66337931 0.93027586 0.66137931 0.92717241 0.65958621 0.92365517 0.65862069 0.91917241 0.65668966 0.91634483 0.656 0.9122069 0.65448276 0.90806897 0.65255172 0.90503448 0.65131034 0.90227586 0.65013793 0.90137931 0.64848276 0.90275862
0 0.65462069 0.79737931 0.6582069 0.79986207 0.6637931 0.80062069 0.66627586 0.80068966 0.6717931 0.80351724 0.67627586 0.80710345 0.68124138 0.80993103 0.68772414 0.81165517 0.69289655 0.81137931 0.69510345 0.80875862 0.69406897 0.80634483 0.69068966 0.80406897 0.68544828 0.8022069 0.67986207 0.80055172 0.67468966 0.79896552 0.66944828 0.79737931 0.66558621 0.796 0.66137931 0.79524138 0.65731034 0.79558621 0.65531034 0.7962069
0 0.64813793 0.67455172 0.65303448 0.67724138 0.66075862 0.67882759 0.66862069 0.67882759 0.67786207 0.67917241 0.68806897 0.68034483 0.69717241 0.68227586 0.70724138 0.68303448 0.71503448 0.68324138 0.71917241 0.684 0.72110345 0.68434483 0.72110345 0.68110345 0.71965517 0.67903448 0.71710345 0.67813793 0.71165517 0.6782069 0.69931034 0.678 0.68834483 0.67682759 0.67751724 0.67503448 0.67165517 0.67441379 0.66448276 0.67406897 0.65875862 0.674 0.65413793 0.67303448 0.65075862 0.67193103 0.64806897 0.67227586 0.64751724 0.67386207
0 0.66965517 0.52296552 0.67262069 0.524 0.67406897 0.52593103 0.676 0.5302069 0.67848276 0.534 0.68151724 0.53813793 0.68165517 0.54096552 0.68234483 0.54413793 0.68475862 0.548 0.68993103 0.55068966 0.69427586 0.55275862 0.69682759 0.55317241 0.69786207 0.55131034 0.69496552 0.54627586 0.69227586 0.54227586 0.68931034 0.53958621 0.68572414 0.53896552 0.68365517 0.53613793 0.68227586 0.5322069 0.68 0.52731034 0.67758621 0.52241379 0.676 0.52041379 0.6722069 0.52006897 0.67068966 0.52103448
0 0.65255172 0.37682759 0.65717241 0.37731034 0.66165517 0.37613793 0.66634483 0.37710345 0.67296552 0.37786207 0.67724138 0.37965517 0.68151724 0.38110345 0.68758621 0.38268966 0.68848276 0.38041379 0.6877931 0.37806897 0.68337931 0.37593103 0.67662069 0.37393103 0.67365517 0.37344828 0.66882759 0.37275862 0.66434483 0.37255172 0.65896552 0.37248276 0.65434483 0.37255172 0.65213793 0.37337931 0.65172414 0.37544828
0 0.65868966 0.22634483 0.65958621 0.23089655 0.66296552 0.23551724 0.66441379 0.23868966 0.66537931 0.2437931 0.66517241 0.25158621 0.66537931 0.25682759 0.6657931 0.26186207 0.66648276 0.26586207 0.66931034 0.26710345 0.67103448 0.26524138 0.67213793 0.26248276 0.67131034 0.25786207 0.6697931 0.25551724 0.66993103 0.24862069 0.66993103 0.24372414 0.67 0.23882759 0.67096552 0.23434483 0.67068966 0.2282069 0.66986207 0.22448276 0.66765517 0.22158621 0.6637931 0.22075862 0.6617931 0.22124138 0.65937931 0.22324138
0 0.65234483 0.10634483 0.65675862 0.10310345 0.66393103 0.10013793 0.6717931 0.09758621 0.67889655 0.094 0.6857931 0.08958621 0.69027586 0.08675862 0.69868966 0.08393103 0.70668966 0.08096552 0.71089655 0.07882759 0.71158621 0.07627586 0.71193103 0.07262069 0.70924138 0.07172414 0.70558621 0.07234483 0.69965517 0.07427586 0.69655172 0.07737931 0.69310345 0.08068966 0.69027586 0.08344828 0.68468966 0.08655172 0.67917241 0.08875862 0.67324138 0.09158621 0.66537931 0.09462069 0.66 0.09682759 0.65344828 0.09937931 0.64931034 0.10234483 0.64613793 0.10565517 0.64524138 0.10931034 0.64710345 0.10986207 0.6497931 0.10806897
0 0.78917241 0.13289655 0.79717241 0.13075862 0.80765517 0.12772414 0.81510345 0.12503448 0.82165517 0.12241379 0.82689655 0.12082759 0.83386207 0.11882759 0.84324138 0.11724138 0.85234483 0.11358621 0.85613793 0.11089655 0.85786207 0.10896552 0.85703448 0.10675862 0.85489655 0.10537931 0.85082759 0.10475862 0.84489655 0.10496552 0.84034483 0.10648276 0.83537931 0.10917241 0.82993103 0.11262069 0.82744828 0.11489655 0.8242069 0.11682759 0.82034483 0.11875862 0.81386207 0.12110345 0.8062069 0.12372414 0.79882759 0.126 0.79282759 0.12758621 0.7862069 0.12937931 0.78565517 0.12951724 0.78124138 0.13096552 0.77875862 0.13268966 0.77841379 0.13434483 0.78103448 0.13517241 0.78489655 0.13441379 0.78724138 0.13358621
0 0.78634483 0.28496552 0.79034483 0.28137931 0.79531034 0.27737931 0.79758621 0.27413793 0.79834483 0.27048276 0.79903448 0.26558621 0.79951724 0.2617931 0.80137931 0.26013793 0.80441379 0.25965517 0.80593103 0.26172414 0.806 0.26462069 0.80455172 0.26841379 0.80262069 0.27186207 0.80082759 0.27496552 0.79889655 0.27751724 0.7957931 0.28041379 0.79448276 0.28275862 0.79262069 0.28689655 0.79151724 0.2897931 0.79027586 0.29144828 0.78841379 0.29137931 0.78448276 0.29213793 0.78234483 0.29110345 0.78289655 0.28958621 0.78441379 0.28717241 0.78586207 0.286
0 0.78765517 0.38558621 0.78731034 0.3822069 0.7882069 0.37944828 0.79041379 0.37931034 0.79193103 0.38068966 0.79289655 0.38386207 0.79337931 0.38724138 0.79489655 0.38841379 0.79406897 0.3897931 0.79103448 0.39262069 0.78868966 0.39344828 0.78537931 0.39248276 0.78558621 0.3902069 0.78724138 0.38841379 0.788 0.38717241
0 0.81496552 0.54006897 0.82317241 0.54324138 0.83117241 0.54655172 0.83806897 0.54993103 0.8462069 0.55337931 0.85062069 0.55551724 0.85358621 0.55675862 0.85689655 0.55724138 0.85737931 0.55455172 0.854 0.55303448 0.84944828 0.55068966 0.84289655 0.54855172 0.83668966 0.5457931 0.82944828 0.54289655 0.82510345 0.53951724 0.82068966 0.53786207 0.81737931 0.53751724 0.81524138 0.53910345
0 0.7922069 0.65696552 0.79158621 0.66103448 0.79227586 0.66531034 0.79193103 0.66889655 0.78993103 0.67213793 0.78965517 0.676 0.7897931 0.68089655 0.79103448 0.68537931 0.79337931 0.68524138 0.79462069 0.68317241 0.79531034 0.67806897 0.79593103 0.67393103 0.79696552 0.67055172 0.79875862 0.66765517 0.798 0.66593103 0.79655172 0.664 0.79682759 0.66124138 0.798 0.65965517 0.79875862 0.65731034 0.79737931 0.65448276 0.79641379 0.65296552 0.79537931 0.65151724 0.79317241 0.65144828 0.79248276 0.65344828 0.79241379 0.65496552
0 0.75227586 0.79241379 0.75406897 0.7962069 0.75627586 0.79965517 0.75827586 0.80027586 0.75717241 0.79793103 0.75613793 0.79517241 0.75627586 0.79255172 0.75765517 0.79165517 0.75951724 0.79062069 0.75848276 0.78841379 0.75641379 0.78793103 0.75531034 0.78806897 0.754 0.78924138 0.75317241 0.79075862
0 0.75731034 0.91737931 0.76068966 0.91744828 0.76344828 0.91634483 0.76572414 0.91531034 0.76875862 0.918 0.77103448 0.92082759 0.77358621 0.92448276 0.77510345 0.928 0.77441379 0.93441379 0.77434483 0.94324138 0.77331034 0.95193103 0.77186207 0.95703448 0.77110345 0.96289655 0.77110345 0.96689655 0.77289655 0.96358621 0.77551724 0.95744828 0.77765517 0.95117241 0.77834483 0.94468966 0.77806897 0.93917241 0.77813793 0.93413793 0.7782069 0.92834483 0.77731034 0.92282759 0.77393103 0.91806897 0.77027586 0.91310345 0.76724138 0.91068966 0.76544828 0.91006897 0.76324138 0.91124138 0.76103448 0.91358621 0.75827586 0.9157931
0 0.90662069 0.91731034 0.90806897 0.92144828 0.91151724 0.92710345 0.91427586 0.93455172 0.9182069 0.94117241 0.92268966 0.94993103 0.92641379 0.95606897 0.93041379 0.96317241 0.9317931 0.96944828 0.93351724 0.97696552 0.93586207 0.9842069 0.93806897 0.98675862 0.94068966 0.98627586 0.94186207 0.98131034 0.94131034 0.97282759 0.93862069 0.9662069 0.9342069 0.95917241 0.93131034 0.95551724 0.92868966 0.95344828 0.926 0.94855172 0.92296552 0.942 0.91951724 0.93613793 0.91696552 0.92937931 0.91496552 0.92344828 0.91303448 0.91868966 0.91096552 0.91558621 0.90896552 0.91462069 0.90724138 0.91524138
0 0.90296552 0.69786207 0.90758621 0.70303448 0.91386207 0.706 0.92068966 0.70717241 0.92972414 0.70862069 0.93262069 0.70772414 0.93531034 0.70655172 0.93889655 0.70744828 0.9442069 0.70910345 0.94827586 0.71034483 0.94862069 0.70841379 0.94551724 0.70572414 0.94075862 0.70434483 0.93572414 0.70206897 0.9317931 0.69965517 0.92696552 0.69744828 0.92110345 0.69455172 0.916 0.69303448 0.91075862 0.69275862 0.90558621 0.69296552 0.90186207 0.69317241 0.89993103 0.69351724 0.90158621 0.69572414
0 0.91310345 0.38227586 0.91793103 0.38082759 0.92206897 0.37944828 0.92675862 0.37758621 0.92910345 0.37648276 0.93013793 0.37517241 0.92903448 0.37255172 0.92751724 0.37013793 0.92593103 0.36972414 0.92434483 0.37131034 0.92448276 0.3737931 0.92337931 0.37489655 0.91889655 0.37565517 0.9162069 0.37655172 0.91289655 0.37772414 0.91055172 0.37924138 0.91041379 0.3817931 0.91186207 0.38268966
0 0.87006897 0.294 0.87537931 0.29468966 0.87903448 0.29324138 0.8822069 0.29151724 0.88531034 0.2897931 0.88855172 0.2882069 0.89117241 0.28744828 0.8942069 0.28482759 0.89648276 0.28227586 0.898 0.27972414 0.89848276 0.27682759 0.89765517 0.2742069 0.89558621 0.27303448 0.89296552 0.27324138 0.89117241 0.27551724 0.89117241 0.27737931 0.88986207 0.27986207 0.88758621 0.28406897 0.88427586 0.28662069 0.88096552 0.28834483 0.87668966 0.28965517 0.8722069 0.29075862 0.86882759 0.29165517 0.86731034 0.29234483 0.86868966 0.29337931
0 0.9022069 0.15758621 0.90806897 0.15468966 0.91606897 0.15103448 0.92227586 0.14772414 0.92910345 0.14475862 0.93517241 0.14172414 0.93931034 0.13993103 0.94503448 0.13868966 0.952 0.1377931 0.95937931 0.1357931 0.96262069 0.13351724 0.96393103 0.13124138 0.96186207 0.12903448 0.95848276 0.12772414 0.95434483 0.12793103 0.94931034 0.12931034 0.9462069 0.13034483 0.94206897 0.13331034 0.93834483 0.1362069 0.93275862 0.13958621 0.92586207 0.14310345 0.92131034 0.14489655 0.91524138 0.148 0.91075862 0.14910345 0.9057931 0.15137931 0.90344828 0.15351724 0.902 0.15558621
0 0.26857858 0.06107507 0.26948902 0.06494443 0.27100641 0.0685103 0.2725238 0.07131748 0.27267554 0.07420052 0.27199272 0.07791814 0.26994424 0.0830014 0.2682751 0.08687076 0.26759228 0.09074011 0.26857858 0.09445772 0.27115815 0.0947612 0.27358598 0.09187815 0.27479989 0.0870225 0.2775312 0.08110466 0.2782899 0.07480748 0.27904859 0.07230378 0.28132468 0.06888965 0.28276621 0.06509616 0.28223512 0.06008877 0.27988316 0.05667463 0.27889686 0.05333637 0.27692424 0.05212245 0.27449642 0.05227419 0.2715375 0.05417093 0.26986837 0.05690224
0 0.27100641 0.24005159 0.27313076 0.23451311 0.27442055 0.23147832 0.27662077 0.23011267 0.27920033 0.23041615 0.28049012 0.23291984 0.28102121 0.2367892 0.27973142 0.24612116 0.2782899 0.25310117 0.27487576 0.26008118 0.27320663 0.26493684 0.27138576 0.26797162 0.26797162 0.26888206 0.26721293 0.26546793 0.27017184 0.2622814 0.27168924 0.25810857 0.27358598 0.25325291 0.27464815 0.24733508 0.2740412 0.24467964 0.27184098 0.24285877 0.27062706 0.24111377
0 0.24240355 0.41159288 0.24741095 0.41007549 0.25583248 0.40772353 0.2597777 0.40567505 0.26561967 0.4035507 0.26789576 0.40241266 0.27130989 0.40301961 0.27684837 0.39983309 0.28056599 0.39573613 0.28140055 0.39285308 0.27995903 0.39141155 0.27768294 0.39247373 0.27548272 0.39497743 0.27168924 0.39710178 0.26774402 0.39945374 0.26425401 0.4002883 0.2597777 0.40218505 0.25492204 0.40415766 0.24665225 0.40658549 0.24285877 0.40734418 0.24012746 0.40787527 0.23997572 0.41083419
0 0.23087136 0.50536778 0.23200941 0.50787148 0.2352718 0.51037518 0.23716854 0.51227192 0.23959637 0.51553431 0.24172072 0.5143204 0.24225181 0.5118167 0.24073442 0.50809909 0.23921703 0.50468495 0.23754789 0.50309169 0.2342855 0.50278821 0.23208528 0.50339517 0.23056788 0.50445734
0 0.25044573 0.67637798 0.25363226 0.67698494 0.25970183 0.67599863 0.26493684 0.67546755 0.26880619 0.6743295 0.27396533 0.67205341 0.27798642 0.66992906 0.28398012 0.6665908 0.28701491 0.66552862 0.289291 0.66355601 0.29118774 0.66074883 0.29080839 0.65839687 0.28845643 0.65824513 0.28648382 0.66029362 0.28420773 0.66264557 0.28086947 0.66476993 0.2775312 0.66674254 0.27457228 0.66863928 0.27055119 0.67023254 0.26675771 0.67068776 0.26288836 0.67068776 0.26030879 0.66962558 0.257274 0.6690945 0.25363226 0.66917037 0.24999052 0.66985319 0.24862486 0.67106711 0.24870073 0.67410189 0.24908008 0.67592276
0 0.26797162 0.7961003 0.27351011 0.79739008 0.27897272 0.79693487 0.28344903 0.79594856 0.2877736 0.7926103 0.29073252 0.78995486 0.29126361 0.78820986 0.28921513 0.78616137 0.28716665 0.78669246 0.28519404 0.78904442 0.28322143 0.79116877 0.28064186 0.79253443 0.27806229 0.79291377 0.27563446 0.79245856 0.27358598 0.79177573 0.27017184 0.79177573 0.26850271 0.79230682 0.2665301 0.79420356 0.26675771 0.79594856
