# Supplementary material for: VanillaNet-YOLOv8 segment: detection of nano-iron oxide regulation on rice seedling growth vitality under salt stress
Source: Front Plant Sci. 2025 Sep 17;16:1631279. doi: 10.3389/fpls.2025.1631279 (PMC12484053; doi:10.3389/fpls.2025.1631279)
Supplement: Supplementary file 5 [file DataSheet5.zip › label/train/1000-2024-3-19-9-45-36.txt]

0 0.09844753 0.25914316 0.10300045 0.2613823 0.10740409 0.26212868 0.11994328 0.26436782 0.1256904 0.26406926 0.13382594 0.26503956 0.13808031 0.26541275 0.1459173 0.26645768 0.14979848 0.26578594 0.15076877 0.26384535 0.14875355 0.26190476 0.14517092 0.26100911 0.13860278 0.26108374 0.13210927 0.26123302 0.12651142 0.26085983 0.12397373 0.2598149 0.12024183 0.25742648 0.11583818 0.25473951 0.11188237 0.25332139 0.10658307 0.25332139 0.10471712 0.25354531 0.1011345 0.25503807 0.09934319 0.2566801
0 0.10210479 0.39050605 0.10523959 0.3935662 0.11001642 0.39483505 0.1138976 0.39580534 0.11718167 0.39640245 0.12024183 0.39796985 0.12248097 0.39991043 0.12494402 0.40192566 0.12636214 0.40423944 0.12979549 0.40550828 0.13248246 0.40446335 0.13382594 0.40207494 0.13248246 0.40020899 0.1294223 0.39767129 0.12494402 0.39468577 0.12016719 0.392372 0.11867443 0.39050605 0.11695775 0.38826691 0.11337513 0.38640096 0.10994178 0.38580385 0.10591133 0.38587849 0.10374683 0.38640096 0.10240334 0.38811763
0 0.13248246 0.50462756 0.13554262 0.50171667 0.13830422 0.50037319 0.14136438 0.49925362 0.14226004 0.49693984 0.14285714 0.49358113 0.14382744 0.49171518 0.14666368 0.49059561 0.14860427 0.49186446 0.14920137 0.49462606 0.14696223 0.49828333 0.14576803 0.50126885 0.1459173 0.50358262 0.14442454 0.50709061 0.14226004 0.50873265 0.14017017 0.50731452 0.13919988 0.50671742 0.13733393 0.50828482 0.13539334 0.51037468 0.13367667 0.51104642 0.13203463 0.51015077 0.13195999 0.50738916
0 0.09829825 0.79892521 0.10232871 0.79586505 0.10494104 0.79444693 0.10792656 0.79310345 0.11262875 0.7928049 0.11770413 0.79325272 0.12233169 0.79250634 0.12539185 0.79056576 0.12703389 0.78825198 0.12613823 0.78690849 0.12360054 0.78631139 0.12113748 0.7865353 0.11718167 0.78765487 0.11210628 0.78862517 0.10815047 0.78981938 0.10352291 0.79093895 0.10068667 0.79116286 0.09665622 0.79138677 0.09329751 0.79258098 0.09128228 0.7949694 0.09232721 0.79825347 0.09479027 0.7992984 0.09732796 0.79967159
0 0.14763398 0.91222571 0.14778325 0.9147634 0.14897746 0.91707718 0.14979848 0.92118227 0.14920137 0.92722794 0.14860427 0.93357217 0.14718615 0.9377519 0.14763398 0.9430512 0.1490521 0.94887297 0.15017167 0.95141066 0.15241081 0.95126138 0.15293327 0.94797731 0.15256008 0.94327512 0.15218689 0.93790118 0.15263472 0.92894462 0.15323183 0.92215256 0.15382893 0.91894313 0.15397821 0.91207643 0.15442603 0.90767279 0.15315719 0.90595611 0.15099269 0.90625466 0.14912674 0.90879236 0.14838036 0.91080758
0 0.24369309 0.93207941 0.24697716 0.92692939 0.2501866 0.92185401 0.25384386 0.91737573 0.25757576 0.91215107 0.26317361 0.90603075 0.26675623 0.90058218 0.26951784 0.89759666 0.27130915 0.89401403 0.27272727 0.88990894 0.27496641 0.88752053 0.27713092 0.88759516 0.27742947 0.89087924 0.27578743 0.89587998 0.27339901 0.90088073 0.26981639 0.90371697 0.26533811 0.91013584 0.26205404 0.91439021 0.25697865 0.92207792 0.25197791 0.93006419 0.24429019 0.93976713 0.24025974 0.94514107 0.23787132 0.94872369 0.23503508 0.95387371 0.23033289 0.95984475 0.22488431 0.96223317 0.22436185 0.95275414 0.22697418 0.94976862 0.23085535 0.9477534 0.2342887 0.94499179 0.24048365 0.93737871 0.24302135 0.93387073
0 0.40147783 0.78407225 0.40423944 0.7837737 0.40662785 0.78272877 0.40491118 0.78101209 0.40304523 0.77974325 0.40088073 0.77877295 0.39908942 0.77929542 0.39931333 0.7822063 0.40005971 0.78526646 0.40125392 0.78563965
0 0.40528437 0.66509927 0.40707568 0.66248694 0.40968801 0.6608449 0.41177788 0.66144201 0.41230034 0.66330796 0.40983729 0.66465144 0.41021048 0.66569637 0.41177788 0.66659203 0.41237498 0.66860725 0.41177788 0.67010001 0.40983729 0.67181669 0.40759815 0.6714435 0.40603075 0.67002538 0.40491118 0.66942827 0.40401552 0.6683087 0.40491118 0.66621884
0 0.33713987 0.553814 0.34139424 0.55456038 0.34535005 0.55448574 0.34923123 0.55359009 0.35341096 0.55254516 0.35803851 0.55097776 0.36460666 0.54918645 0.37154799 0.54784296 0.37796686 0.54672339 0.38184804 0.54537991 0.38468428 0.54329004 0.38453501 0.54231975 0.38222123 0.54209584 0.3780415 0.54239439 0.37311539 0.54388715 0.36766682 0.54523063 0.36072548 0.54664875 0.35632184 0.54702194 0.3509479 0.54776832 0.34609643 0.54784296 0.34146888 0.54806688 0.33743842 0.54926108 0.33587103 0.55120167 0.33594566 0.55336617
0 0.38386326 0.39782057 0.38796835 0.4004329 0.38998358 0.40177638 0.39311838 0.40304523 0.39558143 0.40311987 0.39580534 0.40140319 0.39349157 0.39961188 0.39117779 0.39811912 0.3886401 0.39685028 0.38692342 0.39528288 0.38662487 0.39289446 0.38475892 0.39192417 0.38326616 0.39005822 0.38184804 0.3892372 0.38057919 0.39125243 0.37953426 0.39319301 0.37878788 0.39573071 0.38050455 0.39699955 0.38222123 0.39752202
0 0.39759666 0.2700403 0.40192566 0.27145843 0.40491118 0.27242872 0.40715032 0.27175698 0.40819525 0.26959248 0.40707568 0.2678758 0.40498582 0.26772653 0.40110464 0.26854754 0.39834304 0.26899537
0 0.41244962 0.11053889 0.41677862 0.1107628 0.42252575 0.11165846 0.42476489 0.11315122 0.42715331 0.11553963 0.42767577 0.11815196 0.42946708 0.12128676 0.43103448 0.12367518 0.43252724 0.12419764 0.43394536 0.12158531 0.43319898 0.11807732 0.43252724 0.11486789 0.43290043 0.11255411 0.43207941 0.11068816 0.42901926 0.11031497 0.42707867 0.10941932 0.42483953 0.10747873 0.42200328 0.10613524 0.41924168 0.10591133 0.41565905 0.10725481 0.41364383 0.10844902 0.41230034 0.10979251
0 0.51895805 0.11516644 0.52186894 0.10882221 0.52515301 0.10352291 0.52873563 0.09605911 0.52978056 0.09277504 0.53269145 0.09016271 0.53582624 0.08829676 0.54090163 0.08613226 0.54560382 0.08232572 0.54657412 0.08001194 0.54455889 0.07747425 0.54179728 0.07680251 0.53873712 0.07739961 0.53537841 0.08008658 0.5320197 0.08329601 0.52933274 0.08702791 0.52686968 0.09090909 0.5239588 0.09568592 0.52074937 0.10203015 0.51791312 0.10822511 0.51567398 0.11188237 0.51447977 0.11531572 0.51515152 0.11807732 0.51798776 0.11785341
0 0.55127631 0.26362144 0.55120167 0.26750261 0.54993283 0.27183162 0.54866398 0.27511569 0.54679803 0.2784744 0.54515599 0.2816092 0.54814151 0.28347515 0.55082848 0.28399761 0.55261979 0.28407225 0.55433647 0.28243021 0.55515749 0.28041499 0.553814 0.27922078 0.55217197 0.27705628 0.55269443 0.27519033 0.55553068 0.27115987 0.55747126 0.2678758 0.55859083 0.26399463 0.55791909 0.26153157 0.55657561 0.2598149 0.5547843 0.25951635 0.55306762 0.26071055 0.55179878 0.26205404
0 0.53269145 0.40707568 0.53739364 0.40349306 0.53970742 0.40125392 0.54052844 0.39953724 0.54000597 0.39707419 0.54120018 0.39520824 0.54306613 0.39490969 0.54582774 0.39662636 0.54620093 0.39864159 0.5447828 0.40155247 0.54149873 0.40423944 0.53814002 0.40759815 0.53612479 0.41021048 0.53493059 0.41200179 0.53321391 0.41244962 0.53097477 0.41244962 0.53000448 0.41073295 0.53052694 0.40856844
0 0.5202269 0.51910733 0.52380952 0.52112256 0.52873563 0.52276459 0.53552769 0.52433199 0.5404538 0.52410808 0.54231975 0.52254068 0.54844007 0.52037618 0.55157486 0.51925661 0.55426183 0.52007762 0.55590387 0.52209285 0.55553068 0.52522765 0.5553814 0.52798925 0.55269443 0.53000448 0.5485147 0.53045231 0.54134946 0.52933274 0.5367219 0.52836244 0.5314226 0.52649649 0.52679504 0.52560084 0.52283923 0.52477982 0.51970443 0.52373489 0.51724138 0.52112256 0.51604717 0.51910733 0.51851023 0.51858486
0 0.51537543 0.65614271 0.51798776 0.65800866 0.51985371 0.65972533 0.52142111 0.65935214 0.52067473 0.65748619 0.52097328 0.65629198 0.52328706 0.65532169 0.52418271 0.65412748 0.52201821 0.65315719 0.51925661 0.65241081 0.51664428 0.65263472 0.51470369 0.65315719 0.51470369 0.65479922
0 0.48656516 0.85691894 0.49238692 0.85871026 0.49582027 0.86050157 0.50141812 0.86288998 0.50761308 0.86483057 0.51171817 0.86595014 0.51567398 0.86669652 0.51851023 0.86617406 0.5202269 0.86445738 0.51918197 0.86341245 0.51574862 0.86341245 0.51141961 0.86386028 0.50731452 0.86266607 0.50201523 0.86087476 0.49634274 0.85759069 0.49141663 0.85572474 0.48813256 0.85482908 0.48589342 0.85482908 0.48544559 0.8562472
0 0.51739066 0.79384983 0.52007762 0.79765637 0.52343633 0.80414987 0.52679504 0.80788177 0.53284072 0.81661442 0.53597552 0.82221227 0.54037916 0.82833259 0.54567846 0.83564711 0.54799224 0.8419167 0.55075384 0.84676817 0.55709807 0.85206747 0.5634423 0.8556501 0.56851769 0.85759069 0.57113002 0.8584117 0.57098074 0.85587401 0.56777131 0.85206747 0.56418868 0.84826093 0.55665025 0.8413196 0.55112703 0.83430363 0.54388715 0.826392 0.53858785 0.81788327 0.53313927 0.81012091 0.52642185 0.80056725 0.52261532 0.79482012 0.52067473 0.79093895 0.51813704 0.79011793 0.5170921 0.79198388
0 0.65576952 0.7965368 0.65972533 0.79847738 0.66375578 0.79877594 0.66912972 0.79967159 0.67166741 0.80034333 0.6745783 0.80340349 0.67808628 0.80623974 0.68278848 0.80780714 0.68823705 0.80892671 0.69077474 0.80765786 0.69219286 0.80601582 0.69241678 0.80340349 0.68965517 0.80094044 0.68622182 0.79922376 0.68144499 0.79758173 0.6757725 0.79601433 0.67114495 0.79459621 0.66681594 0.7939991 0.66159128 0.7939991 0.65823257 0.79414838 0.65636662 0.79467085
0 0.64972384 0.67435438 0.6549485 0.67622033 0.66136737 0.67763845 0.67107031 0.67763845 0.67965368 0.67763845 0.68823705 0.67860875 0.69652187 0.67913121 0.70577698 0.67935513 0.71518137 0.67972832 0.72242126 0.67972832 0.7252575 0.67920585 0.72376474 0.67681744 0.71958501 0.67607106 0.71085237 0.67584714 0.70062696 0.67472757 0.69308852 0.6745783 0.6789073 0.67338409 0.67069712 0.67316017 0.66248694 0.67293626 0.65696373 0.67233916 0.65241081 0.67077176 0.64920137 0.67077176 0.64860427 0.67256307
0 0.67121959 0.52246604 0.67435438 0.52679504 0.67651888 0.53134796 0.68010151 0.537319 0.6820421 0.54112554 0.68316167 0.54552918 0.68562472 0.54941036 0.68980445 0.5522466 0.69525302 0.55344081 0.69734289 0.55269443 0.69749216 0.55038065 0.69547694 0.54597701 0.69196895 0.54157337 0.68920734 0.53866249 0.68763995 0.53866249 0.68592327 0.53873712 0.68338558 0.53582624 0.68159427 0.53149724 0.67853411 0.5261233 0.67525004 0.52000299 0.67383192 0.51925661 0.67159278 0.51977907 0.67084639 0.52164502
0 0.6543514 0.3764741 0.66054635 0.37610091 0.66487535 0.37639946 0.67226452 0.37908643 0.67808628 0.38087774 0.6842066 0.38304225 0.68861024 0.38363935 0.6907001 0.38184804 0.68913271 0.37848933 0.68622182 0.37736976 0.68166891 0.37572772 0.67599642 0.37401105 0.67062248 0.37363786 0.6667413 0.37356322 0.66166592 0.37221973 0.65614271 0.37266756 0.65360502 0.3733393 0.65129124 0.37498134 0.65233617 0.37654874
0 0.65472459 0.23249739 0.65659054 0.23667712 0.65905359 0.23996119 0.66174056 0.24317062 0.66360651 0.24593223 0.66383042 0.25227646 0.66480072 0.26123302 0.66629348 0.26600985 0.66912972 0.26645768 0.67107031 0.26451709 0.67121959 0.26100911 0.66980146 0.25705329 0.66905508 0.25302284 0.66778624 0.24615614 0.66793551 0.24279743 0.66860725 0.23727422 0.66815943 0.23413942 0.66756232 0.22988506 0.6645768 0.22660099 0.66069563 0.22555605 0.65718764 0.22712345 0.65502314 0.22913868 0.65450067 0.23160173
0 0.652784 0.10591133 0.65905359 0.10165696 0.66263621 0.10091058 0.66868189 0.09889536 0.67383192 0.09658158 0.67860875 0.09337215 0.68510225 0.08986416 0.69002836 0.08747574 0.69585013 0.08568443 0.70211972 0.082475 0.71100164 0.07919092 0.71368861 0.07530975 0.71294223 0.07254814 0.70898642 0.07165249 0.70107479 0.07433945 0.69570085 0.07710106 0.69181967 0.08143006 0.68831169 0.08351993 0.68196746 0.08747574 0.67420511 0.09105837 0.66935363 0.09284968 0.66218839 0.09508882 0.65696373 0.09762651 0.65300791 0.09964174 0.6474847 0.10344828 0.64561875 0.10583669 0.64554411 0.10829975 0.65002239 0.10755337
0 0.78675922 0.13352739 0.79579042 0.13084042 0.80444843 0.1278549 0.81318107 0.1250933 0.8195253 0.12240633 0.82728765 0.119794 0.8338558 0.11755486 0.84340946 0.11479325 0.85154501 0.11262875 0.85460516 0.11024033 0.85803851 0.10755337 0.85803851 0.10516495 0.85400806 0.10262726 0.85064935 0.10217943 0.84467831 0.10314972 0.83930437 0.10449321 0.83407971 0.10792656 0.83034781 0.11113599 0.82870578 0.11412151 0.82497388 0.11703239 0.81691297 0.12046574 0.80818033 0.12337662 0.79855202 0.12539185 0.78855053 0.12807882 0.78392297 0.12972085 0.77877295 0.13136289 0.77869831 0.13330348 0.78168383 0.13487088 0.78452008 0.1347216
0 0.78235558 0.28780415 0.78474399 0.28257949 0.78690849 0.27742947 0.79190924 0.26839827 0.79310345 0.26377071 0.79362591 0.260412 0.79407374 0.2539185 0.79616361 0.2501866 0.79885057 0.24899239 0.80168682 0.25100761 0.80198537 0.25376922 0.80004478 0.25996417 0.79907449 0.26369607 0.79608897 0.26862218 0.79437229 0.27250336 0.79205852 0.2778773 0.79153605 0.28183311 0.79086431 0.28496791 0.78981938 0.2875056 0.78728168 0.28952082 0.78511718 0.29011793 0.78257949 0.29004329 0.7816092 0.28937155
0 0.87005523 0.29362591 0.875877 0.29414838 0.88087774 0.2918346 0.8839379 0.29004329 0.88729661 0.28743096 0.89207344 0.28683386 0.8961039 0.28414689 0.8988655 0.28019107 0.90005971 0.27683236 0.90028362 0.2737722 0.89864159 0.27138379 0.89655172 0.26981639 0.8945365 0.2710106 0.89304374 0.27362293 0.89132706 0.2763099 0.88961039 0.28011644 0.8876698 0.28332587 0.88513211 0.28526646 0.88162412 0.28735632 0.87736976 0.28914763 0.8733393 0.28996865 0.87005523 0.29056576 0.86781609 0.29190924 0.86878639 0.29317809
0 0.78489327 0.38684878 0.78407225 0.38968503 0.78511718 0.3929691 0.7881027 0.39311838 0.79086431 0.39147634 0.79213315 0.38961039 0.79190924 0.38699806 0.79071503 0.38468428 0.78981938 0.38274369 0.78817734 0.38050455 0.78631139 0.38065383 0.78519182 0.38184804 0.78474399 0.3839379
0 0.81706225 0.54037916 0.8226601 0.54269294 0.82676519 0.54440961 0.83049709 0.54694731 0.83378116 0.5485147 0.84020003 0.55217197 0.84646962 0.55403792 0.85244066 0.55665025 0.85639648 0.55859083 0.85975519 0.55926258 0.85632184 0.55687416 0.85027616 0.55351545 0.84393193 0.54955964 0.83713987 0.54664875 0.83281087 0.54373787 0.82721302 0.54112554 0.82295865 0.53858785 0.81945066 0.53716973 0.81728616 0.53679654 0.81653978 0.53881176
0 0.79235707 0.65405284 0.79190924 0.65673981 0.79228243 0.66009852 0.79228243 0.66539782 0.79213315 0.66868189 0.7902672 0.67151814 0.78922227 0.67562323 0.78974474 0.68002687 0.79287953 0.68234065 0.79511867 0.68092253 0.79705926 0.67622033 0.79750709 0.67114495 0.79705926 0.66584565 0.79735781 0.66144201 0.79855202 0.65733692 0.79720854 0.65233617 0.79616361 0.65076877 0.7939991 0.65099269 0.79258098 0.65211226
0 0.90401552 0.69174504 0.90782206 0.6959994 0.91215107 0.70010449 0.91834602 0.70316465 0.92543663 0.70570234 0.92931781 0.70547843 0.93394536 0.70510524 0.93834901 0.70644872 0.94439469 0.70853859 0.94782803 0.70906105 0.94820122 0.70741902 0.94379758 0.70480669 0.94014032 0.70219436 0.93543813 0.69943275 0.93066129 0.6959994 0.92633229 0.69346171 0.92177937 0.69122257 0.91618152 0.68935662 0.91237498 0.68846096 0.90737423 0.68816241 0.90192566 0.68808777 0.90177638 0.68868488
0 0.75682938 0.91730109 0.76183012 0.91730109 0.76489028 0.91603224 0.7663084 0.91483804 0.76929392 0.91842066 0.77190625 0.92230184 0.77422003 0.92573518 0.77489177 0.93155695 0.77451858 0.94230482 0.77392148 0.94954471 0.77235408 0.95648604 0.77123451 0.96312883 0.77063741 0.96768174 0.77056277 0.97126437 0.77265263 0.96932378 0.77504105 0.96118824 0.77728019 0.95178385 0.7778773 0.94282729 0.77862368 0.93357217 0.77825049 0.92625765 0.77496641 0.91924168 0.77130915 0.91364383 0.7678758 0.91021048 0.76593521 0.90931482 0.76309897 0.91192715 0.75899388 0.91498731
0 0.90715032 0.91782356 0.90961338 0.92274966 0.9125989 0.92901926 0.91610688 0.93648306 0.91991342 0.94424541 0.92513808 0.95417226 0.92886998 0.96006867 0.93215405 0.96723392 0.93446783 0.97619048 0.93610987 0.98283326 0.93827437 0.98753545 0.94118525 0.98999851 0.9430512 0.98716226 0.9430512 0.97939991 0.94125989 0.97208539 0.93805046 0.9664129 0.93431856 0.96066577 0.93066129 0.95693387 0.9259591 0.9483505 0.92245111 0.94066279 0.91901776 0.93319898 0.91797283 0.92998955 0.91894313 0.9281236 0.91789819 0.92700403 0.91558442 0.92513808 0.91446485 0.92118227 0.9125989 0.91745037 0.91073295 0.91491267 0.90879236 0.91468876 0.90722496 0.91610688
0 0.27096573 0.06021461 0.27263257 0.06667361 0.27367434 0.07125742 0.27409105 0.07469528 0.27242421 0.07948745 0.27075737 0.08396708 0.26888218 0.08730076 0.2678404 0.09105115 0.268778 0.0950099 0.27211168 0.09459319 0.27502865 0.09125951 0.27607042 0.08625899 0.27742473 0.07979998 0.27815397 0.07563288 0.28044588 0.07302844 0.28336285 0.06938223 0.28409209 0.06479842 0.28357121 0.06146474 0.28190437 0.05833941 0.28169601 0.05552662 0.28002917 0.05313053 0.27763309 0.05313053 0.27482029 0.05510991 0.27252839 0.05740181
0 0.27127826 0.23762892 0.27127826 0.24242109 0.27398687 0.24387957 0.27502865 0.24617148 0.27419523 0.25158871 0.27273674 0.25554745 0.27127826 0.26013126 0.268778 0.26325659 0.26773622 0.26669445 0.26992395 0.26919471 0.27242421 0.2678404 0.275237 0.26263152 0.27648713 0.25721429 0.27815397 0.25044275 0.27961246 0.2441921 0.28075841 0.23939994 0.28200854 0.23252422 0.28107094 0.22929472 0.27898739 0.22762788 0.27596625 0.22762788 0.27377852 0.22950307 0.27232003 0.23294093 0.27159079 0.23617043
0 0.24596312 0.40566726 0.25325555 0.40327117 0.26148557 0.40087509 0.26627774 0.39983332 0.2697156 0.39962496 0.27034066 0.40118762 0.27336181 0.40004167 0.27825815 0.39743723 0.2803417 0.39441609 0.28117512 0.39118658 0.27898739 0.39035316 0.2771122 0.39243671 0.27471612 0.39441609 0.26950724 0.39545786 0.26534014 0.39629128 0.26033962 0.39733306 0.25648505 0.39868736 0.25179706 0.40025003 0.24731743 0.40097927 0.24335868 0.40254193 0.24210855 0.40358371 0.24294197 0.40608397
0 0.23294093 0.50640692 0.23512866 0.50994895 0.23783727 0.51307428 0.24054589 0.51494947 0.24294197 0.51515783 0.2428378 0.51265757 0.2419002 0.50994895 0.24148349 0.50578185 0.24023336 0.50359412 0.23846234 0.50255235 0.23564955 0.50255235 0.23314929 0.50286488 0.2316908 0.5046359
0 0.24710907 0.67392437 0.24971351 0.67569538 0.25315137 0.67684134 0.25575581 0.6761121 0.25825607 0.67496614 0.26117304 0.67465361 0.26429836 0.67465361 0.26752787 0.67392437 0.2710699 0.67246588 0.27325763 0.67038233 0.27669549 0.66923638 0.27971664 0.66777789 0.28190437 0.6659027 0.28596729 0.66569434 0.2886759 0.66340244 0.29065528 0.66027711 0.29044692 0.6575685 0.28784248 0.65746432 0.28565476 0.65965205 0.28284196 0.66131889 0.27982081 0.66381915 0.27690384 0.66559017 0.27242421 0.66829878 0.26940306 0.66975727 0.26606938 0.67079904 0.26304823 0.67048651 0.25888113 0.66892385 0.2553391 0.66850714 0.25158871 0.66861131 0.24804667 0.66986144 0.24648401 0.67215335
0 0.2678404 0.79695802 0.27159079 0.79643713 0.27544536 0.79674966 0.27982081 0.79570789 0.28388374 0.79362434 0.28773831 0.79174914 0.2905511 0.78945724 0.29190541 0.78664444 0.28992603 0.78570684 0.28773831 0.78706115 0.28502969 0.78883217 0.28200854 0.7910199 0.27846651 0.79185332 0.27513283 0.7919575 0.27325763 0.79112408 0.2697156 0.79206167 0.26752787 0.79456193 0.26679862 0.79654131
0 0.89923 0.15902243 0.90508872 0.15617677 0.90994309 0.15366589 0.91680616 0.15115501 0.92350184 0.14864412 0.92869099 0.14529628 0.93438232 0.14312019 0.93990626 0.13993974 0.94626716 0.13826582 0.95262805 0.13793103 0.95898895 0.13592233 0.96451289 0.13408102 0.96786073 0.13207231 0.96953465 0.12922665 0.96802812 0.12621359 0.9643455 0.12504185 0.9599933 0.12453967 0.95430198 0.12587881 0.94994978 0.1282223 0.94693673 0.13090057 0.9432541 0.13491798 0.94074322 0.13692668 0.93672581 0.13893539 0.93153666 0.14111148 0.92634751 0.14328758 0.92149314 0.14563107 0.91697355 0.14763977 0.91245397 0.1491463 0.90743221 0.15115501 0.90241045 0.15232675 0.89772347 0.15383328 0.8948778 0.15584198 0.89454302 0.15818547 0.89655172 0.15885504
0 0.9139605 0.38165383 0.9179779 0.38148644 0.92249749 0.37981252 0.9265149 0.37830599 0.92986274 0.37713425 0.93136927 0.37445598 0.92902578 0.37110814 0.92668229 0.37227988 0.92634751 0.37495815 0.92149314 0.37529294 0.91730834 0.37629729 0.91262136 0.37713425 0.91094744 0.37880817 0.91061265 0.38098427
0 0.75259458 0.79327084 0.75393371 0.79879478 0.75694677 0.80097087 0.7584533 0.80197523 0.7584533 0.8004687 0.75677938 0.79795782 0.7562772 0.79544694 0.75610981 0.79327084 0.75610981 0.79176431 0.75895547 0.79176431 0.76146635 0.79243388 0.76297288 0.79176431 0.76113157 0.78975561 0.75828591 0.78808169 0.75577503 0.78724473 0.75326414 0.78841647 0.75192501 0.79059257
