# Supplementary material for: VanillaNet-YOLOv8 segment: detection of nano-iron oxide regulation on rice seedling growth vitality under salt stress
Source: Front Plant Sci. 2025 Sep 17;16:1631279. doi: 10.3389/fpls.2025.1631279 (PMC12484053; doi:10.3389/fpls.2025.1631279)
Supplement: Supplementary file 5 [file DataSheet5.zip › label/train/1000-2024-3-20-1-1-54.txt]

0 0.09855172 0.25696552 0.10027586 0.25944828 0.104 0.26172414 0.10889655 0.26365517 0.11565517 0.26427586 0.12158621 0.26496552 0.12751724 0.26496552 0.13524138 0.26475862 0.14248276 0.26531034 0.14765517 0.26586207 0.15131034 0.26496552 0.15110345 0.26358621 0.1497931 0.26234483 0.1462069 0.26137931 0.14317241 0.26048276 0.13937931 0.26055172 0.1362069 0.26082759 0.13137931 0.26124138 0.12813793 0.26151724 0.12331034 0.26124138 0.11544828 0.25958621 0.11386207 0.2582069 0.11186207 0.25406897 0.10744828 0.25089655 0.10448276 0.24993103 0.10193103 0.24958621 0.09993103 0.2502069 0.09772414 0.25234483 0.09717241 0.25448276
0 0.10310345 0.37655172 0.10393103 0.37972414 0.10634483 0.38234483 0.10772414 0.3837931 0.10758621 0.38406897 0.1077931 0.38731034 0.10910345 0.39041379 0.11213793 0.39282759 0.11462069 0.39289655 0.11751724 0.39275862 0.11951724 0.39310345 0.12034483 0.39358621 0.12282759 0.39482759 0.1257931 0.39848276 0.12717241 0.40041379 0.12944828 0.40324138 0.13248276 0.40351724 0.13434483 0.40296552 0.13496552 0.40137931 0.13344828 0.39882759 0.13103448 0.39682759 0.12848276 0.39482759 0.126 0.39255172 0.12310345 0.38965517 0.1217931 0.3882069 0.12158621 0.3857931 0.12103448 0.38351724 0.11937931 0.38186207 0.11772414 0.38048276 0.11565517 0.37793103 0.11482759 0.37551724 0.11441379 0.37303448 0.11289655 0.37137931 0.1097931 0.37055172 0.10765517 0.37034483 0.10462069 0.37137931 0.10351724 0.37303448 0.10268966 0.37503448
0 0.12124138 0.51 0.12303448 0.50855172 0.12524138 0.50765517 0.12848276 0.50627586 0.13317241 0.50455172 0.13737931 0.50234483 0.14172414 0.49972414 0.14324138 0.49834483 0.14358621 0.49737931 0.14406897 0.49537931 0.14386207 0.49386207 0.1442069 0.49193103 0.14531034 0.49062069 0.14841379 0.49075862 0.14958621 0.49241379 0.14931034 0.49565517 0.14868966 0.4982069 0.14786207 0.50096552 0.14668966 0.50351724 0.1457931 0.50586207 0.14558621 0.50758621 0.14496552 0.50944828 0.14358621 0.50986207 0.14131034 0.50944828 0.13917241 0.50917241 0.13682759 0.51110345 0.13468966 0.51248276 0.13103448 0.51455172 0.12848276 0.51551724 0.1257931 0.51572414 0.12310345 0.51537931 0.12144828 0.51427586 0.12082759 0.51248276 0.12089655 0.51103448
0 0.08124138 0.79641379 0.08289655 0.79834483 0.08503448 0.79944828 0.08724138 0.79903448 0.09062069 0.79765517 0.09268966 0.79682759 0.09655172 0.79544828 0.09944828 0.79393103 0.10358621 0.79268966 0.10606897 0.79172414 0.11075862 0.79075862 0.11448276 0.79075862 0.11855172 0.79165517 0.12165517 0.79158621 0.124 0.79006897 0.12655172 0.78834483 0.12675862 0.78627586 0.12413793 0.78551724 0.11731034 0.7857931 0.11372414 0.7862069 0.10903448 0.78744828 0.1037931 0.78882759 0.10096552 0.78951724 0.09710345 0.78972414 0.09337931 0.78931034 0.08813793 0.78882759 0.08468966 0.79013793 0.08310345 0.79137931 0.08110345 0.7937931 0.08062069 0.79531034
0 0.14827586 0.91172414 0.14841379 0.91517241 0.14917241 0.918 0.14924138 0.92186207 0.14855172 0.92634483 0.14786207 0.93234483 0.14710345 0.93744828 0.1462069 0.93806897 0.14393103 0.93889655 0.14303448 0.94131034 0.14255172 0.94468966 0.14275862 0.948 0.14317241 0.95124138 0.14255172 0.95303448 0.1417931 0.95468966 0.14172414 0.95682759 0.14206897 0.95875862 0.14434483 0.95937931 0.14668966 0.95972414 0.14917241 0.95931034 0.15089655 0.958 0.15137931 0.956 0.15144828 0.95317241 0.15131034 0.95 0.15055172 0.94710345 0.15062069 0.94337931 0.15131034 0.93889655 0.15206897 0.9337931 0.15296552 0.92875862 0.15386207 0.92324138 0.15393103 0.918 0.15427586 0.91331034 0.15441379 0.91048276 0.15406897 0.90772414 0.15324138 0.90586207 0.15131034 0.90586207 0.14958621 0.90744828 0.14937931 0.90924138
0 0.26793103 0.89786207 0.27110345 0.894 0.27331034 0.89062069 0.27524138 0.888 0.27703448 0.88662069 0.27889655 0.88793103 0.27924138 0.88986207 0.27696552 0.8917931 0.27627586 0.89358621 0.27565517 0.89613793 0.27427586 0.89896552 0.27227586 0.90124138 0.26958621 0.90296552 0.26524138 0.9102069 0.26137931 0.91772414 0.25613793 0.92565517 0.25193103 0.93268966 0.24862069 0.93813793 0.246 0.94358621 0.24413793 0.94731034 0.24268966 0.95358621 0.24096552 0.95862069 0.23958621 0.96310345 0.23786207 0.96662069 0.23586207 0.96986207 0.23358621 0.968 0.23186207 0.96448276 0.23131034 0.96027586 0.23151724 0.95758621 0.23303448 0.9537931 0.2357931 0.95082759 0.23875862 0.94724138 0.24103448 0.94351724 0.24413793 0.93793103 0.24793103 0.92993103 0.25462069 0.91903448 0.25758621 0.91482759 0.26048276 0.91013793 0.26282759 0.90524138 0.26586207 0.90131034
0 0.48544828 0.86524138 0.49006897 0.86634483 0.49406897 0.86724138 0.49806897 0.8677931 0.50144828 0.86848276 0.50586207 0.86862069 0.50958621 0.86813793 0.51544828 0.86724138 0.51862069 0.86627586 0.52041379 0.86468966 0.5202069 0.86262069 0.51862069 0.86227586 0.51689655 0.86317241 0.512 0.86544828 0.5082069 0.86572414 0.50441379 0.8657931 0.50172414 0.86544828 0.49834483 0.86441379 0.49496552 0.8637931 0.49110345 0.86365517 0.48944828 0.86344828 0.4857931 0.86310345 0.48434483 0.86337931 0.48386207 0.86448276
0 0.51882759 0.79393103 0.52034483 0.79682759 0.52282759 0.80062069 0.52682759 0.80682759 0.53075862 0.81172414 0.53344828 0.8162069 0.53593103 0.82 0.53882759 0.82496552 0.54206897 0.83117241 0.54572414 0.83868966 0.54951724 0.84744828 0.55248276 0.85434483 0.55475862 0.85889655 0.55806897 0.8642069 0.56055172 0.86806897 0.56641379 0.87310345 0.56917241 0.87448276 0.57165517 0.87468966 0.57206897 0.87248276 0.57124138 0.86937931 0.56848276 0.86496552 0.56655172 0.86248276 0.56455172 0.85944828 0.56137931 0.85468966 0.55875862 0.85082759 0.5562069 0.84606897 0.55510345 0.84358621 0.55172414 0.84013793 0.548 0.83172414 0.54455172 0.82606897 0.54193103 0.82158621 0.53717241 0.81475862 0.53393103 0.80944828 0.52965517 0.80262069 0.5257931 0.79703448 0.52296552 0.79386207 0.52096552 0.79172414 0.51951724 0.79124138 0.51806897 0.79262069
0 0.39855172 0.78696552 0.39958621 0.78503448 0.40117241 0.78303448 0.40241379 0.78255172 0.40482759 0.78289655 0.40655172 0.78268966 0.40641379 0.78172414 0.4042069 0.78006897 0.40310345 0.77910345 0.40165517 0.77806897 0.39986207 0.7777931 0.39875862 0.77931034 0.39765517 0.78213793 0.39737931 0.78372414 0.39724138 0.78606897 0.39744828 0.7882069
0 0.39834483 0.66696552 0.39993103 0.66868966 0.40248276 0.66958621 0.40482759 0.67 0.40717241 0.67034483 0.41034483 0.67034483 0.41234483 0.66875862 0.41227586 0.66634483 0.40993103 0.66475862 0.40834483 0.66517241 0.40544828 0.66448276 0.40275862 0.66234483 0.40055172 0.662 0.39868966 0.66317241 0.398 0.66510345
0 0.38710345 0.39510345 0.39151724 0.39655172 0.3957931 0.3977931 0.39993103 0.39958621 0.40262069 0.40165517 0.40372414 0.4017931 0.40324138 0.39958621 0.40103448 0.39662069 0.398 0.39475862 0.39441379 0.39337931 0.39117241 0.39213793 0.38868966 0.39068966 0.38627586 0.38903448 0.38441379 0.38875862 0.38317241 0.39034483 0.38255172 0.39317241 0.38289655 0.39531034 0.38524138 0.39565517 0.38668966 0.39565517
0 0.39806897 0.27241379 0.39972414 0.2722069 0.40289655 0.272 0.40558621 0.2722069 0.40717241 0.27158621 0.40786207 0.27041379 0.40675862 0.26841379 0.40448276 0.26765517 0.40131034 0.26772414 0.39848276 0.26813793 0.396 0.26868966 0.39475862 0.26972414 0.39455172 0.27103448 0.39641379 0.27206897
0 0.40303448 0.09586207 0.40489655 0.09813793 0.40655172 0.09875862 0.40786207 0.09848276 0.40951724 0.09882759 0.41227586 0.09972414 0.41448276 0.10117241 0.41593103 0.10275862 0.41744828 0.10448276 0.41903448 0.10731034 0.42006897 0.10986207 0.42062069 0.11255172 0.42193103 0.11317241 0.42324138 0.11351724 0.42448276 0.11572414 0.42606897 0.11813793 0.42737931 0.12013793 0.42910345 0.12262069 0.4322069 0.12510345 0.43344828 0.12544828 0.4342069 0.12268966 0.43303448 0.11889655 0.432 0.11662069 0.43062069 0.11386207 0.42951724 0.11227586 0.42993103 0.11034483 0.42951724 0.10903448 0.42489655 0.10841379 0.42268966 0.10606897 0.41937931 0.10096552 0.41655172 0.09724138 0.41455172 0.09475862 0.412 0.09234483 0.40972414 0.09137931 0.40710345 0.09213793 0.4042069 0.09241379 0.40234483 0.09393103
0 0.51765517 0.10993103 0.52027586 0.10606897 0.52317241 0.10117241 0.52744828 0.09406897 0.53 0.08896552 0.53172414 0.08503448 0.53282759 0.0817931 0.53427586 0.07806897 0.53655172 0.07503448 0.53951724 0.07248276 0.54282759 0.07055172 0.54427586 0.07034483 0.54668966 0.07096552 0.54813793 0.07324138 0.54855172 0.076 0.54765517 0.078 0.54634483 0.08013793 0.54358621 0.08124138 0.54124138 0.08213793 0.53848276 0.08365517 0.53682759 0.08572414 0.53586207 0.088 0.53524138 0.09013793 0.53372414 0.09351724 0.53027586 0.09896552 0.52551724 0.10655172 0.52413793 0.10813793 0.52124138 0.11096552 0.51944828 0.11406897 0.51765517 0.116 0.51696552 0.11758621 0.51517241 0.11606897 0.51524138 0.11482759 0.51648276 0.11172414
0 0.54537931 0.26331034 0.54606897 0.26172414 0.54786207 0.25937931 0.54986207 0.25786207 0.55282759 0.25786207 0.55634483 0.25944828 0.55668966 0.26172414 0.556 0.26427586 0.55448276 0.26744828 0.55331034 0.26910345 0.55089655 0.26986207 0.54951724 0.27131034 0.54931034 0.27351724 0.54924138 0.27537931 0.55055172 0.27744828 0.55089655 0.27910345 0.55075862 0.28062069 0.54903448 0.28248276 0.54572414 0.28248276 0.54475862 0.28075862 0.54537931 0.27855172 0.54606897 0.27641379 0.54606897 0.2737931 0.54565517 0.27096552 0.54462069 0.26827586 0.54468966 0.2657931 0.54524138 0.26455172
0 0.52793103 0.40303448 0.53206897 0.40144828 0.53489655 0.39889655 0.53868966 0.39606897 0.54055172 0.39448276 0.54248276 0.39358621 0.54462069 0.39558621 0.54406897 0.39737931 0.54227586 0.39917241 0.53993103 0.40151724 0.53806897 0.40406897 0.53475862 0.40834483 0.53324138 0.41006897 0.52958621 0.41110345 0.52758621 0.41062069 0.52558621 0.40744828 0.52531034 0.40565517 0.52634483 0.40365517
0 0.51862069 0.52282759 0.52193103 0.52510345 0.52406897 0.52551724 0.52696552 0.52565517 0.53241379 0.52696552 0.53710345 0.52758621 0.54206897 0.528 0.54593103 0.52841379 0.54896552 0.52882759 0.55234483 0.53013793 0.5557931 0.53041379 0.55917241 0.52924138 0.56117241 0.52696552 0.56268966 0.5237931 0.56248276 0.52082759 0.56006897 0.51903448 0.55724138 0.51889655 0.55510345 0.52041379 0.55206897 0.5222069 0.54896552 0.52434483 0.54606897 0.52482759 0.54158621 0.52455172 0.53751724 0.52372414 0.53241379 0.52331034 0.52931034 0.52248276 0.52572414 0.52124138 0.52289655 0.52006897 0.52006897 0.51875862 0.51696552 0.51862069 0.51648276 0.51910345 0.51813793 0.52110345
0 0.51496552 0.65524138 0.516 0.6577931 0.51813793 0.6602069 0.5197931 0.66227586 0.52117241 0.664 0.52248276 0.66255172 0.52193103 0.66068966 0.52027586 0.65827586 0.52 0.65703448 0.52103448 0.656 0.52351724 0.65503448 0.52482759 0.65448276 0.52275862 0.65365517 0.52027586 0.65248276 0.51724138 0.65241379 0.51565517 0.65337931
0 0.65427586 0.79434483 0.656 0.79565517 0.65855172 0.79565517 0.66034483 0.79496552 0.66386207 0.794 0.66606897 0.79358621 0.66758621 0.79448276 0.66986207 0.79703448 0.67206897 0.79855172 0.6762069 0.80089655 0.67889655 0.80075862 0.68075862 0.79924138 0.68151724 0.79744828 0.68117241 0.79496552 0.67993103 0.7922069 0.67634483 0.79034483 0.67282759 0.78896552 0.6702069 0.7882069 0.66655172 0.78862069 0.66268966 0.78972414 0.65944828 0.79055172 0.65641379 0.79117241 0.65434483 0.7922069 0.65337931 0.79351724
0 0.65048276 0.67296552 0.65317241 0.674 0.65662069 0.67455172 0.66075862 0.67496552 0.66413793 0.67496552 0.66889655 0.67503448 0.67427586 0.67489655 0.68062069 0.67496552 0.68868966 0.67565517 0.69510345 0.67606897 0.70124138 0.67648276 0.70537931 0.67703448 0.71634483 0.67986207 0.71937931 0.68041379 0.72517241 0.68165517 0.7282069 0.68158621 0.73372414 0.68193103 0.73834483 0.6817931 0.74144828 0.68158621 0.74468966 0.68062069 0.74551724 0.68027586 0.74689655 0.67848276 0.74565517 0.67689655 0.74282759 0.67558621 0.73806897 0.67482759 0.73303448 0.67406897 0.72606897 0.67331034 0.71931034 0.67282759 0.71517241 0.67255172 0.70634483 0.67206897 0.70103448 0.67206897 0.69193103 0.67110345 0.68524138 0.67055172 0.67655172 0.67096552 0.66848276 0.67075862 0.65848276 0.67165517 0.65296552 0.67103448 0.65013793 0.67082759 0.64931034 0.67213793
0 0.67055172 0.52255172 0.6722069 0.52489655 0.67406897 0.52751724 0.67544828 0.53062069 0.67786207 0.534 0.6802069 0.53751724 0.68248276 0.54096552 0.68303448 0.54427586 0.68331034 0.54689655 0.68358621 0.55131034 0.6857931 0.55413793 0.68855172 0.554 0.69165517 0.55331034 0.69234483 0.5517931 0.69213793 0.54937931 0.68972414 0.54531034 0.68834483 0.5437931 0.68613793 0.54075862 0.68489655 0.53813793 0.68241379 0.53427586 0.68013793 0.53089655 0.67931034 0.52882759 0.67875862 0.52572414 0.67793103 0.52310345 0.67648276 0.52062069 0.67427586 0.51903448 0.67158621 0.51903448 0.67006897 0.52082759
0 0.65172414 0.37593103 0.65448276 0.37737931 0.65813793 0.37841379 0.66137931 0.37903448 0.66613793 0.37965517 0.67110345 0.38041379 0.67551724 0.38144828 0.67931034 0.38303448 0.68241379 0.38427586 0.68489655 0.38613793 0.68648276 0.38793103 0.6902069 0.38937931 0.6937931 0.39096552 0.69834483 0.39358621 0.70317241 0.3942069 0.70531034 0.39275862 0.70606897 0.39068966 0.70427586 0.38786207 0.70268966 0.38613793 0.70055172 0.3842069 0.69855172 0.38310345 0.69606897 0.38158621 0.69137931 0.38006897 0.68793103 0.37951724 0.68303448 0.37972414 0.67668966 0.37841379 0.67137931 0.37675862 0.66751724 0.37641379 0.66441379 0.37496552 0.66124138 0.37413793 0.65537931 0.37358621 0.65282759 0.37372414
0 0.65848276 0.23324138 0.65868966 0.2302069 0.6597931 0.22841379 0.66206897 0.22668966 0.66406897 0.22613793 0.6677931 0.22786207 0.67117241 0.22834483 0.67331034 0.22882759 0.67482759 0.23055172 0.67517241 0.23255172 0.67489655 0.23468966 0.67310345 0.23724138 0.67158621 0.23841379 0.66993103 0.24075862 0.66951724 0.24296552 0.66903448 0.24634483 0.66882759 0.24910345 0.66889655 0.25255172 0.66924138 0.25551724 0.66937931 0.25765517 0.67075862 0.25917241 0.67151724 0.26186207 0.67110345 0.26503448 0.67006897 0.26696552 0.66765517 0.26682759 0.66627586 0.26634483 0.66517241 0.2642069 0.66482759 0.26193103 0.66475862 0.25944828 0.66468966 0.25641379 0.66448276 0.25413793 0.66462069 0.25048276 0.66475862 0.24758621 0.66475862 0.24468966 0.66434483 0.24131034 0.66303448 0.24068966 0.66075862 0.23834483 0.65937931 0.23641379 0.65862069 0.23496552
0 0.6522069 0.10606897 0.65613793 0.10351724 0.66006897 0.10193103 0.66613793 0.0997931 0.67206897 0.09751724 0.67731034 0.09551724 0.68317241 0.09324138 0.68744828 0.09048276 0.69455172 0.08737931 0.69848276 0.08537931 0.70255172 0.08531034 0.70662069 0.08496552 0.71227586 0.08241379 0.71627586 0.0802069 0.71896552 0.07737931 0.71972414 0.07524138 0.71972414 0.07282759 0.71744828 0.07117241 0.71358621 0.07096552 0.71068966 0.07193103 0.70848276 0.0742069 0.70606897 0.07613793 0.70344828 0.07889655 0.69841379 0.08206897 0.69544828 0.08317241 0.69048276 0.08558621 0.68441379 0.08806897 0.67958621 0.09034483 0.67331034 0.0922069 0.66855172 0.09406897 0.66282759 0.09593103 0.65724138 0.098 0.65289655 0.09937931 0.64889655 0.10213793 0.64634483 0.10565517 0.64593103 0.10765517 0.64717241 0.10917241 0.64951724 0.10772414 0.65110345 0.10675862
0 0.78268966 0.13434483 0.78862069 0.13234483 0.79510345 0.13027586 0.80193103 0.12855172 0.80937931 0.12558621 0.81593103 0.12310345 0.82496552 0.11993103 0.8282069 0.1182069 0.8322069 0.11662069 0.836 0.11551724 0.84482759 0.11489655 0.85013793 0.11213793 0.85503448 0.10924138 0.85689655 0.10662069 0.85848276 0.10351724 0.8577931 0.10124138 0.85565517 0.09965517 0.8517931 0.09965517 0.84910345 0.10006897 0.84565517 0.10165517 0.84324138 0.10303448 0.84013793 0.10531034 0.8362069 0.1077931 0.83317241 0.11006897 0.83172414 0.11186207 0.83027586 0.11303448 0.82655172 0.11496552 0.822 0.11696552 0.81496552 0.11951724 0.80655172 0.12248276 0.79751724 0.12510345 0.79055172 0.12724138 0.78393103 0.12937931 0.78117241 0.13075862 0.77958621 0.13206897 0.77986207 0.1337931 0.78089655 0.13462069
0 0.78089655 0.284 0.782 0.27951724 0.78296552 0.27496552 0.78489655 0.26786207 0.78675862 0.26289655 0.78958621 0.25731034 0.79144828 0.25448276 0.7922069 0.25158621 0.792 0.24917241 0.7917931 0.24489655 0.79234483 0.24144828 0.79365517 0.2377931 0.79537931 0.23572414 0.798 0.23524138 0.80103448 0.2357931 0.80275862 0.23834483 0.80262069 0.24227586 0.80172414 0.24565517 0.80062069 0.24882759 0.79924138 0.25137931 0.79675862 0.254 0.79455172 0.25544828 0.79296552 0.26041379 0.79131034 0.26751724 0.78958621 0.27317241 0.78910345 0.27710345 0.78924138 0.28096552 0.78944828 0.28282759 0.78786207 0.28427586 0.78572414 0.28606897 0.78372414 0.288 0.78110345 0.28855172 0.78062069 0.28751724 0.78055172 0.28558621
0 0.78413793 0.38158621 0.78503448 0.37993103 0.7862069 0.37751724 0.78848276 0.37572414 0.7902069 0.37586207 0.79255172 0.3777931 0.794 0.37993103 0.79496552 0.38282759 0.79462069 0.38475862 0.79275862 0.38765517 0.79151724 0.38944828 0.79 0.39151724 0.78882759 0.3922069 0.7857931 0.39227586 0.78351724 0.39165517 0.78234483 0.38875862 0.78248276 0.38668966 0.78275862 0.38524138 0.78358621 0.384 0.78455172 0.38303448
0 0.81613793 0.54137931 0.82110345 0.54544828 0.826 0.55137931 0.8317931 0.5562069 0.83675862 0.56013793 0.84158621 0.56393103 0.84386207 0.56537931 0.84765517 0.56765517 0.84806897 0.56882759 0.84862069 0.57151724 0.85006897 0.57289655 0.85186207 0.5717931 0.85337931 0.56958621 0.85358621 0.56744828 0.85048276 0.56482759 0.84813793 0.56310345 0.84468966 0.56048276 0.84089655 0.55758621 0.83724138 0.55517241 0.83275862 0.55158621 0.82965517 0.54903448 0.82489655 0.54482759 0.82262069 0.54255172 0.82282759 0.54096552 0.82344828 0.5397931 0.8202069 0.53834483 0.81744828 0.53758621 0.81565517 0.53806897 0.81496552 0.53944828
0 0.79165517 0.65703448 0.79172414 0.65427586 0.79296552 0.65172414 0.7937931 0.65103448 0.79482759 0.65310345 0.79641379 0.65358621 0.79848276 0.65427586 0.79917241 0.65724138 0.79889655 0.6597931 0.79910345 0.66096552 0.79958621 0.66275862 0.8002069 0.66462069 0.8022069 0.66634483 0.80462069 0.66889655 0.80634483 0.67055172 0.80889655 0.67496552 0.80965517 0.67765517 0.81117241 0.67875862 0.81158621 0.68096552 0.8102069 0.68227586 0.80717241 0.68344828 0.80510345 0.68296552 0.80282759 0.68062069 0.80137931 0.67744828 0.80075862 0.67448276 0.80006897 0.67172414 0.79834483 0.66944828 0.79634483 0.66737931 0.79462069 0.66531034 0.79282759 0.66186207 0.79213793 0.65944828
0 0.65427586 0.9237931 0.65268966 0.91862069 0.65103448 0.91448276 0.64972414 0.9117931 0.64772414 0.91 0.64765517 0.90613793 0.64758621 0.90193103 0.64848276 0.90027586 0.65151724 0.90103448 0.65234483 0.90372414 0.65310345 0.90765517 0.6542069 0.91144828 0.65606897 0.91710345 0.65731034 0.92124138 0.65834483 0.92558621 0.65875862 0.9282069 0.65993103 0.93013793 0.6617931 0.93255172 0.66317241 0.93510345 0.66462069 0.93758621 0.66393103 0.93958621 0.6622069 0.94137931 0.66 0.94275862 0.65710345 0.94268966 0.65441379 0.9402069 0.65337931 0.93827586 0.65358621 0.93558621 0.65482759 0.93151724 0.65531034 0.92834483 0.65468966 0.92572414
0 0.75662069 0.91786207 0.75848276 0.91751724 0.76165517 0.91717241 0.76434483 0.91606897 0.76572414 0.91586207 0.76758621 0.91937931 0.76944828 0.9237931 0.77055172 0.92744828 0.77096552 0.93358621 0.77124138 0.93841379 0.77144828 0.94324138 0.77131034 0.948 0.77006897 0.95351724 0.76848276 0.95986207 0.76710345 0.9642069 0.76606897 0.96862069 0.76462069 0.97634483 0.76448276 0.97903448 0.76551724 0.982 0.76827586 0.98372414 0.77048276 0.98310345 0.77103448 0.9802069 0.77158621 0.97558621 0.77213793 0.96972414 0.77227586 0.96441379 0.77365517 0.95758621 0.77441379 0.95068966 0.77462069 0.94289655 0.77489655 0.93489655 0.77496552 0.92958621 0.77455172 0.92393103 0.77324138 0.91937931 0.77172414 0.9157931 0.76937931 0.91255172 0.76724138 0.9102069 0.76496552 0.90993103 0.76282759 0.91137931 0.76062069 0.91393103 0.75868966 0.91544828 0.75758621 0.9162069
0 0.75103448 0.79393103 0.75193103 0.79793103 0.75296552 0.80158621 0.75537931 0.80586207 0.75903448 0.81027586 0.76103448 0.81289655 0.76413793 0.8157931 0.76613793 0.81648276 0.76613793 0.81510345 0.76455172 0.81324138 0.76193103 0.81034483 0.76013793 0.80793103 0.75751724 0.80489655 0.75531034 0.80013793 0.75441379 0.79627586 0.75510345 0.79393103 0.75655172 0.79268966 0.75834483 0.79289655 0.76151724 0.79317241 0.76255172 0.79255172 0.7597931 0.79027586 0.75675862 0.78827586 0.75496552 0.78793103 0.75337931 0.78944828 0.75206897 0.79103448 0.75110345 0.79296552
0 0.90641379 0.91772414 0.90848276 0.92117241 0.91103448 0.92655172 0.91496552 0.93565517 0.92006897 0.94462069 0.92406897 0.95248276 0.92868966 0.95993103 0.93158621 0.96503448 0.93565517 0.97096552 0.93868966 0.97448276 0.94193103 0.98103448 0.94468966 0.98834483 0.94675862 0.99227586 0.94910345 0.99627586 0.95331034 0.9982069 0.95510345 0.99696552 0.95572414 0.99455172 0.95544828 0.99089655 0.95351724 0.98634483 0.95158621 0.98324138 0.94958621 0.97910345 0.94648276 0.97524138 0.94158621 0.97062069 0.93675862 0.96565517 0.932 0.95896552 0.92813793 0.95172414 0.92413793 0.94441379 0.92131034 0.93772414 0.91862069 0.93110345 0.91503448 0.92275862 0.91296552 0.91855172 0.91137931 0.9157931 0.90993103 0.91434483 0.90868966 0.9137931 0.90662069 0.91572414
0 0.91675862 0.69324138 0.9197931 0.69503448 0.92337931 0.69744828 0.92662069 0.69958621 0.93151724 0.70289655 0.93489655 0.70406897 0.93889655 0.70503448 0.94172414 0.7062069 0.94475862 0.70758621 0.94841379 0.70951724 0.94972414 0.70841379 0.94744828 0.70613793 0.94544828 0.70344828 0.944 0.70089655 0.94296552 0.69841379 0.94034483 0.6957931 0.9377931 0.69317241 0.9342069 0.69041379 0.93034483 0.68813793 0.92689655 0.68689655 0.92117241 0.68586207 0.91862069 0.68524138 0.916 0.68544828 0.91537931 0.68648276 0.91586207 0.68896552 0.9162069 0.69110345 0.91593103 0.69262069
0 0.91289655 0.38117241 0.9157931 0.38082759 0.91868966 0.3802069 0.92144828 0.37937931 0.92434483 0.3782069 0.926 0.37724138 0.92917241 0.37717241 0.93255172 0.37696552 0.93441379 0.37834483 0.93655172 0.37924138 0.93834483 0.37827586 0.93841379 0.37606897 0.93793103 0.37310345 0.93517241 0.372 0.93386207 0.37144828 0.93324138 0.36972414 0.93 0.36875862 0.92862069 0.36951724 0.92910345 0.37268966 0.92855172 0.37413793 0.92558621 0.37441379 0.92131034 0.37510345 0.9182069 0.37586207 0.91593103 0.37668966 0.91296552 0.37758621 0.91117241 0.37910345 0.91103448 0.38089655 0.91124138 0.38137931
0 0.87848276 0.29289655 0.88082759 0.29027586 0.88282759 0.28751724 0.88572414 0.28496552 0.88834483 0.28351724 0.89151724 0.28289655 0.89206897 0.28296552 0.89393103 0.28282759 0.89758621 0.28158621 0.90055172 0.27896552 0.9017931 0.27634483 0.90241379 0.27441379 0.90255172 0.27034483 0.90186207 0.26772414 0.89862069 0.26758621 0.89627586 0.26834483 0.89503448 0.27034483 0.894 0.27351724 0.8922069 0.27634483 0.88903448 0.27848276 0.88503448 0.28089655 0.88013793 0.28393103 0.87841379 0.28593103 0.87524138 0.28786207 0.87324138 0.28889655 0.86993103 0.29096552 0.86744828 0.29172414 0.86917241 0.29255172 0.87234483 0.29262069 0.87572414 0.29372414 0.87786207 0.29475862
0 0.89931034 0.15924138 0.90551724 0.15634483 0.91227586 0.15413793 0.91765517 0.15124138 0.92882759 0.14744828 0.93551724 0.14448276 0.94717241 0.13972414 0.95462069 0.13655172 0.95855172 0.13455172 0.96455172 0.13268966 0.97427586 0.1297931 0.97655172 0.12606897 0.97827586 0.12213793 0.97848276 0.11855172 0.97751724 0.11731034 0.97393103 0.11703448 0.96724138 0.12048276 0.96482759 0.12268966 0.96034483 0.12613793 0.95765517 0.12896552 0.9522069 0.13372414 0.94151724 0.13758621 0.93475862 0.14034483 0.92282759 0.14558621 0.91503448 0.14827586 0.9042069 0.15206897 0.89813793 0.1537931 0.89455172 0.15544828 0.89406897 0.15751724 0.89627586 0.15855172
0 0.29059257 0.05075326 0.29233344 0.04740542 0.29568129 0.04164714 0.29929695 0.03776364 0.30210914 0.03990626 0.30224305 0.0441915 0.29929695 0.0491463 0.29594911 0.05356545 0.29219953 0.05918982 0.29032474 0.0638768 0.29019083 0.06936726 0.28925343 0.0727151 0.28684299 0.07552728 0.28242384 0.07807164 0.28041513 0.08101774 0.27947774 0.08583863 0.27653164 0.09025778 0.27546033 0.09199866 0.27304988 0.09387345 0.27050552 0.09320388 0.2722464 0.08771342 0.27546033 0.08289253 0.2781386 0.07874121 0.27880817 0.0756612 0.2781386 0.07164379 0.27746903 0.06441245 0.27827251 0.0609307 0.28081687 0.05865417 0.28429863 0.05731503 0.28764647 0.05517241 0.2889856 0.05316371
0 0.26421158 0.21801138 0.26421158 0.22296619 0.26622029 0.22872447 0.2702377 0.23608972 0.27144292 0.24050887 0.2722464 0.24720455 0.27184466 0.25282893 0.26970204 0.26006026 0.26769334 0.26354202 0.26822899 0.2672916 0.27184466 0.26608637 0.27438902 0.26206897 0.27505859 0.25738199 0.27572816 0.2516237 0.2761299 0.24613324 0.27559424 0.24091061 0.27599598 0.23501841 0.27438902 0.22939404 0.27385336 0.2231001 0.27304988 0.2181453 0.27117509 0.21305658 0.26849682 0.21118179 0.26474724 0.21171744 0.2634081 0.21466354
0 0.25015065 0.38714429 0.25523937 0.38781386 0.26072983 0.38848343 0.26675594 0.39129561 0.27063944 0.39263475 0.2731838 0.39424171 0.2751925 0.39665216 0.27679946 0.3970539 0.27974556 0.39571476 0.28188818 0.39236692 0.27974556 0.38995648 0.27679946 0.3911617 0.27412119 0.38982256 0.26876465 0.38754603 0.26367593 0.38580516 0.25992635 0.38419819 0.25523937 0.38151992 0.25269501 0.37843991 0.25082022 0.3764312 0.24854369 0.37696686 0.24747238 0.3803147 0.24827586 0.38393036
0 0.23796451 0.50847004 0.23903582 0.50485437 0.24117844 0.50311349 0.24466019 0.50338132 0.24613324 0.50632742 0.24546368 0.50954135 0.2437228 0.51409441 0.24091061 0.51529963 0.23836625 0.51315701 0.23729494 0.51114831
0 0.33049883 0.54717107 0.3361232 0.54569802 0.33973887 0.54583194 0.34442585 0.54583194 0.34777369 0.54556411 0.35513894 0.54583194 0.36330767 0.54489454 0.36933378 0.54315367 0.37602946 0.54194844 0.38044861 0.54114496 0.38352862 0.54087713 0.38459993 0.54288584 0.38138601 0.54529628 0.37482424 0.54623368 0.37013726 0.54609977 0.36370941 0.5474389 0.35955809 0.54810847 0.35433545 0.54877804 0.35179109 0.54958152 0.34884499 0.55065283 0.34482759 0.55118848 0.34241714 0.55145631 0.33799799 0.55279545 0.33371276 0.55185805 0.33076666 0.54971543 0.32915969 0.54810847
0 0.23608972 0.6840308 0.23916974 0.68362906 0.24238366 0.6830934 0.24626716 0.68242384 0.25095413 0.68135253 0.25510546 0.67880817 0.25885504 0.67666555 0.26327419 0.67465685 0.26675594 0.67331771 0.27278206 0.67077335 0.27760295 0.66769334 0.28135253 0.6663542 0.2860395 0.66367593 0.28978909 0.66086374 0.2908604 0.65858721 0.28844995 0.65684633 0.28443254 0.6584533 0.27854034 0.66233679 0.27371945 0.66488115 0.26956813 0.66742551 0.26622029 0.66956813 0.26072983 0.67211249 0.25684633 0.67452293 0.25309675 0.67532641 0.24934717 0.67639772 0.24532976 0.67599598 0.24037496 0.67653164 0.23622364 0.67639772 0.23274188 0.67760295 0.2319384 0.67974556 0.23220623 0.68121861 0.2339471 0.68443254
0 0.26126548 0.8038835 0.26394376 0.80160696 0.26836291 0.79892869 0.27251423 0.79718781 0.27733512 0.79544694 0.28389689 0.79424171 0.28751255 0.79263475 0.2908604 0.79022431 0.29219953 0.78767995 0.29045865 0.78567124 0.28711081 0.78567124 0.28162035 0.78767995 0.27773686 0.78982256 0.27251423 0.79129561 0.26742551 0.7941078 0.26354202 0.79571476 0.26059592 0.79758955 0.25778373 0.8 0.2584533 0.80308001
