# Supplementary material for: VanillaNet-YOLOv8 segment: detection of nano-iron oxide regulation on rice seedling growth vitality under salt stress
Source: Front Plant Sci. 2025 Sep 17;16:1631279. doi: 10.3389/fpls.2025.1631279 (PMC12484053; doi:10.3389/fpls.2025.1631279)
Supplement: Supplementary file 5 [file DataSheet5.zip › label/train/1000-2024-3-20-6-7-1.txt]

0 0.09772414 0.25731034 0.09986207 0.26082759 0.1062069 0.26365517 0.11282759 0.264 0.12075862 0.2642069 0.1262069 0.26448276 0.13393103 0.26510345 0.1402069 0.26544828 0.14606897 0.26613793 0.15027586 0.26558621 0.14986207 0.26317241 0.14689655 0.26165517 0.14289655 0.26048276 0.13875862 0.26006897 0.13544828 0.26055172 0.12855172 0.26082759 0.12282759 0.26082759 0.11668966 0.25951724 0.11324138 0.25806897 0.11131034 0.25544828 0.10972414 0.25289655 0.10648276 0.25075862 0.10296552 0.24951724 0.09910345 0.24993103 0.09703448 0.25206897 0.09627586 0.25427586 0.09662069 0.25593103
0 0.09972414 0.37131034 0.10137931 0.37537931 0.10262069 0.37675862 0.10524138 0.37834483 0.10662069 0.37986207 0.10806897 0.38303448 0.10834483 0.38593103 0.10841379 0.38848276 0.10972414 0.39151724 0.11227586 0.39262069 0.11468966 0.39248276 0.11758621 0.39193103 0.11944828 0.39268966 0.12137931 0.39455172 0.12262069 0.39634483 0.12503448 0.39937931 0.12655172 0.40137931 0.128 0.40310345 0.13131034 0.40372414 0.13310345 0.40296552 0.1342069 0.40165517 0.13337931 0.39910345 0.13144828 0.39682759 0.12862069 0.39455172 0.12751724 0.39317241 0.12586207 0.39075862 0.12455172 0.39027586 0.12248276 0.38937931 0.12137931 0.38751724 0.12172414 0.38489655 0.12013793 0.38268966 0.1157931 0.38062069 0.11413793 0.37662069 0.11386207 0.37344828 0.11337931 0.37006897 0.11206897 0.36737931 0.10910345 0.36531034 0.10689655 0.36448276 0.10482759 0.36448276 0.10172414 0.36544828 0.1002069 0.36731034 0.0997931 0.36937931
0 0.11944828 0.51765517 0.1242069 0.51668966 0.12703448 0.51641379 0.13068966 0.51558621 0.13572414 0.51337931 0.13931034 0.51110345 0.14206897 0.51 0.14517241 0.50641379 0.14758621 0.50110345 0.14868966 0.49758621 0.14889655 0.49358621 0.14765517 0.49137931 0.14434483 0.49255172 0.14324138 0.49455172 0.14337931 0.49648276 0.14248276 0.49903448 0.14048276 0.50082759 0.13758621 0.50186207 0.13434483 0.50282759 0.13213793 0.50406897 0.1282069 0.50544828 0.12531034 0.50696552 0.12227586 0.50765517 0.11986207 0.50841379 0.11848276 0.50910345 0.11613793 0.51089655 0.11531034 0.51365517 0.11662069 0.51606897 0.11793103 0.51682759
0 0.07813793 0.80096552 0.08068966 0.80248276 0.08372414 0.80151724 0.08855172 0.79937931 0.09144828 0.79786207 0.09475862 0.79565517 0.098 0.7942069 0.1017931 0.79310345 0.10903448 0.79151724 0.11482759 0.79137931 0.12027586 0.79186207 0.12462069 0.79055172 0.12593103 0.78827586 0.12489655 0.78668966 0.12193103 0.78586207 0.11744828 0.78586207 0.11151724 0.78682759 0.10717241 0.78751724 0.10241379 0.78944828 0.09896552 0.79082759 0.09703448 0.79117241 0.09475862 0.79089655 0.09262069 0.79062069 0.0902069 0.78986207 0.08510345 0.79048276 0.08241379 0.79103448 0.08096552 0.79241379 0.07931034 0.79434483 0.07744828 0.79765517 0.07758621 0.8
0 0.25434483 0.80351724 0.25793103 0.80268966 0.26048276 0.8017931 0.26248276 0.80082759 0.26448276 0.8 0.26593103 0.79834483 0.26675862 0.79682759 0.26924138 0.79572414 0.27255172 0.79468966 0.2762069 0.79365517 0.27972414 0.79324138 0.28324138 0.79296552 0.28531034 0.79213793 0.28813793 0.79006897 0.28965517 0.78882759 0.29041379 0.78662069 0.28910345 0.78558621 0.28731034 0.78558621 0.28475862 0.78682759 0.28213793 0.78806897 0.27944828 0.78862069 0.27634483 0.78862069 0.27434483 0.78882759 0.27117241 0.79062069 0.26731034 0.79262069 0.26365517 0.79393103 0.26124138 0.79496552 0.2582069 0.79696552 0.2562069 0.79855172 0.25448276 0.79986207 0.25393103 0.80206897
0 0.22758621 0.68668966 0.23062069 0.6882069 0.2337931 0.68834483 0.23737931 0.68744828 0.24055172 0.686 0.24365517 0.68413793 0.246 0.68241379 0.24924138 0.68082759 0.25234483 0.68027586 0.25641379 0.67862069 0.2597931 0.67613793 0.26282759 0.67393103 0.26751724 0.67137931 0.27234483 0.66924138 0.27710345 0.66737931 0.2817931 0.66613793 0.28448276 0.66517241 0.28613793 0.66303448 0.28855172 0.66041379 0.28924138 0.65875862 0.28724138 0.65717241 0.28537931 0.65813793 0.28351724 0.65737931 0.28158621 0.6577931 0.2797931 0.65986207 0.2777931 0.6617931 0.27406897 0.66344828 0.27 0.66524138 0.26503448 0.6682069 0.25772414 0.67186207 0.25103448 0.67558621 0.24565517 0.67724138 0.23896552 0.67717241 0.23372414 0.67751724 0.22903448 0.67993103 0.22689655 0.68186207 0.2262069 0.68517241
0 0.23855172 0.50965517 0.23875862 0.50703448 0.24 0.50448276 0.2422069 0.50303448 0.24413793 0.50358621 0.24544828 0.5062069 0.24593103 0.50868966 0.2462069 0.51096552 0.24606897 0.51310345 0.24413793 0.51537931 0.24227586 0.51627586 0.23951724 0.51531034 0.23855172 0.51358621 0.23827586 0.51172414
0 0.2457931 0.38055172 0.24813793 0.38344828 0.24993103 0.38537931 0.25234483 0.38668966 0.25468966 0.38724138 0.26013793 0.38834483 0.26268966 0.38896552 0.26613793 0.39027586 0.26993103 0.3922069 0.27206897 0.39365517 0.27193103 0.39531034 0.27096552 0.39765517 0.27006897 0.40082759 0.27062069 0.40303448 0.27186207 0.40289655 0.27351724 0.4002069 0.27489655 0.39827586 0.27724138 0.39744828 0.27944828 0.3962069 0.28027586 0.39351724 0.28089655 0.39193103 0.27986207 0.39062069 0.27696552 0.3897931 0.27413793 0.38862069 0.27213793 0.38786207 0.26806897 0.38648276 0.26462069 0.38475862 0.26075862 0.38282759 0.25696552 0.38075862 0.25241379 0.37882759 0.25041379 0.3777931 0.24958621 0.37503448 0.24565517 0.37489655 0.24427586 0.37648276 0.24482759 0.37889655
0 0.25793103 0.21289655 0.25924138 0.21834483 0.26124138 0.22255172 0.26296552 0.22744828 0.26565517 0.23406897 0.26744828 0.23724138 0.26862069 0.23896552 0.26958621 0.24372414 0.26958621 0.24731034 0.27027586 0.25227586 0.26958621 0.2562069 0.26868966 0.26068966 0.26682759 0.26324138 0.26648276 0.26682759 0.26868966 0.26868966 0.27131034 0.26868966 0.27310345 0.26648276 0.27386207 0.26324138 0.27544828 0.26055172 0.27648276 0.25737931 0.27648276 0.25151724 0.27627586 0.24434483 0.27551724 0.23931034 0.27462069 0.23296552 0.27337931 0.22724138 0.27193103 0.22282759 0.27110345 0.21627586 0.27041379 0.21241379 0.26910345 0.20917241 0.26758621 0.20668966 0.26468966 0.20517241 0.26234483 0.20503448 0.25944828 0.20675862 0.25868966 0.20937931
0 0.27 0.08834483 0.27206897 0.08551724 0.27448276 0.08365517 0.27675862 0.08 0.2777931 0.07751724 0.27765517 0.07558621 0.27765517 0.0737931 0.27675862 0.06931034 0.27634483 0.06524138 0.27710345 0.06117241 0.27965517 0.05889655 0.28206897 0.05737931 0.28551724 0.0562069 0.28793103 0.05503448 0.28875862 0.05344828 0.28868966 0.05013793 0.29131034 0.04517241 0.29255172 0.04275862 0.29434483 0.04075862 0.29703448 0.03882759 0.30062069 0.03468966 0.30289655 0.03331034 0.30551724 0.03296552 0.30737931 0.03462069 0.30751724 0.03786207 0.30634483 0.04041379 0.30344828 0.04386207 0.30027586 0.05137931 0.29793103 0.05434483 0.29606897 0.05668966 0.29503448 0.05917241 0.29489655 0.06158621 0.29296552 0.06289655 0.29137931 0.06406897 0.29 0.06641379 0.28986207 0.06965517 0.28986207 0.07144828 0.29027586 0.07282759 0.29041379 0.0742069 0.28813793 0.07551724 0.28648276 0.07703448 0.28468966 0.07758621 0.2822069 0.07806897 0.28096552 0.07944828 0.2797931 0.08365517 0.27717241 0.08937931 0.27489655 0.09227586 0.27262069 0.09496552 0.26972414 0.09537931 0.26868966 0.0937931 0.26862069 0.09068966 0.26931034 0.08937931
0 0.39793103 0.08993103 0.39924138 0.09255172 0.402 0.09331034 0.40475862 0.09372414 0.40744828 0.09517241 0.41006897 0.09724138 0.41262069 0.1002069 0.41482759 0.10386207 0.41696552 0.10703448 0.41986207 0.11103448 0.42234483 0.11372414 0.42468966 0.11703448 0.42731034 0.12137931 0.4297931 0.12310345 0.4317931 0.12255172 0.43324138 0.12068966 0.43275862 0.11834483 0.43062069 0.11503448 0.42896552 0.11282759 0.42910345 0.11075862 0.42875862 0.10910345 0.42675862 0.10889655 0.42448276 0.10786207 0.42151724 0.10606897 0.41931034 0.10365517 0.41710345 0.1 0.41496552 0.09772414 0.41351724 0.09544828 0.41282759 0.09365517 0.41317241 0.09034483 0.41193103 0.0877931 0.4097931 0.08682759 0.4062069 0.0862069 0.40275862 0.08675862 0.3997931 0.08744828 0.398 0.08862069
0 0.3902069 0.2742069 0.39358621 0.27331034 0.39703448 0.27303448 0.40006897 0.27282759 0.40551724 0.27275862 0.40724138 0.27248276 0.40765517 0.27062069 0.40668966 0.26889655 0.40475862 0.26848276 0.40048276 0.26868966 0.39724138 0.26924138 0.39441379 0.27 0.3917931 0.27048276 0.38868966 0.27096552 0.38868966 0.27213793 0.38903448 0.27372414
0 0.3837931 0.39510345 0.38862069 0.39524138 0.39248276 0.39517241 0.39662069 0.39510345 0.40137931 0.39703448 0.40365517 0.39758621 0.40606897 0.39827586 0.40786207 0.3982069 0.40855172 0.39572414 0.4077931 0.39406897 0.40627586 0.39262069 0.40303448 0.39151724 0.39917241 0.39124138 0.3962069 0.39158621 0.39317241 0.39165517 0.39117241 0.39131034 0.38875862 0.3897931 0.38668966 0.38834483 0.38537931 0.388 0.3837931 0.38986207 0.38275862 0.39262069 0.38241379 0.39413793 0.38262069 0.39503448
0 0.32827586 0.55151724 0.33075862 0.55317241 0.33386207 0.5537931 0.33710345 0.55365517 0.34193103 0.55241379 0.34668966 0.55124138 0.35262069 0.5497931 0.35786207 0.54917241 0.36441379 0.548 0.36944828 0.54675862 0.37455172 0.54586207 0.37889655 0.54510345 0.38206897 0.54386207 0.38351724 0.54248276 0.38234483 0.54103448 0.37924138 0.54117241 0.37317241 0.54262069 0.36765517 0.54331034 0.35965517 0.54386207 0.35496552 0.54455172 0.3477931 0.54551724 0.3442069 0.54565517 0.33924138 0.54510345 0.33317241 0.54586207 0.33068966 0.54662069 0.32841379 0.54834483 0.32786207 0.55055172
0 0.39427586 0.66627586 0.3962069 0.66834483 0.39882759 0.67034483 0.40131034 0.67068966 0.40289655 0.66937931 0.40427586 0.66917241 0.40682759 0.67013793 0.40910345 0.66986207 0.41172414 0.66793103 0.41082759 0.6657931 0.40910345 0.66510345 0.40744828 0.66586207 0.40551724 0.66551724 0.40372414 0.66537931 0.402 0.66544828 0.4 0.66413793 0.39882759 0.66268966 0.39613793 0.66234483 0.39455172 0.66303448 0.39365517 0.66482759
0 0.39627586 0.78544828 0.39717241 0.78234483 0.39751724 0.7802069 0.39875862 0.7782069 0.4002069 0.77772414 0.40262069 0.77917241 0.40475862 0.78075862 0.40634483 0.782 0.40537931 0.78268966 0.40172414 0.78282759 0.40034483 0.784 0.39972414 0.78606897 0.39793103 0.78855172 0.39627586 0.78986207 0.39586207 0.78917241 0.3957931 0.78710345
0 0.48717241 0.87103448 0.4902069 0.87158621 0.49448276 0.87158621 0.49731034 0.8717931 0.5017931 0.87186207 0.50572414 0.87034483 0.50875862 0.86917241 0.51075862 0.86848276 0.51441379 0.86834483 0.51813793 0.86703448 0.51986207 0.86524138 0.51958621 0.86310345 0.51793103 0.8622069 0.51448276 0.86365517 0.51089655 0.86558621 0.50841379 0.86648276 0.50517241 0.86813793 0.50386207 0.86875862 0.502 0.86903448 0.49882759 0.8682069 0.49627586 0.86737931 0.49372414 0.86724138 0.49096552 0.86772414 0.48765517 0.86786207 0.48634483 0.86806897 0.48606897 0.86855172 0.48675862 0.86993103
0 0.51862069 0.79565517 0.52275862 0.80131034 0.526 0.80627586 0.53013793 0.81193103 0.53262069 0.81524138 0.53744828 0.82275862 0.54082759 0.82868966 0.54317241 0.83413793 0.54648276 0.842 0.54951724 0.84896552 0.55213793 0.85496552 0.55413793 0.85924138 0.55689655 0.86475862 0.56 0.86986207 0.56324138 0.8737931 0.56965517 0.87813793 0.5722069 0.87724138 0.57193103 0.87317241 0.56841379 0.86903448 0.56489655 0.86344828 0.56075862 0.85751724 0.55724138 0.85117241 0.55331034 0.84275862 0.54882759 0.8337931 0.54524138 0.82655172 0.53965517 0.81744828 0.53593103 0.8122069 0.53186207 0.80613793 0.52668966 0.79910345 0.52213793 0.79351724 0.52034483 0.79117241 0.51903448 0.79062069 0.51758621 0.79172414 0.51806897 0.79358621
0 0.51537931 0.65896552 0.51337931 0.65537931 0.51434483 0.65331034 0.51703448 0.652 0.52041379 0.65275862 0.52262069 0.65344828 0.52372414 0.65393103 0.52344828 0.65517241 0.52082759 0.65634483 0.51986207 0.65772414 0.52034483 0.6602069 0.52144828 0.66248276 0.52241379 0.66455172 0.52055172 0.66565517 0.51910345 0.66482759 0.51834483 0.66303448 0.51744828 0.66089655 0.51634483 0.65937931
0 0.51675862 0.52227586 0.5197931 0.52441379 0.5237931 0.52544828 0.52793103 0.52662069 0.53455172 0.52786207 0.53931034 0.52862069 0.54634483 0.52986207 0.55358621 0.53048276 0.5582069 0.53013793 0.56144828 0.52875862 0.56282759 0.52751724 0.56468966 0.52413793 0.56413793 0.52055172 0.56227586 0.51889655 0.55875862 0.51910345 0.55496552 0.5202069 0.55282759 0.52144828 0.55048276 0.52296552 0.54717241 0.52441379 0.54151724 0.52448276 0.53558621 0.52331034 0.52993103 0.52282759 0.52386207 0.52124138 0.52034483 0.51986207 0.51875862 0.51855172 0.51675862 0.51951724 0.5162069 0.52110345
0 0.52103448 0.40786207 0.52062069 0.40427586 0.5222069 0.40262069 0.52496552 0.40158621 0.5277931 0.40048276 0.53144828 0.39896552 0.53510345 0.39731034 0.53731034 0.39551724 0.53841379 0.39413793 0.54110345 0.39510345 0.54275862 0.39648276 0.54441379 0.39862069 0.544 0.4002069 0.54213793 0.40124138 0.53958621 0.4 0.53841379 0.39958621 0.53668966 0.40062069 0.53475862 0.4037931 0.53365517 0.40648276 0.53193103 0.40944828 0.52875862 0.41165517 0.52517241 0.41158621 0.52262069 0.41 0.52124138 0.40862069
0 0.54289655 0.26482759 0.54262069 0.26137931 0.54324138 0.25896552 0.54455172 0.25696552 0.54724138 0.25613793 0.55055172 0.25675862 0.55172414 0.25793103 0.55344828 0.25993103 0.55386207 0.26165517 0.55351724 0.26365517 0.5517931 0.26524138 0.55055172 0.26613793 0.54937931 0.26717241 0.54813793 0.26931034 0.54793103 0.2717931 0.5477931 0.27434483 0.54848276 0.27648276 0.54882759 0.27682759 0.54910345 0.27875862 0.54827586 0.28151724 0.54744828 0.28310345 0.54593103 0.28331034 0.54462069 0.2822069 0.54406897 0.2802069 0.54482759 0.27751724 0.54531034 0.2742069 0.54510345 0.26986207 0.54427586 0.26737931
0 0.51731034 0.10896552 0.52110345 0.10386207 0.52524138 0.09744828 0.52841379 0.09275862 0.53137931 0.08696552 0.53324138 0.08337931 0.53413793 0.08034483 0.53531034 0.07696552 0.53737931 0.07317241 0.54082759 0.06937931 0.54331034 0.06668966 0.54717241 0.06648276 0.54917241 0.06744828 0.5502069 0.0697931 0.54937931 0.07317241 0.54593103 0.07627586 0.54248276 0.07813793 0.53944828 0.08124138 0.53793103 0.08406897 0.53586207 0.08965517 0.53317241 0.09344828 0.53055172 0.09813793 0.52717241 0.10324138 0.52282759 0.10972414 0.51889655 0.11441379 0.51648276 0.11758621 0.51448276 0.11717241 0.51462069 0.11475862 0.51558621 0.11137931 0.51682759 0.1097931
0 0.65 0.10751724 0.65275862 0.10434483 0.65648276 0.10296552 0.66186207 0.10151724 0.66668966 0.09993103 0.67310345 0.09855172 0.67862069 0.0957931 0.68331034 0.09386207 0.68813793 0.09186207 0.69131034 0.08944828 0.69724138 0.088 0.70337931 0.08648276 0.71006897 0.08413793 0.71731034 0.08068966 0.72 0.07751724 0.72144828 0.07496552 0.72110345 0.07158621 0.71868966 0.07089655 0.71413793 0.07124138 0.70972414 0.07282759 0.70634483 0.07524138 0.704 0.07806897 0.70096552 0.08013793 0.69627586 0.08310345 0.69262069 0.08482759 0.68751724 0.08703448 0.68372414 0.08896552 0.67751724 0.09110345 0.67110345 0.09289655 0.66565517 0.09441379 0.66062069 0.09641379 0.6562069 0.09813793 0.65268966 0.09958621 0.64917241 0.10158621 0.646 0.10372414 0.64406897 0.10662069 0.64517241 0.10896552 0.64682759 0.10937931 0.64841379 0.10889655
0 0.65855172 0.23331034 0.65993103 0.23648276 0.66158621 0.23889655 0.66331034 0.24103448 0.66386207 0.24358621 0.66344828 0.24696552 0.66344828 0.25055172 0.66310345 0.2562069 0.66337931 0.26206897 0.6642069 0.2657931 0.66565517 0.26751724 0.66793103 0.26710345 0.67 0.2657931 0.6702069 0.26296552 0.66993103 0.25951724 0.66910345 0.25655172 0.66903448 0.25213793 0.66903448 0.24751724 0.66924138 0.24448276 0.66944828 0.24151724 0.67186207 0.23806897 0.6742069 0.23503448 0.6757931 0.23144828 0.67468966 0.22868966 0.672 0.22744828 0.66896552 0.22634483 0.66517241 0.22551724 0.66193103 0.22537931 0.65910345 0.22703448 0.65758621 0.22958621 0.65806897 0.23262069
0 0.6522069 0.37662069 0.65393103 0.37882759 0.65627586 0.37868966 0.66006897 0.37889655 0.66613793 0.38034483 0.67144828 0.382 0.67475862 0.38324138 0.67937931 0.38510345 0.68441379 0.38731034 0.68827586 0.38944828 0.69537931 0.39296552 0.70193103 0.39551724 0.70510345 0.39606897 0.71013793 0.39696552 0.71103448 0.39413793 0.70937931 0.39227586 0.70717241 0.38958621 0.7037931 0.38662069 0.69944828 0.38337931 0.69517241 0.3817931 0.69110345 0.38124138 0.68544828 0.38110345 0.68186207 0.38027586 0.67717241 0.37889655 0.66710345 0.37648276 0.6637931 0.37551724 0.65910345 0.37448276 0.65496552 0.37434483 0.652 0.37468966 0.65144828 0.37565517
0 0.67027586 0.52275862 0.67310345 0.52786207 0.67531034 0.53137931 0.6777931 0.53503448 0.67972414 0.54027586 0.67993103 0.54262069 0.68089655 0.546 0.68337931 0.54731034 0.684 0.54910345 0.684 0.55172414 0.68510345 0.55372414 0.68806897 0.5537931 0.69006897 0.55331034 0.69082759 0.55234483 0.6897931 0.54903448 0.68868966 0.54572414 0.68572414 0.54 0.68365517 0.53648276 0.68117241 0.53151724 0.67882759 0.52710345 0.67675862 0.52275862 0.67468966 0.52006897 0.67268966 0.51882759 0.67089655 0.51875862 0.66993103 0.5197931 0.66931034 0.52144828
0 0.65110345 0.67337931 0.65503448 0.67496552 0.65903448 0.6757931 0.66696552 0.67558621 0.67689655 0.67496552 0.68765517 0.67482759 0.69434483 0.67510345 0.70689655 0.67662069 0.71593103 0.67875862 0.72186207 0.68 0.73234483 0.68117241 0.74082759 0.68151724 0.74675862 0.68124138 0.74882759 0.67986207 0.74882759 0.67731034 0.746 0.67537931 0.73993103 0.67358621 0.73344828 0.67303448 0.72344828 0.67296552 0.71393103 0.67206897 0.70372414 0.67089655 0.69413793 0.67027586 0.68241379 0.66951724 0.6697931 0.67006897 0.65896552 0.67027586 0.65248276 0.66993103 0.64958621 0.67013793 0.64868966 0.67186207 0.64951724 0.67289655
0 0.65324138 0.79117241 0.65558621 0.79117241 0.65772414 0.79048276 0.6602069 0.78986207 0.66503448 0.78937931 0.67131034 0.78848276 0.67613793 0.7897931 0.67813793 0.79158621 0.67937931 0.79413793 0.67868966 0.79668966 0.67572414 0.79951724 0.67103448 0.79910345 0.66793103 0.79662069 0.66696552 0.794 0.66593103 0.79310345 0.66372414 0.7937931 0.66048276 0.79475862 0.65855172 0.79593103 0.65586207 0.79572414 0.65372414 0.7942069 0.65186207 0.7922069 0.65241379 0.79131034
0 0.64593103 0.90489655 0.64737931 0.90841379 0.64944828 0.91351724 0.65075862 0.91855172 0.65275862 0.92448276 0.65496552 0.93062069 0.65455172 0.93455172 0.65365517 0.93793103 0.65268966 0.94248276 0.65227586 0.94482759 0.65331034 0.94744828 0.65710345 0.94972414 0.66013793 0.95027586 0.66344828 0.94889655 0.66489655 0.94565517 0.66462069 0.94206897 0.66324138 0.93841379 0.6617931 0.93489655 0.65986207 0.93062069 0.65772414 0.92627586 0.65531034 0.91972414 0.65331034 0.91427586 0.652 0.90848276 0.65144828 0.90489655 0.65013793 0.90082759 0.64786207 0.89958621 0.64572414 0.90013793 0.64551724 0.90282759
0 0.75572414 0.9182069 0.75896552 0.9182069 0.76186207 0.91710345 0.76510345 0.91593103 0.76710345 0.91924138 0.76806897 0.92137931 0.76924138 0.92606897 0.76951724 0.92903448 0.77013793 0.93427586 0.77075862 0.94455172 0.77096552 0.95158621 0.77048276 0.95641379 0.76855172 0.96517241 0.76668966 0.97055172 0.76531034 0.97489655 0.76462069 0.97944828 0.76558621 0.98489655 0.76703448 0.98848276 0.76896552 0.98951724 0.77124138 0.98558621 0.77206897 0.98131034 0.77344828 0.97593103 0.77413793 0.96965517 0.77482759 0.96337931 0.77503448 0.95689655 0.77510345 0.95110345 0.77489655 0.94289655 0.77468966 0.93482759 0.77468966 0.92924138 0.77365517 0.92296552 0.7722069 0.91855172 0.77082759 0.91524138 0.76917241 0.91158621 0.76689655 0.90924138 0.76358621 0.90903448 0.76165517 0.91082759 0.76068966 0.91310345 0.75841379 0.91537931 0.75593103 0.91689655
0 0.75 0.79489655 0.75027586 0.79862069 0.75151724 0.80372414 0.75427586 0.80896552 0.75710345 0.81427586 0.76041379 0.818 0.76262069 0.8202069 0.76475862 0.82165517 0.76627586 0.82131034 0.76524138 0.81889655 0.76241379 0.81551724 0.76055172 0.81282759 0.75786207 0.80958621 0.75551724 0.80613793 0.75462069 0.80124138 0.75351724 0.7962069 0.75372414 0.794 0.75482759 0.79282759 0.75710345 0.79248276 0.75889655 0.79096552 0.75813793 0.78951724 0.75593103 0.7882069 0.75413793 0.78806897 0.7522069 0.78896552 0.75055172 0.79110345 0.75 0.79275862
0 0.79075862 0.65537931 0.79068966 0.65806897 0.79131034 0.66096552 0.79310345 0.66427586 0.79641379 0.66868966 0.79972414 0.67213793 0.80165517 0.67496552 0.80289655 0.67834483 0.80634483 0.68255172 0.80931034 0.68310345 0.812 0.68248276 0.81386207 0.68062069 0.81475862 0.67751724 0.81434483 0.67586207 0.81165517 0.67503448 0.80889655 0.67434483 0.80586207 0.67089655 0.80434483 0.66841379 0.80165517 0.66593103 0.79951724 0.66358621 0.79889655 0.65931034 0.7982069 0.65586207 0.79682759 0.65413793 0.79482759 0.65310345 0.79372414 0.65268966 0.79262069 0.65089655 0.79124138 0.65248276 0.79096552 0.65468966
0 0.81427586 0.54055172 0.81703448 0.54434483 0.81882759 0.54696552 0.82255172 0.55096552 0.82744828 0.55524138 0.83110345 0.55862069 0.83441379 0.56227586 0.84013793 0.56758621 0.84489655 0.5697931 0.84613793 0.57055172 0.84662069 0.57241379 0.84737931 0.57475862 0.8497931 0.57544828 0.85158621 0.57468966 0.85282759 0.57131034 0.85165517 0.56882759 0.84668966 0.56517241 0.84255172 0.56241379 0.83682759 0.55813793 0.83241379 0.55434483 0.82834483 0.55 0.82406897 0.54572414 0.82234483 0.54406897 0.8222069 0.54096552 0.81944828 0.53855172 0.81641379 0.53855172 0.81462069 0.53910345
0 0.78151724 0.38689655 0.78289655 0.38213793 0.78517241 0.37931034 0.78848276 0.3762069 0.79262069 0.37565517 0.7957931 0.37717241 0.79662069 0.37855172 0.79586207 0.38137931 0.79475862 0.38413793 0.79427586 0.38606897 0.79331034 0.38786207 0.79110345 0.38855172 0.78986207 0.38958621 0.78806897 0.39241379 0.78531034 0.39358621 0.78296552 0.39255172 0.78110345 0.39062069 0.78082759 0.38848276
0 0.79006897 0.24351724 0.79062069 0.23903448 0.79172414 0.23558621 0.79324138 0.23351724 0.79668966 0.23234483 0.79951724 0.23282759 0.80275862 0.23468966 0.80358621 0.23675862 0.80186207 0.23993103 0.80165517 0.24296552 0.80055172 0.24648276 0.79937931 0.24889655 0.79648276 0.25158621 0.79544828 0.25296552 0.79468966 0.25482759 0.79365517 0.258 0.79206897 0.262 0.78965517 0.26751724 0.78806897 0.2722069 0.78758621 0.27655172 0.788 0.28096552 0.78862069 0.28255172 0.78717241 0.28455172 0.78544828 0.28710345 0.78344828 0.28868966 0.78062069 0.28944828 0.7797931 0.2877931 0.77993103 0.28434483 0.78041379 0.2802069 0.78151724 0.27496552 0.78193103 0.27262069 0.78296552 0.26634483 0.78613793 0.25958621 0.78806897 0.25503448 0.78944828 0.25027586 0.79 0.24641379
0 0.77910345 0.13510345 0.7822069 0.13496552 0.78751724 0.13351724 0.79248276 0.1317931 0.79972414 0.12958621 0.80786207 0.1262069 0.8137931 0.12386207 0.82675862 0.11903448 0.83310345 0.11613793 0.83765517 0.11475862 0.84613793 0.11303448 0.85372414 0.10834483 0.86062069 0.10475862 0.86351724 0.09903448 0.86482759 0.09531034 0.8637931 0.09413793 0.85910345 0.096 0.854 0.09841379 0.84731034 0.09993103 0.8417931 0.10165517 0.83944828 0.10344828 0.83758621 0.10627586 0.83462069 0.10931034 0.83186207 0.11110345 0.826 0.1142069 0.81896552 0.118 0.80896552 0.12110345 0.80117241 0.12427586 0.79296552 0.12634483 0.78924138 0.12793103 0.7842069 0.12917241 0.77896552 0.13103448 0.77806897 0.13310345 0.77813793 0.13489655
0 0.89931034 0.15889655 0.90448276 0.15689655 0.90958621 0.15475862 0.92068966 0.15082759 0.92841379 0.14793103 0.93972414 0.14337931 0.94862069 0.13951724 0.95468966 0.13689655 0.96082759 0.13386207 0.96703448 0.13124138 0.97344828 0.12917241 0.97841379 0.1262069 0.98117241 0.124 0.98337931 0.11910345 0.98358621 0.11627586 0.9822069 0.11413793 0.97896552 0.11517241 0.97386207 0.11703448 0.96951724 0.11931034 0.96524138 0.12186207 0.96365517 0.12310345 0.95903448 0.12813793 0.95517241 0.13103448 0.94565517 0.13510345 0.93558621 0.13958621 0.92255172 0.14496552 0.91537931 0.148 0.90737931 0.15103448 0.89986207 0.15358621 0.89537931 0.15517241 0.89317241 0.15641379 0.89434483 0.15924138 0.89655172 0.15986207
0 0.86972414 0.29406897 0.87255172 0.29448276 0.87517241 0.29455172 0.878 0.29462069 0.87917241 0.29268966 0.88110345 0.28903448 0.88310345 0.28634483 0.88544828 0.28455172 0.88896552 0.28303448 0.89151724 0.2837931 0.89344828 0.2862069 0.89648276 0.28586207 0.89924138 0.284 0.90365517 0.27993103 0.90496552 0.27627586 0.90531034 0.27324138 0.90344828 0.26896552 0.89993103 0.26862069 0.89737931 0.26937931 0.89558621 0.27234483 0.89358621 0.27413793 0.89068966 0.27641379 0.88744828 0.27882759 0.88427586 0.28062069 0.88137931 0.2822069 0.87848276 0.28427586 0.87655172 0.28572414 0.87413793 0.28806897 0.87172414 0.29055172 0.8697931 0.29103448 0.86744828 0.29172414 0.86744828 0.29331034 0.86841379 0.29413793
0 0.91110345 0.38103448 0.9142069 0.3817931 0.91765517 0.38186207 0.9202069 0.38041379 0.92358621 0.3782069 0.92613793 0.37710345 0.92993103 0.37744828 0.93172414 0.37855172 0.93317241 0.38062069 0.93462069 0.38124138 0.93806897 0.38075862 0.93958621 0.37772414 0.93958621 0.37496552 0.93703448 0.3722069 0.93365517 0.37082759 0.93151724 0.37110345 0.92896552 0.37227586 0.92572414 0.37358621 0.92248276 0.37434483 0.91986207 0.37517241 0.91558621 0.37593103 0.912 0.37724138 0.91034483 0.37848276 0.90986207 0.38
0 0.91296552 0.69234483 0.91572414 0.69151724 0.91758621 0.69048276 0.91675862 0.6877931 0.91696552 0.68634483 0.92006897 0.68586207 0.92593103 0.68744828 0.93241379 0.68993103 0.93586207 0.69234483 0.9397931 0.69517241 0.94213793 0.69793103 0.94496552 0.70131034 0.9457931 0.704 0.94682759 0.70537931 0.94848276 0.70717241 0.94903448 0.70896552 0.948 0.70917241 0.94510345 0.70751724 0.94310345 0.7062069 0.9402069 0.7057931 0.93793103 0.70565517 0.9357931 0.70565517 0.93324138 0.70482759 0.93103448 0.70303448 0.92896552 0.70131034 0.92593103 0.69917241 0.92331034 0.6982069 0.91944828 0.69724138 0.91655172 0.69634483 0.9137931 0.69489655 0.9122069 0.69351724
0 0.90593103 0.91765517 0.90834483 0.92268966 0.91262069 0.93206897 0.91537931 0.93896552 0.91786207 0.94551724 0.92248276 0.95255172 0.92648276 0.95986207 0.93144828 0.96710345 0.93675862 0.97482759 0.94165517 0.982 0.94427586 0.98703448 0.94634483 0.99234483 0.94993103 0.99751724 0.95227586 0.99917241 0.95675862 0.99931034 0.96027586 0.99903448 0.96027586 0.99724138 0.95689655 0.99124138 0.95427586 0.98613793 0.94924138 0.97986207 0.94517241 0.97489655 0.94075862 0.9717931 0.94055172 0.96993103 0.94158621 0.96813793 0.94075862 0.96551724 0.93737931 0.96413793 0.93524138 0.96358621 0.93303448 0.95993103 0.92951724 0.95524138 0.9257931 0.94751724 0.92158621 0.94006897 0.91737931 0.93027586 0.91544828 0.9237931 0.91351724 0.91917241 0.91034483 0.91462069 0.90848276 0.91337931 0.90613793 0.914 0.90537931 0.91558621
0 0.1477931 0.92282759 0.14744828 0.92737931 0.14634483 0.93241379 0.14544828 0.93662069 0.1442069 0.93924138 0.14110345 0.94117241 0.14055172 0.94434483 0.14034483 0.94758621 0.14062069 0.95137931 0.14124138 0.95448276 0.14117241 0.95655172 0.14013793 0.95806897 0.13993103 0.96096552 0.14165517 0.96234483 0.14606897 0.96193103 0.14924138 0.95931034 0.14993103 0.956 0.1502069 0.9522069 0.14986207 0.94882759 0.15013793 0.94489655 0.15 0.94027586 0.15055172 0.93503448 0.15137931 0.93075862 0.1522069 0.92641379 0.15337931 0.91862069 0.1537931 0.91462069 0.1537931 0.9102069 0.15331034 0.90641379 0.15062069 0.90489655 0.148 0.90593103 0.14689655 0.90806897 0.14682759 0.91289655 0.14744828 0.91855172
0 0.26703448 0.89903448 0.26944828 0.89510345 0.27137931 0.89096552 0.27317241 0.888 0.27531034 0.88675862 0.27765517 0.88682759 0.27862069 0.88848276 0.27703448 0.89089655 0.27544828 0.89393103 0.27413793 0.89696552 0.27255172 0.89944828 0.27013793 0.90206897 0.26744828 0.90613793 0.26455172 0.91117241 0.26186207 0.91689655 0.25917241 0.9222069 0.25606897 0.92696552 0.25351724 0.93103448 0.25055172 0.93682759 0.24813793 0.94344828 0.24565517 0.94993103 0.24303448 0.95862069 0.24075862 0.96406897 0.23924138 0.97310345 0.23834483 0.97731034 0.23717241 0.98034483 0.23441379 0.98027586 0.23268966 0.97896552 0.23324138 0.97462069 0.23386207 0.97124138 0.23337931 0.96758621 0.23241379 0.96434483 0.232 0.95896552 0.23310345 0.9557931 0.23572414 0.95158621 0.23903448 0.94744828 0.24468966 0.94048276 0.25013793 0.92848276 0.25475862 0.91986207 0.25868966 0.91337931 0.26186207 0.9082069 0.26482759 0.90289655 0.26634483 0.9002069
