# Supplementary material for: VanillaNet-YOLOv8 segment: detection of nano-iron oxide regulation on rice seedling growth vitality under salt stress
Source: Front Plant Sci. 2025 Sep 17;16:1631279. doi: 10.3389/fpls.2025.1631279 (PMC12484053; doi:10.3389/fpls.2025.1631279)
Supplement: Supplementary file 5 [file DataSheet5.zip › label/train/100120-2024-3-18-18-25-15.txt]

0 0.25973684 0.09309211 0.25888158 0.09572368 0.25848684 0.09769737 0.25809211 0.10144737 0.25868421 0.10361842 0.26039474 0.10026316 0.26085526 0.09690789 0.26131579 0.09401316
0 0.36710526 0.34328947 0.36927632 0.34 0.37164474 0.33789474 0.37375 0.33828947 0.37282895 0.34 0.37052632 0.34203947 0.36769737 0.34421053
0 0.92875 0.07203947 0.92815789 0.07447368 0.92842105 0.07644737 0.92973684 0.07552632 0.93 0.07401316 0.93282895 0.07453947 0.93394737 0.07368421 0.93046053 0.07177632
