# Supplementary material for: VanillaNet-YOLOv8 segment: detection of nano-iron oxide regulation on rice seedling growth vitality under salt stress
Source: Front Plant Sci. 2025 Sep 17;16:1631279. doi: 10.3389/fpls.2025.1631279 (PMC12484053; doi:10.3389/fpls.2025.1631279)
Supplement: Supplementary file 5 [file DataSheet5.zip › label/train/100120-2024-3-18-21-0-31.txt]

0 0.26305195 0.09642857 0.26207792 0.09902597 0.26194805 0.10136364 0.26136364 0.10441558 0.26214286 0.1062987 0.26461039 0.10474026 0.26461039 0.10103896 0.26461039 0.09922078 0.26428571 0.09766234
