# Supplementary material for: VanillaNet-YOLOv8 segment: detection of nano-iron oxide regulation on rice seedling growth vitality under salt stress
Source: Front Plant Sci. 2025 Sep 17;16:1631279. doi: 10.3389/fpls.2025.1631279 (PMC12484053; doi:10.3389/fpls.2025.1631279)
Supplement: Supplementary file 5 [file DataSheet5.zip › label/train/100120-2024-3-19-12-20-34.txt]

0 0.25782895 0.09480263 0.25703947 0.09986842 0.25644737 0.10388158 0.25684211 0.10730263 0.25855263 0.10447368 0.26059211 0.09914474 0.26098684 0.09789474 0.25953947 0.09447368
0 0.85697368 0.12868421 0.85848684 0.12585526 0.86046053 0.12460526 0.86236842 0.12526316 0.86078947 0.12907895 0.85815789 0.13013158 0.85592105 0.13052632 0.85532895 0.12875
0 0.37111842 0.33690789 0.36835526 0.34039474 0.36467105 0.34302632 0.36072368 0.34539474 0.36052632 0.34605263 0.36559211 0.34447368 0.36947368 0.34243421 0.37217105 0.34092105 0.37394737 0.33861842 0.37256579 0.33677632
0 0.85551299 0.84110593 0.85318121 0.83860759 0.8498501 0.83727515 0.84651899 0.83669221 0.84660227 0.83819121 0.84968354 0.83944037 0.85168221 0.84102265 0.8543471 0.84302132
