# Supplementary material for: VanillaNet-YOLOv8 segment: detection of nano-iron oxide regulation on rice seedling growth vitality under salt stress
Source: Front Plant Sci. 2025 Sep 17;16:1631279. doi: 10.3389/fpls.2025.1631279 (PMC12484053; doi:10.3389/fpls.2025.1631279)
Supplement: Supplementary file 5 [file DataSheet5.zip › label/train/100120-2024-3-19-17-25-36.txt]

0 0.37100377 0.33784727 0.36856066 0.34011587 0.36576853 0.34343152 0.36315091 0.34552562 0.3605333 0.34831774 0.3605333 0.34936479 0.3650705 0.34674717 0.36995672 0.342908 0.37135279 0.34151194 0.37362139 0.3406394 0.37292336 0.33906883
0 0.25721562 0.10292869 0.25764007 0.09910866 0.25806452 0.09528862 0.25976231 0.0959253 0.26039898 0.09974533 0.25955008 0.10505093 0.25785229 0.10759762 0.25657895 0.10632428
0 0.85865874 0.12775891 0.86120543 0.12478778 0.86396435 0.12308998 0.86523769 0.12330221 0.862691 0.12775891 0.85950764 0.13051783 0.85696095 0.1311545 0.85632428 0.12945671
