# Supplementary material for: VanillaNet-YOLOv8 segment: detection of nano-iron oxide regulation on rice seedling growth vitality under salt stress
Source: Front Plant Sci. 2025 Sep 17;16:1631279. doi: 10.3389/fpls.2025.1631279 (PMC12484053; doi:10.3389/fpls.2025.1631279)
Supplement: Supplementary file 5 [file DataSheet5.zip › label/train/100120-2024-3-19-19-58-58.txt]

0 0.25974026 0.10460357 0.25898226 0.11092021 0.26150892 0.11117287 0.26277225 0.10637223 0.26403558 0.10131891 0.26201425 0.09904492 0.25974026 0.10182425
0 0.37167113 0.33983526 0.36889181 0.34185659 0.36636515 0.34438324 0.36333316 0.34665723 0.3630805 0.34817323 0.36737581 0.3469099 0.37167113 0.34413058 0.37520845 0.34135126 0.37495578 0.33932993
0 0.85609552 0.12882279 0.85798073 0.12756598 0.86007541 0.1254713 0.86070381 0.12672811 0.85923754 0.1300796 0.85651445 0.13238375 0.85546711 0.13405949 0.85379137 0.13447842 0.85211563 0.13364055 0.85190616 0.13196481 0.85379137 0.13112694
