# Supplementary material for: VanillaNet-YOLOv8 segment: detection of nano-iron oxide regulation on rice seedling growth vitality under salt stress
Source: Front Plant Sci. 2025 Sep 17;16:1631279. doi: 10.3389/fpls.2025.1631279 (PMC12484053; doi:10.3389/fpls.2025.1631279)
Supplement: Supplementary file 5 [file DataSheet5.zip › label/train/100120-2024-3-19-2-8-7.txt]

0 0.25855263 0.09276316 0.25835526 0.09526316 0.25743421 0.09861842 0.25743421 0.10217105 0.25763158 0.10388158 0.25947368 0.10026316 0.26026316 0.09697368 0.26065789 0.09453947 0.26059211 0.09309211
0 0.84243421 0.64052632 0.83927632 0.64052632 0.83631579 0.64065789 0.83368421 0.64203947 0.83657895 0.64171053 0.83947368 0.64164474 0.84203947 0.64164474 0.84434211 0.64105263
