# Supplementary material for: VanillaNet-YOLOv8 segment: detection of nano-iron oxide regulation on rice seedling growth vitality under salt stress
Source: Front Plant Sci. 2025 Sep 17;16:1631279. doi: 10.3389/fpls.2025.1631279 (PMC12484053; doi:10.3389/fpls.2025.1631279)
Supplement: Supplementary file 5 [file DataSheet5.zip › label/train/100120-2024-3-19-22-31-53.txt]

0 0.25741787 0.09713882 0.25697633 0.1024373 0.25653479 0.10773578 0.25741787 0.1090604 0.25874249 0.1068527 0.25918403 0.10155422
0 0.36995104 0.33873929 0.36842105 0.34057528 0.36536108 0.34363525 0.3629131 0.34547124 0.36474908 0.34669523 0.36811506 0.34577723 0.37331701 0.34149327 0.37423501 0.33873929
0 0.85954712 0.12668299 0.8626071 0.12362301 0.86474908 0.12117503 0.86597307 0.12117503 0.86505508 0.125153 0.8629131 0.12821297 0.85985312 0.13127295 0.85648715 0.13127295 0.85556916 0.12943696
0 0.86643166 0.6106031 0.86904928 0.6106031 0.87114338 0.61077761 0.87114338 0.60885802 0.8673042 0.60781097 0.86538462 0.60641491 0.86346503 0.60641491 0.8629415 0.60798548 0.86311601 0.60973056
0 0.84688678 0.64096747 0.84357113 0.6416655 0.84042999 0.64218903 0.8362418 0.64306157 0.83467123 0.64201452 0.83693983 0.64096747 0.83973196 0.64009493 0.84496719 0.6393969 0.84653776 0.63869887
