# Supplementary material for: VanillaNet-YOLOv8 segment: detection of nano-iron oxide regulation on rice seedling growth vitality under salt stress
Source: Front Plant Sci. 2025 Sep 17;16:1631279. doi: 10.3389/fpls.2025.1631279 (PMC12484053; doi:10.3389/fpls.2025.1631279)
Supplement: Supplementary file 5 [file DataSheet5.zip › label/train/100120-2024-3-19-4-41-23.txt]

0 0.26233766 0.09662338 0.26266234 0.09876623 0.26058442 0.10207792 0.26149351 0.10402597 0.2611039 0.10681818 0.26207792 0.10928571 0.26318182 0.10538961 0.26383117 0.10279221 0.26409091 0.10077922 0.26428571 0.09837662 0.26402597 0.09694805
0 0.84694805 0.83194805 0.84551948 0.83116883 0.84298701 0.83162338 0.84305195 0.83253247 0.84597403 0.83363636 0.84727273 0.83435065 0.8487013 0.83422078 0.84818182 0.83246753
0 0.37506494 0.34123377 0.37538961 0.33837662 0.3725974 0.33785714 0.37168831 0.33941558 0.36987013 0.34188312 0.36577922 0.34467532 0.36662338 0.34538961 0.36928571 0.34461039 0.37188312 0.34311688 0.37272727 0.34136364 0.3737013 0.34051948
