# Supplementary material for: VanillaNet-YOLOv8 segment: detection of nano-iron oxide regulation on rice seedling growth vitality under salt stress
Source: Front Plant Sci. 2025 Sep 17;16:1631279. doi: 10.3389/fpls.2025.1631279 (PMC12484053; doi:10.3389/fpls.2025.1631279)
Supplement: Supplementary file 5 [file DataSheet5.zip › label/train/100120-2024-3-19-7-15-13.txt]

0 0.26250187 0.09702941 0.2625765 0.09979101 0.26227795 0.10225407 0.26145693 0.10553814 0.26212868 0.10800119 0.26451709 0.1048664 0.26459173 0.10247798 0.26503956 0.09949246 0.26451709 0.0974026
0 0.85569825 0.13021684 0.85158112 0.13216705 0.85114774 0.13606749 0.85454257 0.13534519 0.8560594 0.13187813
0 0.37357143 0.33837662 0.37103896 0.34032468 0.36922078 0.34266234 0.36603896 0.34564935 0.36519481 0.34616883 0.36857143 0.34493506 0.3712987 0.34337662 0.37331169 0.34227273 0.37512987 0.34188312 0.37675325 0.34084416 0.3761039 0.3387013
