# Supplementary material for: VanillaNet-YOLOv8 segment: detection of nano-iron oxide regulation on rice seedling growth vitality under salt stress
Source: Front Plant Sci. 2025 Sep 17;16:1631279. doi: 10.3389/fpls.2025.1631279 (PMC12484053; doi:10.3389/fpls.2025.1631279)
Supplement: Supplementary file 5 [file DataSheet5.zip › label/train/100120-2024-3-19-9-48-5.txt]

0 0.26194805 0.09902597 0.2612987 0.10227273 0.26032468 0.10493506 0.26038961 0.10883117 0.26136364 0.11155844 0.26285714 0.10948052 0.26363636 0.10694805 0.26512987 0.10376623 0.26487013 0.10142857 0.26448052 0.09935065 0.26357143 0.09779221
0 0.85753247 0.12896104 0.85525974 0.13012987 0.85422078 0.13181818 0.85188312 0.13155844 0.85227273 0.13337662 0.85474026 0.13435065 0.85551948 0.1324026 0.85772727 0.13090909
0 0.37184244 0.33773369 0.36898815 0.34201513 0.36506351 0.3447267 0.36413586 0.34643928 0.36756101 0.34643928 0.3704153 0.3447267 0.37262737 0.3412302 0.37648066 0.3417297 0.37812188 0.34115884 0.37705152 0.33866134 0.37476809 0.33716284
0 0.84746753 0.83318182 0.84519481 0.8312987 0.84396104 0.83123377 0.8424026 0.83207792 0.84285714 0.83331169 0.84525974 0.83409091 0.84668831 0.83512987 0.84844156 0.83545455 0.84896104 0.83402597
