# Supplementary material for: VanillaNet-YOLOv8 segment: detection of nano-iron oxide regulation on rice seedling growth vitality under salt stress
Source: Front Plant Sci. 2025 Sep 17;16:1631279. doi: 10.3389/fpls.2025.1631279 (PMC12484053; doi:10.3389/fpls.2025.1631279)
Supplement: Supplementary file 5 [file DataSheet5.zip › label/train/100120-2024-3-20-1-4-16.txt]

0 0.37441282 0.34217555 0.37118909 0.34332689 0.36819563 0.34585981 0.36405084 0.34724141 0.36266925 0.34562955 0.36566271 0.34378742 0.3698075 0.33987289 0.37280096 0.33803076 0.37533389 0.33826103
0 0.25997053 0.10753431 0.26204292 0.10454085 0.26204292 0.10177765 0.26112186 0.09993553 0.26365478 0.10016579 0.26411532 0.10315925 0.26365478 0.10776458 0.26365478 0.11121857 0.26043106 0.11213963
0 0.85215371 0.13158396 0.85520052 0.12853715 0.85862818 0.12549035 0.86072285 0.12396694 0.86224626 0.12472864 0.86186541 0.1273946 0.8595803 0.13158396 0.85691435 0.13424991 0.85443882 0.13558289 0.85291541 0.13501162
0 0.86167498 0.60802834 0.86548349 0.60802834 0.86891115 0.60898046 0.86986327 0.60898046 0.8685303 0.60631451 0.86567392 0.60536238 0.86262711 0.60498153 0.85977073 0.60383898 0.85786647 0.60517195 0.85824732 0.60764748
