# Supplementary material for: VanillaNet-YOLOv8 segment: detection of nano-iron oxide regulation on rice seedling growth vitality under salt stress
Source: Front Plant Sci. 2025 Sep 17;16:1631279. doi: 10.3389/fpls.2025.1631279 (PMC12484053; doi:10.3389/fpls.2025.1631279)
Supplement: Supplementary file 5 [file DataSheet5.zip › label/train/100120-2024-3-20-3-37-0.txt]

0 0.25659769 0.10196431 0.25753486 0.10008997 0.25809717 0.09859049 0.25809717 0.09577898 0.25903434 0.09596641 0.26090868 0.09746589 0.26015894 0.10102714 0.25959664 0.10440096 0.25997151 0.1062753 0.25847203 0.10739991 0.25659769 0.1062753
0 0.37186985 0.34225521 0.3699955 0.34188034 0.36849603 0.34244265 0.36605938 0.34450442 0.36362273 0.34356725 0.3639976 0.34188034 0.36793372 0.340006 0.37074524 0.33738192 0.37224471 0.33681961 0.37393162 0.33756935
0 0.85938671 0.12989204 0.86144849 0.12726796 0.86407257 0.12445644 0.86744639 0.12089519 0.868571 0.11864597 0.86594692 0.11977058 0.8620108 0.12351927 0.85957415 0.12651822 0.85620033 0.12895487 0.85488829 0.12989204 0.85695007 0.13026691
0 0.86763383 0.6102864 0.87044534 0.61122357 0.87344429 0.61159844 0.87438147 0.61009897 0.87138252 0.60934923 0.86763383 0.60766232 0.86594692 0.60653771 0.86369771 0.60653771 0.86276053 0.60859949 0.86426001 0.61066127
