# Supplementary material for: VanillaNet-YOLOv8 segment: detection of nano-iron oxide regulation on rice seedling growth vitality under salt stress
Source: Front Plant Sci. 2025 Sep 17;16:1631279. doi: 10.3389/fpls.2025.1631279 (PMC12484053; doi:10.3389/fpls.2025.1631279)
Supplement: Supplementary file 5 [file DataSheet5.zip › label/train/100120-2024-3-20-6-9-20.txt]

0 0.25945037 0.10928803 0.25945037 0.10696892 0.26046498 0.10435993 0.26162454 0.10276554 0.26176948 0.10015654 0.26263915 0.10102621 0.26394365 0.10218576 0.2637987 0.10595431 0.26263915 0.10856331 0.26205937 0.11102737
0 0.59398191 0.11508581 0.59499652 0.11334647 0.59731563 0.11320153 0.5968808 0.11175209 0.59470663 0.1114622 0.59195269 0.11305659 0.59050325 0.11566558
0 0.86386827 0.60818646 0.86778177 0.60920107 0.87039077 0.60949096 0.8695211 0.60775162 0.86560761 0.60630218 0.861984 0.6044179 0.86024467 0.60398307 0.85879522 0.60499768 0.85894017 0.6070269 0.86024467 0.60804151
0 0.85502667 0.13363868 0.8580705 0.1307398 0.86096939 0.1281308 0.86299861 0.12508697 0.8632885 0.1229128 0.86096939 0.12436224 0.85836039 0.12697124 0.85430195 0.12972519 0.85154801 0.13189935 0.85270756 0.13421846
