# Supplementary material for: VanillaNet-YOLOv8 segment: detection of nano-iron oxide regulation on rice seedling growth vitality under salt stress
Source: Front Plant Sci. 2025 Sep 17;16:1631279. doi: 10.3389/fpls.2025.1631279 (PMC12484053; doi:10.3389/fpls.2025.1631279)
Supplement: Supplementary file 5 [file DataSheet5.zip › label/train/100150-2024-3-18-16-10-52.txt]

0 0.74403635 0.0698599 0.74346838 0.06843998 0.74308974 0.06654676 0.74006058 0.06626278 0.73930329 0.068156 0.74110186 0.07052253 0.74337372 0.07099583
