# Supplementary material for: VanillaNet-YOLOv8 segment: detection of nano-iron oxide regulation on rice seedling growth vitality under salt stress
Source: Front Plant Sci. 2025 Sep 17;16:1631279. doi: 10.3389/fpls.2025.1631279 (PMC12484053; doi:10.3389/fpls.2025.1631279)
Supplement: Supplementary file 5 [file DataSheet5.zip › label/train/100150-2024-3-18-21-20-24.txt]

0 0.1255822 0.29463516 0.12730723 0.29877523 0.13041228 0.29567017 0.12937726 0.29084009 0.12661722 0.28946007
