# Supplementary material for: VanillaNet-YOLOv8 segment: detection of nano-iron oxide regulation on rice seedling growth vitality under salt stress
Source: Front Plant Sci. 2025 Sep 17;16:1631279. doi: 10.3389/fpls.2025.1631279 (PMC12484053; doi:10.3389/fpls.2025.1631279)
Supplement: Supplementary file 5 [file DataSheet5.zip › label/train/100150-2024-3-19-10-7-49.txt]

0 0.18115271 0.37921609 0.17744626 0.37967939 0.17582468 0.37875278 0.17397146 0.37898443 0.1732765 0.37736286 0.1767513 0.37574129 0.18022609 0.37504633 0.18231097 0.3766679
