# Supplementary material for: VanillaNet-YOLOv8 segment: detection of nano-iron oxide regulation on rice seedling growth vitality under salt stress
Source: Front Plant Sci. 2025 Sep 17;16:1631279. doi: 10.3389/fpls.2025.1631279 (PMC12484053; doi:10.3389/fpls.2025.1631279)
Supplement: Supplementary file 5 [file DataSheet5.zip › label/train/100150-2024-3-19-15-12-30.txt]

0 0.15483871 0.40457856 0.15671176 0.40395421 0.15900104 0.40228928 0.15858481 0.39979188 0.15671176 0.39833507 0.15379813 0.39979188 0.15067638 0.40062435 0.14859521 0.40187305 0.14817898 0.40291363 0.15046826 0.40312175 0.15234131 0.40312175
