# Supplementary material for: VanillaNet-YOLOv8 segment: detection of nano-iron oxide regulation on rice seedling growth vitality under salt stress
Source: Front Plant Sci. 2025 Sep 17;16:1631279. doi: 10.3389/fpls.2025.1631279 (PMC12484053; doi:10.3389/fpls.2025.1631279)
Supplement: Supplementary file 5 [file DataSheet5.zip › label/train/100150-2024-3-19-17-45-7.txt]

0 0.17857143 0.38000406 0.1818736 0.38000406 0.18339768 0.378734 0.18212762 0.3749238 0.1798415 0.37416176 0.17526925 0.37644788 0.17247511 0.37822597 0.17095103 0.37898801 0.17298313 0.37898801 0.17577728 0.37898801
