# Supplementary material for: VanillaNet-YOLOv8 segment: detection of nano-iron oxide regulation on rice seedling growth vitality under salt stress
Source: Front Plant Sci. 2025 Sep 17;16:1631279. doi: 10.3389/fpls.2025.1631279 (PMC12484053; doi:10.3389/fpls.2025.1631279)
Supplement: Supplementary file 5 [file DataSheet5.zip › label/train/100150-2024-3-19-2-27-41.txt]

0 0.17857143 0.37924202 0.18060354 0.37898801 0.18263564 0.37898801 0.18212762 0.37619386 0.1798415 0.37568584 0.17704735 0.37644788 0.17476123 0.378734 0.17552327 0.38051209
