# Supplementary material for: VanillaNet-YOLOv8 segment: detection of nano-iron oxide regulation on rice seedling growth vitality under salt stress
Source: Front Plant Sci. 2025 Sep 17;16:1631279. doi: 10.3389/fpls.2025.1631279 (PMC12484053; doi:10.3389/fpls.2025.1631279)
Supplement: Supplementary file 5 [file DataSheet5.zip › label/train/100150-2024-3-19-20-18-41.txt]

0 0.15841284 0.40345298 0.15508102 0.40496744 0.15296078 0.40405876 0.15144631 0.40315008 0.1478116 0.40375587 0.14538846 0.40436165 0.14660003 0.40193851 0.15114342 0.40012116 0.15538392 0.39921248 0.15750416 0.3983038
