# Supplementary material for: VanillaNet-YOLOv8 segment: detection of nano-iron oxide regulation on rice seedling growth vitality under salt stress
Source: Front Plant Sci. 2025 Sep 17;16:1631279. doi: 10.3389/fpls.2025.1631279 (PMC12484053; doi:10.3389/fpls.2025.1631279)
Supplement: Supplementary file 5 [file DataSheet5.zip › label/train/100150-2024-3-19-22-51-24.txt]

0 0.17857143 0.38150222 0.17531073 0.38131042 0.17300905 0.38131042 0.17013196 0.38226945 0.16840571 0.38284487 0.16744668 0.38169403 0.17013196 0.37977597 0.17396808 0.37881694 0.17722879 0.37843333 0.17914685 0.37689888 0.18048949 0.37593985 0.18240755 0.37728249 0.18279116 0.37920055 0.18106491 0.38111861
