# Supplementary material for: VanillaNet-YOLOv8 segment: detection of nano-iron oxide regulation on rice seedling growth vitality under salt stress
Source: Front Plant Sci. 2025 Sep 17;16:1631279. doi: 10.3389/fpls.2025.1631279 (PMC12484053; doi:10.3389/fpls.2025.1631279)
Supplement: Supplementary file 5 [file DataSheet5.zip › label/train/100150-2024-3-19-5-1-8.txt]

0 0.18298654 0.37943696 0.18023256 0.37943696 0.17778458 0.37851897 0.17656059 0.38004896 0.17411261 0.37943696 0.1747246 0.37729498 0.18053856 0.374847 0.18359853 0.375459
