# Supplementary material for: VanillaNet-YOLOv8 segment: detection of nano-iron oxide regulation on rice seedling growth vitality under salt stress
Source: Front Plant Sci. 2025 Sep 17;16:1631279. doi: 10.3389/fpls.2025.1631279 (PMC12484053; doi:10.3389/fpls.2025.1631279)
Supplement: Supplementary file 5 [file DataSheet5.zip › label/train/100150-2024-3-19-7-34-51.txt]

0 0.18138436 0.37898443 0.17837287 0.37898443 0.17698295 0.37828947 0.17512973 0.37967939 0.17304485 0.37898443 0.17466642 0.37736286 0.17790956 0.37504633 0.18138436 0.37527798 0.18323758 0.3766679
