# Supplementary material for: VanillaNet-YOLOv8 segment: detection of nano-iron oxide regulation on rice seedling growth vitality under salt stress
Source: Front Plant Sci. 2025 Sep 17;16:1631279. doi: 10.3389/fpls.2025.1631279 (PMC12484053; doi:10.3389/fpls.2025.1631279)
Supplement: Supplementary file 5 [file DataSheet5.zip › label/train/100150-2024-3-20-1-23-47.txt]

0 0.18166271 0.38164875 0.17764903 0.38199777 0.17363535 0.38182326 0.17154125 0.38129973 0.16874913 0.38147424 0.16857462 0.37972916 0.17119224 0.37868212 0.17538043 0.3783331 0.17799805 0.37728605 0.18113919 0.37571548 0.18270976 0.37571548 0.18375681 0.37763507
