# Supplementary material for: VanillaNet-YOLOv8 segment: detection of nano-iron oxide regulation on rice seedling growth vitality under salt stress
Source: Front Plant Sci. 2025 Sep 17;16:1631279. doi: 10.3389/fpls.2025.1631279 (PMC12484053; doi:10.3389/fpls.2025.1631279)
Supplement: Supplementary file 5 [file DataSheet5.zip › label/train/10030-2024-3-18-15-49-11.txt]

0 0.1702 0.14013333 0.17126667 0.13853333 0.17146667 0.13646667 0.17173333 0.13513333 0.17233333 0.13386667 0.17306667 0.133 0.17513333 0.13213333 0.1776 0.13166667 0.18086667 0.13153333 0.184 0.13133333 0.18493333 0.13026667 0.18326667 0.1286 0.1814 0.12753333 0.17933333 0.12693333 0.17686667 0.12673333 0.17406667 0.127 0.17266667 0.1274 0.1714 0.1284 0.1704 0.12986667 0.16973333 0.1316 0.16933333 0.13313333 0.16873333 0.13433333 0.16773333 0.13546667 0.16713333 0.13626667 0.16733333 0.13786667 0.16846667 0.13966667 0.1692 0.14
0 0.14786667 0.21273333 0.14753333 0.215 0.14733333 0.2176 0.14686667 0.2196 0.14606667 0.221 0.1456 0.2228 0.1456 0.2248 0.1466 0.22633333 0.1474 0.2276 0.14813333 0.23013333 0.1488 0.23326667 0.1496 0.2374 0.1504 0.2398 0.151 0.24233333 0.1518 0.24513333 0.1536 0.24786667 0.15906667 0.25066667 0.16186667 0.24853333 0.1612 0.24666667 0.15886667 0.24573333 0.1572 0.24453333 0.15606667 0.24306667 0.15466667 0.24046667 0.15366667 0.23746667 0.1528 0.23406667 0.152 0.23086667 0.15126667 0.22786667 0.15066667 0.22573333 0.15066667 0.22313333 0.1514 0.2194 0.1514 0.217 0.15106667 0.21326667 0.15006667 0.21193333 0.1494 0.21166667
0 0.15486667 0.443 0.15593333 0.44473333 0.15886667 0.44713333 0.1616 0.4482 0.16373333 0.4496 0.16813333 0.45 0.16853333 0.44633333 0.166 0.444 0.16453333 0.44393333 0.16306667 0.4446 0.16006667 0.44346667 0.15866667 0.44253333 0.1574 0.442 0.15586667 0.44166667 0.15473333 0.4422
0 0.1472 0.50706667 0.14766667 0.508 0.14966667 0.50966667 0.15206667 0.51033333 0.15453333 0.50993333 0.15526667 0.50846667 0.15446667 0.507 0.15246667 0.506 0.15 0.50526667 0.14813333 0.50506667 0.14713333 0.50586667
0 0.151 0.63333333 0.15293333 0.63306667 0.154 0.63313333 0.1544 0.63413333 0.15773333 0.63373333 0.15906667 0.63293333 0.15953333 0.6316 0.15853333 0.62933333 0.1572 0.6286 0.15533333 0.62886667 0.1538 0.62986667 0.1526 0.63086667 0.15073333 0.63166667 0.15 0.6328
0 0.17233333 0.76 0.17293333 0.76033333 0.1744 0.76073333 0.1756 0.76086667 0.176 0.7614 0.17606667 0.76266667 0.17693333 0.7634 0.1792 0.76273333 0.1808 0.7618 0.18133333 0.7602 0.18106667 0.75913333 0.1798 0.75846667 0.17793333 0.75846667 0.1764 0.75866667 0.17486667 0.75886667 0.17346667 0.75913333 0.17306667 0.75933333
0 0.25626667 0.77606667 0.25366667 0.77686667 0.25253333 0.7788 0.25186667 0.7812 0.2516 0.78346667 0.25166667 0.7862 0.25166667 0.78806667 0.25053333 0.7898 0.2506 0.79086667 0.25293333 0.79173333 0.25426667 0.79306667 0.2562 0.79466667 0.258 0.7956 0.25866667 0.79413333 0.2582 0.7924 0.25746667 0.79113333 0.25673333 0.78966667 0.25586667 0.788 0.25553333 0.7866 0.25526667 0.78493333 0.25593333 0.783 0.2574 0.7814 0.25806667 0.77986667 0.2584 0.7786 0.2578 0.77693333
0 0.31066667 0.885 0.31006667 0.88633333 0.30926667 0.88806667 0.30726667 0.8896 0.3044 0.89026667 0.3026 0.89106667 0.30413333 0.8928 0.30833333 0.8926 0.31126667 0.8918 0.31273333 0.89046667 0.31306667 0.8892 0.3136 0.8874 0.31313333 0.88526667 0.3124 0.8844
0 0.40893333 0.90786667 0.40846667 0.91013333 0.40813333 0.91246667 0.4074 0.9144 0.40553333 0.91633333 0.40266667 0.91813333 0.3992 0.92053333 0.39606667 0.92293333 0.3948 0.92413333 0.3974 0.9252 0.4006 0.9242 0.4038 0.92246667 0.4068 0.9206 0.4092 0.9192 0.41106667 0.9176 0.41193333 0.91586667 0.4122 0.91413333 0.4122 0.91213333 0.412 0.91033333 0.4116 0.9086 0.41073333 0.9072 0.4094 0.90726667
0 0.41373333 0.76086667 0.414 0.76253333 0.41513333 0.76453333 0.41613333 0.76693333 0.41646667 0.769 0.4182 0.7706 0.42173333 0.77226667 0.42406667 0.77266667 0.42486667 0.77186667 0.42453333 0.77006667 0.42326667 0.76826667 0.42193333 0.76713333 0.4206 0.76566667 0.41906667 0.7638 0.41813333 0.7618 0.41726667 0.75973333 0.41613333 0.7588 0.41493333 0.75873333 0.4138 0.7602
0 0.39686667 0.6338 0.3988 0.635 0.40053333 0.6364 0.4028 0.63786667 0.4052 0.63926667 0.40773333 0.64073333 0.40966667 0.64153333 0.4122 0.6422 0.4142 0.64226667 0.41466667 0.64113333 0.4134 0.6394 0.41246667 0.6386 0.41013333 0.63806667 0.40753333 0.6372 0.4052 0.6362 0.40346667 0.63533333 0.40166667 0.63433333 0.40013333 0.63353333 0.39833333 0.63273333 0.39693333 0.63253333
0 0.38093333 0.50646667 0.3824 0.50753333 0.385 0.50866667 0.3866 0.51026667 0.38766667 0.5124 0.39026667 0.51446667 0.39366667 0.515 0.39393333 0.5134 0.39253333 0.51146667 0.39106667 0.5096 0.38946667 0.50766667 0.38673333 0.50573333 0.38586667 0.50406667 0.38526667 0.503 0.38326667 0.5036 0.38206667 0.50486667 0.38106667 0.50546667
0 0.38486667 0.38006667 0.38873333 0.3788 0.39073333 0.3766 0.392 0.37373333 0.39153333 0.3706 0.38953333 0.36906667 0.387 0.36946667 0.38486667 0.37053333 0.38313333 0.3722 0.38213333 0.37426667 0.3818 0.37593333 0.38153333 0.378 0.38133333 0.38 0.37986667 0.383 0.3788 0.3856 0.37753333 0.38846667 0.37726667 0.391 0.37866667 0.39273333 0.38053333 0.39313333 0.38146667 0.39213333 0.38213333 0.3898 0.38253333 0.38826667 0.38293333 0.38593333 0.3836 0.38353333 0.38446667 0.38153333 0.3846 0.3808
0 0.57473333 0.1182 0.57173333 0.11926667 0.56906667 0.1208 0.5668 0.12226667 0.5652 0.12393333 0.5628 0.12606667 0.56133333 0.12813333 0.55933333 0.13066667 0.55786667 0.1332 0.5566 0.13713333 0.55553333 0.14086667 0.55313333 0.1428 0.55166667 0.14166667 0.55086667 0.13986667 0.5514 0.1372 0.55186667 0.1346 0.55266667 0.1322 0.5542 0.1292 0.55613333 0.12726667 0.5576 0.12553333 0.55933333 0.12266667 0.56053333 0.12 0.5624 0.11793333 0.565 0.11646667 0.56833333 0.11513333 0.57013333 0.11426667 0.57246667 0.11413333 0.57473333 0.1154 0.57546667 0.11706667
0 0.51106667 0.23406667 0.51106667 0.23653333 0.51113333 0.23973333 0.51146667 0.24346667 0.5116 0.2472 0.51186667 0.25046667 0.512 0.25326667 0.51213333 0.2558 0.51233333 0.2584 0.51233333 0.26233333 0.51213333 0.2654 0.51293333 0.269 0.5156 0.27106667 0.51626667 0.26933333 0.5168 0.26686667 0.51613333 0.2634 0.51546667 0.26033333 0.51533333 0.25806667 0.5154 0.25513333 0.5154 0.2522 0.5154 0.2484 0.51493333 0.2458 0.5144 0.24246667 0.514 0.24013333 0.51346667 0.23693333 0.51253333 0.2346 0.51206667 0.23346667
0 0.52253333 0.41313333 0.5232 0.41426667 0.5254 0.41613333 0.52753333 0.4168 0.53053333 0.41733333 0.5326 0.41833333 0.53406667 0.4198 0.5352 0.42153333 0.53746667 0.42246667 0.5392 0.42106667 0.53813333 0.419 0.53646667 0.41733333 0.53493333 0.416 0.53453333 0.41413333 0.53313333 0.41193333 0.53026667 0.411 0.5276 0.4114 0.52486667 0.412 0.52286667 0.41233333
0 0.5244 0.50546667 0.52806667 0.5056 0.52986667 0.50486667 0.5318 0.50393333 0.5336 0.5032 0.53573333 0.50226667 0.53746667 0.5012 0.5364 0.5 0.5346 0.49966667 0.53226667 0.49966667 0.5298 0.49993333 0.52826667 0.5004 0.52653333 0.50066667 0.52453333 0.50053333 0.5234 0.50053333 0.52286667 0.50133333 0.52346667 0.50206667 0.52373333 0.50346667 0.5236 0.50473333
0 0.52066667 0.8882 0.51986667 0.89086667 0.51953333 0.8936 0.51913333 0.89573333 0.51806667 0.89786667 0.51706667 0.89946667 0.51546667 0.9014 0.51513333 0.9026 0.51486667 0.90346667 0.51393333 0.9052 0.51293333 0.90733333 0.51253333 0.90926667 0.51306667 0.91073333 0.51573333 0.9092 0.51713333 0.9068 0.51926667 0.90306667 0.5204 0.8992 0.52173333 0.8964 0.52233333 0.89453333 0.5226 0.89193333 0.52286667 0.88993333 0.52326667 0.8884 0.52213333 0.8876
0 0.65846667 0.8818 0.6584 0.88346667 0.65826667 0.8858 0.658 0.88786667 0.65733333 0.8906 0.6568 0.8936 0.65626667 0.89613333 0.6556 0.8988 0.6552 0.9012 0.65446667 0.90466667 0.6538 0.90813333 0.6536 0.91086667 0.6538 0.9128 0.65573333 0.91293333 0.65673333 0.91053333 0.6574 0.90733333 0.6584 0.9036 0.6592 0.8998 0.65993333 0.8958 0.66033333 0.89233333 0.66066667 0.8896 0.661 0.8874 0.66153333 0.88566667 0.6618 0.88353333 0.6608 0.8824 0.6596 0.8816
0 0.62533333 0.78253333 0.6238 0.7844 0.6236 0.78673333 0.624 0.78933333 0.6252 0.79193333 0.62666667 0.79446667 0.62813333 0.79773333 0.62873333 0.80026667 0.6276 0.803 0.62666667 0.80533333 0.62573333 0.8088 0.62613333 0.81193333 0.6294 0.81273333 0.63186667 0.81186667 0.63406667 0.80893333 0.6354 0.80473333 0.6356 0.80173333 0.63373333 0.8 0.63166667 0.7978 0.63033333 0.79533333 0.62926667 0.79146667 0.62846667 0.78873333 0.62853333 0.7862 0.62906667 0.78433333 0.62813333 0.78333333 0.62686667 0.78253333
0 0.625 0.62706667 0.6244 0.63013333 0.62386667 0.63453333 0.6238 0.63833333 0.62373333 0.642 0.62346667 0.64626667 0.62286667 0.65006667 0.62186667 0.65433333 0.62066667 0.6634 0.6206 0.66693333 0.62306667 0.669 0.62626667 0.6684 0.62853333 0.6662 0.63 0.662 0.6302 0.6572 0.6296 0.65353333 0.62886667 0.64946667 0.62746667 0.6464 0.6272 0.64333333 0.6278 0.63786667 0.62873333 0.63286667 0.62953333 0.6296 0.62933333 0.62746667 0.62846667 0.62633333 0.6268 0.626
0 0.62586667 0.38286667 0.62633333 0.38413333 0.6294 0.3848 0.63213333 0.38486667 0.6348 0.385 0.6382 0.38526667 0.64173333 0.38606667 0.64473333 0.38726667 0.64726667 0.38826667 0.64906667 0.38953333 0.65106667 0.39026667 0.6512 0.3886 0.651 0.3872 0.65013333 0.38626667 0.64753333 0.3852 0.64546667 0.38413333 0.64306667 0.38306667 0.6406 0.38213333 0.63746667 0.3814 0.6348 0.38113333 0.63186667 0.38133333 0.62873333 0.38173333 0.62706667 0.38186667 0.62626667 0.3822
0 0.77513333 0.6462 0.77593333 0.6476 0.77966667 0.64846667 0.78386667 0.6488 0.7854 0.64933333 0.78566667 0.6512 0.78806667 0.6532 0.7926 0.65313333 0.79566667 0.65053333 0.79673333 0.647 0.79506667 0.6446 0.791 0.64493333 0.78786667 0.6462 0.78566667 0.64586667 0.78233333 0.6446 0.77913333 0.6442 0.7768 0.64453333 0.77526667 0.645
0 0.77106667 0.87993333 0.7722 0.88193333 0.77326667 0.88446667 0.77473333 0.88746667 0.77566667 0.89046667 0.77666667 0.8936 0.7782 0.8964 0.77926667 0.89653333 0.77966667 0.89393333 0.77926667 0.8914 0.7788 0.88926667 0.77813333 0.8866 0.7776 0.88506667 0.77646667 0.883 0.77466667 0.88066667 0.77346667 0.87953333 0.7722 0.8792
0 0.8942 0.868 0.89493333 0.87073333 0.89613333 0.874 0.8968 0.8776 0.89746667 0.88073333 0.89833333 0.88393333 0.89886667 0.88806667 0.89966667 0.89213333 0.90073333 0.8958 0.90173333 0.89993333 0.90313333 0.90426667 0.90613333 0.90686667 0.90833333 0.9056 0.90953333 0.9032 0.9092 0.90093333 0.90786667 0.89773333 0.90653333 0.89386667 0.90573333 0.89026667 0.90433333 0.88666667 0.90333333 0.8828 0.90146667 0.87926667 0.9008 0.87706667 0.9006 0.87446667 0.9 0.8714 0.89933333 0.8686 0.89813333 0.86653333 0.89533333 0.8658 0.89466667 0.8662 0.89426667 0.8672
0 0.90126667 0.7694 0.9024 0.77153333 0.9062 0.77346667 0.91013333 0.7746 0.91486667 0.77513333 0.92 0.775 0.92466667 0.77366667 0.926 0.7718 0.92446667 0.77133333 0.92173333 0.77133333 0.91846667 0.77133333 0.9146 0.7712 0.9116 0.771 0.90926667 0.7706 0.90693333 0.76953333 0.9054 0.7686 0.90306667 0.76713333 0.90213333 0.7668 0.90113333 0.76786667
0 0.91726667 0.66793333 0.91873333 0.66846667 0.92293333 0.66966667 0.92733333 0.67026667 0.93153333 0.6696 0.93933333 0.6678 0.94246667 0.667 0.94593333 0.66593333 0.95053333 0.6648 0.9546 0.66273333 0.9544 0.66173333 0.94933333 0.66153333 0.94546667 0.66153333 0.94233333 0.662 0.93906667 0.6634 0.93513333 0.66533333 0.93213333 0.66673333 0.92933333 0.66713333 0.92646667 0.66693333 0.92433333 0.66693333 0.92186667 0.66693333 0.91926667 0.66706667
0 0.77706667 0.52233333 0.77626667 0.52426667 0.77533333 0.5272 0.7744 0.529 0.77206667 0.52933333 0.7702 0.52973333 0.76866667 0.531 0.77066667 0.5324 0.772 0.53333333 0.77406667 0.53426667 0.776 0.53306667 0.77693333 0.53106667 0.7782 0.52826667 0.7786 0.52586667 0.77853333 0.52373333
0 0.8984 0.3964 0.9002 0.39786667 0.9054 0.3986 0.9094 0.3978 0.91473333 0.3958 0.91846667 0.3938 0.92246667 0.39126667 0.92706667 0.38926667 0.93206667 0.38693333 0.93573333 0.38486667 0.93693333 0.382 0.9368 0.37906667 0.93446667 0.37893333 0.93113333 0.38026667 0.92866667 0.3818 0.9254 0.38393333 0.92253333 0.38593333 0.9196 0.38773333 0.91586667 0.39006667 0.91206667 0.39206667 0.9082 0.39346667 0.9046 0.39413333 0.9022 0.39393333 0.90033333 0.39366667 0.89866667 0.39386667 0.89806667 0.39513333
0 0.94466667 0.24226667 0.9444 0.2434 0.94366667 0.2452 0.9426 0.247 0.94093333 0.24946667 0.93913333 0.2514 0.93746667 0.25333333 0.9354 0.25606667 0.93406667 0.2584 0.92893333 0.2648 0.92653333 0.2676 0.92326667 0.27033333 0.91953333 0.27346667 0.9156 0.27673333 0.9128 0.27953333 0.91233333 0.28173333 0.91553333 0.282 0.92066667 0.27906667 0.92386667 0.2766 0.9258 0.27493333 0.9284 0.2724 0.9306 0.26953333 0.93253333 0.2672 0.93513333 0.26433333 0.9374 0.26133333 0.9396 0.25806667 0.94153333 0.25486667 0.9432 0.2522 0.94626667 0.248 0.948 0.24413333 0.9488 0.2418 0.94713333 0.241 0.9458 0.24093333
0 0.79006667 0.1204 0.78706667 0.12146667 0.7852 0.123 0.78346667 0.12433333 0.78206667 0.12626667 0.77993333 0.12886667 0.77806667 0.13113333 0.77586667 0.1338 0.77386667 0.13606667 0.77133333 0.13893333 0.7688 0.141 0.76493333 0.14426667 0.7618 0.14693333 0.75933333 0.1488 0.7566 0.1512 0.7542 0.15413333 0.75533333 0.1558 0.75913333 0.15486667 0.76326667 0.15233333 0.76713333 0.14893333 0.76973333 0.146 0.7728 0.14313333 0.77593333 0.14126667 0.78093333 0.13866667 0.78586667 0.13453333 0.7884 0.1312 0.7908 0.12773333 0.79206667 0.12446667 0.7914 0.1212
0 0.88893333 0.16126667 0.89113333 0.15913333 0.89533333 0.15693333 0.89906667 0.15546667 0.90393333 0.15366667 0.90766667 0.15253333 0.91106667 0.15093333 0.91413333 0.14946667 0.91646667 0.14793333 0.91966667 0.14553333 0.922 0.14333333 0.92406667 0.14106667 0.92646667 0.1394 0.92813333 0.1392 0.92926667 0.1408 0.9296 0.1428 0.9286 0.14546667 0.92713333 0.14753333 0.9252 0.14926667 0.92206667 0.151 0.91933333 0.15166667 0.91566667 0.15313333 0.91253333 0.15446667 0.90846667 0.15653333 0.90606667 0.15713333 0.9036 0.1582 0.89906667 0.15986667 0.89566667 0.1612 0.89273333 0.16193333 0.88913333 0.162
