# Supplementary material for: VanillaNet-YOLOv8 segment: detection of nano-iron oxide regulation on rice seedling growth vitality under salt stress
Source: Front Plant Sci. 2025 Sep 17;16:1631279. doi: 10.3389/fpls.2025.1631279 (PMC12484053; doi:10.3389/fpls.2025.1631279)
Supplement: Supplementary file 5 [file DataSheet5.zip › label/train/10030-2024-3-18-18-23-22.txt]

0 0.168 0.1386 0.1676 0.13726667 0.16753333 0.13626667 0.1684 0.13506667 0.1692 0.134 0.17 0.13213333 0.17073333 0.1306 0.17106667 0.12946667 0.17206667 0.12866667 0.17633333 0.1274 0.1784 0.127 0.18126667 0.1276 0.18286667 0.12853333 0.18446667 0.12966667 0.1834 0.1306 0.18086667 0.13066667 0.17933333 0.13073333 0.1766 0.13133333 0.17473333 0.13213333 0.1728 0.133 0.17173333 0.13446667 0.17113333 0.13673333 0.17086667 0.1386 0.1706 0.14033333 0.16946667 0.14026667 0.16866667 0.13913333
0 0.1496 0.21086667 0.14853333 0.2128 0.1484 0.21513333 0.14873333 0.2168 0.14726667 0.21953333 0.14613333 0.221 0.14606667 0.22293333 0.14673333 0.22526667 0.14793333 0.22613333 0.1484 0.22886667 0.149 0.23166667 0.1494 0.23433333 0.14986667 0.2368 0.1504 0.24173333 0.1516 0.24566667 0.15293333 0.24786667 0.1564 0.2498 0.15966667 0.249 0.16113333 0.2458 0.16 0.24546667 0.15813333 0.24526667 0.15646667 0.243 0.15593333 0.24126667 0.15533333 0.2386 0.15473333 0.2352 0.1542 0.2318 0.1536 0.2272 0.1528 0.22213333 0.15253333 0.21733333 0.15253333 0.2134 0.15173333 0.21093333
0 0.15306667 0.44233333 0.154 0.44346667 0.15626667 0.445 0.15873333 0.4466 0.1614 0.44806667 0.16446667 0.449 0.16746667 0.44866667 0.1684 0.44753333 0.16686667 0.44666667 0.1644 0.44593333 0.1626 0.445 0.16033333 0.4438 0.15793333 0.44293333 0.15606667 0.44213333 0.1546 0.44066667 0.15446667 0.43973333 0.1534 0.43986667 0.15293333 0.44086667
0 0.1476 0.5062 0.1474 0.5076 0.14873333 0.50946667 0.15046667 0.51093333 0.1524 0.51186667 0.15486667 0.51193333 0.15433333 0.51066667 0.155 0.5102 0.1562 0.50893333 0.15506667 0.50713333 0.15286667 0.5058 0.15033333 0.50533333 0.14833333 0.50533333
0 0.1504 0.63193333 0.15153333 0.63086667 0.1536 0.62973333 0.15526667 0.6294 0.15686667 0.62933333 0.15873333 0.62993333 0.1596 0.63146667 0.15926667 0.63253333 0.1574 0.63326667 0.1564 0.6338 0.15506667 0.63493333 0.15386667 0.6352 0.1534 0.634 0.15313333 0.6326 0.15146667 0.63293333 0.15066667 0.63333333 0.1504 0.6328
0 0.17273333 0.7594 0.1738 0.7592 0.1758 0.75893333 0.17773333 0.75873333 0.18033333 0.75866667 0.18146667 0.759 0.18133333 0.76053333 0.18053333 0.7618 0.17973333 0.7632 0.17813333 0.76433333 0.177 0.7636 0.17693333 0.7624 0.17626667 0.76146667 0.1754 0.76126667 0.17386667 0.761 0.17306667 0.7606
0 0.30333333 0.89086667 0.30566667 0.89033333 0.3076 0.88966667 0.30886667 0.88893333 0.3096 0.88746667 0.31086667 0.8858 0.31226667 0.88506667 0.31373333 0.88593333 0.31386667 0.8878 0.31293333 0.8892 0.31213333 0.89093333 0.31073333 0.89253333 0.30746667 0.8928 0.30546667 0.89266667 0.30326667 0.89233333
0 0.2554 0.7944 0.25393333 0.79273333 0.25333333 0.7918 0.25266667 0.79153333 0.25093333 0.79113333 0.2504 0.79006667 0.25073333 0.7884 0.25113333 0.78706667 0.2516 0.7858 0.25186667 0.78433333 0.25186667 0.78313333 0.25193333 0.7816 0.2522 0.78053333 0.2532 0.77886667 0.2544 0.77713333 0.25506667 0.7764 0.25613333 0.7758 0.2576 0.77633333 0.2584 0.77746667 0.25853333 0.779 0.25733333 0.77993333 0.25646667 0.7808 0.256 0.78206667 0.255 0.784 0.25493333 0.78506667 0.25486667 0.787 0.25566667 0.78893333 0.25726667 0.791 0.25846667 0.79313333 0.25846667 0.7948 0.25673333 0.79566667
0 0.39333333 0.63193333 0.3948 0.63386667 0.3968 0.63533333 0.39926667 0.63713333 0.40266667 0.63873333 0.40506667 0.6402 0.40826667 0.64166667 0.41133333 0.64273333 0.4138 0.64246667 0.4142 0.64086667 0.4134 0.63953333 0.4122 0.63913333 0.40986667 0.63893333 0.40733333 0.6382 0.40526667 0.6368 0.40326667 0.63546667 0.4014 0.63433333 0.39886667 0.633 0.39666667 0.63186667 0.3948 0.63086667 0.39393333 0.63086667
0 0.38093333 0.50626667 0.38253333 0.50726667 0.38486667 0.5086 0.38706667 0.5104 0.38826667 0.51286667 0.39033333 0.51506667 0.39246667 0.51606667 0.39413333 0.51513333 0.39373333 0.51333333 0.39266667 0.51066667 0.39066667 0.5078 0.3882 0.50626667 0.38586667 0.50506667 0.3846 0.50426667 0.38293333 0.5042 0.3822 0.50453333 0.3814 0.5054
0 0.381 0.39326667 0.3826 0.39173333 0.384 0.38813333 0.38473333 0.38413333 0.38513333 0.3818 0.38626667 0.38046667 0.38966667 0.3788 0.393 0.37506667 0.39373333 0.37073333 0.39266667 0.3676 0.39013333 0.3666 0.38666667 0.36793333 0.38413333 0.3694 0.38333333 0.37213333 0.38233333 0.37413333 0.3822 0.37646667 0.38206667 0.37886667 0.38086667 0.38186667 0.37946667 0.385 0.37766667 0.3882 0.3768 0.39046667 0.37673333 0.3928 0.37886667 0.39353333
0 0.51248966 0.23093466 0.51174524 0.23291977 0.51149711 0.23581472 0.51174524 0.23945409 0.51240695 0.24375517 0.5127378 0.24722911 0.51265509 0.25144748 0.51232423 0.25583127 0.51199338 0.26211745 0.51224152 0.26790736 0.51447477 0.2700579 0.51662531 0.26898263 0.51703888 0.26674938 0.5172043 0.26385443 0.51728701 0.2598842 0.51736973 0.25492142 0.51703888 0.24995864 0.51687345 0.24474773 0.51579818 0.23937138 0.51480562 0.23507031 0.51406121 0.2318445
0 0.57377998 0.11265509 0.57171216 0.11191067 0.56799007 0.11232423 0.56600496 0.11331679 0.56410256 0.11588089 0.56269644 0.11852771 0.56145575 0.12067825 0.55963606 0.1235732 0.55814723 0.12597188 0.55616212 0.12878412 0.55442514 0.13167907 0.55334988 0.13465674 0.55235732 0.13804797 0.55194376 0.14052936 0.55194376 0.14226634 0.55417701 0.1426799 0.55533499 0.14052936 0.55624483 0.13846154 0.55773366 0.1356493 0.5592225 0.1325062 0.56054591 0.13010753 0.56203474 0.12746071 0.56426799 0.12440033 0.56617039 0.12216708 0.56873449 0.12018197 0.57088503 0.118445 0.57320099 0.11670802 0.57419355 0.11455749
0 0.62708064 0.38266494 0.63122035 0.38206123 0.63656749 0.38197499 0.64053471 0.38197499 0.6450194 0.38369987 0.64915912 0.385511 0.65114273 0.38775334 0.65226391 0.39008193 0.65226391 0.39180681 0.650884 0.39249677 0.64984907 0.3919793 0.64933161 0.39051315 0.64838292 0.38930574 0.64691677 0.38827081 0.64389823 0.38749461 0.64027598 0.3868909 0.63648124 0.38602846 0.63329021 0.38576973 0.6305304 0.38585597 0.62820181 0.38602846 0.62682191 0.385511 0.62699439 0.38352738
0 0.523674 0.41172919 0.52419146 0.41379905 0.52764122 0.41638637 0.5301423 0.41664511 0.53203967 0.41793877 0.53341958 0.42009487 0.53497197 0.42173351 0.538163 0.42216473 0.53902544 0.42009487 0.53781803 0.41828374 0.53583441 0.41638637 0.53566192 0.41500647 0.53531695 0.41345408 0.53436826 0.41190168 0.53255714 0.40983182 0.52971108 0.40965934 0.52781371 0.4101768 0.52565761 0.41060802 0.52410522 0.41086675
0 0.52410522 0.50357913 0.52652005 0.50383786 0.52962484 0.50383786 0.53238465 0.50349288 0.53652436 0.50340664 0.53902544 0.5025442 0.53885295 0.50116429 0.53661061 0.50064683 0.53454075 0.50056059 0.53247089 0.50056059 0.53048728 0.50073307 0.5279862 0.50099181 0.52531263 0.50116429 0.52436395 0.50142303
0 0.62595947 0.62647693 0.62518327 0.62846054 0.62501078 0.63173782 0.6246658 0.63648124 0.62440707 0.64122467 0.62397585 0.64484692 0.62388961 0.65062527 0.62319966 0.65554118 0.62225097 0.66002587 0.62216473 0.66356188 0.62242346 0.66701164 0.62345839 0.66959897 0.62639069 0.67054765 0.62932298 0.66804657 0.63061665 0.66382061 0.63122035 0.65985339 0.63096162 0.65528245 0.62966796 0.65105649 0.62854679 0.6479517 0.62785683 0.64415696 0.62811557 0.63975852 0.6283743 0.63656749 0.62889176 0.63294524 0.62984045 0.63001294 0.63009918 0.62811557 0.62863303 0.62699439 0.62708064 0.62613195
0 0.62535576 0.78231997 0.62449332 0.78447607 0.62414834 0.78775334 0.62509702 0.78999569 0.62682191 0.79258301 0.6291505 0.7956878 0.63061665 0.79896507 0.63044416 0.80198361 0.6291505 0.80551962 0.62785683 0.80793445 0.62639069 0.80974558 0.62656317 0.81086675 0.62966796 0.81250539 0.63285899 0.8131091 0.63656749 0.81224666 0.63717119 0.81052178 0.63786115 0.80733075 0.63820612 0.80413972 0.63665373 0.80112117 0.63406641 0.79896507 0.63199655 0.79646399 0.63070289 0.79361794 0.6297542 0.79103062 0.62906425 0.78852954 0.62871928 0.7861147 0.62846054 0.7839586 0.62733937 0.78214748 0.62587322 0.78154377
0 0.65795602 0.88115567 0.65786977 0.88288055 0.65778353 0.88598534 0.65717982 0.8894351 0.6567486 0.89279862 0.65605865 0.89685209 0.65485123 0.90073307 0.65390254 0.90495903 0.65338508 0.9097887 0.65347132 0.91315222 0.65528245 0.91366969 0.65761104 0.91151358 0.65855972 0.90866753 0.65916343 0.90539025 0.65976714 0.90237171 0.66028461 0.89805951 0.66088831 0.89305735 0.66123329 0.88891764 0.66149202 0.88555412 0.66123329 0.8829668 0.65950841 0.88132816
0 0.52186287 0.88624407 0.52048297 0.88779646 0.51927555 0.8902113 0.5185856 0.8923674 0.51772316 0.89598965 0.51694696 0.89883571 0.51496335 0.90245796 0.51358344 0.9047003 0.5119448 0.90771884 0.51125485 0.91073739 0.51203105 0.91142734 0.51427339 0.90944373 0.5164295 0.9068564 0.51789564 0.90452781 0.51953428 0.90081932 0.52100043 0.89711082 0.52186287 0.89409228 0.52238034 0.89219491 0.52263907 0.89003881 0.52255282 0.88762398
0 0.41305747 0.75714943 0.41305747 0.75944828 0.41333333 0.76266667 0.41498851 0.76652874 0.41627586 0.76891954 0.4171954 0.77057471 0.41912644 0.77195402 0.42271264 0.77287356 0.42418391 0.77241379 0.42418391 0.77002299 0.4228046 0.76754023 0.42105747 0.76588506 0.41912644 0.76432184 0.41793103 0.76229885 0.41737931 0.76036782 0.41673563 0.75816092 0.41581609 0.75650575 0.41416092 0.75622989
0 0.79389039 0.11859838 0.79002695 0.11814915 0.78733154 0.12039533 0.78418688 0.12380952 0.78256963 0.12722372 0.77960467 0.13045822 0.77681941 0.13378257 0.77466307 0.1359389 0.77088949 0.13890386 0.7672956 0.14150943 0.76316262 0.14474394 0.75929919 0.14779874 0.75597484 0.15103324 0.75444744 0.15606469 0.7574124 0.15516622 0.762354 0.15283019 0.76460018 0.15049416 0.7672956 0.14788859 0.76999102 0.14501348 0.77322552 0.14231806 0.7754717 0.14043127 0.77996406 0.13836478 0.78382749 0.13575921 0.78885894 0.12991914 0.79146451 0.12731357 0.79308176 0.12497754 0.79380054 0.12219227
0 0.88805031 0.16037736 0.8916442 0.15831087 0.89811321 0.15579515 0.90395328 0.1539982 0.90862534 0.15265049 0.91284816 0.15112309 0.91581312 0.14977538 0.91859838 0.14851752 0.92102426 0.14672058 0.92389937 0.14438455 0.9262354 0.14186882 0.92938005 0.1393531 0.93234501 0.13773585 0.93360288 0.13719677 0.93468104 0.13845463 0.93530997 0.14007188 0.93495058 0.14204852 0.93351303 0.14438455 0.93081761 0.14699012 0.92893082 0.14806828 0.92515723 0.14986523 0.92174304 0.15013477 0.91931716 0.15121294 0.91608266 0.15309973 0.91221923 0.15534591 0.90772686 0.15642408 0.90467206 0.15768194 0.90071878 0.15947889 0.89712489 0.1606469 0.89290207 0.16163522 0.88894879 0.16163522
0 0.94591195 0.23692722 0.94483378 0.23899371 0.94357592 0.24186882 0.94052111 0.24654088 0.93701707 0.25148248 0.93504043 0.25444744 0.93216532 0.25813118 0.93018868 0.26190476 0.92740341 0.26639712 0.92425876 0.26990117 0.92057502 0.27322552 0.91491465 0.27708895 0.91248877 0.28014376 0.9146451 0.28238994 0.92039533 0.27960467 0.9245283 0.27574124 0.92830189 0.27088949 0.93171608 0.26630728 0.93513028 0.262354 0.93773585 0.25902965 0.94034142 0.25507637 0.94267745 0.25067385 0.94492363 0.24690027 0.94618149 0.24474394 0.94761905 0.24213836 0.94797844 0.23953279 0.94779874 0.23800539
0 0.77726984 0.5192381 0.77714286 0.52126984 0.77663492 0.52406349 0.7752381 0.52711111 0.77409524 0.52901587 0.77168254 0.52990476 0.77053968 0.53130159 0.77244444 0.53333333 0.77485714 0.53422222 0.77663492 0.5328254 0.77879365 0.52914286 0.77980952 0.52660317 0.78095238 0.52292063 0.78095238 0.51961905 0.78044444 0.51809524
0 0.77553333 0.64726667 0.77613333 0.64746667 0.77886667 0.6484 0.78266667 0.64886667 0.78586667 0.6492 0.7884 0.6492 0.7888 0.6502 0.79 0.65146667 0.79246667 0.65293333 0.79626667 0.6528 0.801 0.65006667 0.80126667 0.64713333 0.79866667 0.6444 0.79426667 0.64326667 0.79106667 0.6432 0.7902 0.64486667 0.78893333 0.64566667 0.7868 0.6452 0.78413333 0.64466667 0.7816 0.64426667 0.7786 0.64366667 0.777 0.64366667 0.77513333 0.64473333 0.77533333 0.6464
0 0.91952736 0.66915423 0.92313433 0.6699005 0.93047264 0.67052239 0.93656716 0.67014925 0.94266169 0.66940299 0.94776119 0.6681592 0.9528607 0.66716418 0.95621891 0.66616915 0.95572139 0.664801 0.95211443 0.66355721 0.95024876 0.6630597 0.94800995 0.66281095 0.94514925 0.66318408 0.94141791 0.66393035 0.93793532 0.66504975 0.9340796 0.66604478 0.92935323 0.66666667 0.92400498 0.66691542 0.91977612 0.66666667 0.91965174 0.66753731
0 0.90053333 0.39773333 0.90466667 0.398 0.9084 0.397 0.91246667 0.39546667 0.9152 0.39386667 0.9182 0.3922 0.92333333 0.39053333 0.92826667 0.38893333 0.93146667 0.38706667 0.9348 0.3848 0.9354 0.3828 0.9358 0.38033333 0.93506667 0.379 0.9334 0.37886667 0.93153333 0.3794 0.92926667 0.38026667 0.92666667 0.38126667 0.92393333 0.38266667 0.92173333 0.38413333 0.918 0.3864 0.9148 0.3884 0.91166667 0.39013333 0.90813333 0.39186667 0.90446667 0.39273333 0.90133333 0.393 0.89866667 0.3932 0.89753333 0.39426667 0.89893333 0.39653333
0 0.77186667 0.88026667 0.77226667 0.88173333 0.77346667 0.88453333 0.77493333 0.88753333 0.77653333 0.8914 0.7778 0.8946 0.77926667 0.89733333 0.7804 0.8988 0.782 0.8982 0.78126667 0.89573333 0.78046667 0.8932 0.78033333 0.89153333 0.78166667 0.88906667 0.7818 0.88526667 0.78066667 0.884 0.77893333 0.884 0.77773333 0.88406667 0.7762 0.88213333 0.77473333 0.88053333 0.77313333 0.88
0 0.89366667 0.86746667 0.89493333 0.86973333 0.89593333 0.87313333 0.89693333 0.8772 0.89773333 0.88173333 0.89873333 0.8852 0.8998 0.88953333 0.901 0.8936 0.90266667 0.8988 0.90486667 0.90393333 0.9076 0.90673333 0.9108 0.90726667 0.91226667 0.90573333 0.91226667 0.90266667 0.91173333 0.89933333 0.90993333 0.89513333 0.90806667 0.8918 0.9064 0.88893333 0.90486667 0.8858 0.9034 0.88253333 0.9018 0.87846667 0.90066667 0.8742 0.90013333 0.87073333 0.8996 0.8682 0.89833333 0.86666667 0.8958 0.86573333
0 0.41010968 0.90882213 0.40858369 0.91053887 0.40820219 0.9134001 0.4070577 0.91530758 0.40476872 0.91664282 0.40200286 0.91797806 0.39952313 0.91959943 0.39713877 0.92103004 0.39427754 0.92274678 0.39265618 0.92465427 0.39484979 0.92570339 0.39876013 0.92532189 0.40123987 0.92389127 0.4041011 0.92169766 0.40658083 0.91959943 0.40877444 0.91797806 0.41096805 0.91616595 0.41173104 0.91473534 0.41211254 0.91311397 0.41220792 0.91130186 0.41173104 0.91015737 0.41096805 0.90958512
0 0.90133333 0.76846667 0.9016 0.77033333 0.9034 0.77253333 0.90706667 0.77386667 0.9114 0.77453333 0.916 0.77473333 0.92066667 0.7742 0.92506667 0.77366667 0.92786667 0.77293333 0.9288 0.77173333 0.92746667 0.77086667 0.92326667 0.77093333 0.91973333 0.77153333 0.91633333 0.77173333 0.91233333 0.77106667 0.90806667 0.77013333 0.9064 0.76866667 0.90426667 0.767 0.90273333 0.7666 0.901 0.76713333 0.90126667 0.7678
