# Supplementary material for: VanillaNet-YOLOv8 segment: detection of nano-iron oxide regulation on rice seedling growth vitality under salt stress
Source: Front Plant Sci. 2025 Sep 17;16:1631279. doi: 10.3389/fpls.2025.1631279 (PMC12484053; doi:10.3389/fpls.2025.1631279)
Supplement: Supplementary file 5 [file DataSheet5.zip › label/train/10030-2024-3-18-20-58-23.txt]

0 0.1711505 0.14077164 0.17122002 0.13861661 0.17170664 0.13590546 0.17198471 0.1340285 0.17288843 0.13298575 0.175252 0.13215155 0.17817171 0.13138686 0.18171707 0.13124783 0.18421967 0.13096976 0.18491484 0.12937087 0.1826903 0.12763295 0.18032673 0.12693778 0.17719847 0.12652068 0.175252 0.12665971 0.17219326 0.12749392 0.17059437 0.12832812 0.16982968 0.12985749 0.16969065 0.13173445 0.169065 0.13409802 0.16885645 0.13534932 0.1664 0.13513333 0.16626667 0.136 0.16633333 0.138 0.16753333 0.13953333 0.16906667 0.14066667
0 0.15326667 0.20893333 0.15146667 0.21013333 0.15006667 0.21213333 0.14886667 0.2148 0.1476 0.21773333 0.14693333 0.21933333 0.14673333 0.22166667 0.14726667 0.22386667 0.14793333 0.22513333 0.1482 0.22673333 0.14853333 0.2292 0.14906667 0.2322 0.1494 0.23586667 0.14973333 0.2386 0.1502 0.24066667 0.15106667 0.24353333 0.15213333 0.24673333 0.15446667 0.24893333 0.15726667 0.24966667 0.1606 0.24786667 0.16106667 0.2462 0.16106667 0.2454 0.15993333 0.24533333 0.1582 0.2454 0.15773333 0.2442 0.1578 0.2426 0.15833333 0.24046667 0.15733333 0.23893333 0.15606667 0.23673333 0.15533333 0.23373333 0.15493333 0.23093333 0.1544 0.2278 0.15393333 0.22593333 0.15366667 0.22313333 0.15353333 0.219 0.1538 0.2164 0.15486667 0.21393333 0.15606667 0.21086667 0.1564 0.20906667 0.155 0.20853333
0 0.14966667 0.44166667 0.15066667 0.44206667 0.1516 0.44273333 0.1536 0.4438 0.15586667 0.4448 0.15833333 0.44573333 0.1594 0.44633333 0.16146667 0.44726667 0.16266667 0.44813333 0.16346667 0.44873333 0.16453333 0.44926667 0.16653333 0.449 0.16753333 0.4484 0.16753333 0.447 0.1664 0.44646667 0.16406667 0.4458 0.16313333 0.44506667 0.16026667 0.44353333 0.1572 0.44233333 0.15513333 0.44173333 0.15473333 0.44093333 0.1544 0.44006667 0.15353333 0.4396 0.15146667 0.44006667 0.1504 0.4404
0 0.14846667 0.5056 0.1476 0.50726667 0.14753333 0.5084 0.1478 0.50966667 0.1486 0.51153333 0.14986667 0.51253333 0.15233333 0.51326667 0.15453333 0.51313333 0.15433333 0.51206667 0.15406667 0.51113333 0.15406667 0.5106 0.15553333 0.5104 0.15633333 0.50973333 0.1562 0.50826667 0.15493333 0.50693333 0.1532 0.50606667 0.15153333 0.50573333 0.14966667 0.50553333 0.14926667 0.50546667
0 0.15026667 0.6324 0.15086667 0.6316 0.15193333 0.631 0.15293333 0.6304 0.1542 0.62973333 0.1548 0.6292 0.15573333 0.62873333 0.15673333 0.62873333 0.1574 0.62926667 0.15813333 0.62993333 0.15853333 0.63066667 0.15866667 0.63186667 0.15866667 0.63253333 0.15793333 0.63293333 0.15673333 0.63346667 0.15573333 0.6338 0.15473333 0.63413333 0.1534 0.63433333 0.15186667 0.63433333 0.15126667 0.63413333 0.151 0.63353333 0.15053333 0.63313333
0 0.17393333 0.76026667 0.1748 0.76033333 0.17573333 0.76066667 0.17626667 0.76166667 0.17633333 0.76286667 0.177 0.76453333 0.17966667 0.765 0.1806 0.76406667 0.18126667 0.76246667 0.18193333 0.76146667 0.18193333 0.7604 0.18146667 0.7594 0.18006667 0.75866667 0.17926667 0.7584 0.1778 0.75853333 0.17633333 0.75866667 0.175 0.75886667 0.17386667 0.75933333
0 0.2572 0.776 0.25566667 0.77633333 0.25446667 0.7778 0.2532 0.77986667 0.2518 0.7816 0.25126667 0.78373333 0.2514 0.78566667 0.25046667 0.78746667 0.24946667 0.78926667 0.24986667 0.79153333 0.25166667 0.79206667 0.25266667 0.79266667 0.25353333 0.79473333 0.25493333 0.79613333 0.2574 0.79493333 0.25693333 0.79273333 0.25546667 0.7908 0.25533333 0.789 0.256 0.7864 0.2566 0.78293333 0.2572 0.78093333 0.25946667 0.77966667 0.25886667 0.7782 0.258 0.7764
0 0.31366667 0.885 0.31126667 0.88413333 0.31013333 0.88486667 0.31 0.8864 0.30986667 0.8874 0.30826667 0.88886667 0.30526667 0.88986667 0.3028 0.89053333 0.30173333 0.89166667 0.30433333 0.89286667 0.307 0.89286667 0.3098 0.89233333 0.31206667 0.89146667 0.313 0.89066667 0.31373333 0.88906667 0.31386667 0.88686667
0 0.4094 0.90826667 0.40873333 0.90913333 0.4084 0.91126667 0.4082 0.91246667 0.4074 0.914 0.406 0.9152 0.40366667 0.9164 0.40133333 0.9176 0.39873333 0.91906667 0.39626667 0.9204 0.39446667 0.92146667 0.39213333 0.92293333 0.39106667 0.92446667 0.39193333 0.92493333 0.3946 0.92506667 0.39666667 0.92426667 0.39893333 0.92313333 0.40086667 0.9218 0.4086 0.9176 0.41086667 0.91693333 0.4122 0.9156 0.4126 0.9138 0.4128 0.91193333 0.4128 0.9098 0.412 0.90873333 0.4114 0.90826667
0 0.41566667 0.7576 0.41506667 0.75826667 0.4146 0.76033333 0.415 0.7622 0.41533333 0.764 0.41566667 0.76573333 0.416 0.76813333 0.41653333 0.77046667 0.41773333 0.77193333 0.42093333 0.77293333 0.42266667 0.77306667 0.42426667 0.77233333 0.42473333 0.77066667 0.4244 0.7688 0.42326667 0.7674 0.4202 0.7644 0.4192 0.763 0.4186 0.76153333 0.41746667 0.75873333 0.41626667 0.75706667
0 0.39186667 0.62153333 0.39133333 0.62326667 0.3908 0.62646667 0.391 0.62926667 0.3914 0.63073333 0.39206667 0.6326 0.39333333 0.63446667 0.39586667 0.63646667 0.3986 0.638 0.4012 0.63946667 0.40386667 0.64086667 0.40693333 0.64233333 0.40993333 0.64313333 0.4124 0.64313333 0.41373333 0.64186667 0.4134 0.64006667 0.41093333 0.63893333 0.40846667 0.6388 0.40646667 0.63853333 0.4044 0.63766667 0.4028 0.63673333 0.40093333 0.63526667 0.39833333 0.63326667 0.396 0.63173333 0.39453333 0.6304 0.3936 0.6292 0.3934 0.62773333 0.3934 0.625 0.3934 0.62273333 0.39286667 0.62153333
0 0.38046667 0.506 0.38146667 0.50713333 0.38286667 0.50786667 0.38413333 0.50853333 0.38533333 0.50966667 0.38593333 0.51153333 0.38726667 0.51353333 0.38926667 0.51526667 0.39186667 0.51566667 0.39306667 0.51473333 0.39346667 0.5128 0.39266667 0.51086667 0.39153333 0.5098 0.3904 0.5088 0.3896 0.50773333 0.38793333 0.5064 0.38686667 0.50553333 0.38566667 0.505 0.38453333 0.50466667 0.38326667 0.50466667 0.38226667 0.50493333 0.3816 0.5054
0 0.37666667 0.39206667 0.37753333 0.39246667 0.3794 0.39326667 0.38066667 0.39366667 0.38213333 0.3934 0.38246667 0.3922 0.38306667 0.38993333 0.3834 0.38833333 0.38393333 0.38613333 0.38466667 0.3838 0.38566667 0.38226667 0.38653333 0.3812 0.38713333 0.38026667 0.38866667 0.37906667 0.3912 0.3768 0.3938 0.3732 0.39433333 0.37286667 0.39446667 0.37126667 0.39406667 0.369 0.39286667 0.36733333 0.3914 0.36666667 0.38986667 0.36633333 0.38866667 0.36706667 0.38653333 0.36806667 0.3848 0.36926667 0.38386667 0.37093333 0.38313333 0.37266667 0.38266667 0.37426667 0.38273333 0.37573333 0.38306667 0.3768 0.382 0.37986667 0.38086667 0.38193333 0.37966667 0.38446667 0.37886667 0.38673333 0.37786667 0.38906667 0.37686667 0.3908
0 0.5728 0.11 0.57113333 0.10913333 0.56946667 0.10906667 0.5676 0.11 0.56673333 0.1116 0.56513333 0.11473333 0.56413333 0.11706667 0.5628 0.12 0.5616 0.1226 0.5606 0.12446667 0.559 0.1262 0.55753333 0.12773333 0.556 0.12906667 0.55473333 0.13053333 0.5532 0.1326 0.5524 0.13433333 0.55146667 0.13706667 0.5512 0.1394 0.5516 0.14266667 0.5522 0.14346667 0.5538 0.14346667 0.55546667 0.14173333 0.557 0.13913333 0.5582 0.13646667 0.55906667 0.1342 0.5602 0.1308 0.56173333 0.12793333 0.56373333 0.12553333 0.56513333 0.12326667 0.56666667 0.12093333 0.5686 0.11846667 0.57133333 0.11613333 0.57413333 0.11406667 0.57493333 0.11266667 0.57466667 0.1102
0 0.51333333 0.22966667 0.51286667 0.2306 0.51266667 0.2328 0.51293333 0.23573333 0.51306667 0.23933333 0.51306667 0.24393333 0.51306667 0.24793333 0.51313333 0.25253333 0.5132 0.25726667 0.5132 0.2616 0.51306667 0.26666667 0.5138 0.2694 0.51553333 0.27006667 0.5166 0.26906667 0.5168 0.26713333 0.51693333 0.26486667 0.51693333 0.26226667 0.51693333 0.25893333 0.5172 0.2552 0.5174 0.25153333 0.5176 0.24833333 0.51753333 0.2454 0.51746667 0.24333333 0.51733333 0.24066667 0.51726667 0.23633333 0.5166 0.23386667 0.51573333 0.23213333 0.515 0.23133333 0.51446667 0.2306
0 0.52356858 0.41109632 0.52427874 0.41251664 0.52578784 0.41358189 0.5286285 0.41420328 0.53049268 0.41482468 0.53173546 0.41615624 0.53288948 0.41802042 0.53386596 0.42041722 0.53599645 0.42254771 0.53821571 0.42174878 0.53768309 0.41881935 0.53626276 0.41571238 0.53573014 0.41411451 0.53617399 0.41278296 0.53484243 0.41074123 0.53324456 0.40914336 0.53058145 0.40825566 0.52853972 0.40834443 0.52596538 0.40949845 0.52383489 0.41020861
0 0.52333333 0.50466667 0.52526667 0.50513333 0.528 0.50513333 0.5298 0.50466667 0.5318 0.50453333 0.53393333 0.505 0.53733333 0.5056 0.53993333 0.50533333 0.54073333 0.50366667 0.53926667 0.50226667 0.5364 0.5014 0.53373333 0.50106667 0.5318 0.50106667 0.52946667 0.50093333 0.52673333 0.50086667 0.52526667 0.50133333 0.52473333 0.5028 0.52453333 0.5036
0 0.62713333 0.62613333 0.62593333 0.62733333 0.62533333 0.62886667 0.625 0.6324 0.62466667 0.6356 0.62473333 0.63913333 0.62506667 0.6436 0.62566667 0.647 0.62573333 0.65073333 0.6254 0.65326667 0.6244 0.65393333 0.62406667 0.65593333 0.62373333 0.65893333 0.62353333 0.66273333 0.62366667 0.66626667 0.6242 0.66926667 0.62513333 0.67066667 0.62733333 0.671 0.62866667 0.67 0.63 0.66766667 0.63113333 0.66453333 0.63153333 0.66073333 0.6316 0.65846667 0.6316 0.65746667 0.63153333 0.65666667 0.63126667 0.656 0.63093333 0.655 0.63046667 0.65346667 0.62986667 0.65073333 0.62906667 0.64866667 0.62853333 0.64626667 0.62873333 0.64273333 0.62893333 0.63773333 0.62966667 0.633 0.6302 0.62893333 0.63006667 0.62726667 0.62913333 0.62653333 0.62813333 0.62606667
0 0.62526667 0.78173333 0.62453333 0.78326667 0.62433333 0.78513333 0.62473333 0.7882 0.62586667 0.79066667 0.62806667 0.79406667 0.62993333 0.79686667 0.6316 0.79973333 0.63146667 0.803 0.63046667 0.80493333 0.62986667 0.8074 0.6304 0.80966667 0.632 0.8122 0.63546667 0.8122 0.63773333 0.8106 0.63886667 0.80806667 0.63953333 0.80426667 0.63926667 0.8006 0.637 0.79853333 0.634 0.7966 0.63246667 0.7948 0.63073333 0.79133333 0.62966667 0.7878 0.6292 0.7854 0.62893333 0.78353333 0.6276 0.78206667 0.62633333 0.78153333
0 0.65766667 0.8832 0.65766667 0.8852 0.6576 0.88953333 0.6568 0.89373333 0.6562 0.8976 0.65606667 0.9008 0.65553333 0.90453333 0.655 0.90813333 0.65433333 0.91286667 0.65473333 0.91493333 0.65586667 0.91513333 0.657 0.91253333 0.65813333 0.9074 0.6598 0.8956 0.65973333 0.89273333 0.66 0.88913333 0.6608 0.88606667 0.6614 0.88373333 0.65973333 0.88193333 0.6588 0.88173333 0.6582 0.88253333
0 0.52105624 0.88717421 0.51975309 0.89074074 0.51872428 0.89437586 0.51721536 0.8984225 0.51550069 0.90150892 0.51351166 0.90466392 0.5122085 0.90740741 0.51104252 0.90932785 0.50994513 0.91145405 0.50960219 0.91467764 0.510631 0.91577503 0.51227709 0.91454047 0.51426612 0.9127572 0.51570645 0.91069959 0.51632373 0.90912209 0.51742112 0.90651578 0.51858711 0.90377229 0.51947874 0.9015775 0.52064472 0.89876543 0.52174211 0.89602195 0.52242798 0.89341564 0.52290809 0.89101509 0.52311385 0.88861454 0.52297668 0.88731139
0 0.77233333 0.88053333 0.77306667 0.88226667 0.7738 0.8844 0.7752 0.88746667 0.77693333 0.89153333 0.77826667 0.89473333 0.77993333 0.89913333 0.78073333 0.9004 0.7824 0.90126667 0.783 0.90033333 0.78253333 0.89826667 0.78186667 0.8958 0.78086667 0.8926 0.78006667 0.88966667 0.77906667 0.88686667 0.77806667 0.88473333 0.77733333 0.88326667 0.77613333 0.88166667 0.7746 0.88046667
0 0.8936 0.86766667 0.89473333 0.87053333 0.89626667 0.87513333 0.8974 0.88026667 0.89906667 0.8872 0.90073333 0.89173333 0.90246667 0.89653333 0.90373333 0.90193333 0.9054 0.9062 0.90786667 0.90993333 0.91013333 0.911 0.91293333 0.91126667 0.91466667 0.91026667 0.91506667 0.90846667 0.91533333 0.90606667 0.91493333 0.90293333 0.9136 0.9004 0.9122 0.8982 0.9114 0.89713333 0.90986667 0.89426667 0.9082 0.8896 0.90673333 0.88673333 0.90493333 0.884 0.90333333 0.88086667 0.90246667 0.87833333 0.90173333 0.87566667 0.9014 0.8736 0.9006 0.8704 0.8998 0.8676 0.8984 0.86653333 0.89713333 0.86593333 0.89593333 0.86606667 0.89446667 0.8664
0 0.90106667 0.76746667 0.90153333 0.76926667 0.9026 0.77173333 0.90533333 0.77373333 0.90953333 0.7748 0.9126 0.77566667 0.91626667 0.776 0.92066667 0.77586667 0.92533333 0.7756 0.9282 0.77546667 0.93026667 0.77473333 0.93213333 0.77406667 0.93226667 0.77273333 0.9308 0.77226667 0.92806667 0.77273333 0.92593333 0.77306667 0.92333333 0.77306667 0.9208 0.77293333 0.91746667 0.77246667 0.9142 0.77213333 0.91086667 0.77173333 0.9084 0.77093333 0.90646667 0.76973333 0.9056 0.7686 0.90426667 0.7672 0.9022 0.76646667
0 0.91733333 0.6682 0.92 0.6694 0.92433333 0.6708 0.929 0.67133333 0.9338 0.67133333 0.938 0.6708 0.94053333 0.6704 0.9436 0.6698 0.9462 0.66933333 0.95046667 0.669 0.95373333 0.66873333 0.9572 0.6682 0.95873333 0.66666667 0.9572 0.6658 0.95453333 0.6654 0.95193333 0.66506667 0.9486 0.66446667 0.94526667 0.6644 0.942 0.66466667 0.9398 0.66553333 0.9372 0.6666 0.93513333 0.66713333 0.93246667 0.66726667 0.92893333 0.66693333 0.92606667 0.6666 0.92346667 0.66646667 0.9212 0.66646667 0.91953333 0.66626667 0.918 0.66653333 0.917 0.6674
0 0.77496361 0.64672489 0.77627365 0.64759825 0.77933042 0.6485444 0.78413392 0.64919942 0.78951965 0.64919942 0.79163028 0.64941776 0.79213974 0.65080058 0.79250364 0.65298399 0.79526929 0.65458515 0.7996361 0.65371179 0.80254731 0.65174672 0.80363901 0.6496361 0.80123726 0.64788937 0.79825328 0.64657933 0.79665211 0.64403202 0.79556041 0.64133916 0.79439592 0.64032023 0.79170306 0.63951965 0.79126638 0.63988355 0.7911936 0.64235808 0.79199418 0.64505095 0.79126638 0.64636099 0.78653566 0.64636099 0.78209607 0.64548763 0.77882096 0.64505095 0.77729258 0.64497817 0.77532751 0.64534207
0 0.6254 0.38513333 0.62706667 0.38586667 0.63073333 0.38633333 0.63373333 0.38593333 0.63646667 0.386 0.64126667 0.3874 0.64453333 0.38866667 0.64693333 0.39053333 0.64926667 0.39266667 0.65126667 0.3938 0.65246667 0.3906 0.65186667 0.38793333 0.64993333 0.38633333 0.64673333 0.38493333 0.64306667 0.38373333 0.63946667 0.38266667 0.63593333 0.382 0.6328 0.38193333 0.6288 0.3818 0.62726667 0.38073333 0.62566667 0.3802 0.62373333 0.38106667 0.6244 0.3828
0 0.90066667 0.39826667 0.9034 0.3978 0.90646667 0.39673333 0.90926667 0.3946 0.9106 0.39266667 0.91426667 0.39133333 0.9198 0.3892 0.9246 0.38706667 0.92826667 0.3852 0.9348 0.38133333 0.936 0.37793333 0.93466667 0.37666667 0.93153333 0.37646667 0.92926667 0.3774 0.9268 0.37846667 0.92466667 0.37933333 0.9212 0.3808 0.9192 0.3822 0.917 0.3838 0.91406667 0.38526667 0.91113333 0.38673333 0.90793333 0.38826667 0.905 0.39 0.9026 0.3912 0.89993333 0.39193333 0.8976 0.3922 0.89686667 0.3938 0.89806667 0.39593333 0.89933333 0.39686667
0 0.94446667 0.23386667 0.9448 0.23553333 0.94413333 0.23853333 0.94293333 0.24093333 0.93913333 0.24786667 0.93773333 0.2498 0.93606667 0.2526 0.9342 0.2558 0.932 0.25973333 0.92973333 0.263 0.92713333 0.26693333 0.915 0.2764 0.91346667 0.278 0.9118 0.28073333 0.91366667 0.28166667 0.91686667 0.28113333 0.92026667 0.27926667 0.92266667 0.27686667 0.9242 0.27553333 0.92646667 0.2746 0.92773333 0.2728 0.92846667 0.2706 0.92973333 0.269 0.93253333 0.266 0.935 0.2626 0.93806667 0.25786667 0.9398 0.25493333 0.94133333 0.25153333 0.9432 0.2486 0.94726667 0.24266667 0.94946667 0.23973333 0.9502 0.23733333 0.94913333 0.235 0.9476 0.2336 0.9462 0.233 0.945 0.2328
0 0.79485883 0.11445428 0.79131901 0.11613991 0.78828487 0.11883692 0.78533502 0.12195533 0.78364939 0.12431521 0.7817952 0.12777075 0.77918247 0.13088917 0.77623262 0.13459756 0.77328276 0.13864307 0.7672145 0.14159292 0.76097767 0.14732406 0.75524652 0.15238095 0.75474083 0.15423515 0.75566793 0.1549094 0.75861778 0.15423515 0.7617362 0.15212811 0.76443321 0.14909397 0.76746734 0.1462284 0.77614834 0.13931732 0.78120523 0.13636747 0.78356511 0.13510324 0.78761062 0.13324905 0.79022335 0.13131058 0.79216182 0.12878213 0.79426886 0.12541087 0.79629161 0.12102823 0.79705015 0.11824694 0.79713443 0.11613991 0.7963759 0.11521281 0.79570164 0.11487568
0 0.77753333 0.5156 0.77573333 0.51666667 0.775 0.51953333 0.77513333 0.5228 0.7752 0.5248 0.7746 0.52726667 0.77393333 0.5284 0.77206667 0.5288 0.76993333 0.52986667 0.7696 0.53253333 0.77346667 0.53366667 0.77533333 0.53353333 0.777 0.5322 0.77826667 0.53046667 0.779 0.52833333 0.77933333 0.52653333 0.77973333 0.52386667 0.78033333 0.52113333 0.78033333 0.51873333 0.7796 0.51713333 0.77866667 0.51613333
0 0.88853333 0.1636 0.89153333 0.16253333 0.8952 0.16166667 0.89886667 0.1606 0.90746667 0.15713333 0.9108 0.1556 0.9144 0.15406667 0.91773333 0.1518 0.92113333 0.15006667 0.9238 0.1484 0.92593333 0.1482 0.9304 0.1476 0.93646667 0.14453333 0.9402 0.14126667 0.94173333 0.13753333 0.9404 0.13473333 0.93713333 0.135 0.93333333 0.13666667 0.93093333 0.139 0.92806667 0.14166667 0.92493333 0.14406667 0.9192 0.1472 0.91353333 0.1498 0.90886667 0.15153333 0.90506667 0.15293333 0.9002 0.15466667 0.89573333 0.15633333 0.89213333 0.15806667 0.88953333 0.16 0.8886 0.1616 0.8876 0.16386667
