# Supplementary material for: VanillaNet-YOLOv8 segment: detection of nano-iron oxide regulation on rice seedling growth vitality under salt stress
Source: Front Plant Sci. 2025 Sep 17;16:1631279. doi: 10.3389/fpls.2025.1631279 (PMC12484053; doi:10.3389/fpls.2025.1631279)
Supplement: Supplementary file 5 [file DataSheet5.zip › label/train/10030-2024-3-18-23-32-38.txt]

0 0.1677551 0.14068027 0.16734694 0.13877551 0.16734694 0.13578231 0.16884354 0.13319728 0.17006803 0.13034014 0.17156463 0.12829932 0.17469388 0.12761905 0.1785034 0.12761905 0.18108844 0.12843537 0.18231293 0.13006803 0.17931973 0.13142857 0.1755102 0.13170068 0.17197279 0.13292517 0.17102041 0.1355102 0.17047619 0.13768707 0.16911565 0.13945578
0 0.15293333 0.20713333 0.1524 0.20953333 0.1516 0.21453333 0.1502 0.2166 0.14946667 0.21846667 0.1492 0.221 0.15033333 0.2236 0.15113333 0.22986667 0.1514 0.23293333 0.152 0.2372 0.1514 0.23973333 0.151 0.2406 0.1516 0.24166667 0.15313333 0.2444 0.15426667 0.2468 0.15546667 0.2492 0.1574 0.25046667 0.15926667 0.25073333 0.1606 0.24893333 0.16106667 0.2462 0.16086667 0.2448 0.16046667 0.2448 0.1596 0.24506667 0.15846667 0.2452 0.15713333 0.2442 0.1564 0.24206667 0.156 0.2394 0.15566667 0.2358 0.1554 0.23246667 0.15506667 0.22806667 0.15406667 0.2226 0.1542 0.21973333 0.1552 0.2144 0.15713333 0.21206667 0.15806667 0.21013333 0.15733333 0.20866667 0.15446667 0.2078
0 0.14773333 0.43853333 0.14966667 0.4392 0.1522 0.4404 0.1544 0.4414 0.1578 0.4426 0.16046667 0.44373333 0.1624 0.4448 0.1634 0.4458 0.1634 0.44713333 0.16266667 0.44793333 0.16066667 0.44766667 0.1584 0.44673333 0.15526667 0.44546667 0.15206667 0.44386667 0.1494 0.44226667 0.14846667 0.44073333 0.14793333 0.43926667
0 0.15193333 0.5038 0.1532 0.5042 0.15473333 0.5046 0.15646667 0.50533333 0.15766667 0.50633333 0.15853333 0.50773333 0.1588 0.5096 0.15753333 0.51006667 0.1564 0.5098 0.155 0.5092 0.15386667 0.50853333 0.15253333 0.50766667 0.15153333 0.50666667 0.1512 0.5054 0.1512 0.50446667
0 0.1482 0.63166667 0.14926667 0.63146667 0.1502 0.63053333 0.1522 0.62893333 0.15366667 0.62786667 0.15553333 0.62706667 0.1574 0.62693333 0.1594 0.62746667 0.15993333 0.62853333 0.15993333 0.63 0.15926667 0.63113333 0.158 0.63173333 0.15613333 0.63213333 0.15433333 0.63226667 0.15206667 0.63226667 0.14946667 0.6326 0.14866667 0.63253333
0 0.3116 0.8854 0.3106 0.88726667 0.31053333 0.889 0.30986667 0.8904 0.30793333 0.89126667 0.30566667 0.89206667 0.30386667 0.89286667 0.304 0.89413333 0.30753333 0.8944 0.3114 0.89393333 0.31373333 0.89226667 0.31506667 0.88946667 0.3158 0.8862 0.31486667 0.8842 0.31313333 0.884
0 0.25666667 0.7754 0.25466667 0.7776 0.25233333 0.781 0.25193333 0.78313333 0.25146667 0.7862 0.25033333 0.78706667 0.25013333 0.78826667 0.25133333 0.78986667 0.25313333 0.7916 0.25346667 0.79426667 0.25486667 0.79526667 0.2566 0.79506667 0.25673333 0.79253333 0.2566 0.78846667 0.25606667 0.7854 0.25693333 0.78293333 0.2588 0.7796 0.25926667 0.7776 0.2594 0.77493333 0.2574 0.77473333
0 0.29393333 0.124 0.2922 0.12386667 0.29046667 0.12406667 0.2888 0.1244 0.287 0.12506667 0.2858 0.126 0.28533333 0.1276 0.2858 0.1296 0.28673333 0.13213333 0.28753333 0.13353333 0.28906667 0.1344 0.2898 0.1332 0.28953333 0.13073333 0.28906667 0.12806667 0.29013333 0.12646667 0.2922 0.1252
0 0.41018793 0.90761622 0.40969337 0.9098912 0.40830861 0.91394659 0.40682493 0.91543027 0.40257171 0.91740851 0.39930762 0.91909001 0.39634026 0.92077151 0.39297725 0.92294758 0.3909001 0.92453017 0.3909001 0.92551929 0.39248269 0.92601385 0.39406528 0.92601385 0.39703264 0.92492582 0.40029674 0.92294758 0.40435213 0.9206726 0.40702275 0.91909001 0.40969337 0.91770524 0.41177052 0.91691395 0.41335312 0.915727 0.41374876 0.91167161 0.41315529 0.90919881 0.41196835 0.90761622 0.41117705 0.90712166
0 0.41414441 0.75984174 0.4140455 0.7620178 0.41414441 0.76508408 0.4148368 0.7677547 0.41533136 0.7702275 0.41632047 0.77230465 0.41770524 0.77339268 0.42077151 0.7735905 0.42294758 0.77161227 0.4239367 0.76894164 0.42245302 0.76686449 0.41948566 0.76458952 0.41790307 0.76251236 0.41641939 0.76053412
0 0.38892186 0.6347181 0.39040554 0.63531157 0.39327399 0.63689416 0.39634026 0.63847676 0.40069238 0.63996044 0.40385757 0.64114738 0.40801187 0.64174085 0.4107814 0.64144411 0.41226508 0.64124629 0.41335312 0.64233432 0.41335312 0.64391691 0.41196835 0.64500495 0.40999011 0.64559842 0.40603363 0.64549951 0.40306627 0.64451039 0.39851632 0.64282888 0.39446093 0.64124629 0.39119683 0.63936696 0.39000989 0.63818002 0.38931751 0.63620178
0 0.38170129 0.50603363 0.38219585 0.50712166 0.38367953 0.50761622 0.38466864 0.50761622 0.38615232 0.50801187 0.38743818 0.50999011 0.38852621 0.51107814 0.39020772 0.51275964 0.39198813 0.51335312 0.39317507 0.51117705 0.39287834 0.50860534 0.39198813 0.50642928 0.38892186 0.50504451 0.38635015 0.50405539 0.3834817 0.50346192 0.38170129 0.50405539
0 0.38615232 0.37299703 0.38654797 0.37091988 0.38803165 0.36805143 0.38971316 0.36607319 0.39119683 0.36458952 0.39406528 0.36389713 0.39554896 0.36369931 0.39673591 0.36488625 0.39693373 0.36587537 0.39693373 0.36656775 0.39663699 0.36963403 0.39515331 0.371909 0.39386746 0.37299703 0.39218595 0.37398615 0.39080119 0.37537092 0.3892186 0.37833828 0.38793274 0.38219585 0.38615232 0.38555885 0.38456973 0.38803165 0.38338279 0.39000989 0.38219585 0.39139466 0.38051434 0.39208704 0.37833828 0.39149357 0.37804154 0.38971316 0.37804154 0.38803165 0.37942631 0.38585559 0.3810089 0.38358061 0.38278932 0.38120673 0.38397626 0.37912957 0.38506429 0.37715134 0.38575668 0.37576657 0.38605341 0.37408506
0 0.52542038 0.40613254 0.52492582 0.40791296 0.52551929 0.4098912 0.52789318 0.41097923 0.53026706 0.41196835 0.53194857 0.4132542 0.53244313 0.41503462 0.53313551 0.41721068 0.53392681 0.41928783 0.5355094 0.4214639 0.53728981 0.42156281 0.53907023 0.41978239 0.53907023 0.41721068 0.53669634 0.41503462 0.53600396 0.41295747 0.53600396 0.41097923 0.53491592 0.40890208 0.53283877 0.40712166 0.53095945 0.40593472 0.52789318 0.40553907
0 0.51711177 0.23086053 0.51711177 0.23382789 0.51760633 0.2388724 0.51750742 0.24342235 0.51740851 0.24767557 0.51681503 0.25519288 0.51661721 0.2578635 0.51612265 0.26102868 0.515727 0.2636004 0.51493571 0.26627102 0.51552918 0.26864491 0.51691395 0.27161227 0.5181998 0.27161227 0.5189911 0.27002967 0.51918892 0.26666667 0.51938675 0.26340257 0.51958457 0.25994065 0.52027695 0.25637982 0.52166172 0.25252226 0.52215628 0.24965381 0.52215628 0.24530168 0.52096934 0.240455 0.52007913 0.23521266 0.51938675 0.23155292 0.51869436 0.22917903 0.51750742 0.22967359
0 0.57221022 0.10352772 0.56933045 0.10511159 0.56774658 0.10712743 0.56558675 0.11115911 0.56299496 0.11763859 0.56112311 0.12167027 0.55881929 0.12541397 0.55665947 0.12829374 0.55478762 0.13131749 0.55349172 0.1337653 0.5511879 0.1388049 0.55089993 0.14226062 0.55089993 0.14514039 0.55320374 0.14398848 0.55406767 0.14067675 0.55608351 0.13606911 0.55838733 0.13131749 0.56169906 0.12699784 0.56486681 0.12339813 0.56702664 0.11965443 0.56918647 0.11634269 0.57134629 0.11274298 0.57321814 0.10914327 0.57350612 0.10568754
0 0.62826321 0.38187702 0.63020496 0.38209277 0.63225458 0.38166127 0.63495146 0.38144552 0.63915858 0.38122977 0.64174757 0.3815534 0.64455232 0.38274002 0.64789644 0.38457389 0.65016181 0.38619202 0.65221143 0.38781014 0.65285868 0.38867314 0.65177994 0.38964401 0.64962244 0.38888889 0.64724919 0.38759439 0.64390507 0.38608414 0.64066882 0.38511327 0.63667745 0.38489752 0.63268608 0.38468177 0.62901834 0.38446602 0.62837109 0.3832794
0 0.52610572 0.50097087 0.52772384 0.50118662 0.53193096 0.5012945 0.53549083 0.501726 0.53829558 0.50226537 0.5412082 0.50269687 0.54325782 0.503452 0.54444444 0.50463862 0.54358145 0.50571737 0.53926645 0.50625674 0.5377562 0.50668824 0.53613808 0.50593312 0.53419633 0.50517799 0.53311758 0.50496224 0.53257821 0.50625674 0.53214671 0.50690399 0.52944984 0.50593312 0.52750809 0.50550162 0.52524272 0.50507012 0.52448759 0.5030205 0.52535059 0.502589
0 0.63160734 0.62427184 0.62826321 0.62524272 0.62826321 0.62869471 0.62901834 0.63096009 0.63074434 0.63462783 0.63160734 0.6420712 0.63279396 0.64368932 0.63387271 0.64584682 0.63430421 0.64854369 0.63527508 0.65285868 0.63613808 0.65685005 0.6377562 0.66019417 0.63937433 0.66245955 0.64239482 0.66213592 0.64401294 0.65911543 0.64390507 0.65523193 0.64012945 0.64843581 0.63807983 0.64552319 0.6368932 0.64325782 0.63624595 0.64066882 0.63505933 0.63743258 0.63462783 0.63516721 0.63408846 0.63257821 0.63376483 0.62966559 0.63376483 0.62696872 0.63247033 0.62502697
0 0.62599784 0.77820928 0.62491909 0.78166127 0.62567422 0.78435814 0.62826321 0.78683927 0.63042071 0.78856526 0.63430421 0.79061489 0.63721683 0.79212513 0.6386192 0.79341963 0.63840345 0.79525351 0.63764833 0.79708738 0.63829558 0.799137 0.6407767 0.80064725 0.64455232 0.800863 0.64778857 0.79848975 0.64778857 0.796548 0.64746494 0.79471413 0.64757282 0.79385113 0.64865156 0.79234088 0.64778857 0.79083064 0.64627832 0.78932039 0.64412082 0.78921251 0.64023732 0.78953614 0.6364617 0.78856526 0.63376483 0.78673139 0.63096009 0.78425027 0.63009709 0.78220065 0.62869471 0.78058252 0.62793959 0.77918015 0.62718447 0.77864078
0 0.52135922 0.88532902 0.52081985 0.88694714 0.51995685 0.88867314 0.51952535 0.89158576 0.51920173 0.89331176 0.5180151 0.89590076 0.5167206 0.89946063 0.51574973 0.90075512 0.51510248 0.9021575 0.51391586 0.90399137 0.51326861 0.90539374 0.51262136 0.90701187 0.51175836 0.90927724 0.51078749 0.91132686 0.51014024 0.91262136 0.50949299 0.91402373 0.50895361 0.9162891 0.51111111 0.91531823 0.51391586 0.91089536 0.51499461 0.90787487 0.51682848 0.90528587 0.5175836 0.90291262 0.5188781 0.90064725 0.52006472 0.89859763 0.52135922 0.89665588 0.52222222 0.89439051 0.52330097 0.89223301 0.52394822 0.88975189 0.52416397 0.88759439 0.52351672 0.88619202
0 0.6583603 0.88209277 0.65771305 0.88360302 0.65738943 0.88619202 0.65717368 0.89050701 0.65674218 0.89266451 0.65652643 0.89482201 0.65587918 0.897411 0.65533981 0.90010787 0.65480043 0.90269687 0.65458468 0.90496224 0.65426106 0.90733549 0.65372168 0.91024811 0.65350593 0.91359223 0.65404531 0.91402373 0.65566343 0.91359223 0.65674218 0.91197411 0.65760518 0.90906149 0.65857605 0.90679612 0.65933118 0.90355987 0.66030205 0.89967638 0.6605178 0.89687163 0.66040992 0.89395901 0.6600863 0.89126214 0.66019417 0.88878101 0.66105717 0.88651564 0.66127292 0.88457389 0.66040992 0.8819849
0 0.77389428 0.88252427 0.77432578 0.88403452 0.77594391 0.88813376 0.77691478 0.89050701 0.77777778 0.89244876 0.77874865 0.89428263 0.7793959 0.89579288 0.7802589 0.8978425 0.7811219 0.89989213 0.78176915 0.90151025 0.78209277 0.903452 0.78295577 0.90366775 0.7832794 0.901726 0.78295577 0.89924488 0.78209277 0.89665588 0.7811219 0.89439051 0.7811219 0.89266451 0.78274002 0.89169364 0.78403452 0.88964401 0.78338727 0.88651564 0.78122977 0.88425027 0.78036677 0.8837109 0.77885653 0.88457389 0.77777778 0.88425027 0.77508091 0.88220065
0 0.89590076 0.86688242 0.89460626 0.86828479 0.89525351 0.87087379 0.896548 0.87346278 0.89848975 0.87777778 0.89892125 0.88090615 0.9004315 0.88608414 0.902589 0.88985976 0.90355987 0.89288026 0.90485437 0.89546926 0.90560949 0.89848975 0.90690399 0.90097087 0.90841424 0.90496224 0.91014024 0.90873786 0.91121899 0.91240561 0.91283711 0.91434736 0.91553398 0.91693635 0.91855448 0.91823085 0.91941748 0.91704423 0.91952535 0.91402373 0.9193096 0.90981661 0.91704423 0.90431499 0.91553398 0.90053937 0.91348436 0.897411 0.91175836 0.89492988 0.90938511 0.89244876 0.90765912 0.89007551 0.90604099 0.88748652 0.90474649 0.88468177 0.9038835 0.88133765 0.902589 0.87659115 0.90226537 0.87486516 0.90107875 0.87249191 0.89946063 0.86990291 0.89730313 0.86666667
0 0.9007623 0.76632017 0.9017325 0.76645877 0.9039501 0.76742897 0.90589051 0.76923077 0.90852391 0.77144837 0.91060291 0.77214137 0.91725572 0.77241857 0.92127512 0.77311157 0.92709633 0.77380457 0.93236313 0.77380457 0.93513514 0.77422037 0.93527374 0.77519058 0.93319473 0.77546778 0.93028413 0.77588358 0.92515593 0.77657658 0.92030492 0.77671518 0.91545392 0.77657658 0.91157311 0.77560638 0.90699931 0.77352737 0.9036729 0.77103257 0.9013167 0.76867637
0 0.91610063 0.66503145 0.91811321 0.66553459 0.92050314 0.66553459 0.9245283 0.66566038 0.92792453 0.66566038 0.93018868 0.66566038 0.93484277 0.66578616 0.93836478 0.66578616 0.94062893 0.66515723 0.94503145 0.66440252 0.94867925 0.66402516 0.9509434 0.66402516 0.95333333 0.66389937 0.95672956 0.66465409 0.96037736 0.66628931 0.96163522 0.66679245 0.96100629 0.66767296 0.95610063 0.66855346 0.95232704 0.66855346 0.94792453 0.66830189 0.9436478 0.66792453 0.94 0.66855346 0.93698113 0.66830189 0.93295597 0.66842767 0.92981132 0.66880503 0.92553459 0.6690566 0.92238994 0.66880503 0.92 0.66792453 0.91823899 0.66704403 0.91698113 0.66654088
0 0.7754717 0.64440252 0.77698113 0.64477987 0.77836478 0.64515723 0.78150943 0.64628931 0.78490566 0.64716981 0.78779874 0.64792453 0.79056604 0.64867925 0.79333333 0.64955975 0.79748428 0.65031447 0.80012579 0.65081761 0.8036478 0.65044025 0.80628931 0.6509434 0.80867925 0.65245283 0.80792453 0.65446541 0.80591195 0.65597484 0.80427673 0.65761006 0.80163522 0.65886792 0.79886792 0.65849057 0.79735849 0.65710692 0.79597484 0.65433962 0.79534591 0.65358491 0.79308176 0.65283019 0.7890566 0.65169811 0.78528302 0.65056604 0.78226415 0.64955975 0.77937107 0.64867925 0.77622642 0.64754717 0.77522013 0.64679245 0.77421384 0.64566038
0 0.7768 0.51266667 0.77606667 0.51366667 0.7758 0.5154 0.77593333 0.51726667 0.77586667 0.51913333 0.77586667 0.5212 0.77566667 0.52366667 0.77526667 0.525 0.7748 0.526 0.77426667 0.5266 0.7728 0.52666667 0.77186667 0.5272 0.77073333 0.52806667 0.77033333 0.5292 0.77073333 0.5304 0.77193333 0.53093333 0.77306667 0.53146667 0.77446667 0.5316 0.77526667 0.5316 0.7758 0.5316 0.77766667 0.53086667 0.77806667 0.53006667 0.7786 0.52806667 0.77906667 0.5268 0.77966667 0.52413333 0.78013333 0.52113333 0.7802 0.51873333 0.78 0.51686667 0.77973333 0.51533333 0.77873333 0.5134
0 0.89786223 0.39129058 0.8989707 0.39129058 0.9010293 0.38907363 0.90292953 0.38638163 0.90514648 0.38416469 0.90752177 0.38258116 0.9111639 0.38068092 0.9141726 0.37846397 0.91733967 0.37624703 0.92050673 0.37434679 0.92478226 0.3719715 0.92779097 0.37070467 0.9290578 0.37054632 0.93064133 0.3722882 0.92969121 0.37513856 0.92557403 0.37767221 0.92050673 0.37988915 0.92019002 0.38068092 0.91733967 0.3824228 0.91480602 0.38353127 0.91243072 0.3847981 0.91037213 0.38527316 0.90958036 0.38622328 0.90752177 0.38812352 0.90577989 0.39049881 0.90482977 0.3925574 0.90229612 0.39540776 0.89960412 0.39619952 0.89738717 0.39461599 0.89707047 0.39319082
0 0.94299287 0.22992874 0.94267617 0.23483769 0.94093428 0.2378464 0.93760887 0.2429137 0.93380839 0.24956453 0.93190816 0.25288994 0.93016627 0.25558195 0.92874109 0.25827395 0.9266825 0.26286619 0.92446556 0.26619161 0.92145685 0.26920032 0.91844814 0.27268409 0.91480602 0.27727633 0.91227237 0.28044339 0.91179731 0.28234363 0.91591449 0.28171021 0.92003167 0.27790974 0.92319873 0.27284244 0.92684086 0.26730008 0.93079968 0.26144101 0.93428345 0.25526524 0.93760887 0.25114806 0.94109264 0.24608076 0.94410135 0.24101346 0.94600158 0.23626287 0.94726841 0.23230404 0.94631829 0.22882027 0.94520982 0.22834521 0.94410135 0.22834521
0 0.94837688 0.13032462 0.94457641 0.13254157 0.9418844 0.13475851 0.93665875 0.13760887 0.93206651 0.13950911 0.92652415 0.14220111 0.92098179 0.14473476 0.91338084 0.14916865 0.91021378 0.15122724 0.90688836 0.15312747 0.90261283 0.15486936 0.898654 0.15597783 0.89437846 0.1567696 0.88946952 0.15787807 0.88788599 0.15882819 0.88788599 0.16057007 0.88946952 0.16104513 0.89168646 0.16104513 0.89833729 0.15977831 0.90229612 0.15819477 0.90720507 0.15581948 0.9111639 0.15376089 0.91464766 0.152019 0.92066508 0.149327 0.9263658 0.14711006 0.93365004 0.14441805 0.93935075 0.14235946 0.94457641 0.13950911 0.94853523 0.13665875 0.95043547 0.13444181 0.95122724 0.13285827 0.95011876 0.13079968
0 0.8 0.10720507 0.79746635 0.10863025 0.79509105 0.11132225 0.79239905 0.11575614 0.78970705 0.1189232 0.78764846 0.12224861 0.78543151 0.12525732 0.78273951 0.12810768 0.77941409 0.13016627 0.77656374 0.13222486 0.77450515 0.13444181 0.7722882 0.13697546 0.76706255 0.14125099 0.76326207 0.14378464 0.76025337 0.14631829 0.75645289 0.149327 0.75154394 0.15376089 0.75043547 0.15534442 0.75075218 0.15645289 0.75391924 0.15597783 0.75724466 0.15391924 0.76310372 0.15059382 0.76912114 0.14489311 0.77276326 0.14093428 0.77561362 0.13824228 0.77878068 0.13570863 0.78163104 0.13365004 0.78463975 0.13206651 0.7874901 0.13079968 0.7898654 0.1290578 0.79271576 0.12620744 0.79445764 0.1239905 0.79635788 0.12193191 0.79825812 0.11987332 0.80063341 0.11749802 0.80253365 0.11464766 0.80253365 0.1114806 0.80221694 0.10831354
