# Supplementary material for: VanillaNet-YOLOv8 segment: detection of nano-iron oxide regulation on rice seedling growth vitality under salt stress
Source: Front Plant Sci. 2025 Sep 17;16:1631279. doi: 10.3389/fpls.2025.1631279 (PMC12484053; doi:10.3389/fpls.2025.1631279)
Supplement: Supplementary file 5 [file DataSheet5.zip › label/train/10030-2024-3-19-12-18-46.txt]

0 0.1662 0.11293333 0.16666667 0.11393333 0.16766667 0.11593333 0.1684 0.11673333 0.1702 0.11686667 0.1706 0.1154 0.17106667 0.11373333 0.1716 0.11186667 0.17206667 0.11033333 0.17286667 0.1094 0.176 0.10826667 0.17886667 0.1078 0.18166667 0.1076 0.18246667 0.1066 0.181 0.105 0.17886667 0.10433333 0.176 0.10386667 0.17286667 0.10353333 0.1708 0.10366667 0.17013333 0.10453333 0.16926667 0.10633333 0.1686 0.108 0.16793333 0.10986667 0.16706667 0.11146667
0 0.16493333 0.18633333 0.16513333 0.18406667 0.1646 0.1812 0.1632 0.18026667 0.16073333 0.18093333 0.1594 0.18293333 0.159 0.1856 0.15886667 0.18846667 0.158 0.19233333 0.15726667 0.1972 0.157 0.20126667 0.1566 0.20473333 0.15613333 0.20886667 0.15533333 0.21366667 0.15466667 0.2174 0.15433333 0.2204 0.15453333 0.2236 0.15646667 0.22653333 0.1594 0.22826667 0.16033333 0.22626667 0.16026667 0.22373333 0.15966667 0.22026667 0.15973333 0.2168 0.16026667 0.21293333 0.16113333 0.20833333 0.1616 0.2052 0.16246667 0.20133333 0.16286667 0.19813333 0.1632 0.19493333 0.16353333 0.19166667 0.16413333 0.18813333
0 0.13266667 0.41386667 0.13453333 0.4154 0.1384 0.4176 0.14373333 0.4196 0.1478 0.4212 0.15193333 0.42266667 0.15513333 0.424 0.1552 0.4256 0.15646667 0.42746667 0.16106667 0.42806667 0.16433333 0.427 0.166 0.42586667 0.1658 0.42453333 0.16326667 0.42293333 0.16006667 0.42226667 0.15686667 0.42173333 0.15426667 0.4208 0.1516 0.4194 0.14873333 0.41786667 0.14666667 0.41613333 0.14413333 0.41453333 0.14133333 0.4132 0.1378 0.41246667 0.1354 0.41266667 0.133 0.41313333
0 0.15126667 0.47993333 0.15246667 0.48073333 0.15346667 0.48233333 0.15486667 0.48473333 0.15673333 0.4864 0.16 0.48533333 0.15926667 0.48346667 0.1582 0.48166667 0.15686667 0.48013333 0.1554 0.47926667 0.15373333 0.4786 0.15226667 0.47873333 0.15106667 0.47926667
0 0.13893333 0.6072 0.14126667 0.60646667 0.14486667 0.60526667 0.14666667 0.60426667 0.14946667 0.60326667 0.15206667 0.6028 0.15473333 0.6024 0.15713333 0.60226667 0.15873333 0.6034 0.15946667 0.60533333 0.1592 0.607 0.15826667 0.60766667 0.1566 0.60786667 0.15473333 0.60793333 0.1528 0.60786667 0.15053333 0.60786667 0.1486 0.60786667 0.14626667 0.60813333 0.14246667 0.6084 0.14 0.60846667 0.13866667 0.60806667
0 0.17453333 0.7346 0.17673333 0.7354 0.1776 0.73606667 0.17793333 0.7374 0.17726667 0.73853333 0.17793333 0.73966667 0.18153333 0.74006667 0.1834 0.73846667 0.18373333 0.73593333 0.1834 0.73406667 0.1824 0.7328 0.18046667 0.73213333 0.1786 0.73206667 0.1768 0.7322 0.176 0.73273333 0.17493333 0.7338
0 0.31386667 0.86306667 0.31433333 0.8606 0.31346667 0.85806667 0.3122 0.85766667 0.3096 0.85953333 0.3086 0.86266667 0.30826667 0.86486667 0.308 0.86593333 0.30626667 0.8668 0.30473333 0.8678 0.303 0.86806667 0.30053333 0.86813333 0.29846667 0.86826667 0.2974 0.86926667 0.2976 0.87113333 0.2994 0.87226667 0.30266667 0.8726 0.30533333 0.87206667 0.3076 0.87133333 0.31 0.86986667 0.31213333 0.86733333 0.31346667 0.86466667
0 0.40953333 0.8828 0.40933333 0.8846 0.40926667 0.88693333 0.40926667 0.88906667 0.40773333 0.8908 0.40493333 0.8926 0.40193333 0.89413333 0.39886667 0.8962 0.39693333 0.89713333 0.39506667 0.89786667 0.39286667 0.89893333 0.3906 0.90026667 0.3896 0.90086667 0.38766667 0.90206667 0.38593333 0.90413333 0.3862 0.90586667 0.3892 0.90546667 0.39133333 0.90426667 0.3946 0.90253333 0.39746667 0.901 0.4006 0.89953333 0.40326667 0.89786667 0.40666667 0.89573333 0.4094 0.894 0.41193333 0.8926 0.41313333 0.89126667 0.41373333 0.88913333 0.41386667 0.88606667 0.41346667 0.8842 0.41286667 0.88326667 0.41133333 0.88246667
0 0.40513333 0.7414 0.40633333 0.74406667 0.40706667 0.74793333 0.40806667 0.75113333 0.41026667 0.75253333 0.41373333 0.75253333 0.4162 0.75146667 0.4182 0.75 0.4208 0.7488 0.42166667 0.7466 0.42113333 0.74373333 0.41986667 0.742 0.41873333 0.74213333 0.41746667 0.74386667 0.4156 0.74613333 0.41393333 0.74646667 0.41173333 0.74473333 0.41066667 0.74333333 0.40873333 0.74146667 0.40726667 0.74046667 0.40586667 0.74053333
0 0.2858 0.6266 0.2878 0.6268 0.29166667 0.62753333 0.29433333 0.6278 0.29693333 0.6274 0.29906667 0.62613333 0.29946667 0.62406667 0.29813333 0.62253333 0.29706667 0.62306667 0.2952 0.62386667 0.2926 0.62433333 0.29073333 0.62426667 0.2882 0.62406667 0.28686667 0.6242 0.28493333 0.625
0 0.38646667 0.61326667 0.38686667 0.6148 0.3884 0.61726667 0.39013333 0.61966667 0.39266667 0.62113333 0.39613333 0.6224 0.39993333 0.62253333 0.4032 0.62253333 0.407 0.6224 0.40966667 0.6222 0.4134 0.62046667 0.41426667 0.61733333 0.4126 0.61626667 0.41 0.61693333 0.4074 0.6184 0.405 0.61926667 0.40126667 0.6186 0.39826667 0.61726667 0.39486667 0.6156 0.3924 0.61433333 0.38893333 0.613 0.3868 0.61266667
0 0.37946667 0.48113333 0.38326667 0.48306667 0.38613333 0.48486667 0.38826667 0.48613333 0.39146667 0.4874 0.3964 0.48806667 0.39966667 0.48753333 0.40026667 0.48593333 0.39966667 0.48346667 0.3978 0.48146667 0.39506667 0.48033333 0.39106667 0.47953333 0.3884 0.4792 0.38386667 0.47873333 0.38233333 0.4792 0.38073333 0.48013333
0 0.38013333 0.3698 0.38293333 0.36893333 0.38486667 0.36693333 0.38673333 0.36366667 0.3878 0.36086667 0.38913333 0.35786667 0.39066667 0.35413333 0.39253333 0.35106667 0.39513333 0.34833333 0.39846667 0.344 0.40033333 0.34013333 0.3996 0.33686667 0.3978 0.33466667 0.3954 0.335 0.39313333 0.3364 0.3908 0.33806667 0.38926667 0.34086667 0.38913333 0.34353333 0.38833333 0.3466 0.38726667 0.34953333 0.3856 0.35366667 0.3844 0.3568 0.38246667 0.3602 0.38066667 0.36266667 0.37906667 0.3636 0.37833333 0.36506667 0.37866667 0.3664 0.3782 0.36786667 0.3782 0.36973333 0.3794 0.3702
0 0.5154 0.24793333 0.51713333 0.2482 0.51886667 0.2462 0.51986667 0.24333333 0.52013333 0.23946667 0.52046667 0.2352 0.52126667 0.23146667 0.52246667 0.22853333 0.524 0.22566667 0.52486667 0.2222 0.5252 0.21873333 0.5252 0.21353333 0.52506667 0.2104 0.52446667 0.20706667 0.52333333 0.20406667 0.52226667 0.19993333 0.52093333 0.1974 0.51973333 0.19726667 0.51926667 0.19906667 0.5188 0.2014 0.51866667 0.20393333 0.51886667 0.20833333 0.5194 0.21233333 0.51966667 0.21693333 0.5194 0.22033333 0.5184 0.22473333 0.5178 0.22813333 0.517 0.23293333 0.51633333 0.23713333 0.51593333 0.24033333 0.51506667 0.24413333 0.51486667 0.24573333
0 0.29386667 0.0926 0.29006667 0.09246667 0.28746667 0.09293333 0.28593333 0.0944 0.2852 0.09566667 0.28473333 0.09793333 0.2842 0.0998 0.2838 0.10186667 0.284 0.10433333 0.2848 0.1078 0.28606667 0.1098 0.28746667 0.11086667 0.28906667 0.11073333 0.2894 0.10993333 0.28933333 0.10806667 0.28886667 0.10593333 0.28846667 0.10366667 0.28833333 0.1024 0.28846667 0.10093333 0.28993333 0.09933333 0.29153333 0.09753333 0.29266667 0.0958 0.29346667 0.09406667
0 0.5808 0.07886667 0.58326667 0.0758 0.58486667 0.07186667 0.58473333 0.06953333 0.583 0.0684 0.58066667 0.06893333 0.57906667 0.071 0.57733333 0.07373333 0.57613333 0.07706667 0.5748 0.08053333 0.57306667 0.0838 0.57153333 0.08573333 0.56893333 0.08926667 0.56753333 0.09093333 0.56533333 0.09406667 0.56306667 0.0974 0.56 0.10093333 0.5572 0.10466667 0.556 0.1058 0.55313333 0.10873333 0.55186667 0.1116 0.55173333 0.11413333 0.55126667 0.1164 0.55093333 0.11833333 0.55113333 0.11993333 0.55313333 0.11953333 0.55613333 0.1168 0.56013333 0.111 0.56126667 0.10926667 0.56406667 0.1054 0.56793333 0.10146667 0.57033333 0.09833333 0.5728 0.0944 0.5742 0.0904 0.57666667 0.08533333 0.5786 0.08213333
0 0.65213333 0.09506667 0.65206667 0.09746667 0.65106667 0.1006 0.64993333 0.10326667 0.6494 0.10533333 0.64886667 0.1076 0.64886667 0.11046667 0.6506 0.1116 0.65286667 0.112 0.654 0.11126667 0.65466667 0.10926667 0.65513333 0.10653333 0.65513333 0.10373333 0.6552 0.1014 0.65526667 0.09946667 0.6552 0.09773333 0.6548 0.09633333 0.654 0.09493333 0.65286667 0.09453333
0 0.75339547 0.12978251 0.7548158 0.13031514 0.75881047 0.12916112 0.76165113 0.12703063 0.76440302 0.12454505 0.77780737 0.11158455 0.78721704 0.10297381 0.79183311 0.09871283 0.79591656 0.09374168 0.80559254 0.08664004 0.81109632 0.07873946 0.81402574 0.07332446 0.81464714 0.06799822 0.81269419 0.06728806 0.81003107 0.06782068 0.80736795 0.06941855 0.80532623 0.07119396 0.80124279 0.07625388 0.79822459 0.08104749 0.79476254 0.08566356 0.7915668 0.08965823 0.78561917 0.09675988 0.7801154 0.10226365 0.77523302 0.10679095 0.77132712 0.110253 0.7677763 0.11362628 0.76466933 0.11646693 0.76165113 0.11913005 0.75907679 0.12143808 0.7563249 0.12383489 0.75454949 0.12552153 0.75312916 0.12729694 0.75224146 0.12845095
0 0.62641869 0.35956128 0.62765856 0.36118264 0.63013829 0.36223176 0.63557463 0.36127802 0.63834049 0.35956128 0.64139247 0.35822604 0.64434907 0.35822604 0.64854554 0.35898903 0.65360038 0.36070577 0.6587506 0.36146876 0.66275632 0.35851216 0.65999046 0.3568908 0.65531712 0.35431569 0.65255126 0.35355269 0.64845017 0.3527897 0.64558894 0.35269433 0.64320458 0.35364807 0.64005722 0.35536481 0.63843586 0.35641392 0.63557463 0.35698617 0.63223653 0.35679542 0.62947067 0.35641392 0.62651407 0.35631855 0.62422508 0.35736767 0.62393896 0.35917978 0.62508345 0.36003815
0 0.52131661 0.37628004 0.52298851 0.37857889 0.52518286 0.38234065 0.52737722 0.38516196 0.52967607 0.3892372 0.53124347 0.39278997 0.53343783 0.39613375 0.53814002 0.39801463 0.53897597 0.39561129 0.53803553 0.39247649 0.53605016 0.38996865 0.53437827 0.38725183 0.53312435 0.38432602 0.53218391 0.38108673 0.53051202 0.37805643 0.52852665 0.37596656 0.52654127 0.37460815 0.52319749 0.37450366 0.52131661 0.37450366
0 0.52549634 0.4816092 0.52904911 0.48140021 0.53197492 0.47972832 0.53396029 0.47868339 0.53814002 0.47857889 0.54294671 0.47910136 0.54723093 0.47899687 0.5492163 0.47732497 0.54973877 0.47513062 0.54817137 0.4737722 0.54576803 0.47272727 0.54294671 0.4723093 0.53960293 0.4723093 0.53719958 0.47262278 0.53469175 0.47408568 0.53291536 0.47513062 0.530721 0.4753396 0.52831766 0.47492163 0.52695925 0.4753396 0.5261233 0.47628004 0.5246604 0.47774295 0.523093 0.47899687 0.52298851 0.48077325
0 0.63970742 0.51933124 0.64169279 0.52068966 0.64440961 0.52194357 0.64806688 0.52246604 0.65088819 0.52351097 0.6539185 0.52507837 0.65715778 0.52789969 0.66081505 0.52988506 0.66227795 0.52842215 0.66144201 0.52601881 0.65882968 0.52340648 0.65590387 0.5215256 0.65308255 0.51985371 0.65088819 0.51859979 0.64733542 0.51724138 0.64451411 0.51703239 0.64231975 0.51724138 0.64033438 0.51828631
0 0.62748171 0.60135841 0.62863114 0.60449321 0.63040752 0.60867294 0.63207941 0.61327064 0.63322884 0.61745037 0.6354232 0.62121212 0.63740857 0.62351097 0.63908046 0.62654127 0.6400209 0.63103448 0.6414838 0.63563218 0.64315569 0.63803553 0.64723093 0.63949843 0.65047022 0.63782654 0.65151515 0.6354232 0.65120167 0.63301985 0.64952978 0.62936259 0.64733542 0.62570533 0.64493208 0.62340648 0.64263323 0.62048067 0.63970742 0.61671891 0.63761755 0.61306165 0.63594566 0.6092999 0.63500522 0.60637409 0.63375131 0.60219436 0.63281087 0.59895507 0.6308255 0.59822362 0.62998955 0.59822362 0.62936259 0.59937304
0 0.25506667 0.7534 0.25346667 0.75546667 0.25333333 0.7584 0.25346667 0.7614 0.25313333 0.7654 0.25193333 0.76906667 0.25006667 0.77026667 0.25033333 0.77273333 0.25166667 0.77366667 0.25273333 0.7758 0.25306667 0.77933333 0.25453333 0.78086667 0.25646667 0.77933333 0.25673333 0.7758 0.2568 0.77193333 0.25726667 0.7688 0.25793333 0.7652 0.2584 0.76133333 0.25906667 0.75793333 0.25966667 0.7554 0.25946667 0.75286667 0.25813333 0.75133333 0.2562 0.7512
0 0.52446886 0.86395604 0.52358974 0.86600733 0.52344322 0.87025641 0.52241758 0.87362637 0.5210989 0.8770696 0.5192674 0.88161172 0.51648352 0.88659341 0.51443223 0.88974359 0.51223443 0.89318681 0.50989011 0.89648352 0.50754579 0.8981685 0.50681319 0.89553114 0.50725275 0.89172161 0.50923077 0.88783883 0.51164835 0.88461538 0.51399267 0.88087912 0.5156044 0.87772894 0.51758242 0.87362637 0.51919414 0.86827839 0.52007326 0.86388278 0.52131868 0.86131868 0.52373626 0.8607326
0 0.65311355 0.89318681 0.65575092 0.89443223 0.6585348 0.89391941 0.65985348 0.89113553 0.66021978 0.88666667 0.65904762 0.88358974 0.65787546 0.87919414 0.65728938 0.87384615 0.65838828 0.87003663 0.65970696 0.86593407 0.66102564 0.86175824 0.66124542 0.85641026 0.65897436 0.85413919 0.65721612 0.85545788 0.65641026 0.8578022 0.65589744 0.86065934 0.6552381 0.86483516 0.65457875 0.86893773 0.65421245 0.87282051 0.65347985 0.8759707 0.65304029 0.88058608 0.65274725 0.88578755 0.65252747 0.88996337 0.65252747 0.89135531
0 0.62512821 0.75509158 0.62776557 0.75736264 0.63443223 0.75970696 0.64271062 0.7607326 0.64908425 0.7610989 0.65282051 0.76263736 0.65333333 0.76549451 0.65868132 0.76776557 0.6640293 0.76578755 0.66622711 0.76161172 0.66446886 0.75794872 0.66249084 0.75604396 0.6570696 0.75611722 0.65318681 0.75721612 0.65040293 0.75736264 0.64578755 0.75714286 0.64139194 0.75611722 0.63721612 0.75494505 0.63179487 0.75369963 0.62761905 0.75318681 0.62542125 0.75340659
0 0.77838428 0.48377001 0.77787482 0.48660844 0.77896652 0.48981077 0.77925764 0.49272198 0.77838428 0.49548763 0.77409025 0.49883552 0.77161572 0.50087336 0.77030568 0.50509461 0.77336245 0.50655022 0.77743814 0.5055313 0.77889374 0.50458515 0.77998544 0.50312955 0.78085881 0.5014556 0.78209607 0.49949054 0.78333333 0.49701601 0.78435226 0.49425036 0.78464338 0.49126638 0.78384279 0.48770015 0.78216885 0.48464338 0.78049491 0.48311499
0 0.77391701 0.62389421 0.77619699 0.62580939 0.78130415 0.62818057 0.7872321 0.63046056 0.79224806 0.63191974 0.79635203 0.63347013 0.80063839 0.63538532 0.80510716 0.6376653 0.80683995 0.64231646 0.80975832 0.64459644 0.81477428 0.64222526 0.81696306 0.63830369 0.81650707 0.63456452 0.8120383 0.63356133 0.80747834 0.63492932 0.80410397 0.63456452 0.7994528 0.63210214 0.79443684 0.62973096 0.79005928 0.62745098 0.78622891 0.6254446 0.78148655 0.62343821 0.77811218 0.62188782 0.77564979 0.62216142
0 0.7706 0.8562 0.7718 0.8586 0.7734 0.86213333 0.77526667 0.8656 0.7772 0.86926667 0.7784 0.87246667 0.77966667 0.876 0.7804 0.8788 0.78133333 0.88246667 0.7824 0.8848 0.7836 0.88813333 0.78506667 0.89073333 0.78806667 0.89073333 0.7882 0.88813333 0.78786667 0.88466667 0.7858 0.87993333 0.7838 0.87453333 0.7824 0.87093333 0.78073333 0.86626667 0.77873333 0.86186667 0.7766 0.85846667 0.7744 0.85546667 0.77233333 0.8548 0.77073333 0.85486667
0 0.89300412 0.84255144 0.89465021 0.84641975 0.89761317 0.85325103 0.90016461 0.85925926 0.90205761 0.86534979 0.9108642 0.87950617 0.91530864 0.8855144 0.91950617 0.89415638 0.92197531 0.90041152 0.92674897 0.9090535 0.93061728 0.91465021 0.93539095 0.91711934 0.93876543 0.91621399 0.93860082 0.91218107 0.93728395 0.90716049 0.93506173 0.90271605 0.93390947 0.90049383 0.92946502 0.89555556 0.92674897 0.89283951 0.92296296 0.8890535 0.91868313 0.8836214 0.9126749 0.87168724 0.90979424 0.8654321 0.9072428 0.85967078 0.90609053 0.85539095 0.90485597 0.85078189 0.9017284 0.84559671 0.89909465 0.84238683 0.89621399 0.84016461
0 0.90024691 0.74337449 0.90378601 0.74674897 0.9108642 0.7509465 0.9181893 0.75251029 0.92427984 0.75292181 0.93004115 0.75283951 0.93555556 0.75283951 0.94263374 0.75300412 0.95053498 0.75259259 0.95563786 0.75226337 0.95613169 0.75160494 0.95374486 0.74971193 0.94946502 0.74855967 0.94378601 0.74798354 0.93983539 0.7472428 0.93572016 0.74691358 0.93020576 0.74707819 0.92469136 0.7472428 0.91975309 0.7473251 0.91506173 0.74633745 0.91160494 0.74518519 0.9072428 0.74296296 0.90403292 0.7418107 0.90090535 0.74164609 0.89934156 0.74213992
0 0.91497942 0.64312757 0.92082305 0.64518519 0.92839506 0.64584362 0.93670782 0.6454321 0.941893 0.64534979 0.94757202 0.6472428 0.95390947 0.64995885 0.96032922 0.6509465 0.96246914 0.64872428 0.96016461 0.64534979 0.9562963 0.64329218 0.95053498 0.64255144 0.94353909 0.6418107 0.94 0.64139918 0.93489712 0.64123457 0.93020576 0.64123457 0.92650206 0.64115226 0.92255144 0.64082305 0.91851852 0.64074074 0.91646091 0.64098765
0 0.89698308 0.37071376 0.90139809 0.36821192 0.90272259 0.36453274 0.90360559 0.35908756 0.90448859 0.35408389 0.9053716 0.34996321 0.9084621 0.34760854 0.91317145 0.3451067 0.91699779 0.34319352 0.92347314 0.33818985 0.92580645 0.33498759 0.92522746 0.33242349 0.92241522 0.33052109 0.92067825 0.33085194 0.91637717 0.33291977 0.91414392 0.33449132 0.91215881 0.33622829 0.90934657 0.33854425 0.90769231 0.3401158 0.90562448 0.34243176 0.90372208 0.34483044 0.9019024 0.34871795 0.90099256 0.3516129 0.90024814 0.35533499 0.89900744 0.35897436 0.8980976 0.36220017 0.89660877 0.36228288 0.89503722 0.36401985 0.89545079 0.36732837 0.89693962 0.36923077
0 0.91124897 0.25806452 0.91670802 0.25492142 0.91960298 0.25070306 0.92978903 0.23308017 0.93409283 0.22776371 0.93704641 0.22109705 0.94092827 0.21291139 0.94464135 0.20405063 0.94616034 0.19729958 0.94531646 0.19265823 0.94371308 0.19189873 0.94109705 0.19367089 0.93949367 0.19611814 0.93839662 0.19966245 0.93696203 0.20396624 0.93544304 0.20911392 0.93468354 0.21308017 0.93299578 0.2171308 0.93130802 0.22168776 0.92953586 0.22556962 0.92751055 0.22995781 0.92337553 0.23594937 0.92109705 0.23932489 0.91957806 0.24185654 0.91780591 0.24421941 0.91637131 0.24649789 0.91434599 0.24953586 0.91248945 0.25189873 0.91063291 0.25459916 0.90953586 0.25620253 0.90902954 0.25890295
0 0.8906 0.13773333 0.89553333 0.13713333 0.915 0.1286 0.9366 0.11513333 0.95193333 0.10633333 0.95853333 0.104 0.96486667 0.10046667 0.9688 0.09526667 0.97086667 0.09113333 0.96833333 0.09126667 0.96466667 0.0932 0.96106667 0.09573333 0.95673333 0.09886667 0.9416 0.1064 0.92533333 0.1158 0.9084 0.12526667 0.89646667 0.1308 0.88953333 0.13266667 0.88753333 0.13466667
