# Supplementary material for: VanillaNet-YOLOv8 segment: detection of nano-iron oxide regulation on rice seedling growth vitality under salt stress
Source: Front Plant Sci. 2025 Sep 17;16:1631279. doi: 10.3389/fpls.2025.1631279 (PMC12484053; doi:10.3389/fpls.2025.1631279)
Supplement: Supplementary file 5 [file DataSheet5.zip › label/train/10030-2024-3-19-14-51-3.txt]

0 0.17056277 0.1283859 0.17353123 0.1283859 0.17724181 0.12813853 0.18008658 0.12813853 0.18243661 0.1292517 0.1825603 0.13073593 0.18070501 0.13147805 0.17687075 0.13197279 0.17452072 0.13246753 0.17229437 0.13370439 0.17155226 0.13580705 0.17081014 0.13815708 0.17006803 0.13902288 0.16883117 0.13914657 0.16747062 0.13778602 0.16734694 0.13617811 0.16920223 0.13283859 0.17006803 0.13061224
0 0.16113333 0.2064 0.16026667 0.20826667 0.16013333 0.21046667 0.16013333 0.21386667 0.1602 0.21766667 0.1596 0.2224 0.15926667 0.22546667 0.15873333 0.22953333 0.1578 0.23373333 0.15706667 0.23733333 0.15633333 0.241 0.15553333 0.2436 0.15506667 0.2458 0.1554 0.24713333 0.1564 0.24833333 0.15766667 0.24833333 0.159 0.24773333 0.16 0.24593333 0.1604 0.24386667 0.16033333 0.24153333 0.1608 0.2394 0.1616 0.23726667 0.1628 0.2306 0.16346667 0.22773333 0.1638 0.22386667 0.16433333 0.21726667 0.16453333 0.21213333 0.16593333 0.2074 0.166 0.20626667 0.16513333 0.20506667 0.1642 0.2044 0.16226667 0.20533333
0 0.132 0.43573333 0.13386667 0.4362 0.1358 0.43673333 0.1382 0.43746667 0.14066667 0.43833333 0.14313333 0.43966667 0.14533333 0.44113333 0.14766667 0.4426 0.15006667 0.4444 0.15266667 0.44546667 0.15506667 0.44606667 0.15713333 0.44646667 0.15786667 0.4468 0.15813333 0.4478 0.15826667 0.44926667 0.15773333 0.44966667 0.15586667 0.4494 0.15413333 0.44846667 0.1496 0.44733333 0.1458 0.446 0.14286667 0.44486667 0.14013333 0.4436 0.1374 0.4416 0.13493333 0.4396 0.13373333 0.43846667 0.13246667 0.4374
0 0.15693333 0.6266 0.154 0.6266 0.15293333 0.62673333 0.14946667 0.6272 0.1466 0.62746667 0.14326667 0.62846667 0.1408 0.62973333 0.13833333 0.63033333 0.13713333 0.631 0.13833333 0.63173333 0.14066667 0.63153333 0.14526667 0.631 0.149 0.6308 0.15173333 0.6308 0.15426667 0.63113333 0.15693333 0.63126667 0.15873333 0.63093333 0.15986667 0.63 0.15953333 0.62826667 0.15773333 0.62686667
0 0.17513333 0.75866667 0.1766 0.7596 0.1778 0.76066667 0.17806667 0.7616 0.1776 0.76286667 0.1782 0.76346667 0.1806 0.76353333 0.18213333 0.76266667 0.18286667 0.76133333 0.183 0.7594 0.18233333 0.75766667 0.1808 0.7568 0.17806667 0.75666667 0.17673333 0.75666667 0.17546667 0.7574
0 0.31066667 0.88453333 0.3094 0.88526667 0.3088 0.8866 0.3086 0.88833333 0.30853333 0.89 0.30766667 0.8912 0.30573333 0.89233333 0.30366667 0.89313333 0.3016 0.89393333 0.29926667 0.89433333 0.2964 0.8954 0.29573333 0.89673333 0.298 0.89726667 0.30046667 0.89746667 0.30346667 0.89753333 0.30586667 0.89726667 0.30773333 0.89633333 0.31013333 0.89413333 0.31173333 0.89166667 0.3138 0.88993333 0.31493333 0.88826667 0.31526667 0.8868 0.31466667 0.8854 0.31353333 0.88446667 0.31286667 0.8842
0 0.25606667 0.77693333 0.2544 0.779 0.2536 0.78073333 0.25353333 0.7834 0.2536 0.78633333 0.25313333 0.78953333 0.25246667 0.7924 0.25173333 0.794 0.251 0.79526667 0.25146667 0.797 0.252 0.7992 0.25226667 0.80146667 0.25206667 0.80353333 0.25286667 0.805 0.2542 0.80513333 0.2556 0.8024 0.25613333 0.79793333 0.2568 0.7948 0.25733333 0.79246667 0.25786667 0.78973333 0.25853333 0.7856 0.25886667 0.78246667 0.25906667 0.77906667 0.25926667 0.77713333 0.25853333 0.77613333
0 0.28593333 0.64886667 0.28786667 0.649 0.29046667 0.6492 0.29253333 0.6492 0.29513333 0.64906667 0.2974 0.64806667 0.2984 0.64753333 0.299 0.649 0.29873333 0.65146667 0.29686667 0.653 0.29286667 0.65333333 0.2898 0.65293333 0.28553333 0.6516 0.2846 0.6496
0 0.2722 0.5208 0.273 0.51986667 0.27493333 0.519 0.27633333 0.51813333 0.27933333 0.5176 0.2812 0.51773333 0.28326667 0.5184 0.28426667 0.51913333 0.2866 0.52026667 0.2876 0.52126667 0.28773333 0.52213333 0.28646667 0.5224 0.2846 0.5222 0.2814 0.52233333 0.27853333 0.5222 0.27613333 0.52146667 0.27453333 0.52133333 0.27346667 0.52226667 0.27286667 0.52246667
0 0.27026667 0.42373333 0.27173333 0.4236 0.27326667 0.4238 0.27453333 0.42386667 0.2764 0.4238 0.27826667 0.42333333 0.28026667 0.42313333 0.28246667 0.42366667 0.283 0.42433333 0.28153333 0.4258 0.28 0.42686667 0.27806667 0.42733333 0.27626667 0.4272 0.275 0.42626667 0.27293333 0.426 0.27066667 0.42546667 0.27013333 0.42466667
0 0.24593333 0.23766667 0.24666667 0.23853333 0.24813333 0.2394 0.24946667 0.24053333 0.25153333 0.24153333 0.2532 0.24233333 0.25406667 0.2434 0.2538 0.24486667 0.25286667 0.24593333 0.2516 0.24606667 0.25006667 0.24546667 0.24793333 0.2442 0.2464 0.24293333 0.24586667 0.24233333 0.24573333 0.2414 0.24566667 0.24006667 0.2456 0.23893333
0 0.29126667 0.11766667 0.28873333 0.11813333 0.2864 0.11893333 0.28573333 0.11973333 0.2856 0.12166667 0.2852 0.12333333 0.28486667 0.12493333 0.2842 0.1262 0.28413333 0.12806667 0.28473333 0.13013333 0.28593333 0.13166667 0.2864 0.133 0.2874 0.13493333 0.2896 0.1348 0.28973333 0.1328 0.2892 0.1296 0.28846667 0.127 0.2898 0.1242 0.29286667 0.12153333 0.2944 0.11986667 0.29446667 0.11833333 0.29306667 0.11773333
0 0.5848 0.09166667 0.58106667 0.09473333 0.57953333 0.09833333 0.578 0.1018 0.5762 0.1056 0.57426667 0.10926667 0.5714 0.1144 0.5666 0.11853333 0.5634 0.1216 0.56066667 0.1258 0.55806667 0.12946667 0.55593333 0.13213333 0.55333333 0.13453333 0.55233333 0.13733333 0.55133333 0.14086667 0.55086667 0.1438 0.55346667 0.14353333 0.5558 0.14106667 0.55893333 0.1362 0.56133333 0.133 0.5636 0.12913333 0.57013333 0.12246667 0.57273333 0.11986667 0.57513333 0.11606667 0.57766667 0.11026667 0.5802 0.1044 0.58286667 0.10093333 0.58573333 0.0974 0.58686667 0.09533333 0.586 0.093
0 0.51986667 0.2212 0.5198 0.2242 0.51913333 0.22706667 0.519 0.22946667 0.51913333 0.23413333 0.51953333 0.23906667 0.5196 0.24173333 0.51886667 0.2464 0.51806667 0.25106667 0.5178 0.25533333 0.51726667 0.25913333 0.51673333 0.263 0.5156 0.26666667 0.51506667 0.2686 0.51506667 0.27046667 0.51566667 0.272 0.51693333 0.2722 0.51833333 0.27093333 0.52 0.26773333 0.52126667 0.2622 0.5218 0.25833333 0.52213333 0.25426667 0.52326667 0.2496 0.52406667 0.2462 0.52526667 0.2432 0.5256 0.2404 0.5258 0.23693333 0.52486667 0.23333333 0.52373333 0.22953333 0.52273333 0.22586667 0.5214 0.22286667
0 0.52233333 0.39893333 0.52286667 0.401 0.5244 0.40353333 0.52546667 0.40506667 0.5266 0.40713333 0.5274 0.40953333 0.52826667 0.4118 0.5292 0.41413333 0.5308 0.41693333 0.53226667 0.4188 0.53373333 0.42113333 0.53586667 0.42253333 0.5378 0.42166667 0.53913333 0.41946667 0.53933333 0.4172 0.5378 0.41493333 0.53626667 0.4126 0.535 0.4106 0.53426667 0.40826667 0.53346667 0.40506667 0.53206667 0.40253333 0.53026667 0.3998 0.52833333 0.39813333 0.52626667 0.39726667 0.52446667 0.39686667 0.52306667 0.39733333 0.52253333 0.39786667
0 0.5238 0.503 0.52693333 0.50226667 0.52833333 0.50066667 0.52946667 0.49953333 0.53113333 0.5 0.53273333 0.50073333 0.53506667 0.4998 0.53786667 0.498 0.54073333 0.49713333 0.5438 0.49653333 0.5466 0.49653333 0.5488 0.49713333 0.55006667 0.49866667 0.5506 0.50033333 0.55026667 0.502 0.54826667 0.50346667 0.54626667 0.50393333 0.54353333 0.50406667 0.54053333 0.50386667 0.53693333 0.50386667 0.53366667 0.50386667 0.53186667 0.50406667 0.52993333 0.50513333 0.52566667 0.5058 0.52413333 0.50573333 0.52346667 0.50473333 0.52333333 0.50366667
0 0.52166667 0.88706667 0.52026667 0.88873333 0.5198 0.89233333 0.51906667 0.89566667 0.51633333 0.90073333 0.51506667 0.90306667 0.5134 0.90553333 0.512 0.90886667 0.50986667 0.91266667 0.5084 0.91593333 0.5068 0.91926667 0.5062 0.92186667 0.50586667 0.92393333 0.5076 0.9242 0.50966667 0.92266667 0.512 0.91913333 0.5146 0.91426667 0.51626667 0.9108 0.51813333 0.9052 0.51953333 0.90166667 0.52073333 0.8988 0.5226 0.8952 0.52393333 0.8914 0.52406667 0.8878 0.52273333 0.8862
0 0.6586 0.88046667 0.657 0.88166667 0.65633333 0.8838 0.65586667 0.88666667 0.65586667 0.89046667 0.6556 0.89486667 0.65526667 0.89946667 0.6544 0.90433333 0.6536 0.90906667 0.6532 0.91306667 0.6528 0.9162 0.65373333 0.91793333 0.65513333 0.91886667 0.6576 0.91846667 0.6596 0.91666667 0.6608 0.91306667 0.6606 0.91033333 0.6598 0.90733333 0.659 0.90413333 0.65806667 0.89826667 0.65793333 0.89606667 0.65933333 0.8926 0.65993333 0.89033333 0.661 0.88753333 0.66206667 0.88266667 0.66206667 0.88086667 0.6604 0.8802
0 0.62693333 0.77806667 0.6294 0.7782 0.63146667 0.77853333 0.63486667 0.7794 0.63793333 0.78053333 0.64106667 0.78113333 0.64533333 0.78166667 0.64926667 0.78246667 0.65333333 0.78233333 0.65753333 0.78146667 0.6596 0.78106667 0.66226667 0.781 0.66446667 0.78133333 0.66593333 0.7822 0.66713333 0.7834 0.66786667 0.78606667 0.668 0.78946667 0.66713333 0.79046667 0.66493333 0.7918 0.6608 0.79233333 0.65673333 0.79193333 0.654 0.79006667 0.65213333 0.78833333 0.65053333 0.78726667 0.64626667 0.7864 0.64113333 0.78586667 0.635 0.7848 0.62946667 0.7838 0.62726667 0.78266667 0.62606667 0.78146667 0.62573333 0.77986667
0 0.62893333 0.6232 0.62933333 0.62533333 0.6296 0.62766667 0.63033333 0.63213333 0.63253333 0.6374 0.63306667 0.6398 0.63473333 0.6432 0.6366 0.64686667 0.63926667 0.6514 0.6414 0.65473333 0.6436 0.658 0.64573333 0.661 0.64726667 0.66253333 0.64933333 0.66453333 0.6506 0.66406667 0.65073333 0.66226667 0.65253333 0.66306667 0.65486667 0.66446667 0.656 0.66206667 0.6538 0.6578 0.65153333 0.65466667 0.64833333 0.65193333 0.6458 0.6496 0.6428 0.6456 0.6398 0.64046667 0.6368 0.63506667 0.63486667 0.63046667 0.634 0.62753333 0.6324 0.6244 0.63126667 0.6226
0 0.64086667 0.54446667 0.64233333 0.54526667 0.64513333 0.5466 0.6488 0.54726667 0.65213333 0.54806667 0.6552 0.54986667 0.6582 0.55173333 0.66166667 0.55373333 0.66373333 0.55493333 0.66506667 0.55473333 0.66433333 0.55286667 0.6626 0.5506 0.65946667 0.54806667 0.65573333 0.546 0.6526 0.54466667 0.64933333 0.54326667 0.64673333 0.54246667 0.6432 0.54193333 0.6414 0.54206667 0.6404 0.54346667
0 0.62593333 0.3832 0.62733333 0.38433333 0.63046667 0.38566667 0.6344 0.38586667 0.63893333 0.38473333 0.64326667 0.3836 0.646 0.38306667 0.64913333 0.3832 0.65586667 0.38366667 0.65913333 0.38453333 0.66126667 0.3844 0.66366667 0.38326667 0.664 0.38246667 0.66226667 0.3806 0.6588 0.37853333 0.65573333 0.3774 0.65306667 0.37686667 0.65046667 0.37673333 0.6478 0.3768 0.64473333 0.37753333 0.6432 0.37933333 0.64186667 0.38026667 0.6382 0.38073333 0.6348 0.38166667 0.63173333 0.38166667 0.62873333 0.38113333 0.62646667 0.3812 0.62533333 0.38266667
0 0.65226667 0.11753333 0.6528 0.11893333 0.65266667 0.12093333 0.65226667 0.1232 0.65206667 0.12473333 0.65146667 0.12713333 0.651 0.1298 0.65066667 0.13233333 0.65093333 0.1344 0.65166667 0.13593333 0.6534 0.1356 0.65486667 0.13406667 0.65506667 0.13226667 0.65493333 0.12926667 0.65533333 0.12573333 0.65606667 0.12326667 0.65626667 0.12153333 0.6558 0.11966667 0.65413333 0.1178 0.653 0.11693333
0 0.81453333 0.0912 0.81213333 0.09246667 0.81 0.09486667 0.80673333 0.0982 0.80033333 0.1054 0.79806667 0.1092 0.7944 0.11426667 0.79153333 0.119 0.7818 0.1278 0.7776 0.1322 0.7728 0.13633333 0.7686 0.13986667 0.76513333 0.14313333 0.76013333 0.14793333 0.75586667 0.1512 0.75246667 0.15273333 0.75133333 0.15386667 0.751 0.15613333 0.75246667 0.15693333 0.75666667 0.15473333 0.76046667 0.15153333 0.77226667 0.142 0.77506667 0.13886667 0.78026667 0.13426667 0.78406667 0.1296 0.79153333 0.12366667 0.7932 0.12073333 0.79613333 0.11773333 0.79913333 0.116 0.8102 0.108 0.81346667 0.1042 0.81613333 0.1006 0.81666667 0.0966 0.81673333 0.09313333 0.81446667 0.09053333
0 0.78001978 0.50652819 0.77962413 0.50860534 0.7793274 0.5115727 0.78031652 0.51384768 0.78071217 0.51730959 0.77903066 0.52096934 0.7751731 0.52423343 0.77260138 0.52631058 0.77151335 0.52789318 0.77388724 0.52997033 0.77744807 0.52917903 0.78071217 0.5256182 0.78417409 0.52027695 0.78605341 0.51691395 0.78654797 0.51285856 0.78555885 0.50949555 0.78288823 0.50642928
0 0.77418398 0.64510386 0.77744807 0.64599407 0.78090999 0.64737883 0.78585559 0.64935707 0.79060336 0.65143422 0.79643917 0.65400593 0.80089021 0.65667656 0.80573689 0.65994065 0.80959446 0.66231454 0.81216617 0.66211672 0.81622156 0.66063304 0.81829871 0.66073195 0.81918892 0.6628091 0.81780415 0.66587537 0.81602374 0.66884273 0.81305638 0.66923838 0.80820969 0.66607319 0.80563798 0.66350148 0.79891197 0.66083086 0.79307616 0.65776459 0.7859545 0.65469832 0.77992087 0.65173096 0.77457962 0.64896142 0.77299703 0.64718101
0 0.77044917 0.88132388 0.7713948 0.88313633 0.77289204 0.88597321 0.77769898 0.89408983 0.77895981 0.89708432 0.78045705 0.9001576 0.78187549 0.90449173 0.78250591 0.90661939 0.78360914 0.90969267 0.78353034 0.91237195 0.78376675 0.91465721 0.78455477 0.91646966 0.78620961 0.9177305 0.78715524 0.9179669 0.78762805 0.91623325 0.78762805 0.91473601 0.78715524 0.9106383 0.78628842 0.90622537 0.78463357 0.90244287 0.78337273 0.89873916 0.7821907 0.8963751 0.78242711 0.89456265 0.78368794 0.8927502 0.78321513 0.88999212 0.78100867 0.88770686 0.77943262 0.88707644 0.77675335 0.88471237 0.77454689 0.88124507 0.77273444 0.87951143 0.771316 0.87998424
0 0.97255575 0.11446541 0.95368782 0.12510006 0.94831332 0.12773013 0.94351058 0.1301315 0.9238422 0.14168096 0.9184677 0.14465409 0.90726129 0.1516295 0.89982847 0.15414523 0.89445397 0.15551744 0.88999428 0.15849057 0.89033734 0.16089194 0.89959977 0.16009148 0.90874786 0.15540309 0.91526587 0.15231561 0.92166953 0.14888508 0.93333333 0.14122356 0.94213836 0.13653516 0.94854202 0.13310463 0.95688965 0.12887364 0.9621498 0.12590051 0.96683819 0.12292739 0.97038308 0.1189251
0 0.94316752 0.21898228 0.9408805 0.22184105 0.93950829 0.22481418 0.93825043 0.22835906 0.9350486 0.23865066 0.93344768 0.24288165 0.93161807 0.24779874 0.92338479 0.26083476 0.92041166 0.2649514 0.91126358 0.27958834 0.90760435 0.28473413 0.90703259 0.28576329 0.91446541 0.28221841 0.91995426 0.2757004 0.93218982 0.25568897 0.93436249 0.25225843 0.93619211 0.25088622 0.93710692 0.24871355 0.93722127 0.24722699 0.93950829 0.2427673 0.94179531 0.23704974 0.94373928 0.23236135 0.94511149 0.22721555 0.94636935 0.22229846 0.9464837 0.21943968 0.94522584 0.21829617
0 0.92338479 0.35471698 0.9191538 0.35528874 0.91457976 0.35746141 0.91160663 0.35951973 0.90829045 0.3616924 0.90600343 0.36340766 0.90394511 0.36866781 0.90188679 0.37301315 0.90040023 0.37975986 0.89834191 0.38467696 0.8971984 0.38765009 0.89525443 0.3894797 0.89536878 0.39130932 0.8974271 0.39313894 0.90017153 0.39233848 0.90211549 0.3897084 0.9030303 0.38536306 0.90485992 0.37541452 0.90623213 0.37164094 0.90748999 0.36981132 0.91103488 0.36901086 0.91709548 0.3670669 0.92041166 0.36500858 0.92372784 0.3626072 0.92532876 0.36112064 0.92544311 0.35837621 0.92441395 0.35608919
0 0.9130932 0.66529445 0.91698113 0.66586621 0.92109777 0.66563751 0.92555746 0.6649514 0.92818754 0.66460835 0.93230417 0.66563751 0.93825043 0.66598056 0.94179531 0.66609491 0.94659806 0.66655232 0.9509434 0.66678102 0.95494568 0.66781018 0.95826186 0.66906804 0.96054889 0.67044025 0.9616924 0.67169811 0.96203545 0.67295597 0.96203545 0.67364208 0.96112064 0.67409949 0.95883362 0.67375643 0.95437393 0.67295597 0.95025729 0.67226987 0.94636935 0.67158376 0.94145226 0.66952544 0.93756432 0.66952544 0.93150372 0.66952544 0.92487136 0.66975415 0.92189823 0.66975415 0.91903945 0.66872499 0.91412236 0.66769583 0.91183533 0.66586621
0 0.90108634 0.76683819 0.90703259 0.7670669 0.91000572 0.76821041 0.914008 0.77084048 0.91778159 0.77209834 0.92612922 0.7724414 0.93424814 0.77255575 0.94682676 0.7733562 0.9516295 0.77381361 0.95597484 0.77438536 0.95860492 0.77564322 0.95940537 0.77667238 0.957004 0.77690109 0.9516295 0.77701544 0.94865638 0.77701544 0.94396798 0.77747284 0.93424814 0.77770154 0.92578616 0.77735849 0.9186964 0.77610063 0.91057747 0.77449971 0.90748999 0.7731275 0.90417381 0.77141224 0.90222985 0.76935392
0 0.89411092 0.86769583 0.89468268 0.87021155 0.89754145 0.87535735 0.89948542 0.87878788 0.90417381 0.88873642 0.90714694 0.89319611 0.91023442 0.89777015 0.91560892 0.90703259 0.91812464 0.91194969 0.92029731 0.91606632 0.92258433 0.91995426 0.92510006 0.92498571 0.92818754 0.93024585 0.93287593 0.93664951 0.93790738 0.9406518 0.94145226 0.94236707 0.94328188 0.94248142 0.94408233 0.93996569 0.94156661 0.93356204 0.93996569 0.92910234 0.93516295 0.92327044 0.93058891 0.91801029 0.92292739 0.91080617 0.91961121 0.90646083 0.91766724 0.90177244 0.90920526 0.88805031 0.90691824 0.88393368 0.90634648 0.88050314 0.90451687 0.87604345 0.90360206 0.87307033 0.90097198 0.87044025 0.89834191 0.86815323 0.89628359 0.86666667 0.89479703 0.86643796
0 0.396 0.35973333 0.39353333 0.3598 0.39186667 0.36166667 0.39073333 0.36433333 0.3896 0.3674 0.38866667 0.37053333 0.3878 0.3736 0.38653333 0.37706667 0.385 0.38066667 0.38253333 0.385 0.38073333 0.38733333 0.37866667 0.38906667 0.3796 0.39106667 0.38006667 0.39133333 0.38066667 0.39326667 0.38486667 0.3928 0.38626667 0.38906667 0.38806667 0.38553333 0.38993333 0.3818 0.392 0.37733333 0.3938 0.37366667 0.3964 0.37106667 0.3996 0.36746667 0.40073333 0.36226667 0.3992 0.35953333
0 0.38311874 0.50395804 0.38569385 0.50281354 0.38731521 0.50262279 0.38836433 0.50472103 0.39055794 0.5048164 0.39151168 0.50348116 0.3921793 0.50348116 0.39599428 0.50567477 0.39980925 0.50767763 0.40104912 0.50977587 0.4003815 0.51216023 0.39599428 0.5130186 0.39237005 0.51206485 0.39017644 0.51120649 0.38979495 0.50910825 0.3888412 0.508536 0.38531235 0.50834526 0.38378636 0.50720076 0.38321412 0.50500715
0 0.38521698 0.63795899 0.38779208 0.63748212 0.39198856 0.63786361 0.39446829 0.63967573 0.39675727 0.64158321 0.40162136 0.64291845 0.40591321 0.64282308 0.41058655 0.64186934 0.4115403 0.64129709 0.41354316 0.64263233 0.41354316 0.64492132 0.41058655 0.64587506 0.4070577 0.64654268 0.40267048 0.64692418 0.39876013 0.6472103 0.39437291 0.64654268 0.39046257 0.64492132 0.38760134 0.64263233 0.38617072 0.6405341 0.3855031 0.63910348
0 0.40286123 0.76623748 0.4033381 0.76833572 0.4041011 0.77091082 0.40572246 0.77424893 0.40848832 0.77720553 0.41363853 0.77796853 0.41535527 0.77548879 0.41659514 0.7743443 0.41945637 0.77405818 0.42136385 0.77186457 0.42079161 0.76862184 0.42021936 0.76595136 0.41917024 0.76547449 0.41649976 0.76814497 0.41325703 0.7702432 0.40991893 0.76948021 0.40801144 0.76719123 0.40658083 0.76499762 0.40486409 0.76442537 0.40324273 0.76471149
0 0.15106667 0.50406667 0.15286667 0.50533333 0.1534 0.5066 0.15353333 0.50866667 0.15553333 0.5108 0.15906667 0.5112 0.16033333 0.50953333 0.16033333 0.50773333 0.15933333 0.50566667 0.157 0.5036 0.1556 0.50266667 0.15433333 0.50226667 0.15313333 0.50253333 0.15233333 0.5032
0 0.38584003 0.93065442 0.39655568 0.92698048 0.40818982 0.92070417 0.41293532 0.91680061 0.41385381 0.90861079 0.41071565 0.90677382 0.40956755 0.90776885 0.40956755 0.90968236 0.40949101 0.91113662 0.40887868 0.91312667 0.4079602 0.91465748 0.40597015 0.91618829 0.40451588 0.91695369 0.40214313 0.91825488 0.40007654 0.91932644 0.39701493 0.92055109 0.39533104 0.92146958 0.39326445 0.9228473 0.39158056 0.92361271 0.38836586 0.92552622 0.38706468 0.9264447 0.38545733 0.92851129
