# Supplementary material for: VanillaNet-YOLOv8 segment: detection of nano-iron oxide regulation on rice seedling growth vitality under salt stress
Source: Front Plant Sci. 2025 Sep 17;16:1631279. doi: 10.3389/fpls.2025.1631279 (PMC12484053; doi:10.3389/fpls.2025.1631279)
Supplement: Supplementary file 5 [file DataSheet5.zip › label/train/10030-2024-3-19-19-57-5.txt]

0 0.17073333 0.1284 0.17006667 0.13 0.16926667 0.13213333 0.16846667 0.13433333 0.16753333 0.13593333 0.16713333 0.1374 0.16726667 0.1386 0.16866667 0.1396 0.16953333 0.13906667 0.17033333 0.13673333 0.17126667 0.1342 0.17326667 0.1324 0.18026667 0.13213333 0.18306667 0.13133333 0.18386667 0.13006667 0.18033333 0.1286 0.17473333 0.1278 0.17066667 0.1276
0 0.16113333 0.20506667 0.16033333 0.2068 0.16013333 0.2092 0.1608 0.21206667 0.16126667 0.21346667 0.16153333 0.2158 0.1614 0.21893333 0.16073333 0.2218 0.15973333 0.22753333 0.1584 0.23573333 0.1574 0.23913333 0.1564 0.2426 0.15586667 0.24393333 0.15553333 0.246 0.15613333 0.2472 0.15746667 0.2486 0.15946667 0.24793333 0.1604 0.24606667 0.161 0.24346667 0.16166667 0.24006667 0.1622 0.23693333 0.163 0.2342 0.16466667 0.2286 0.165 0.22533333 0.16573333 0.2224 0.166 0.21953333 0.1666 0.2168 0.1672 0.2136 0.16753333 0.21086667 0.1672 0.2072 0.1646 0.20386667 0.1632 0.20366667 0.16146667 0.2044
0 0.12892655 0.43514124 0.1299435 0.43706215 0.13242938 0.43920904 0.13559322 0.44090395 0.1380791 0.44214689 0.14090395 0.44361582 0.14361582 0.44497175 0.14644068 0.44632768 0.1500565 0.44745763 0.15435028 0.44903955 0.15740113 0.4500565 0.16225989 0.45062147 0.16576271 0.44971751 0.16655367 0.44768362 0.16553672 0.44644068 0.16180791 0.44519774 0.15706215 0.44418079 0.15062147 0.44327684 0.14711864 0.44259887 0.14463277 0.44056497 0.14384181 0.43920904 0.14180791 0.43785311 0.13830508 0.4359322 0.13627119 0.43514124 0.13457627 0.43457627 0.13220339 0.43435028 0.13039548 0.43435028
0 0.13148362 0.6305973 0.13210019 0.63105973 0.13425819 0.63129094 0.13657033 0.63075145 0.13926782 0.62990366 0.14196532 0.62921002 0.14420039 0.62905588 0.14589595 0.62936416 0.14643545 0.6295183 0.14643545 0.63028902 0.14643545 0.63090559 0.14774566 0.63098266 0.14913295 0.63036609 0.15190751 0.62959538 0.15314066 0.63028902 0.15599229 0.63067437 0.15807322 0.63044316 0.15984586 0.62974952 0.15992293 0.62774566 0.15853565 0.62620424 0.15499037 0.62558767 0.15159923 0.62558767 0.14828516 0.62566474 0.1465896 0.62589595 0.1438921 0.62635838 0.14111753 0.62697495 0.13888247 0.62766859 0.13672447 0.62820809 0.13364162 0.62905588
0 0.25544554 0.77742574 0.2539934 0.77980198 0.25386139 0.78244224 0.25386139 0.78534653 0.25267327 0.78957096 0.25161716 0.79339934 0.25042904 0.79656766 0.24937294 0.79933993 0.2489769 0.80184818 0.24831683 0.80448845 0.24765677 0.80712871 0.24765677 0.80818482 0.24950495 0.80818482 0.25069307 0.8069967 0.25188119 0.80356436 0.2539934 0.79841584 0.25544554 0.79511551 0.25689769 0.79168317 0.25848185 0.78825083 0.25966997 0.78521452 0.25993399 0.78178218 0.26033003 0.77821782 0.26019802 0.77610561 0.25742574 0.7759736
0 0.17491749 0.75775578 0.17570957 0.7580198 0.1770297 0.75894389 0.17689769 0.76013201 0.17584158 0.76105611 0.17465347 0.76184818 0.17333333 0.76264026 0.17267327 0.76382838 0.17425743 0.76382838 0.17782178 0.76277228 0.18033003 0.76171617 0.18231023 0.76039604 0.18270627 0.75854785 0.18270627 0.75788779 0.1820462 0.75735974 0.18138614 0.75617162 0.17887789 0.75617162 0.17742574 0.7560396 0.17636964 0.75643564
0 0.29125138 0.11472868 0.2886674 0.1163529 0.28438538 0.11886305 0.28313031 0.12026578 0.2836471 0.12262828 0.28423773 0.1237357 0.28349945 0.12595054 0.28342562 0.12779623 0.2841639 0.13038021 0.28504983 0.13266888 0.28696936 0.13399779 0.28851975 0.13488372 0.28940568 0.13385013 0.28940568 0.13126615 0.28778147 0.12676264 0.28822444 0.12425249 0.29110373 0.12026578 0.29354005 0.11775563 0.29376154 0.11517165 0.29243263 0.11406423
0 0.26600221 0.42022887 0.26696198 0.42022887 0.26917682 0.42074566 0.27139166 0.42185308 0.27323736 0.42251753 0.27559985 0.42273902 0.27936508 0.42214839 0.28062016 0.42229605 0.28157992 0.42340347 0.28150609 0.4248062 0.27921742 0.42606128 0.27619048 0.42628276 0.27353267 0.42569214 0.271244 0.42458472 0.2675526 0.42281285 0.26614987 0.42177925
0 0.27242525 0.51805094 0.27449243 0.51753415 0.27582134 0.51686969 0.27796235 0.51664821 0.28002953 0.51701735 0.28217054 0.51775563 0.28438538 0.51849391 0.28475452 0.51989664 0.28349945 0.52100406 0.28172757 0.52144703 0.27877446 0.52115172 0.2754522 0.52011812 0.27272056 0.51915836 0.27161314 0.51834625 0.27153931 0.51812477
0 0.28224437 0.64784053 0.28261351 0.64784053 0.28468069 0.6482835 0.28689553 0.64850498 0.28903654 0.64916944 0.29117756 0.64968623 0.29390919 0.64939092 0.29627169 0.64857881 0.29804356 0.64791436 0.29892949 0.64784053 0.29929863 0.64931709 0.29878184 0.65086748 0.29700997 0.65212255 0.29464747 0.65241787 0.29125138 0.65256552 0.28711702 0.65212255 0.28445921 0.65116279 0.28217054 0.65035068 0.28128461 0.64909561
0 0.31239316 0.88344017 0.31153846 0.88354701 0.31025641 0.88450855 0.30929487 0.88621795 0.30844017 0.88910256 0.30779915 0.89113248 0.30534188 0.89444444 0.30277778 0.89615385 0.29957265 0.89700855 0.29604701 0.89764957 0.29423077 0.8982906 0.29626068 0.89957265 0.29893162 0.90032051 0.30245726 0.90064103 0.30598291 0.89935897 0.30779915 0.89754274 0.30897436 0.89508547 0.31036325 0.89316239 0.31324786 0.88985043 0.31410256 0.88782051 0.31442308 0.88621795 0.31367521 0.88440171
0 0.41047009 0.90705128 0.40918803 0.90929487 0.4090812 0.91121795 0.4090812 0.91324786 0.40726496 0.9150641 0.40480769 0.91730769 0.4025641 0.91891026 0.39903846 0.92061966 0.39594017 0.92264957 0.39316239 0.92403846 0.39049145 0.92478632 0.38899573 0.92596154 0.38707265 0.92809829 0.38611111 0.93044872 0.38771368 0.93087607 0.39123932 0.9292735 0.39433761 0.92767094 0.39861111 0.92574786 0.40117521 0.9241453 0.40523504 0.92179487 0.40801282 0.91976496 0.41004274 0.91741453 0.41121795 0.91559829 0.41271368 0.91303419 0.41292735 0.91036325 0.41217949 0.90737179
0 0.39761905 0.76679198 0.39949875 0.76679198 0.40112782 0.7679198 0.40388471 0.76917293 0.40639098 0.77030075 0.40989975 0.77055138 0.41365915 0.76879699 0.41691729 0.76679198 0.41854637 0.76629073 0.42042607 0.76729323 0.42092732 0.76954887 0.42017544 0.77142857 0.41591479 0.77330827 0.41278195 0.77468672 0.40789474 0.77794486 0.40463659 0.77869674 0.40162907 0.77694236 0.39899749 0.77418546 0.39711779 0.77180451 0.39674185 0.76954887 0.39736842 0.76817043
0 0.38421053 0.64072682 0.38483709 0.64172932 0.38621554 0.64323308 0.38784461 0.64498747 0.39047619 0.64661654 0.39310777 0.64724311 0.39636591 0.64724311 0.40025063 0.64636591 0.40313283 0.64561404 0.40776942 0.64461153 0.41190476 0.64398496 0.41290727 0.64260652 0.4112782 0.64097744 0.41002506 0.64047619 0.40714286 0.64085213 0.40451128 0.64135338 0.40213033 0.64160401 0.39912281 0.64160401 0.39573935 0.6414787 0.39310777 0.63984962 0.39035088 0.6377193 0.38884712 0.63684211 0.38621554 0.63684211 0.38458647 0.63746867 0.38358396 0.6387218
0 0.39618529 0.35985468 0.39291553 0.36148955 0.39128065 0.364396 0.39000908 0.36802906 0.38873751 0.37148047 0.38692098 0.37656676 0.38474114 0.38147139 0.38256131 0.38510445 0.38038147 0.3880109 0.3791099 0.39019074 0.37892825 0.39237057 0.38383288 0.39200727 0.38873751 0.38746594 0.39291553 0.37674841 0.39527702 0.37057221 0.39909173 0.36494096 0.39836512 0.35985468
0 0.38256131 0.50408719 0.38256131 0.50299728 0.38365123 0.50190736 0.38546776 0.50245232 0.38746594 0.50372389 0.39164396 0.5044505 0.3969119 0.50390554 0.39945504 0.50499546 0.40036331 0.50772025 0.40090827 0.51117166 0.40018165 0.51262489 0.39709355 0.51262489 0.39473206 0.51207993 0.39091735 0.50990009 0.38764759 0.50935513 0.38256131 0.5071753 0.38128974 0.50572207
0 0.59158416 0.08234323 0.58927393 0.0859736 0.5869637 0.08943894 0.58465347 0.09471947 0.5820132 0.09983498 0.57805281 0.10478548 0.57277228 0.1120462 0.56848185 0.11732673 0.56518152 0.12194719 0.56122112 0.12656766 0.55759076 0.13069307 0.55429043 0.13382838 0.55231023 0.13663366 0.55066007 0.14125413 0.55379538 0.14092409 0.55775578 0.13663366 0.56336634 0.1290429 0.57046205 0.1209571 0.57590759 0.11452145 0.58052805 0.10907591 0.58448845 0.10313531 0.5869637 0.09719472 0.58894389 0.08927393 0.59059406 0.08564356
0 0.65330033 0.11369637 0.65346535 0.11732673 0.6529703 0.12046205 0.65082508 0.12541254 0.64950495 0.13036304 0.64933993 0.13448845 0.65115512 0.13646865 0.65363036 0.13613861 0.65429043 0.13366337 0.65478548 0.13019802 0.6549505 0.12640264 0.65660066 0.12046205 0.65709571 0.11567657 0.65610561 0.11435644
0 0.51947195 0.21848185 0.51947195 0.22062706 0.51930693 0.22359736 0.52029703 0.22722772 0.52079208 0.22970297 0.52112211 0.23250825 0.52178218 0.2359736 0.52194719 0.24026403 0.52112211 0.24455446 0.52013201 0.24950495 0.51930693 0.25313531 0.51864686 0.25627063 0.51732673 0.26056106 0.51617162 0.26468647 0.51534653 0.2679868 0.51534653 0.27079208 0.51716172 0.27161716 0.51864686 0.27062706 0.52029703 0.26683168 0.52145215 0.26072607 0.52277228 0.2539604 0.52458746 0.24884488 0.52623762 0.24339934 0.52706271 0.23976898 0.52755776 0.23564356 0.52689769 0.23118812 0.52574257 0.22640264 0.52343234 0.22244224 0.52211221 0.21930693 0.52112211 0.2179868
0 0.52244224 0.39323432 0.52310231 0.39735974 0.52508251 0.40066007 0.52673267 0.40313531 0.52805281 0.40594059 0.5290429 0.40874587 0.53019802 0.41188119 0.53151815 0.41534653 0.53316832 0.41782178 0.53481848 0.42013201 0.53646865 0.42145215 0.53778878 0.42112211 0.53861386 0.41815182 0.53679868 0.41452145 0.53514851 0.4120462 0.53382838 0.40808581 0.53349835 0.40561056 0.53217822 0.40231023 0.53217822 0.39867987 0.53234323 0.39653465 0.53135314 0.3950495 0.53019802 0.39290429 0.52788779 0.39141914 0.52640264 0.39092409 0.52475248 0.39092409
0 0.62656766 0.38168317 0.62871287 0.38135314 0.63234323 0.38085809 0.6369637 0.38069307 0.64323432 0.37937294 0.64653465 0.37755776 0.64983498 0.37541254 0.65313531 0.37442244 0.65726073 0.37409241 0.6620462 0.37491749 0.6650165 0.37673267 0.66732673 0.37838284 0.66782178 0.38019802 0.66633663 0.38168317 0.66188119 0.38267327 0.65379538 0.38234323 0.64884488 0.38234323 0.64570957 0.3830033 0.64059406 0.38432343 0.63547855 0.38514851 0.62970297 0.38547855 0.62706271 0.38415842
0 0.52359736 0.50346535 0.52442244 0.50231023 0.52739274 0.50016502 0.52920792 0.49966997 0.53184818 0.49966997 0.53613861 0.49785479 0.53877888 0.49620462 0.54174917 0.49554455 0.5450495 0.49438944 0.54768977 0.49488449 0.55082508 0.49752475 0.55181518 0.5 0.55082508 0.50247525 0.54834983 0.50429043 0.54257426 0.50429043 0.53993399 0.50429043 0.53613861 0.50429043 0.5330033 0.50429043 0.52920792 0.50429043 0.52673267 0.50429043
0 0.64075908 0.54372937 0.64224422 0.54422442 0.64438944 0.5450495 0.64669967 0.54587459 0.65049505 0.54620462 0.65214521 0.54636964 0.65445545 0.54719472 0.65660066 0.54834983 0.65907591 0.54966997 0.66237624 0.55231023 0.66435644 0.5539604 0.66617162 0.55594059 0.66831683 0.55858086 0.6709571 0.55874587 0.66963696 0.55643564 0.6689769 0.55363036 0.6660066 0.55049505 0.66254125 0.54686469 0.65808581 0.54455446 0.65379538 0.54306931 0.6470297 0.54125413 0.64240924 0.54108911 0.63976898 0.54174917
0 0.62953795 0.62326733 0.62920792 0.62574257 0.62986799 0.630033 0.63085809 0.63234323 0.63217822 0.63663366 0.63316832 0.63960396 0.6359736 0.64290429 0.63844884 0.64570957 0.64059406 0.64768977 0.64372937 0.6509901 0.64587459 0.65412541 0.64686469 0.65676568 0.64851485 0.66122112 0.65049505 0.66386139 0.6529703 0.66386139 0.6549505 0.66369637 0.65742574 0.66551155 0.66105611 0.66848185 0.66386139 0.66930693 0.66551155 0.6669967 0.66419142 0.66452145 0.66122112 0.66122112 0.65726073 0.65643564 0.65247525 0.65231023 0.65016502 0.64983498 0.64719472 0.6470297 0.64306931 0.64372937 0.64042904 0.63993399 0.63877888 0.63663366 0.6369637 0.63283828 0.63514851 0.62887789 0.63382838 0.62623762 0.63217822 0.62343234
0 0.62854785 0.77673267 0.63135314 0.77772277 0.63366337 0.77854785 0.63580858 0.77920792 0.64141914 0.77986799 0.64752475 0.78036304 0.65165017 0.78118812 0.65742574 0.78151815 0.66237624 0.78036304 0.66534653 0.78052805 0.66831683 0.78316832 0.66947195 0.78778878 0.67029703 0.79059406 0.66782178 0.79240924 0.66254125 0.79207921 0.65709571 0.79042904 0.65528053 0.78778878 0.65132013 0.78630363 0.64207921 0.78481848 0.63465347 0.78349835 0.62986799 0.78250825 0.62656766 0.78085809 0.62623762 0.77838284
0 0.52029703 0.8869637 0.51980198 0.88910891 0.51848185 0.89471947 0.51732673 0.89867987 0.51584158 0.90330033 0.51320132 0.90775578 0.51089109 0.91105611 0.50874587 0.9140264 0.50709571 0.91683168 0.50627063 0.92062706 0.50577558 0.92260726 0.50709571 0.92310231 0.51006601 0.919967 0.5140264 0.91419142 0.5160066 0.90973597 0.51782178 0.90561056 0.51947195 0.90148515 0.52079208 0.89686469 0.52244224 0.89240924 0.52359736 0.88894389 0.52359736 0.88646865 0.52260726 0.88531353 0.52161716 0.88514851
0 0.65709571 0.88151815 0.65594059 0.8830033 0.65561056 0.88547855 0.65561056 0.88910891 0.6549505 0.89290429 0.65478548 0.89636964 0.65412541 0.9 0.6529703 0.90511551 0.65247525 0.90825083 0.65148515 0.91336634 0.65214521 0.9160066 0.65478548 0.91782178 0.65709571 0.91930693 0.66023102 0.92029703 0.66221122 0.92046205 0.66287129 0.91683168 0.66320132 0.91155116 0.66171617 0.90709571 0.65858086 0.90280528 0.65709571 0.89917492 0.65742574 0.89653465 0.65841584 0.89323432 0.65957096 0.8869637 0.66072607 0.88448845 0.66122112 0.88217822 0.66006601 0.88118812
0 0.76929825 0.88070175 0.77035088 0.88298246 0.77157895 0.88508772 0.77315789 0.88736842 0.77491228 0.88929825 0.77649123 0.8922807 0.77807018 0.8954386 0.77964912 0.89912281 0.78087719 0.90157895 0.7822807 0.90508772 0.78368421 0.90894737 0.78473684 0.91140351 0.78631579 0.91526316 0.78736842 0.91789474 0.78824561 0.91877193 0.78964912 0.91912281 0.79 0.91736842 0.79017544 0.91508772 0.78859649 0.91070175 0.78666667 0.90631579 0.78578947 0.90175439 0.78438596 0.89877193 0.78263158 0.8945614 0.7822807 0.89263158 0.78087719 0.88859649 0.77877193 0.8854386 0.77614035 0.8822807 0.77333333 0.87982456 0.77070175 0.87929825
0 0.89385965 0.86649123 0.89578947 0.87 0.89842105 0.8745614 0.90087719 0.87877193 0.90350877 0.8845614 0.90596491 0.89017544 0.90842105 0.89561404 0.91263158 0.90263158 0.91473684 0.90508772 0.91842105 0.91 0.9222807 0.91596491 0.92508772 0.91947368 0.92807018 0.92333333 0.93561404 0.93157895 0.94052632 0.93736842 0.94473684 0.94035088 0.94894737 0.94245614 0.95315789 0.94298246 0.95315789 0.94122807 0.95157895 0.93736842 0.94947368 0.93473684 0.94561404 0.92947368 0.94157895 0.92403509 0.9345614 0.91807018 0.92964912 0.9154386 0.92491228 0.91210526 0.92157895 0.90789474 0.91631579 0.89666667 0.91350877 0.88982456 0.90877193 0.88245614 0.90508772 0.87614035 0.9022807 0.87017544 0.89894737 0.86684211 0.89561404 0.86526316
0 0.78832839 0.50405539 0.78664688 0.50534125 0.7851632 0.50929773 0.78437191 0.51196835 0.78318497 0.51513353 0.78061325 0.51800198 0.77586548 0.52205737 0.77279921 0.52472799 0.77111771 0.52650841 0.77101879 0.5272997 0.77220574 0.52898121 0.77428289 0.52927794 0.7776459 0.528091 0.78120673 0.52522255 0.78486647 0.52007913 0.78714144 0.51671612 0.7892186 0.51444115 0.79070227 0.51137488 0.79119683 0.50791296 0.79169139 0.50583581 0.79040554 0.50405539
0 0.77487636 0.64520277 0.77675569 0.64451039 0.77912957 0.64500495 0.78229476 0.64589515 0.78526212 0.6470821 0.78852621 0.64886251 0.7933729 0.65143422 0.79713155 0.65301682 0.80187933 0.65430267 0.80474777 0.65499505 0.80761622 0.65578635 0.81226508 0.65756677 0.81463897 0.65825915 0.81721068 0.65895153 0.81928783 0.65934718 0.82185955 0.65746785 0.82265084 0.65707221 0.82462908 0.65766568 0.82512364 0.65914936 0.8256182 0.66191889 0.82532146 0.66547972 0.8239367 0.66646884 0.81988131 0.66706231 0.81552918 0.66547972 0.81345203 0.66290801 0.80830861 0.66122651 0.80089021 0.65895153 0.79307616 0.65657765 0.78793274 0.65450049 0.78298714 0.65242334 0.77715134 0.64915925 0.77418398 0.64737883 0.77378833 0.64609298
0 0.91453333 0.6652 0.91501272 0.66463104 0.92099237 0.66412214 0.92671756 0.66475827 0.93155216 0.66513995 0.93715013 0.66552163 0.9413486 0.66552163 0.94592875 0.66552163 0.94872774 0.66552163 0.95267176 0.66628499 0.9562341 0.66857506 0.95852417 0.67035623 0.96043257 0.67328244 0.95903308 0.67391858 0.95508906 0.67340967 0.95152672 0.67277354 0.94707379 0.67150127 0.94427481 0.67010178 0.94198473 0.66870229 0.93969466 0.66806616 0.93371501 0.66832061 0.92875318 0.66832061 0.92188295 0.66844784 0.91832061 0.66819338 0.9153944 0.66692112 0.91424936 0.66564885
0 0.89749518 0.39314066 0.90057803 0.39229287 0.90204239 0.38990366 0.90312139 0.38597303 0.90381503 0.37872832 0.9049711 0.37279383 0.9060501 0.36878613 0.90789981 0.36809249 0.91136802 0.36824663 0.91630058 0.3677842 0.92115607 0.36508671 0.92354528 0.36315992 0.92500963 0.36038536 0.92339114 0.35622351 0.92177264 0.35529865 0.91807322 0.35522158 0.91398844 0.35637765 0.9105973 0.35745665 0.90774566 0.358921 0.9049711 0.3616185 0.90319846 0.36647399 0.90196532 0.37140655 0.89988439 0.37734104 0.89849711 0.38242775 0.89734104 0.38705202 0.89626204 0.39044316 0.89603083 0.39206166
0 0.81964736 0.09034425 0.81494542 0.09135181 0.81192275 0.09487825 0.80806045 0.09857263 0.80604534 0.10142737 0.80369437 0.10478589 0.80016793 0.10948783 0.79647355 0.11418976 0.7922754 0.11805206 0.78757347 0.12258606 0.78203191 0.12745592 0.77665827 0.13215785 0.77212427 0.13585223 0.76507137 0.14089001 0.75667506 0.15029387 0.7543241 0.15264484 0.75465995 0.15382032 0.75734677 0.15382032 0.76120907 0.15230898 0.76507137 0.14911839 0.76826196 0.14626364 0.77162049 0.14307305 0.7813602 0.13350126 0.78925273 0.12611251 0.79714526 0.11922754 0.80201511 0.11502939 0.80638119 0.11368598 0.81007557 0.11083123 0.81125105 0.1093199 0.81410579 0.10528967 0.81561713 0.10327456 0.81796809 0.10025189 0.81964736 0.0984047 0.82115869 0.09504618
0 0.97840756 0.11012146 0.97287449 0.11214575 0.96531714 0.11538462 0.96153846 0.11848853 0.95735493 0.12078273 0.95047233 0.12442645 0.94426451 0.12780027 0.9388664 0.13130904 0.93022942 0.13724696 0.92537112 0.13994602 0.9217274 0.14116059 0.91619433 0.14439946 0.90607287 0.15128205 0.90107962 0.15290148 0.89500675 0.15641026 0.88987854 0.15762483 0.88839406 0.15789474 0.89163293 0.15924426 0.89365722 0.15924426 0.90364372 0.15789474 0.91430499 0.15263158 0.9194332 0.14898785 0.92388664 0.1465587 0.93076923 0.14331984 0.93724696 0.13927126 0.94358974 0.13468286 0.94804318 0.1317139 0.95411606 0.12928475 0.95951417 0.12604588 0.96261808 0.12496626 0.97098516 0.1194332 0.97449393 0.11592443
0 0.94466937 0.21929825 0.94237517 0.2217274 0.94008097 0.2245614 0.93832659 0.22699055 0.93589744 0.23117409 0.93481781 0.23589744 0.93306343 0.2391363 0.93238866 0.24358974 0.93184885 0.24642375 0.93022942 0.24952767 0.92321188 0.25910931 0.92010796 0.26545209 0.91862348 0.2682861 0.91403509 0.27449393 0.91174089 0.27840756 0.91039136 0.2805668 0.90985155 0.28205128 0.91241565 0.2805668 0.91538462 0.27813765 0.91754386 0.27638327 0.91929825 0.27422402 0.92064777 0.27219973 0.92213225 0.26869096 0.92415655 0.26491228 0.92968961 0.25775978 0.93130904 0.25465587 0.93481781 0.24925776 0.93927126 0.24318489 0.94197031 0.23846154 0.94385965 0.23576248 0.94777328 0.22887989 0.94831309 0.22793522 0.94966262 0.22469636 0.94952767 0.22145749 0.94777328 0.2194332 0.9465587 0.21821862
0 0.90233333 0.7656 0.90506667 0.76626667 0.9082 0.767 0.91166667 0.76806667 0.91526667 0.76933333 0.91946667 0.77026667 0.92433333 0.77113333 0.9292 0.7718 0.9342 0.77213333 0.9386 0.7726 0.94306667 0.77333333 0.9506 0.77393333 0.95566667 0.77513333 0.96026667 0.77633333 0.96613333 0.77946667 0.9662 0.77986667 0.96166667 0.78 0.95766667 0.77953333 0.95446667 0.77933333 0.94926667 0.77926667 0.94506667 0.7788 0.93886667 0.77786667 0.92593333 0.7758 0.92086667 0.77466667 0.91713333 0.77393333 0.9132 0.77333333 0.90953333 0.7726 0.9056 0.77173333 0.9028 0.77073333 0.90106667 0.76933333 0.90086667 0.768 0.90133333 0.76566667
0 0.24115398 0.23524505 0.2420577 0.23573166 0.24449079 0.23830379 0.24532499 0.23983316 0.24504692 0.24025026 0.24428224 0.2408064 0.2441432 0.24219673 0.24588113 0.24400417 0.24852277 0.24497741 0.25067779 0.24595064 0.25297185 0.24643726 0.25415363 0.24636774 0.25464025 0.24525547 0.25408412 0.24358707 0.25345846 0.24254432 0.2527633 0.2412235 0.25102537 0.23962461 0.24928745 0.23830379 0.24748001 0.237122 0.24595064 0.23600973 0.24379562 0.23468891 0.2424748 0.23413278 0.24115398 0.23420229
