# Supplementary material for: VanillaNet-YOLOv8 segment: detection of nano-iron oxide regulation on rice seedling growth vitality under salt stress
Source: Front Plant Sci. 2025 Sep 17;16:1631279. doi: 10.3389/fpls.2025.1631279 (PMC12484053; doi:10.3389/fpls.2025.1631279)
Supplement: Supplementary file 5 [file DataSheet5.zip › label/train/10030-2024-3-19-22-30-5.txt]

0 0.16626667 0.113 0.1666 0.11526667 0.16893333 0.1168 0.17046667 0.11573333 0.17093333 0.11333333 0.171 0.11146667 0.17206667 0.1098 0.17393333 0.10873333 0.178 0.10813333 0.1816 0.10793333 0.18313333 0.107 0.181 0.10426667 0.17793333 0.10333333 0.17466667 0.10313333 0.17133333 0.10326667 0.1698 0.10466667 0.16866667 0.10626667 0.16786667 0.10833333 0.1668 0.10993333 0.16633333 0.11186667
0 0.16613333 0.17933333 0.163 0.179 0.1602 0.18046667 0.15973333 0.18326667 0.16013333 0.1872 0.16126667 0.1898 0.1612 0.19326667 0.16086667 0.1972 0.15973333 0.20146667 0.1588 0.206 0.15813333 0.20993333 0.15693333 0.21466667 0.15546667 0.21926667 0.1548 0.22333333 0.1562 0.226 0.15933333 0.22513333 0.16126667 0.22193333 0.16253333 0.21806667 0.1632 0.21353333 0.16393333 0.20926667 0.16486667 0.20593333 0.166 0.20133333 0.16706667 0.19586667 0.16786667 0.1908 0.1694 0.18746667 0.1692 0.18366667 0.16806667 0.18066667
0 0.2422 0.21153333 0.24386667 0.21313333 0.24506667 0.21473333 0.2446 0.2166 0.2458 0.21966667 0.24886667 0.22233333 0.25346667 0.22293333 0.25513333 0.22053333 0.25353333 0.21713333 0.25113333 0.21433333 0.24933333 0.212 0.24713333 0.21 0.24506667 0.20933333 0.24233333 0.2108
0 0.26399686 0.39693757 0.26650962 0.39842952 0.26925795 0.40007852 0.27318414 0.40180605 0.27907342 0.40290538 0.28315665 0.40204162 0.28347075 0.39952886 0.28119356 0.39827248 0.27797409 0.39740872 0.27389085 0.3970161 0.27067138 0.39575972 0.26698076 0.395053 0.26470357 0.39489596
0 0.26980762 0.49572046 0.27232038 0.49666274 0.27530428 0.49791912 0.28095799 0.49893993 0.28653318 0.49799764 0.28669022 0.49438555 0.28221437 0.4915587 0.2773459 0.49061641 0.272713 0.49108755 0.26980762 0.49273655 0.26847271 0.49509227
0 0.12739156 0.41069519 0.13024361 0.41378491 0.13559121 0.41758764 0.14022579 0.41996435 0.14616756 0.42269756 0.15270351 0.42519311 0.16042781 0.42745098 0.16755793 0.42709447 0.16696376 0.42412359 0.1620915 0.42198455 0.15686275 0.42020202 0.1503268 0.41830065 0.14545455 0.41604278 0.14177065 0.41235888 0.13832442 0.40998217 0.13416518 0.40819964 0.13000594 0.40855615 0.12774807 0.40915033
0 0.13071895 0.60546643 0.13285799 0.60475342 0.13713607 0.60297089 0.13986928 0.6020202 0.14248366 0.60142602 0.14521687 0.60130719 0.14759358 0.60142602 0.14973262 0.6020202 0.15258467 0.60237671 0.15555556 0.60213904 0.15710042 0.60213904 0.15900178 0.60320856 0.1597148 0.60475342 0.1597148 0.60606061 0.15816993 0.60701129 0.15460487 0.60724896 0.15258467 0.60653595 0.1506833 0.60629828 0.1486631 0.60629828 0.14545455 0.6073678 0.14438503 0.60665478 0.1446227 0.60558526 0.14343434 0.60522876 0.14165181 0.60546643 0.13939394 0.60653595 0.13642305 0.60760547 0.13285799 0.60760547 0.13190731 0.60760547 0.13024361 0.60748663
0 0.27776553 0.62506431 0.27908857 0.62609335 0.28122014 0.62726939 0.28585079 0.62829842 0.28974642 0.62866593 0.29165748 0.62903344 0.29467108 0.62969497 0.29819919 0.62888644 0.29974274 0.62660786 0.30055127 0.62396178 0.29944873 0.62256523 0.29746417 0.62249173 0.29474458 0.62285924 0.29283352 0.62263874 0.29040794 0.62175671 0.28864388 0.6216832 0.2892319 0.62300625 0.28959941 0.62374127 0.28768835 0.62366777 0.28563028 0.62344726 0.28401323 0.62315325 0.28114664 0.62300625 0.27938258 0.62307975 0.27798603 0.62381477
0 0.1748 0.73386667 0.17626667 0.73433333 0.1758 0.73546667 0.17273333 0.73646667 0.1706 0.73746667 0.16933333 0.7384 0.16973333 0.7394 0.1722 0.74033333 0.17553333 0.74053333 0.1796 0.74013333 0.18133333 0.73886667 0.18286667 0.7366 0.1832 0.7342 0.18293333 0.73173333 0.18113333 0.731 0.17713333 0.73106667 0.1752 0.73146667 0.17366667 0.73266667
0 0.25786667 0.7512 0.25666667 0.751 0.25446667 0.7528 0.25373333 0.7554 0.2536 0.75786667 0.2534 0.76073333 0.2528 0.76486667 0.2522 0.7678 0.2512 0.76966667 0.25006667 0.7704 0.24773333 0.7722 0.2472 0.7738 0.24706667 0.7758 0.24633333 0.77846667 0.2458 0.78133333 0.24546667 0.78346667 0.24693333 0.78533333 0.25006667 0.78486667 0.25213333 0.782 0.25373333 0.7792 0.25526667 0.77566667 0.2564 0.77233333 0.2572 0.76826667 0.2584 0.764 0.2592 0.76213333 0.26013333 0.76 0.26046667 0.7576 0.25993333 0.75433333 0.2596 0.75253333 0.2586 0.7512
0 0.31393333 0.86553333 0.31486667 0.86333333 0.31533333 0.86093333 0.3138 0.85826667 0.31166667 0.85846667 0.30926667 0.86053333 0.30766667 0.86286667 0.30733333 0.86526667 0.30653333 0.86713333 0.30526667 0.86933333 0.30313333 0.87153333 0.29953333 0.8734 0.2972 0.87453333 0.2972 0.87713333 0.29986667 0.87806667 0.3036 0.87833333 0.30793333 0.87773333 0.30926667 0.87553333 0.31033333 0.87326667 0.31086667 0.87086667 0.31213333 0.86913333 0.31326667 0.8676 0.31426667 0.86646667
0 0.39502244 0.34598123 0.39738882 0.34410445 0.39885761 0.34018768 0.39902081 0.33676051 0.39632803 0.33463892 0.39273766 0.33529172 0.38988168 0.3375765 0.3880049 0.34051408 0.3874337 0.34369645 0.38620971 0.34720522 0.38563851 0.3501428 0.38531212 0.35259078 0.38474092 0.35528356 0.38335373 0.35813953 0.38082415 0.36132191 0.37853937 0.36417789 0.37829457 0.36638107 0.37911057 0.36907385 0.38221134 0.36972664 0.38425133 0.36825785 0.38588331 0.36548348 0.3876785 0.3626275 0.38971848 0.35936353 0.39143207 0.35658915 0.39257446 0.35348837 0.39322725 0.3504692 0.39388005 0.34818441
0 0.38196654 0.47882497 0.38482252 0.47882497 0.38833129 0.47915137 0.39126887 0.47972256 0.39510404 0.47996736 0.3999184 0.48159935 0.40122399 0.48314973 0.40252958 0.48592411 0.40261118 0.48894329 0.40130559 0.49114647 0.39893921 0.49106487 0.39608323 0.48975928 0.39428805 0.48845369 0.39135047 0.4873929 0.38931049 0.48616891 0.3879233 0.48453692 0.38604651 0.48429213 0.38294574 0.48429213 0.38180335 0.48282334 0.38164015 0.48094655
0 0.38465932 0.6127295 0.3870257 0.6120767 0.39028968 0.6120767 0.39314565 0.61321909 0.39494084 0.61509588 0.39640963 0.61648307 0.39885761 0.61754386 0.40424317 0.61746226 0.40881273 0.61615667 0.4119135 0.61583027 0.41379029 0.61754386 0.41338229 0.61991024 0.41101591 0.62105263 0.40709914 0.62170543 0.40277438 0.62235822 0.3995104 0.62317421 0.39722562 0.6243982 0.39314565 0.6251326 0.38849449 0.62431661 0.38523052 0.62252142 0.38457772 0.61999184 0.38433293 0.61738066 0.38433293 0.61558548 0.38433293 0.61379029
0 0.39649123 0.74483884 0.39902081 0.74500204 0.40212158 0.74589963 0.40505916 0.74638923 0.40873113 0.74663403 0.41395349 0.74443084 0.41770706 0.74181967 0.42023664 0.74133007 0.42146063 0.74385965 0.42048144 0.74663403 0.41876785 0.74875561 0.41615667 0.74949 0.4128111 0.75120359 0.41028152 0.75316197 0.40660955 0.75577315 0.40367197 0.75691554 0.39885761 0.75650755 0.39608323 0.75438596 0.39469604 0.75218278 0.39412485 0.74949 0.39404325 0.74818441 0.39436965 0.74663403 0.39559364 0.74500204
0 0.40954712 0.88249694 0.40873113 0.88486332 0.408 0.88826667 0.40626667 0.88986667 0.40326667 0.89246667 0.40086667 0.89446667 0.39853333 0.89646667 0.39513333 0.8986 0.39266667 0.89993333 0.3898 0.9018 0.38773333 0.90413333 0.3868 0.9064 0.38713333 0.90793333 0.389 0.90793333 0.39286667 0.90653333 0.3958 0.90453333 0.3984 0.90286667 0.40126667 0.9006 0.4044 0.89866667 0.40726667 0.89686667 0.40933333 0.89493333 0.41073333 0.89326667 0.412 0.8918 0.41313333 0.89006667 0.41373333 0.888 0.41366667 0.88613333 0.41346667 0.8844 0.4124 0.88293333 0.41146667 0.8822 0.4102 0.882
0 0.52513333 0.86513333 0.5254 0.86426667 0.52473333 0.86246667 0.5234 0.86113333 0.5208 0.86106667 0.51973333 0.86206667 0.51906667 0.86413333 0.51853333 0.86706667 0.518 0.86933333 0.51746667 0.8722 0.51673333 0.87506667 0.51553333 0.87826667 0.51426667 0.88073333 0.51233333 0.88353333 0.51066667 0.88533333 0.50886667 0.88733333 0.50713333 0.88966667 0.5068 0.89166667 0.5066 0.89453333 0.50653333 0.897 0.50653333 0.89906667 0.50966667 0.89986667 0.51226667 0.89866667 0.51433333 0.89586667 0.516 0.89233333 0.51773333 0.88766667 0.52006667 0.88246667 0.52146667 0.87853333 0.52246667 0.87453333 0.52333333 0.87053333 0.52426667 0.867
0 0.62579643 0.75540016 0.62843823 0.75742036 0.63216783 0.75897436 0.63807304 0.76006216 0.64475524 0.76068376 0.65190365 0.76177156 0.65656566 0.76301476 0.65765346 0.76550117 0.66029526 0.76721057 0.66713287 0.76767677 0.67148407 0.76596737 0.67319347 0.76130536 0.67241647 0.75726496 0.67039627 0.75571096 0.66651127 0.75477855 0.66200466 0.75493395 0.65780886 0.75586636 0.65547786 0.75633256 0.65221445 0.75648796 0.64848485 0.75633256 0.64428904 0.75571096 0.63853924 0.75493395 0.63341103 0.75400155 0.62874903 0.75306915
0 0.62828283 0.5998446 0.62874903 0.6027972 0.62937063 0.60652681 0.63154623 0.61258741 0.63325563 0.61709402 0.63620824 0.62004662 0.63916084 0.62206682 0.64226884 0.62517483 0.64506605 0.62921523 0.64646465 0.63325563 0.64848485 0.63822844 0.65066045 0.64009324 0.65407925 0.64071484 0.65780886 0.64024864 0.66029526 0.64149184 0.66293706 0.64522145 0.66573427 0.64848485 0.66822067 0.65081585 0.67086247 0.65112665 0.67179487 0.64848485 0.67070707 0.64351204 0.66790987 0.64009324 0.66495726 0.63636364 0.66200466 0.63387723 0.65874126 0.63154623 0.65578866 0.62843823 0.65159285 0.62486402 0.64879565 0.62222222 0.64553225 0.62020202 0.64164724 0.61724942 0.63931624 0.61476301 0.63791764 0.61149961 0.63682984 0.60854701 0.63589744 0.60574981 0.63465423 0.6012432 0.63278943 0.5981352 0.63123543 0.5970474 0.62968143 0.598446
0 0.64033333 0.51953333 0.64146667 0.521 0.6454 0.5226 0.64966667 0.52313333 0.6528 0.52413333 0.657 0.52653333 0.66106667 0.52973333 0.66506667 0.5334 0.6684 0.53673333 0.67193333 0.5388 0.67406667 0.53873333 0.6738 0.53513333 0.6726 0.53213333 0.6704 0.52946667 0.6682 0.52686667 0.66586667 0.5248 0.6636 0.523 0.66093333 0.52126667 0.65773333 0.519 0.654 0.51706667 0.65046667 0.51613333 0.6474 0.51606667 0.6438 0.51653333 0.6408 0.51733333
0 0.52233333 0.48086667 0.52373333 0.4816 0.52786667 0.48173333 0.53206667 0.48053333 0.53506667 0.479 0.53906667 0.47866667 0.54326667 0.4794 0.5494 0.48013333 0.55366667 0.47793333 0.55433333 0.47433333 0.55266667 0.47046667 0.549 0.4688 0.54446667 0.46886667 0.54073333 0.46946667 0.53793333 0.471 0.5356 0.47286667 0.53373333 0.47426667 0.53126667 0.4738 0.5292 0.47346667 0.5268 0.47453333 0.52513333 0.47653333 0.52293333 0.4784
0 0.62714026 0.36001821 0.62850638 0.36183971 0.63132969 0.36229508 0.63761384 0.36202186 0.64344262 0.36056466 0.64663024 0.35938069 0.6503643 0.35837887 0.65382514 0.35819672 0.66092896 0.3582878 0.66830601 0.35774135 0.67131148 0.35491803 0.66948998 0.35154827 0.6654827 0.34908925 0.66102004 0.34790528 0.6557377 0.34781421 0.65255009 0.34845173 0.64990893 0.3503643 0.64836066 0.35236794 0.64590164 0.35400729 0.64180328 0.35537341 0.63615665 0.3564663 0.63051002 0.35601093 0.62750455 0.3557377 0.62522769 0.35673953 0.62540984 0.35883424
0 0.52723133 0.36448087 0.52358834 0.3640255 0.52149362 0.36493625 0.52058288 0.36721311 0.52076503 0.36967213 0.52167577 0.37176685 0.5226776 0.37367942 0.52386157 0.37559199 0.52504554 0.37686703 0.52668488 0.3791439 0.52795993 0.38224044 0.5287796 0.38469945 0.5295082 0.38743169 0.53060109 0.39025501 0.53278689 0.3942623 0.53515483 0.39708561 0.53797814 0.39735883 0.53979964 0.39508197 0.53879781 0.39216758 0.53806922 0.39007286 0.53661202 0.38788707 0.53533698 0.38497268 0.53442623 0.38242259 0.53378871 0.37978142 0.53369763 0.37741348 0.53387978 0.37477231 0.53415301 0.37204007 0.53378871 0.36994536 0.53169399 0.36684882 0.53069217 0.36621129 0.52969035 0.36566485
0 0.51967213 0.19307832 0.51976321 0.19562842 0.5201275 0.1996357 0.52076503 0.20364299 0.52103825 0.20710383 0.52112933 0.21247723 0.52067395 0.21666667 0.5204918 0.22131148 0.51967213 0.22595628 0.51857923 0.23041894 0.51730419 0.23424408 0.51639344 0.2370674 0.51557377 0.23998179 0.51457195 0.24362477 0.51457195 0.24581056 0.51520947 0.24845173 0.51739526 0.24899818 0.51967213 0.24781421 0.52112933 0.24371585 0.52258652 0.23861566 0.52349727 0.23506375 0.52413479 0.22978142 0.52468124 0.22522769 0.52504554 0.22204007 0.52622951 0.21876138 0.52750455 0.21584699 0.52786885 0.21247723 0.52795993 0.20910747 0.5276867 0.20591985 0.52686703 0.20136612 0.52632058 0.19708561 0.52395264 0.19380692 0.5223133 0.19262295
0 0.65282332 0.08897996 0.65355191 0.09061931 0.65318761 0.09289617 0.65227687 0.09690346 0.6507286 0.1003643 0.6496357 0.10391621 0.64899818 0.10728597 0.64908925 0.11102004 0.65346084 0.11129326 0.65428051 0.10919854 0.65446266 0.10546448 0.65510018 0.10227687 0.65591985 0.10009107 0.6568306 0.09781421 0.65701275 0.09480874 0.65701275 0.09189435 0.6557377 0.08925319 0.65364299 0.08788707 0.65418944 0.08879781
0 0.59415638 0.05901235 0.59242798 0.06296296 0.58987654 0.06765432 0.58814815 0.07226337 0.58592593 0.07711934 0.5836214 0.08057613 0.58131687 0.08337449 0.57860082 0.0873251 0.57613169 0.09061728 0.57333333 0.09415638 0.57193416 0.0962963 0.56938272 0.0999177 0.56674897 0.10312757 0.56444444 0.10600823 0.5617284 0.10954733 0.55876543 0.11308642 0.55646091 0.11604938 0.55366255 0.11934156 0.55209877 0.12032922 0.55028807 0.11753086 0.55012346 0.11399177 0.55152263 0.11102881 0.55333333 0.10847737 0.55489712 0.10609053 0.5581893 0.10238683 0.5617284 0.09909465 0.56419753 0.09596708 0.56633745 0.09300412 0.56921811 0.0891358 0.57160494 0.08592593 0.57415638 0.08222222 0.58518519 0.06888889 0.58987654 0.06139918 0.59185185 0.05868313 0.59292181 0.05769547
0 0.82470024 0.06726619 0.82302158 0.07038369 0.82074341 0.07458034 0.8177458 0.07865707 0.8146283 0.08213429 0.8116307 0.08465228 0.80767386 0.08776978 0.80479616 0.08944844 0.80203837 0.09052758 0.79868106 0.09304556 0.79472422 0.09676259 0.79160671 0.09928058 0.7882494 0.10275779 0.78465228 0.10623501 0.78189448 0.10935252 0.77817746 0.11306954 0.77374101 0.11678657 0.76978417 0.11978417 0.76630695 0.12326139 0.76211031 0.12721823 0.75779376 0.13009592 0.75491607 0.13045564 0.75263789 0.12901679 0.75311751 0.12625899 0.7558753 0.12422062 0.75803357 0.12182254 0.76342926 0.117506 0.79592139 0.08980349 0.80830552 0.07704857 0.81245829 0.07148684 0.81542455 0.06770486 0.81750093 0.06629588 0.82017056 0.06510938 0.82195032 0.06429366 0.82313682 0.06429366 0.82417501 0.06510938
0 0.95817575 0.10166852 0.96232851 0.10129774 0.96662959 0.10025955 0.96937338 0.09870226 0.97182054 0.09655172 0.97463849 0.09425287 0.97782722 0.09180571 0.98012607 0.08913608 0.98138673 0.08542825 0.97908788 0.08431591 0.97404524 0.08498331 0.97070819 0.08668891 0.96625881 0.08854283 0.96247683 0.09076752 0.95891732 0.093363 0.95394883 0.09707082 0.94987023 0.09951798 0.94475343 0.10270671 0.93904338 0.10574713 0.93474231 0.10841676 0.92962551 0.11182796 0.9243604 0.11509084 0.91939192 0.11790879 0.91442343 0.12035595 0.90804598 0.12347052 0.90129774 0.12703003 0.89632925 0.12955135 0.8911383 0.13199852 0.88735632 0.13392659 0.88728217 0.13622544 0.89098999 0.13726363 0.89499444 0.1374861 0.90025955 0.13607712 0.90552466 0.13303671 0.90923248 0.13029292 0.91308862 0.12814238 0.9180571 0.12532443 0.92339637 0.12161661 0.92955135 0.11783463 0.93377827 0.11568409 0.94015573 0.11234705 0.94675565 0.10812013 0.95624768 0.10226177
0 0.94423433 0.21104931 0.94623656 0.20741565 0.94868372 0.20370782 0.95031516 0.20103819 0.95061179 0.19762699 0.94846125 0.19399333 0.94571746 0.1936967 0.94111976 0.1965888 0.93852429 0.19970337 0.93511309 0.20422692 0.93340749 0.20956618 0.93251761 0.21386726 0.93155358 0.21883574 0.93021876 0.22343344 0.92784575 0.2269188 0.926066 0.22951428 0.92354468 0.23299963 0.9197627 0.2378198 0.91835373 0.23974787 0.91583241 0.24338154 0.91360771 0.24679273 0.91093808 0.25072303 0.90930664 0.25398591 0.90812013 0.25717464 0.90923248 0.25880608 0.9134594 0.25806452 0.91694475 0.25457916 0.91946607 0.25153875 0.92169077 0.24812755 0.92354468 0.24479051 0.92539859 0.24137931 0.92665925 0.23863552 0.9289581 0.23426029 0.93088617 0.23070078 0.93333333 0.22743789 0.93592881 0.22432332 0.93889507 0.22083797 0.94215795 0.21653689 0.94408602 0.21275491 0.94490174 0.21045606
0 0.90849092 0.3444568 0.91264368 0.34467927 0.91790879 0.34349277 0.92280311 0.34030404 0.92428624 0.33570634 0.92080089 0.33251761 0.91167964 0.33214683 0.90782351 0.33511309 0.90456062 0.33807935 0.90315165 0.34141639 0.90166852 0.34490174 0.89981461 0.34883204 0.89766407 0.35409714 0.89662588 0.3575825 0.89529106 0.35973304 0.89321468 0.36180942 0.89358547 0.36499815 0.89670004 0.36907675 0.89959214 0.36989247 0.90144605 0.3667779 0.90211346 0.36277345 0.90278087 0.35884316 0.9037449 0.35454208 0.90507972 0.35113089 0.90604375 0.34860957 0.90708194 0.34638487
0 0.77571429 0.50485714 0.7787619 0.5032381 0.77971429 0.50152381 0.78171429 0.49838095 0.78390476 0.49580952 0.78619048 0.494 0.7887619 0.49257143 0.79104762 0.49161905 0.7927619 0.4892381 0.79266667 0.48666667 0.794 0.48457143 0.79561905 0.48038095 0.79438095 0.4772381 0.79114286 0.47647619 0.7887619 0.47847619 0.78657143 0.48257143 0.78533333 0.4847619 0.78257143 0.48647619 0.78047619 0.49038095 0.77847619 0.49304762 0.7767619 0.49495238 0.77380952 0.49733333 0.77085714 0.49990476 0.76942857 0.50247619 0.77114286 0.50504762 0.77409524 0.50590476
0 0.77328881 0.6228158 0.77486667 0.625 0.77733333 0.6262 0.7804 0.62726667 0.78286667 0.62813333 0.78493333 0.62886667 0.7884 0.6296 0.7916 0.63013333 0.7954 0.6314 0.80006667 0.63353333 0.80433333 0.63513333 0.81026667 0.63713333 0.81446667 0.639 0.81806667 0.642 0.82346667 0.6444 0.82653333 0.64146667 0.82753333 0.6362 0.82586667 0.63253333 0.82306667 0.6312 0.8198 0.6318 0.8164 0.6318 0.81173333 0.63046667 0.807 0.629 0.803 0.62786667 0.79853333 0.627 0.79446667 0.62606667 0.79126667 0.62486667 0.7862 0.62346667 0.7814 0.622 0.778 0.62093333 0.77533333 0.62066667 0.77386667 0.62146667
0 0.91486667 0.64313333 0.91713333 0.644 0.9208 0.64493333 0.92526667 0.64526667 0.92986667 0.64506667 0.93526667 0.6446 0.94093333 0.64426667 0.94493333 0.6452 0.94893333 0.64733333 0.9528 0.6498 0.95786667 0.65033333 0.95993333 0.6484 0.95993333 0.645 0.95753333 0.6426 0.95206667 0.64113333 0.94773333 0.64013333 0.94393333 0.64026667 0.93873333 0.6408 0.9344 0.64073333 0.92933333 0.64 0.92366667 0.63973333 0.9184 0.63973333 0.91473333 0.6402 0.91393333 0.64233333
0 0.90373333 0.74086667 0.91006667 0.74206667 0.9164 0.74413333 0.9218 0.74526667 0.92793333 0.7464 0.93326667 0.7474 0.9396 0.74846667 0.94513333 0.74953333 0.95106667 0.7502 0.955 0.75086667 0.95893333 0.7522 0.96353333 0.75353333 0.96786667 0.75486667 0.9704 0.75713333 0.97013333 0.75946667 0.9662 0.759 0.96206667 0.75806667 0.9578 0.75706667 0.9518 0.75573333 0.94606667 0.75493333 0.9406 0.75426667 0.93546667 0.75346667 0.92986667 0.75273333 0.92253333 0.75166667 0.91633333 0.75013333 0.91033333 0.74893333 0.90546667 0.7478 0.903 0.7462 0.9012 0.74406667 0.9004 0.74213333 0.90186667 0.74073333
0 0.77303704 0.85503704 0.77444444 0.85659259 0.77592593 0.85962963 0.77777778 0.862 0.78044444 0.86333333 0.78325926 0.86481481 0.78355556 0.86785185 0.78237037 0.86962963 0.78214815 0.87118519 0.78348148 0.87511111 0.78503704 0.87844444 0.78703704 0.882 0.78874074 0.88533333 0.79022222 0.88940741 0.79162963 0.89325926 0.79222222 0.89637037 0.79192593 0.89851852 0.78874074 0.89637037 0.78748148 0.89333333 0.7862963 0.88962963 0.78451852 0.88637037 0.78311111 0.88281481 0.78125926 0.87866667 0.77948148 0.87444444 0.77807407 0.87177778 0.77644444 0.86866667 0.77518519 0.86540741 0.77096296 0.85881481 0.77037037 0.85696296 0.77 0.85548148 0.77111111 0.85459259
0 0.94148148 0.91244444 0.94577778 0.91577778 0.95 0.91822222 0.95592593 0.91925926 0.95807407 0.91725926 0.95637037 0.91318519 0.95348148 0.90733333 0.94918519 0.90303704 0.94562963 0.89933333 0.9417037 0.89592593 0.93703704 0.89274074 0.93185185 0.89022222 0.92881481 0.88777778 0.92511111 0.88481481 0.92340741 0.88318519 0.91525926 0.87088889 0.91281481 0.86740741 0.91007407 0.86333333 0.90785185 0.85777778 0.90562963 0.85266667 0.90362963 0.84866667 0.9017037 0.84555556 0.89918519 0.84288889 0.89637037 0.84155556 0.89451852 0.8417037 0.89422222 0.8437037 0.89540741 0.84674074 0.89748148 0.85096296 0.90014815 0.85607407 0.90237037 0.86162963 0.90696296 0.87044444 0.91266667 0.87896296 0.91814815 0.88592593 0.92474074 0.89296296 0.92807407 0.89644444 0.93103704 0.89977778 0.93325926 0.9022963 0.93659259 0.90607407
0 0.6612 0.8618 0.65986667 0.86386667 0.65886667 0.866 0.65806667 0.8698 0.6582 0.87386667 0.65913333 0.87773333 0.66126667 0.882 0.663 0.8854 0.66406667 0.89013333 0.66386667 0.89486667 0.66173333 0.89593333 0.6562 0.8948 0.65313333 0.89233333 0.6524 0.88893333 0.65193333 0.88586667 0.65206667 0.88253333 0.65306667 0.8798 0.65353333 0.87706667 0.65393333 0.874 0.654 0.8704 0.65406667 0.86546667 0.65413333 0.86153333 0.65473333 0.8584 0.65626667 0.85573333 0.65826667 0.85453333 0.66113333 0.8558 0.66306667 0.85726667 0.66366667 0.85913333 0.6618 0.8612
0 0.28286667 0.0942 0.28373333 0.0934 0.28586667 0.09166667 0.28706667 0.0902 0.2886 0.08893333 0.2902 0.08766667 0.2926 0.08766667 0.29393333 0.0894 0.29333333 0.09153333 0.29166667 0.095 0.28933333 0.0984 0.2888 0.10186667 0.28913333 0.1056 0.29053333 0.10893333 0.29093333 0.1112 0.28773333 0.11146667 0.28526667 0.10926667 0.28433333 0.10606667 0.28373333 0.10346667 0.284 0.1014 0.284 0.09926667 0.28273333 0.09693333 0.28266667 0.0954
