# Supplementary material for: VanillaNet-YOLOv8 segment: detection of nano-iron oxide regulation on rice seedling growth vitality under salt stress
Source: Front Plant Sci. 2025 Sep 17;16:1631279. doi: 10.3389/fpls.2025.1631279 (PMC12484053; doi:10.3389/fpls.2025.1631279)
Supplement: Supplementary file 5 [file DataSheet5.zip › label/train/10030-2024-3-19-4-39-30.txt]

0 0.17026667 0.1424 0.17086667 0.14126667 0.17126667 0.1388 0.1712 0.1368 0.17113333 0.135 0.1718 0.13366667 0.17386667 0.13266667 0.17786667 0.13193333 0.18193333 0.13133333 0.18333333 0.13006667 0.1816 0.12786667 0.17986667 0.12853333 0.17626667 0.1276 0.17293333 0.12726667 0.1712 0.12733333 0.17 0.12826667 0.16906667 0.1298 0.16813333 0.13153333 0.16786667 0.13293333 0.16773333 0.13446667 0.1672 0.13633333 0.16706667 0.13826667 0.16793333 0.14053333 0.16913333 0.14233333
0 0.15833333 0.20553333 0.1564 0.20626667 0.1548 0.2084 0.1534 0.2104 0.15506667 0.2116 0.15526667 0.21226667 0.15333333 0.2144 0.15266667 0.2168 0.15306667 0.21926667 0.15373333 0.22146667 0.15353333 0.227 0.1536 0.22986667 0.15353333 0.23373333 0.15353333 0.23746667 0.15273333 0.24173333 0.1538 0.2466 0.15566667 0.24973333 0.1592 0.25126667 0.1604 0.2492 0.16066667 0.2472 0.15933333 0.2454 0.15793333 0.2438 0.15786667 0.24173333 0.158 0.23873333 0.15793333 0.23446667 0.1578 0.231 0.15746667 0.22606667 0.1568 0.22053333 0.15753333 0.21626667 0.15886667 0.2128 0.16053333 0.2084 0.1596 0.20566667
0 0.141 0.43813333 0.14253333 0.4396 0.14526667 0.44166667 0.1482 0.4436 0.1512 0.445 0.154 0.44613333 0.15673333 0.44706667 0.15846667 0.44773333 0.1608 0.4488 0.16353333 0.44946667 0.16613333 0.44813333 0.16533333 0.44653333 0.164 0.44506667 0.16273333 0.4442 0.162 0.44386667 0.15986667 0.44413333 0.15873333 0.44433333 0.15646667 0.44313333 0.15346667 0.4416 0.15173333 0.4406 0.15026667 0.4396 0.14826667 0.4384 0.14586667 0.43746667 0.14406667 0.437 0.14233333 0.4366 0.14153333 0.43653333
0 0.15173333 0.5014 0.15133333 0.50226667 0.15093333 0.50366667 0.15113333 0.5056 0.153 0.508 0.15533333 0.50933333 0.158 0.50993333 0.15953333 0.50953333 0.16 0.50826667 0.15973333 0.50726667 0.15853333 0.50613333 0.15733333 0.50513333 0.15613333 0.5042 0.15453333 0.5028 0.15413333 0.5018 0.1534 0.50053333 0.15266667 0.50053333
0 0.1446 0.6324 0.1456 0.63266667 0.14693333 0.6328 0.1488 0.63246667 0.15046667 0.632 0.1522 0.6318 0.15526667 0.6318 0.158 0.63173333 0.16 0.63053333 0.16046667 0.62906667 0.16013333 0.62786667 0.15846667 0.62673333 0.157 0.6264 0.15553333 0.62633333 0.1548 0.62673333 0.15353333 0.6274 0.15146667 0.62813333 0.15 0.62866667 0.14833333 0.6294 0.14686667 0.63006667 0.1456 0.63073333 0.14473333 0.6316
0 0.17533333 0.7586 0.17646667 0.7588 0.17786667 0.75986667 0.17913333 0.76146667 0.1802 0.76293333 0.1822 0.76266667 0.18286667 0.76046667 0.18306667 0.75866667 0.18233333 0.7576 0.18086667 0.757 0.1782 0.757 0.17633333 0.75746667 0.17526667 0.7578
0 0.29846667 0.8926 0.29966667 0.8946 0.30213333 0.89553333 0.30466667 0.8958 0.30686667 0.89573333 0.31233333 0.8932 0.31326667 0.89206667 0.3144 0.8904 0.31493333 0.88873333 0.3154 0.88633333 0.31513333 0.88553333 0.3148 0.88466667 0.3138 0.8838 0.313 0.8834 0.311 0.88326667 0.31026667 0.88393333 0.3098 0.88526667 0.30953333 0.88693333 0.30926667 0.88833333 0.3088 0.88953333 0.30826667 0.89073333 0.30673333 0.89173333 0.30473333 0.8924 0.30293333 0.8924 0.30053333 0.89206667 0.29946667 0.8918 0.29886667 0.89206667
0 0.24926667 0.7902 0.24986667 0.79146667 0.25066667 0.79326667 0.25173333 0.79526667 0.25253333 0.79753333 0.255 0.79846667 0.25626667 0.79773333 0.2566 0.79593333 0.25533333 0.79306667 0.2546 0.78946667 0.2558 0.787 0.25686667 0.78466667 0.2582 0.78153333 0.2592 0.77953333 0.25973333 0.7764 0.25866667 0.77433333 0.25726667 0.77406667 0.2562 0.77453333 0.25446667 0.776 0.25353333 0.77746667 0.25293333 0.77906667 0.2524 0.78126667 0.25206667 0.78373333 0.25146667 0.78626667 0.25093333 0.7876 0.25006667 0.78853333 0.24946667 0.7894
0 0.291 0.6492 0.2916 0.64986667 0.2932 0.65073333 0.29653333 0.65133333 0.29933333 0.6508 0.3004 0.6488 0.2998 0.6474 0.29813333 0.64646667 0.2962 0.64653333 0.29513333 0.64726667 0.29413333 0.64773333 0.29233333 0.64686667 0.2908 0.64686667 0.29013333 0.6476
0 0.27566667 0.52053333 0.2782 0.52146667 0.28346667 0.52186667 0.28566667 0.5214 0.28686667 0.52013333 0.2868 0.5188 0.28466667 0.51753333 0.28286667 0.51706667 0.2806 0.51693333 0.278 0.517 0.27586667 0.51746667 0.27506667 0.51866667
0 0.38180791 0.50587571 0.38372881 0.50745763 0.38768362 0.50903955 0.38926554 0.51028249 0.3920904 0.5119774 0.39514124 0.51220339 0.39694915 0.5099435 0.39649718 0.50836158 0.39457627 0.50632768 0.39129944 0.50418079 0.38824859 0.50327684 0.38418079 0.50316384 0.38214689 0.50327684
0 0.38112994 0.39231638 0.38361582 0.39186441 0.38519774 0.3899435 0.38621469 0.38768362 0.38689266 0.38474576 0.38836158 0.38033898 0.38949153 0.37570621 0.39096045 0.37378531 0.39367232 0.37186441 0.39649718 0.36881356 0.39762712 0.36440678 0.39717514 0.36180791 0.39457627 0.36011299 0.39265537 0.36067797 0.38983051 0.36282486 0.38711864 0.36553672 0.38610169 0.36824859 0.38632768 0.3700565 0.3859887 0.37344633 0.38508475 0.37683616 0.38259887 0.38101695 0.38112994 0.38429379 0.37887006 0.3879096 0.37909605 0.39107345
0 0.28644068 0.13265537 0.28813559 0.13412429 0.28983051 0.13457627 0.29028249 0.13288136 0.29028249 0.13107345 0.2900565 0.12858757 0.2899435 0.12779661 0.29073446 0.12689266 0.29220339 0.12587571 0.2940113 0.12531073 0.29661017 0.12429379 0.29638418 0.12305085 0.29514124 0.12248588 0.29378531 0.12225989 0.29129944 0.12225989 0.28858757 0.12259887 0.28655367 0.12372881 0.28519774 0.12485876 0.28451977 0.12644068 0.2839548 0.12881356 0.28440678 0.13016949 0.28553672 0.13175141
0 0.57655914 0.09322581 0.57397849 0.09516129 0.57193548 0.09795699 0.57010753 0.10215054 0.56817204 0.10548387 0.56688172 0.10903226 0.56419355 0.11580645 0.56268817 0.11860215 0.56010753 0.12215054 0.55763441 0.12548387 0.55526882 0.1288172 0.55311828 0.13225806 0.55193548 0.13591398 0.55021505 0.14290323 0.55064516 0.14591398 0.55182796 0.14602151 0.55387097 0.14376344 0.55548387 0.14107527 0.55731183 0.13795699 0.55913978 0.13430108 0.56053763 0.13129032 0.56193548 0.12892473 0.56473118 0.12473118 0.56623656 0.12182796 0.56817204 0.11806452 0.56946237 0.11505376 0.57107527 0.11139785 0.57225806 0.10849462 0.57354839 0.10516129 0.57483871 0.10150538 0.5755914 0.09795699 0.57580645 0.09569892
0 0.65193333 0.12313333 0.65146667 0.1248 0.65106667 0.12713333 0.65093333 0.12893333 0.6508 0.13066667 0.651 0.13206667 0.6508 0.134 0.65193333 0.13513333 0.65413333 0.13446667 0.655 0.1332 0.65526667 0.13166667 0.65526667 0.12953333 0.65486667 0.1276 0.65466667 0.12566667 0.6544 0.12433333 0.65353333 0.12353333 0.65266667 0.1232
0 0.51753333 0.22626667 0.51706667 0.22806667 0.51653333 0.23073333 0.51686667 0.234 0.5176 0.23766667 0.51806667 0.24226667 0.5186 0.2456 0.51826667 0.25013333 0.5176 0.25393333 0.51646667 0.25966667 0.5154 0.26326667 0.51446667 0.26673333 0.51466667 0.27 0.51506667 0.27246667 0.518 0.27253333 0.5194 0.27093333 0.52053333 0.26813333 0.52026667 0.26166667 0.52086667 0.25846667 0.52213333 0.25486667 0.5234 0.25186667 0.52393333 0.247 0.5236 0.24373333 0.52326667 0.2398 0.52253333 0.233 0.5214 0.2296 0.52026667 0.22766667 0.5196 0.2268
0 0.52293333 0.40566667 0.52453333 0.40713333 0.52706667 0.40866667 0.52886667 0.4098 0.531 0.41146667 0.5318 0.414 0.53273333 0.41646667 0.534 0.4198 0.5358 0.42186667 0.53813333 0.42133333 0.53873333 0.41926667 0.53886667 0.41766667 0.53766667 0.41573333 0.53613333 0.4138 0.5352 0.41186667 0.53413333 0.40913333 0.5334 0.4068 0.53213333 0.40473333 0.53066667 0.40326667 0.52813333 0.40233333 0.52653333 0.40213333 0.52493333 0.40286667 0.52353333 0.40413333 0.5232 0.40486667
0 0.5234 0.50553333 0.52546667 0.50573333 0.5298 0.50526667 0.53373333 0.50493333 0.538 0.50553333 0.542 0.50706667 0.54613333 0.50746667 0.54826667 0.5068 0.54786667 0.50533333 0.5458 0.50353333 0.54306667 0.50246667 0.54046667 0.50153333 0.5366 0.50106667 0.5328 0.5008 0.53073333 0.50073333 0.5278 0.50073333 0.52546667 0.50126667 0.52393333 0.50213333 0.52346667 0.50413333
0 0.62926667 0.62186667 0.62906667 0.62386667 0.62866667 0.6268 0.629 0.62953333 0.6298 0.6322 0.63086667 0.63686667 0.6334 0.6422 0.63453333 0.64393333 0.6362 0.64726667 0.63793333 0.6506 0.63946667 0.65473333 0.64066667 0.65866667 0.6424 0.66273333 0.6444 0.66346667 0.647 0.66266667 0.64793333 0.65986667 0.64786667 0.65693333 0.64673333 0.65373333 0.64493333 0.65053333 0.64346667 0.6486 0.64193333 0.64666667 0.63986667 0.64413333 0.63713333 0.6382 0.63613333 0.63593333 0.63526667 0.63306667 0.63453333 0.62993333 0.63413333 0.62766667 0.6334 0.62526667 0.63246667 0.62346667 0.63133333 0.6218 0.63033333 0.62133333
0 0.38342441 0.63788707 0.38588342 0.64025501 0.39080146 0.64262295 0.39453552 0.6442623 0.39863388 0.64553734 0.40346084 0.64653916 0.40765027 0.64690346 0.41211293 0.64608379 0.4140255 0.64362477 0.4143898 0.64125683 0.41311475 0.64061931 0.41102004 0.64052823 0.40883424 0.64153005 0.40628415 0.64298725 0.40173042 0.6424408 0.39808743 0.64116576 0.39499089 0.63989071 0.3917122 0.63852459 0.38688525 0.63688525 0.38424408 0.63615665 0.38333333 0.6363388
0 0.41338798 0.76202186 0.41238616 0.7640255 0.41247723 0.76666667 0.41320583 0.76958106 0.4143898 0.77249545 0.41666667 0.77404372 0.41967213 0.77395264 0.42304189 0.7723133 0.42358834 0.76921676 0.42258652 0.76657559 0.42149362 0.76566485 0.41930783 0.7654827 0.41766849 0.76457195 0.41693989 0.76338798 0.41539162 0.76229508 0.41429872 0.76183971
0 0.40992714 0.90810565 0.40965392 0.90947177 0.40910747 0.91174863 0.4082878 0.91384335 0.40637523 0.91584699 0.40373406 0.91712204 0.4007286 0.91876138 0.39754098 0.9204918 0.39398907 0.92258652 0.39025501 0.92459016 0.38752277 0.92632058 0.38770492 0.92759563 0.38925319 0.92814208 0.39306667 0.92753333 0.39573333 0.92573333 0.39906667 0.92393333 0.4028 0.9226 0.4054 0.9206 0.40826667 0.91886667 0.40956284 0.91748634 0.41147541 0.91693989 0.4129326 0.91566485 0.41347905 0.91238616 0.41375228 0.90965392 0.41357013 0.90783242 0.41284153 0.90737705 0.41092896 0.90746812
0 0.52333333 0.8856 0.5218 0.88606667 0.5206 0.8872 0.51986667 0.88953333 0.51873333 0.893 0.51806667 0.8954 0.51733333 0.8982 0.51646667 0.9004 0.51546667 0.9028 0.5138 0.90613333 0.51206667 0.90966667 0.51053333 0.91246667 0.5098 0.91513333 0.50906667 0.91866667 0.5092 0.92033333 0.50993333 0.92053333 0.51133333 0.9188 0.51433333 0.91446667 0.5148 0.9126 0.51586667 0.90993333 0.5172 0.90773333 0.5186 0.90513333 0.51993333 0.902 0.521 0.8994 0.52186667 0.89686667 0.523 0.89453333 0.52386667 0.89286667 0.5244 0.89033333 0.52473333 0.88853333 0.52413333 0.88693333
0 0.62540021 0.38335112 0.62739239 0.385201 0.63073639 0.38605478 0.63457844 0.38548559 0.63735326 0.38456065 0.64190679 0.38441836 0.64631804 0.38527215 0.65101387 0.38690857 0.65592316 0.38776236 0.6564212 0.38548559 0.65407328 0.38399146 0.65158307 0.38263963 0.64809676 0.3814301 0.6449662 0.38036286 0.6413376 0.37965137 0.63827819 0.37965137 0.63450729 0.38036286 0.63166133 0.38064746 0.62917111 0.38036286 0.62660975 0.38022056 0.62468872 0.38093205 0.62433298 0.38207044
0 0.6411953 0.54393454 0.64197794 0.54500178 0.64503735 0.54685165 0.64788332 0.54834578 0.65115617 0.55019566 0.65414443 0.55168979 0.65635005 0.55161864 0.6565635 0.54969762 0.65506937 0.54841693 0.65492707 0.54699395 0.65414443 0.54542867 0.65222341 0.54500178 0.65023123 0.54443259 0.64795446 0.5432942 0.64517965 0.54222697 0.64247599 0.54180007 0.64155105 0.54222697 0.6411953 0.54300961
0 0.62490842 0.77985348 0.62588523 0.78266178 0.63040293 0.78656899 0.63687424 0.78742369 0.64212454 0.78791209 0.64493284 0.78864469 0.64529915 0.79169719 0.64810745 0.79401709 0.65189255 0.79426129 0.65641026 0.79169719 0.65726496 0.78876679 0.65616606 0.78449328 0.65433455 0.78363858 0.65067155 0.78327228 0.64652015 0.78363858 0.64358974 0.78376068 0.64041514 0.78302808 0.63663004 0.78131868 0.63345543 0.77948718 0.63125763 0.77826618 0.62820513 0.77765568 0.62527473 0.77753358
0 0.65760518 0.88036677 0.65695793 0.88263215 0.65587918 0.88597627 0.65577131 0.88975189 0.65555556 0.89439051 0.65501618 0.89838188 0.65372168 0.90323625 0.65318231 0.90895361 0.65253506 0.91434736 0.65318231 0.91574973 0.65555556 0.91456311 0.65771305 0.91100324 0.65889968 0.90701187 0.65987055 0.9030205 0.65997843 0.8987055 0.6600863 0.89471413 0.65997843 0.89158576 0.6605178 0.88867314 0.66148867 0.88597627 0.6622438 0.88295577 0.6613808 0.88101402 0.65900755 0.8802589
0 0.77281553 0.8828479 0.77324703 0.88435814 0.77389428 0.88694714 0.77529666 0.88985976 0.77659115 0.89277238 0.77799353 0.8961165 0.7793959 0.89881338 0.78090615 0.9012945 0.7819849 0.90409924 0.78295577 0.90668824 0.78468177 0.90884574 0.78532902 0.90906149 0.78597627 0.90787487 0.78576052 0.90560949 0.78522114 0.903452 0.78435814 0.90140237 0.78360302 0.89902913 0.78295577 0.897411 0.78166127 0.89503776 0.78047465 0.89190939 0.7802589 0.89018339 0.7798274 0.88770227 0.7789644 0.88489752 0.77702265 0.8824164 0.77583603 0.88176915
0 0.89471413 0.86688242 0.89492988 0.87001079 0.89622438 0.87367853 0.89762675 0.87777778 0.8995685 0.88295577 0.9012945 0.88705502 0.9030205 0.89180151 0.90463862 0.89514563 0.90647249 0.89946063 0.90830636 0.90409924 0.90960086 0.90744337 0.91197411 0.91208198 0.91596548 0.91963323 0.9197411 0.92254585 0.92330097 0.92308522 0.92416397 0.92028047 0.92416397 0.91682848 0.92243797 0.91262136 0.92006472 0.90787487 0.91725998 0.903452 0.91477886 0.9 0.91154261 0.8969795 0.90819849 0.89331176 0.90647249 0.88781014 0.90517799 0.8806904 0.90355987 0.87475728 0.90194175 0.87119741 0.9 0.86785329 0.89762675 0.86569579 0.89557713 0.86515642
0 0.90086667 0.76733333 0.90126667 0.76933333 0.9034 0.7722 0.90586667 0.77426667 0.91053333 0.77606667 0.91546667 0.77746667 0.92046667 0.778 0.92526667 0.77846667 0.93133333 0.7794 0.93733333 0.7796 0.94233333 0.778 0.9426 0.77606667 0.94113333 0.77546667 0.9382 0.77506667 0.93453333 0.7748 0.93046667 0.7746 0.9256 0.774 0.91993333 0.7734 0.91526667 0.7726 0.91086667 0.77173333 0.9086 0.771 0.9068 0.769 0.9048 0.76713333 0.90273333 0.76613333 0.9016 0.7662
0 0.774 0.64753333 0.77651992 0.64919637 0.78183089 0.65087352 0.78644305 0.65213138 0.79175402 0.65366876 0.79580713 0.65492662 0.80069881 0.65660377 0.80740741 0.65772187 0.81397624 0.65716282 0.81621244 0.65492662 0.81090147 0.65269043 0.80419287 0.65199161 0.79874214 0.65101328 0.79203354 0.64919637 0.78658281 0.64709993 0.78155136 0.64528302 0.77847659 0.64444444 0.7758211 0.64444444 0.774703 0.64514326
0 0.7532 0.15613333 0.75693333 0.15553333 0.76486667 0.14886667 0.7684 0.1458 0.77313333 0.1416 0.77673333 0.13726667 0.77973333 0.13333333 0.78706667 0.12733333 0.7924 0.12453333 0.7976 0.12006667 0.80226667 0.1132 0.80466667 0.10893333 0.80646667 0.1048 0.80706667 0.10106667 0.806 0.09966667 0.804 0.10006667 0.80173333 0.10146667 0.7992 0.1036 0.79726667 0.106 0.79593333 0.10793333 0.79373333 0.11146667 0.7906 0.1158 0.78813333 0.11973333 0.7858 0.12333333 0.78326667 0.12646667 0.7808 0.1292 0.77766667 0.13206667 0.77406667 0.13533333 0.77066667 0.13826667 0.7678 0.14086667 0.76466667 0.14353333 0.7612 0.14646667 0.758 0.1492 0.75513333 0.1514 0.753 0.15333333 0.75186667 0.15493333 0.75226667 0.15546667
0 0.9594 0.12346667 0.95646667 0.12526667 0.95173333 0.12746667 0.94793333 0.12973333 0.9436 0.1322 0.93506667 0.13713333 0.92726667 0.14006667 0.92033333 0.1436 0.9156 0.14586667 0.91186667 0.148 0.90746667 0.1508 0.90406667 0.15293333 0.89833333 0.1556 0.89253333 0.1572 0.88853333 0.1588 0.88786667 0.16006667 0.8894 0.16106667 0.89426667 0.16133333 0.906 0.1572 0.90966667 0.15546667 0.91533333 0.15153333 0.9198 0.149 0.93266667 0.14333333 0.93673333 0.14173333 0.94046667 0.14013333 0.94326667 0.13846667 0.9468 0.13606667 0.95026667 0.1336 0.95313333 0.13193333 0.95626667 0.12933333 0.9586 0.12633333
0 0.94320988 0.22419753 0.94255144 0.22806584 0.94 0.23292181 0.9382716 0.2363786 0.9363786 0.24098765 0.9344856 0.24526749 0.93251029 0.24880658 0.93069959 0.25201646 0.92880658 0.25613169 0.92650206 0.26016461 0.92296296 0.26493827 0.91901235 0.27004115 0.91522634 0.27465021 0.91053498 0.28041152 0.91053498 0.2818107 0.91185185 0.281893 0.91432099 0.28123457 0.91711934 0.27909465 0.92 0.27621399 0.92197531 0.27390947 0.92337449 0.27168724 0.92534979 0.26831276 0.93193416 0.25843621 0.93522634 0.25415638 0.94279835 0.23679012 0.9455144 0.23242798 0.94683128 0.22576132 0.94592593 0.22345679 0.94485597 0.22296296
0 0.89806667 0.3948 0.9018 0.3944 0.90413333 0.392 0.906 0.38693333 0.90653333 0.38186667 0.9082 0.37926667 0.9168 0.37446667 0.9218 0.37233333 0.9262 0.37 0.92766667 0.36786667 0.92833333 0.3648 0.92686667 0.36213333 0.9244 0.36313333 0.92066667 0.36473333 0.9168 0.36666667 0.91326667 0.36933333 0.90866667 0.37286667 0.90673333 0.37533333 0.90446667 0.37906667 0.90286667 0.3826 0.9014 0.3864 0.8998 0.38846667 0.898 0.3902 0.89626667 0.39186667 0.89646667 0.39333333
0 0.77626667 0.5102 0.77586667 0.5128 0.77606667 0.51686667 0.77666667 0.52133333 0.77686667 0.52326667 0.77646667 0.52546667 0.7736 0.52653333 0.7718 0.52653333 0.7704 0.52813333 0.77046667 0.5302 0.77653333 0.53073333 0.77793333 0.5298 0.7792 0.5276 0.7806 0.52373333 0.78106667 0.52 0.7812 0.51586667 0.78046667 0.513 0.77926667 0.51013333 0.77746667 0.50886667
0 0.91534635 0.66712591 0.91978569 0.6684271 0.92552622 0.66911596 0.93034826 0.66926904 0.93562954 0.66934558 0.94144661 0.66980482 0.94741676 0.67064677 0.95407577 0.67164179 0.96027555 0.67217757 0.96394948 0.67156525 0.9634137 0.66972828 0.96234214 0.66850364 0.95859166 0.66743207 0.95598928 0.66666667 0.9514734 0.66628396 0.94626866 0.66613088 0.93861462 0.66605434 0.93295063 0.66590126 0.926062 0.66551856 0.91993877 0.66513586 0.91557597 0.66536548
