# Supplementary material for: VanillaNet-YOLOv8 segment: detection of nano-iron oxide regulation on rice seedling growth vitality under salt stress
Source: Front Plant Sci. 2025 Sep 17;16:1631279. doi: 10.3389/fpls.2025.1631279 (PMC12484053; doi:10.3389/fpls.2025.1631279)
Supplement: Supplementary file 5 [file DataSheet5.zip › label/train/10030-2024-3-19-7-13-20.txt]

0 0.17052485 0.12888425 0.16969065 0.13041363 0.169065 0.1323601 0.16830031 0.13541884 0.16767466 0.13715676 0.16739659 0.13813 0.16802225 0.13917275 0.169065 0.14042405 0.1698992 0.14056309 0.17080292 0.13889468 0.17094195 0.13639208 0.17108099 0.13409802 0.17212374 0.13249913 0.17580813 0.1315259 0.18011818 0.13117831 0.18255127 0.13096976 0.18255127 0.12992701 0.18081335 0.1286757 0.17851929 0.12791102 0.17511296 0.12749392 0.17261036 0.12763295 0.17052485 0.12798054
0 0.15961071 0.20590893 0.15863747 0.20896767 0.15717762 0.21932569 0.15662148 0.22363573 0.15634341 0.22780674 0.15606535 0.23454988 0.15509211 0.23858186 0.15460549 0.24101495 0.15432742 0.24386514 0.15425791 0.24671533 0.15620438 0.2490789 0.1583594 0.25026069 0.15968022 0.25026069 0.16016684 0.2478276 0.16016684 0.24407369 0.15954119 0.24407369 0.15912409 0.24518596 0.15905457 0.24316997 0.15974974 0.23719152 0.16134863 0.22586027 0.16169621 0.22099409 0.16225235 0.21717066 0.16322558 0.21272158 0.16385123 0.21126173 0.16440737 0.20980188 0.16468544 0.20799444 0.16461592 0.20667362 0.16385123 0.20542231 0.16259993 0.2045186 0.16169621 0.20431005 0.16086201 0.20465763 0.16016684 0.20514425
0 0.13673966 0.43746959 0.13653111 0.43879041 0.13708724 0.43997219 0.14049357 0.44115398 0.14278763 0.44219673 0.14529023 0.44337852 0.14800139 0.44462982 0.15085158 0.44629823 0.15279805 0.44720195 0.15495308 0.44803615 0.15731665 0.44900938 0.15968022 0.45012165 0.16253041 0.45053876 0.16426834 0.44984359 0.16593674 0.44921794 0.16621481 0.4474105 0.162878 0.44456031 0.16127911 0.44379562 0.16079249 0.44574209 0.16176573 0.44754953 0.16023636 0.44768856 0.15780327 0.44553354 0.15606535 0.44428224 0.15377129 0.44296142 0.1513382 0.4420577 0.14904414 0.4412235 0.1472367 0.44004171 0.14480361 0.43879041 0.14230101 0.43774765 0.13965937 0.43691345 0.13833855 0.43663538
0 0.1500869 0.50239833 0.15085158 0.5030935 0.15154675 0.50406674 0.15245047 0.50580466 0.15321515 0.5076121 0.15460549 0.50955857 0.15599583 0.51039277 0.15856795 0.50990615 0.15926312 0.5088634 0.15954119 0.50719499 0.15870699 0.50524852 0.15773375 0.50406674 0.15599583 0.50260688 0.15460549 0.50232881 0.15286757 0.50198123 0.15147723 0.50163365
0 0.14111922 0.63169969 0.14160584 0.63114355 0.14292666 0.6301008 0.14445603 0.62961418 0.14619395 0.62912756 0.14848801 0.62850191 0.15078206 0.62766771 0.15286757 0.62718109 0.15557873 0.62676399 0.15634341 0.62676399 0.15738617 0.62697254 0.15822037 0.62732013 0.15891554 0.62801529 0.1591936 0.6288495 0.15926312 0.62961418 0.1591936 0.6301008 0.15842892 0.63072645 0.1575252 0.630935 0.15592631 0.63107404 0.15418839 0.63107404 0.15335419 0.63100452 0.15099062 0.63086548 0.14960028 0.63086548 0.14786236 0.630935 0.14605492 0.63114355 0.14466458 0.6313521 0.14417796 0.63163017 0.14334376 0.63232534 0.14209246 0.63281196 0.14139729 0.63246437
0 0.17559958 0.75856795 0.17643379 0.75891554 0.17726799 0.75974974 0.17865832 0.76093153 0.17907543 0.76148766 0.17893639 0.76280848 0.17935349 0.76322558 0.1806048 0.76405978 0.18199513 0.76343413 0.18262079 0.76225235 0.18331595 0.76009732 0.1831074 0.75842892 0.18255127 0.75717762 0.18095238 0.756691 0.17970108 0.75655196 0.17754605 0.75683003 0.17664234 0.75717762 0.17518248 0.7579423 0.17490441 0.75842892
0 0.31060132 0.88376781 0.30983664 0.88515815 0.30935002 0.886618 0.30900243 0.88849496 0.30872437 0.88939868 0.30782065 0.89044143 0.30663886 0.89120612 0.30552659 0.89183177 0.30427529 0.89204032 0.30239833 0.89224887 0.29989572 0.89273549 0.29871394 0.89315259 0.29822732 0.89370872 0.2985749 0.89461244 0.30100799 0.89551616 0.30358012 0.89551616 0.30691693 0.89530761 0.30858533 0.89454293 0.31094891 0.89322211 0.31289538 0.89141467 0.31407716 0.88877303 0.31428571 0.88613139 0.31428571 0.88460202 0.31331248 0.88348975 0.31254779 0.8832812 0.31150504 0.8832812
0 0.25512687 0.77719847 0.25408412 0.77886688 0.25366701 0.78074383 0.25352798 0.78220368 0.25373653 0.78317692 0.2535975 0.78498436 0.2531804 0.7872089 0.25269378 0.78964199 0.25227668 0.79089329 0.25192909 0.79144943 0.25109489 0.79186653 0.25067779 0.79242266 0.25095586 0.79367397 0.25227668 0.79534237 0.2531804 0.79777546 0.25373653 0.79979145 0.25470977 0.80118179 0.25679527 0.80104275 0.25749044 0.79930483 0.25672576 0.79492527 0.25623914 0.79270073 0.25700382 0.78992006 0.25742092 0.787626 0.25825513 0.78561001 0.2589503 0.78164755 0.25922836 0.77907543 0.25950643 0.77678137 0.25908933 0.77587765 0.25867223 0.77559958 0.25783803 0.77546055 0.25616962 0.7756691 0.25505735 0.7765033
0 0.28668752 0.64998262 0.28717414 0.64998262 0.28925965 0.64984359 0.29134515 0.6499131 0.29350017 0.65005214 0.29412583 0.65046924 0.29426486 0.65213764 0.29419534 0.65311088 0.29593326 0.65283281 0.2969065 0.65158151 0.29822732 0.65067779 0.29954814 0.64963504 0.29940911 0.64796663 0.29892249 0.64671533 0.2977407 0.64657629 0.29614181 0.64734098 0.29398679 0.64748001 0.29190129 0.64754953 0.2894682 0.6474105 0.28800834 0.64789712 0.286618 0.6482447 0.28585332 0.64887035 0.28592284 0.64956552
0 0.24588113 0.24198818 0.24893987 0.24435176 0.25130344 0.24574209 0.25324991 0.24539451 0.25373653 0.24365659 0.25206813 0.24157108 0.24963504 0.24018074 0.24727146 0.23955509 0.24671533 0.23948558 0.24581161 0.24038929
0 0.29829684 0.11984706 0.29516858 0.12005561 0.29287452 0.12068127 0.28995481 0.12116788 0.28828641 0.12221064 0.28613139 0.12353146 0.28508863 0.12561696 0.28432395 0.12777198 0.2849496 0.12930136 0.28613139 0.13201251 0.28759124 0.13388947 0.28898158 0.13451512 0.29064998 0.13333333 0.29002433 0.13027459 0.28967675 0.12714633 0.28974626 0.12506083 0.29412583 0.12367049 0.29676747 0.12262774 0.29767119 0.1216545
0 0.57782412 0.09419534 0.57622523 0.09537713 0.57372263 0.10024331 0.57344456 0.10483142 0.57219326 0.10851582 0.56969065 0.11275634 0.56399027 0.12075078 0.56232186 0.12255822 0.56058394 0.12485228 0.55961071 0.12672923 0.55557873 0.12909281 0.55474453 0.13117831 0.55377129 0.1344456 0.55238095 0.13819951 0.55168578 0.14056309 0.55140772 0.14278763 0.55384081 0.14299618 0.55683003 0.13952033 0.56162669 0.1323601 0.56357317 0.12937087 0.56635384 0.12589503 0.57274939 0.11477233 0.57407021 0.11233924 0.57539103 0.10948905 0.57712895 0.10615224 0.57907543 0.10253737 0.581439 0.0985749 0.58192562 0.09551616 0.58123045 0.09377824 0.57956204 0.09336114
0 0.51915189 0.22711157 0.51817866 0.22905805 0.51810914 0.23149114 0.51824818 0.23705249 0.51824818 0.23927702 0.51859576 0.24240528 0.51908238 0.2474105 0.51852624 0.24942649 0.51790059 0.25297185 0.51734446 0.25651721 0.51623219 0.26117483 0.51560653 0.26506778 0.51518943 0.26729232 0.51518943 0.26965589 0.51602364 0.27118526 0.51859576 0.27097671 0.52095933 0.25943691 0.52172402 0.25742092 0.52339242 0.25345846 0.52485228 0.25067779 0.52513034 0.24692388 0.52450469 0.24143205 0.52422662 0.23858186 0.52346194 0.23482795 0.52304484 0.23190824 0.52234967 0.22919708 0.52179353 0.22704206 0.5208203 0.22551269 0.51970803 0.22579075
0 0.5229058 0.39909628 0.52241919 0.40104275 0.5224887 0.40208551 0.52339242 0.40319778 0.52464373 0.4045186 0.52582551 0.40570038 0.52721585 0.40806396 0.52839764 0.41056656 0.52944039 0.41313869 0.53006604 0.41550226 0.53173445 0.4168926 0.53291623 0.41870003 0.53395899 0.42057699 0.53618352 0.42203684 0.53813 0.42148071 0.53833855 0.41849148 0.53764338 0.41487661 0.53590546 0.41223497 0.53416754 0.41007994 0.53312478 0.40799444 0.53208203 0.40556135 0.53069169 0.40312826 0.52916232 0.40145985 0.52777198 0.39986097 0.52540841 0.39881821 0.52415711 0.39854015
0 0.52485228 0.5018422 0.52561696 0.50149461 0.52798054 0.50038234 0.52992701 0.49989572 0.5323601 0.49954814 0.53465415 0.4985749 0.53722628 0.4977407 0.54049357 0.49739312 0.54264859 0.49739312 0.54508168 0.4981578 0.54779284 0.50003476 0.54841849 0.50107751 0.54855753 0.50246785 0.54744526 0.50385819 0.54383038 0.5043448 0.53986792 0.50406674 0.53639208 0.50378867 0.53312478 0.50371915 0.53055266 0.50406674 0.52902329 0.50469239 0.52686827 0.50497046 0.52450469 0.5047619 0.52394856 0.50337157
0 0.52088982 0.88675704 0.52061175 0.88786931 0.51970803 0.89099757 0.51970803 0.89217935 0.51887383 0.8952381 0.51713591 0.89940911 0.51602364 0.90177268 0.51470282 0.90497046 0.51324296 0.90795968 0.51213069 0.91129649 0.51080987 0.91435523 0.50997567 0.91678832 0.50921098 0.91942996 0.5088634 0.92151547 0.50900243 0.92186305 0.51018422 0.92116788 0.51157456 0.91894334 0.51352103 0.91449426 0.51532847 0.91178311 0.51685784 0.90907195 0.51852624 0.90580466 0.51991658 0.90323253 0.52075078 0.90003476 0.52116788 0.89836635 0.52172402 0.89662843 0.52228015 0.89412583 0.5229058 0.89245742 0.52360097 0.89002433 0.52429614 0.88773027 0.52422662 0.8862009 0.52276677 0.88599235 0.52137643 0.88606187
0 0.65811609 0.8800139 0.65616962 0.88196038 0.65575252 0.88550574 0.65582204 0.88870351 0.65561349 0.89370872 0.65512687 0.89899201 0.65415363 0.90323253 0.65352798 0.90733403 0.65234619 0.91185262 0.65220716 0.91386861 0.65269378 0.91560653 0.65387556 0.9167188 0.65630865 0.91678832 0.65755996 0.91518943 0.65832464 0.91178311 0.65881126 0.90872437 0.65888078 0.90587417 0.65853319 0.90274592 0.65860271 0.89461244 0.6593674 0.89148418 0.66096628 0.88807786 0.6622871 0.88446298 0.66214807 0.88202989 0.65992353 0.88022245
0 0.62502607 0.78004866 0.62683351 0.78129997 0.62975322 0.7831074 0.63468891 0.78435871 0.64066736 0.78505388 0.64664581 0.78554049 0.64893987 0.78581856 0.65039972 0.787626 0.6531804 0.79117136 0.65922836 0.79179701 0.66423358 0.78908585 0.66492875 0.78588808 0.66388599 0.78331595 0.6622871 0.78116093 0.65901981 0.7806048 0.65491832 0.78046576 0.65227668 0.78116093 0.64984359 0.7822732 0.64685436 0.78220368 0.64087591 0.78067431 0.63719152 0.77963156 0.63385471 0.77851929 0.62933611 0.77747654 0.62669447 0.77719847 0.62551269 0.77838026
0 0.62877998 0.62335766 0.62836288 0.62551269 0.6288495 0.62836288 0.63037887 0.63267292 0.63100452 0.63594022 0.63204727 0.64031978 0.63371568 0.64212722 0.63559263 0.64574209 0.63788669 0.64893987 0.63983316 0.65262426 0.64240528 0.65825513 0.64337852 0.66110532 0.64622871 0.66291276 0.64880083 0.66312131 0.6499131 0.66124435 0.64956552 0.65651721 0.64734098 0.65199861 0.64428224 0.64880083 0.64171011 0.64497741 0.63816475 0.63892944 0.63663538 0.63594022 0.63594022 0.63246437 0.63496698 0.62912756 0.63385471 0.6259993 0.63239486 0.62384428 0.63079597 0.62294056 0.62954466 0.62287105
0 0.6408064 0.54438651 0.64240528 0.54584637 0.64435176 0.5468196 0.64671533 0.54779284 0.6490789 0.54827946 0.65137296 0.54897463 0.65311088 0.54994786 0.65470977 0.5513382 0.65547445 0.55203337 0.65964546 0.55356274 0.66082725 0.55356274 0.66138339 0.55182482 0.66034063 0.54939173 0.65825513 0.54758429 0.65547445 0.54577685 0.65283281 0.54424748 0.64942649 0.54313521 0.64567258 0.54209246 0.64386514 0.54188391 0.6420577 0.54209246 0.6408064 0.54257908
0 0.62745916 0.38442822 0.62989225 0.38561001 0.63211679 0.38567953 0.63454988 0.38567953 0.6367049 0.38505388 0.63913799 0.38421967 0.64226625 0.38359402 0.64435176 0.38359402 0.64727146 0.38387209 0.65026069 0.38449774 0.65331943 0.38581856 0.65672576 0.38700035 0.65971498 0.3863747 0.6614529 0.38428919 0.66159194 0.3826903 0.65860271 0.3822732 0.655683 0.38088286 0.65053876 0.37893639 0.64622871 0.37810219 0.64358707 0.37789364 0.64038929 0.37851929 0.63816475 0.38004866 0.63559263 0.38095238 0.63288147 0.38129997 0.63023983 0.38129997 0.62732013 0.38116093 0.62579075 0.38123045 0.62579075 0.38199513 0.62690302 0.38359402
0 0.65179006 0.12088982 0.65144247 0.12172402 0.65165103 0.12276677 0.65137296 0.12443518 0.65130344 0.1261731 0.65095586 0.12818909 0.65074731 0.13013556 0.65046924 0.13215155 0.65039972 0.13423705 0.65116441 0.13514077 0.65345846 0.13500174 0.65415363 0.13388947 0.65394508 0.13187348 0.65366701 0.13006604 0.65394508 0.12763295 0.65429267 0.12568648 0.65457073 0.12339242 0.65464025 0.12172402 0.65387556 0.12033368 0.65262426 0.11977755
0 0.80903719 0.09398679 0.80472715 0.09781022 0.80187696 0.10128606 0.79763643 0.10789016 0.79416058 0.11317344 0.79019812 0.11887383 0.78150852 0.12721585 0.77796316 0.13020507 0.7686479 0.1385471 0.76419882 0.14264859 0.7591936 0.14654154 0.75530066 0.14980883 0.75321515 0.15314564 0.75509211 0.15446646 0.75940216 0.15279805 0.76343413 0.15022593 0.76649287 0.14695864 0.7694821 0.14341328 0.77678137 0.13653111 0.78255127 0.13145638 0.78964199 0.12408759 0.79277025 0.12151547 0.79527285 0.12005561 0.80291971 0.1137991 0.80688217 0.1088634 0.80896767 0.10510949 0.81056656 0.10246785 0.81181787 0.09885297 0.81209593 0.09711505 0.81188738 0.09537713 0.81098366 0.09412583
0 0.96670143 0.11727494 0.95599583 0.12318387 0.94814042 0.12728537 0.93312478 0.13611401 0.92269725 0.14091067 0.91560653 0.14487313 0.90566562 0.15168578 0.89794925 0.15411887 0.89343066 0.15599583 0.88974626 0.15773375 0.88932916 0.16030587 0.89002433 0.1620438 0.89920056 0.16009732 0.91018422 0.15363226 0.91977755 0.14862704 0.92756343 0.14452555 0.93507125 0.1406326 0.94181439 0.13708724 0.94716719 0.13375043 0.95119917 0.13083073 0.95696906 0.12777198 0.96419882 0.12429614 0.96732708 0.1208203
0 0.94230101 0.2193952 0.93972888 0.22481752 0.93785193 0.22989225 0.93583594 0.23600973 0.9327772 0.24386514 0.92860619 0.25366701 0.9212374 0.26332986 0.91713591 0.26972541 0.91393813 0.27584289 0.91025374 0.28077859 0.90914147 0.28314216 0.91706639 0.27952729 0.91873479 0.27591241 0.92374001 0.2676399 0.92895377 0.26013208 0.9323601 0.25436218 0.93548836 0.25046924 0.93806048 0.24303094 0.94209246 0.23288147 0.94459506 0.22787626 0.94577685 0.22370525 0.9451512 0.2198123 0.94445603 0.21904762 0.94327424 0.21890859
0 0.92568648 0.35717762 0.92033368 0.35738617 0.91254779 0.36086201 0.90747306 0.36593674 0.90420577 0.3711505 0.90163365 0.3765033 0.89975669 0.38116093 0.89913104 0.3835245 0.8985749 0.38623566 0.89808829 0.3892944 0.89829684 0.39179701 0.90017379 0.39270073 0.90086896 0.39270073 0.9018422 0.39151894 0.9035106 0.38435871 0.90469239 0.38095238 0.90629128 0.37636427 0.90733403 0.37386166 0.9084463 0.37128954 0.91101842 0.36996872 0.91477233 0.36830031 0.91866528 0.36586722 0.9224887 0.36357317 0.92478276 0.36134863 0.92589503 0.35954119
0 0.91247828 0.66569343 0.91901286 0.6659715 0.92554745 0.66541536 0.93208203 0.66499826 0.93868613 0.66527633 0.94459506 0.66569343 0.950504 0.66624957 0.95432742 0.66694473 0.95745568 0.66784845 0.95995829 0.66889121 0.96114008 0.67049009 0.96141814 0.67229753 0.95968022 0.6729927 0.95530066 0.67292318 0.95106013 0.67222802 0.94563782 0.67090719 0.94042405 0.66965589 0.93708724 0.66896072 0.93291623 0.66937782 0.92818909 0.66972541 0.92436566 0.66965589 0.919569 0.66909976 0.91790059 0.66812652 0.91692735 0.66701425
0 0.90239833 0.76586722 0.9047619 0.76739659 0.90879388 0.76920403 0.9142162 0.77170664 0.91936044 0.77261036 0.92506083 0.77302746 0.93312478 0.77309698 0.93680918 0.77330553 0.94355231 0.77386166 0.94744526 0.77420925 0.94946124 0.77532152 0.94820994 0.77664234 0.94376086 0.77705944 0.9377129 0.77817171 0.92846715 0.77831074 0.91929093 0.77685089 0.91206117 0.775252 0.90649983 0.77337504 0.90358012 0.77128954 0.90156413 0.76899548 0.90128606 0.76684046 0.90149461 0.76572819
0 0.89384776 0.86708377 0.89496003 0.86930831 0.89628085 0.87313173 0.89864442 0.87848453 0.90072993 0.88209941 0.90246785 0.88682656 0.90399722 0.89148418 0.90809871 0.89933959 0.90976712 0.90455335 0.913382 0.91122697 0.91602364 0.9154675 0.91922141 0.92075078 0.9220716 0.92478276 0.92464373 0.92909281 0.92714633 0.93187348 0.93013556 0.9344456 0.93312478 0.93493222 0.93416754 0.93270768 0.93249913 0.92832812 0.93034411 0.92380952 0.92832812 0.92012513 0.92568648 0.91525895 0.92262774 0.91025374 0.9150504 0.90170316 0.91352103 0.89822732 0.90712548 0.88682656 0.90566562 0.88196038 0.90455335 0.87827598 0.90441432 0.87598193 0.90281543 0.87264512 0.90156413 0.86979493 0.89927007 0.86659715 0.89641988 0.86583246 0.89544665 0.8659715
0 0.77024482 0.8782172 0.77200251 0.88273697 0.77413685 0.88675455 0.77627119 0.89077213 0.77815443 0.89428751 0.78016321 0.89968613 0.782172 0.9049592 0.78330195 0.91023227 0.78480854 0.913371 0.78719397 0.91487759 0.78694288 0.91098556 0.78593848 0.90696798 0.78443189 0.90156937 0.78254865 0.89679849 0.78079096 0.89240427 0.77903327 0.8876334 0.77727558 0.88399247 0.77539234 0.88123038 0.7737602 0.8789705 0.77187696 0.87784055
0 0.77363465 0.64682988 0.77514124 0.64795982 0.77777778 0.64996861 0.78104206 0.65160075 0.78493409 0.6529818 0.78957941 0.65473949 0.79422473 0.65586943 0.79774011 0.65737602 0.80125549 0.65875706 0.80414313 0.66001255 0.80703076 0.66051475 0.80690521 0.65838041 0.80338983 0.65612053 0.79824231 0.65348399 0.79322034 0.65122411 0.78681733 0.64883867 0.78154426 0.64733208 0.77765223 0.64557439 0.77413685 0.64482109
0 0.77677338 0.50797238 0.77652228 0.51211551 0.77639674 0.51575643 0.77677338 0.51826742 0.77702448 0.5215317 0.77564344 0.52479598 0.77288136 0.52667922 0.77175141 0.52843691 0.77200251 0.5299435 0.77727558 0.5296924 0.77915882 0.52718142 0.78104206 0.52366604 0.782172 0.52040176 0.78279975 0.51726303 0.7829253 0.5131199 0.78104206 0.50998117 0.77928437 0.50822348
0 0.38917445 0.36464174 0.38753894 0.37063863 0.3864486 0.37492212 0.38341121 0.38161994 0.380919 0.38496885 0.37936137 0.3873053 0.3788162 0.38870717 0.37912773 0.39158879 0.37998442 0.39260125 0.38208723 0.39306854 0.38520249 0.38964174 0.3873053 0.38746106 0.38909657 0.38403427 0.39174455 0.37982866 0.39345794 0.37538941 0.39524922 0.37219626 0.39844237 0.36783489 0.40007788 0.36339564 0.39890966 0.36012461 0.39540498 0.3597352 0.39330218 0.36066978 0.39096573 0.36246106
0 0.38108652 0.50516432 0.38276325 0.50677398 0.3861167 0.50798122 0.38886653 0.50905433 0.39014085 0.51066398 0.39336016 0.5121395 0.39610999 0.51167002 0.39698189 0.5091214 0.39577465 0.50643863 0.39242119 0.50389001 0.38819584 0.50288397 0.38497653 0.50254863 0.38283032 0.50335345
0 0.38772636 0.63608317 0.38973843 0.63729041 0.3934943 0.63816231 0.3954393 0.63943662 0.39852448 0.64104628 0.40147552 0.64205231 0.40409121 0.6425218 0.40657277 0.64225352 0.40972502 0.64124748 0.41227364 0.64057679 0.41428571 0.64171697 0.4138833 0.6444668 0.41146881 0.64634474 0.40818243 0.64694836 0.4045607 0.64748491 0.39865862 0.6472837 0.39470154 0.64594232 0.38973843 0.64299128 0.38739101 0.6399061 0.3869886 0.63742455
0 0.40778001 0.7637827 0.40637156 0.76539235 0.40684105 0.76820926 0.40818243 0.77142857 0.40992622 0.77391013 0.41220657 0.77572099 0.41549296 0.77612341 0.41770624 0.77451375 0.4195171 0.77384306 0.42199866 0.7722334 0.42246814 0.76975184 0.42179745 0.7674715 0.4193159 0.7668008 0.41723675 0.76800805 0.41623072 0.76995305 0.41448692 0.77022133 0.4130114 0.7685446 0.41187123 0.76639839 0.41059691 0.76405097 0.40985915 0.76284373
0 0.4093226 0.90757881 0.40938967 0.90992622 0.40952381 0.9121395 0.40778001 0.91495641 0.40409121 0.91663313 0.39979879 0.91851107 0.39604292 0.92112676 0.39309188 0.92307176 0.39061033 0.92454728 0.3880617 0.92615694 0.38685446 0.92790074 0.38752515 0.92870557 0.3908786 0.92837022 0.39429913 0.92649229 0.39785379 0.92421194 0.40073776 0.92226693 0.40362173 0.92092555 0.40724346 0.9193159 0.41079812 0.91730382 0.41281019 0.91542589 0.41321261 0.91321261 0.4130114 0.91120054 0.41260899 0.90871898 0.41167002 0.90757881 0.41086519 0.90724346
