# Supplementary material for: VanillaNet-YOLOv8 segment: detection of nano-iron oxide regulation on rice seedling growth vitality under salt stress
Source: Front Plant Sci. 2025 Sep 17;16:1631279. doi: 10.3389/fpls.2025.1631279 (PMC12484053; doi:10.3389/fpls.2025.1631279)
Supplement: Supplementary file 5 [file DataSheet5.zip › label/train/10030-2024-3-20-1-2-26.txt]

0 0.16626667 0.11386667 0.16706667 0.11633333 0.16953333 0.11886667 0.1714 0.11813333 0.17133333 0.11553333 0.17113333 0.11373333 0.17113333 0.1124 0.17113333 0.11133333 0.1726 0.10973333 0.1752 0.10846667 0.17753333 0.108 0.18126667 0.1078 0.18346667 0.10733333 0.18293333 0.106 0.18046667 0.1048 0.17773333 0.10393333 0.175 0.1036 0.17146667 0.1034 0.16993333 0.10366667 0.16886667 0.10453333 0.16873333 0.10646667 0.16813333 0.10793333 0.16726667 0.10973333 0.1666 0.11153333
0 0.16206667 0.17786667 0.16113333 0.179 0.16006667 0.18106667 0.15986667 0.18313333 0.16053333 0.18573333 0.1612 0.18693333 0.16173333 0.1886 0.1618 0.1914 0.1608 0.1996 0.16026667 0.20266667 0.1594 0.2072 0.15806667 0.21146667 0.157 0.21386667 0.1556 0.21733333 0.15526667 0.2194 0.15526667 0.22253333 0.1562 0.22466667 0.15713333 0.22513333 0.1592 0.2232 0.1634 0.21486667 0.16453333 0.2114 0.16713333 0.2004 0.167 0.19753333 0.167 0.19566667 0.1672 0.19246667 0.1678 0.18866667 0.1682 0.1852 0.16853333 0.1828 0.16853333 0.18053333 0.16706667 0.17786667 0.16573333 0.1766 0.16393333 0.17646667
0 0.24306667 0.21053333 0.2442 0.2128 0.2456 0.21446667 0.24633333 0.21553333 0.245 0.21673333 0.2452 0.21826667 0.24813333 0.2202 0.25133333 0.22146667 0.25406667 0.22126667 0.25466667 0.21913333 0.25373333 0.2174 0.25213333 0.21613333 0.25086667 0.21493333 0.24933333 0.21346667 0.24793333 0.212 0.2468 0.211 0.2454 0.21026667
0 0.26199187 0.39400407 0.26402439 0.39542683 0.26666667 0.39806911 0.2703252 0.40010163 0.2754065 0.40152439 0.28058943 0.40172764 0.28363821 0.40050813 0.28333333 0.39908537 0.28089431 0.39796748 0.27825203 0.39705285 0.2754065 0.39684959 0.27276423 0.39634146 0.27052846 0.39573171 0.26808943 0.3949187 0.26605691 0.39410569 0.26321138 0.39400407
0 0.12723577 0.40731707 0.12886179 0.41056911 0.13099593 0.41392276 0.13414634 0.41656504 0.1375 0.41859756 0.14176829 0.41941057 0.14583333 0.4203252 0.14908537 0.42195122 0.15335366 0.42418699 0.16046748 0.42713415 0.16666667 0.42743902 0.16768293 0.42449187 0.16565041 0.42276423 0.1629065 0.42215447 0.15894309 0.42205285 0.15619919 0.42103659 0.15193089 0.41930894 0.14857724 0.4179878 0.14684959 0.41737805 0.1449187 0.41554878 0.14329268 0.41321138 0.14186992 0.41117886 0.13943089 0.40955285 0.13760163 0.40853659 0.13546748 0.4078252 0.1324187 0.40721545 0.12947154 0.40721545
0 0.15752033 0.47896341 0.15680894 0.48089431 0.1550813 0.48252033 0.15497967 0.4847561 0.15772358 0.48760163 0.16128049 0.48851626 0.16351626 0.48668699 0.16382114 0.48434959 0.16331301 0.48231707 0.16158537 0.48058943 0.16006098 0.47936992
0 0.26930894 0.49441057 0.27093496 0.49542683 0.27398374 0.4953252 0.27591463 0.49705285 0.2820122 0.49817073 0.28597561 0.49745935 0.28536585 0.49502033 0.28323171 0.4929878 0.27835366 0.49115854 0.27662602 0.49105691 0.27306911 0.4921748 0.27123984 0.49308943
0 0.13069106 0.60833333 0.13414634 0.6070122 0.13770325 0.60589431 0.14085366 0.60528455 0.14593496 0.60528455 0.15050813 0.60558943 0.15569106 0.60660569 0.15995935 0.60660569 0.16026423 0.60436992 0.15843496 0.60284553 0.1574187 0.60223577 0.1546748 0.60182927 0.15081301 0.60172764 0.14786585 0.60152439 0.14441057 0.60142276 0.14237805 0.60142276 0.1402439 0.60182927 0.13668699 0.6027439 0.13424797 0.60325203 0.13058943 0.60406504 0.12886179 0.60518293 0.12845528 0.60650407
0 0.27418699 0.62347561 0.27693089 0.625 0.28018293 0.62662602 0.28526423 0.62764228 0.28871951 0.62804878 0.29146341 0.62845528 0.29420732 0.62906504 0.29786585 0.62906504 0.30060976 0.62723577 0.30101626 0.62479675 0.29949187 0.62337398 0.29715447 0.6222561 0.29420732 0.62195122 0.29034553 0.62195122 0.28892276 0.6226626 0.28973577 0.62418699 0.28253333 0.62306667 0.28053333 0.6224 0.27833333 0.6216 0.2768 0.6214 0.27553333 0.62166667 0.27506667 0.62233333
0 0.38033333 0.61613333 0.38066667 0.6188 0.38193333 0.62166667 0.38373333 0.62353333 0.38786667 0.62473333 0.3898 0.62493333 0.39286667 0.62513333 0.39686667 0.62393333 0.40033333 0.62253333 0.40366667 0.62193333 0.4082 0.62173333 0.41226667 0.62046667 0.41333333 0.61813333 0.41166667 0.61613333 0.40913333 0.6152 0.40673333 0.61546667 0.40433333 0.61686667 0.40166667 0.6174 0.39753333 0.61773333 0.3952 0.61753333 0.39286667 0.61613333 0.39086667 0.61486667 0.38806667 0.61393333 0.38546667 0.6136 0.38313333 0.61386667 0.38106667 0.61473333
0 0.25657033 0.75183044 0.25487476 0.7543738 0.25603083 0.75830443 0.25649326 0.7616185 0.25633911 0.76747592 0.25564547 0.77009634 0.25364162 0.77194605 0.25248555 0.77433526 0.25248555 0.77603083 0.25102119 0.77865125 0.25063584 0.78065511 0.25086705 0.78404624 0.2544894 0.78504817 0.25626204 0.78289017 0.25803468 0.78034682 0.25957611 0.77849711 0.26165703 0.77703276 0.2617341 0.77464355 0.26096339 0.77210019 0.26196532 0.76840077 0.26235067 0.76354528 0.2633526 0.761079 0.26289017 0.75707129 0.26181118 0.75321773 0.25996146 0.75136802 0.25926782 0.75105973
0 0.39090559 0.74928709 0.39244701 0.75337187 0.39483622 0.75591522 0.3973025 0.75807322 0.40084778 0.75899807 0.40531792 0.75822736 0.40716763 0.7543738 0.40947977 0.75267823 0.41533719 0.75105973 0.41957611 0.74944123 0.42127168 0.74736031 0.42134875 0.74296724 0.41834297 0.74096339 0.41402697 0.74204239 0.41078998 0.74427746 0.40739884 0.74651252 0.40030829 0.74666667 0.39545279 0.74520231 0.39159923 0.74597303
0 0.30993333 0.86 0.30773333 0.86226667 0.30653333 0.8668 0.305 0.86993333 0.3032 0.87233333 0.3006 0.8746 0.2976 0.87633333 0.29673333 0.87853333 0.29906667 0.8806 0.30126667 0.88126667 0.30413333 0.88126667 0.30746667 0.8788 0.30873333 0.87586667 0.30926667 0.87273333 0.31206667 0.8698 0.3134 0.86773333 0.31466667 0.86573333 0.31493333 0.8626 0.31446667 0.86053333 0.31313333 0.85953333 0.31126667 0.8592
0 0.41286667 0.8842 0.414 0.8876 0.4132 0.89066667 0.41206667 0.892 0.4098 0.89573333 0.40786667 0.89873333 0.40453333 0.9008 0.40246667 0.90206667 0.399 0.904 0.3966 0.9054 0.39326667 0.90706667 0.38966667 0.90773333 0.38833333 0.90686667 0.389 0.90493333 0.39133333 0.9028 0.39406667 0.9006 0.3968 0.899 0.39933333 0.89773333 0.4018 0.8964 0.40433333 0.89446667 0.40593333 0.89166667 0.40706667 0.88786667 0.4086 0.88453333 0.40946667 0.8828 0.41113333 0.88186667 0.41293333 0.88226667
0 0.17466667 0.73266667 0.17406667 0.73366667 0.1756 0.7342 0.17646667 0.7348 0.17186667 0.736 0.1684 0.7364 0.167 0.73753333 0.16786667 0.73986667 0.1694 0.74066667 0.1752 0.74073333 0.17946667 0.73946667 0.18266667 0.73706667 0.184 0.73453333 0.18306667 0.73233333 0.18153333 0.7316 0.17833333 0.73153333 0.17646667 0.73186667
0 0.28773333 0.0864 0.2852 0.088 0.28446667 0.0908 0.28253333 0.09246667 0.282 0.09386667 0.28253333 0.0976 0.28453333 0.0994 0.28326667 0.1022 0.28253333 0.10573333 0.28393333 0.10886667 0.28653333 0.11133333 0.28926667 0.11213333 0.2902 0.10793333 0.28926667 0.10353333 0.28873333 0.10026667 0.28913333 0.097 0.29066667 0.09386667 0.29186667 0.09086667 0.2914 0.08833333 0.29026667 0.0866
0 0.4012 0.34393333 0.4032 0.34666667 0.4028 0.35013333 0.4006 0.35346667 0.3984 0.3562 0.39626667 0.3588 0.3924 0.36273333 0.39006667 0.36486667 0.388 0.36673333 0.38526667 0.36953333 0.38213333 0.37073333 0.37873333 0.36886667 0.37926667 0.3662 0.38073333 0.3642 0.38366667 0.3624 0.38673333 0.35986667 0.38953333 0.35593333 0.3906 0.3524 0.39206667 0.3486 0.39366667 0.34586667 0.39626667 0.344 0.3992 0.3432
0 0.38106667 0.48153333 0.38326667 0.4844 0.3876 0.48513333 0.39206667 0.4864 0.3966 0.48813333 0.40226667 0.48906667 0.40466667 0.48533333 0.40366667 0.48193333 0.40166667 0.48046667 0.399 0.48033333 0.39573333 0.4802 0.39213333 0.48 0.3888 0.47886667 0.3858 0.47813333 0.38333333 0.478 0.38213333 0.47893333 0.3818 0.4802
0 0.52386667 0.48193333 0.52546667 0.4824 0.53033333 0.4818 0.5336 0.48026667 0.53626667 0.47913333 0.53986667 0.4788 0.5468 0.4788 0.55226667 0.47746667 0.554 0.47426667 0.55366667 0.47073333 0.55 0.469 0.5462 0.46866667 0.5418 0.46953333 0.53873333 0.471 0.5364 0.4728 0.53486667 0.4742 0.53166667 0.47466667 0.5286 0.47426667 0.52686667 0.4752 0.52553333 0.47686667 0.52426667 0.47793333 0.52286667 0.47906667 0.5224 0.48113333
0 0.521 0.3678 0.522 0.3712 0.52406667 0.3738 0.5258 0.3762 0.5268 0.37826667 0.5278 0.382 0.529 0.38626667 0.53086667 0.39086667 0.53286667 0.3946 0.5354 0.39793333 0.53873333 0.39693333 0.53926667 0.39253333 0.53753333 0.3882 0.53473333 0.38266667 0.5342 0.38026667 0.53426667 0.3778 0.5348 0.375 0.53506667 0.3712 0.53433333 0.36813333 0.5326 0.36553333 0.53 0.36393333 0.52813333 0.3632 0.52586667 0.36233333 0.52433333 0.36233333 0.52286667 0.36413333 0.52206667 0.36586667
0 0.5216 0.19046667 0.5222 0.19333333 0.52266667 0.1984 0.5228 0.2028 0.5228 0.20926667 0.5228 0.21566667 0.52126667 0.22206667 0.51933333 0.2296 0.5182 0.23433333 0.51706667 0.23773333 0.51533333 0.2412 0.51466667 0.24466667 0.5156 0.2482 0.51866667 0.24786667 0.52133333 0.2452 0.52333333 0.23993333 0.52386667 0.23553333 0.524 0.2314 0.52413333 0.2266 0.52533333 0.223 0.5266 0.21973333 0.53013333 0.213 0.5298 0.20726667 0.52806667 0.19786667 0.52686667 0.192 0.5262 0.19026667 0.52513333 0.189 0.52293333 0.18886667 0.5222 0.18966667
0 0.62806667 0.36066667 0.62953333 0.36246667 0.63313333 0.36333333 0.638 0.3628 0.64326667 0.36086667 0.64773333 0.36 0.65113333 0.35913333 0.65606667 0.35853333 0.662 0.35826667 0.66786667 0.35766667 0.67166667 0.35433333 0.67126667 0.351 0.66786667 0.34913333 0.66366667 0.34753333 0.6598 0.34713333 0.65626667 0.34806667 0.65266667 0.3496 0.6504 0.35173333 0.64806667 0.35393333 0.64453333 0.35526667 0.64133333 0.3556 0.63653333 0.35666667 0.63353333 0.35726667 0.631 0.3578 0.62846667 0.35853333
0 0.65288462 0.08902244 0.65376603 0.09142628 0.65344551 0.09487179 0.65200321 0.09927885 0.65104167 0.103125 0.65072115 0.1056891 0.64911859 0.10929487 0.65016026 0.11137821 0.65216346 0.11185897 0.65464744 0.11033654 0.65520833 0.10536859 0.65625 0.10128205 0.65705128 0.09751603 0.65801282 0.0943109 0.65761218 0.09174679 0.65697115 0.08950321 0.65512821 0.08830128 0.65448718 0.08758013 0.65328526 0.08758013
0 0.59767628 0.05448718 0.59655449 0.05769231 0.59246795 0.06338141 0.59014423 0.06794872 0.58774038 0.07299679 0.58549679 0.07748397 0.58237179 0.08277244 0.57684295 0.08878205 0.5724359 0.09479167 0.56883013 0.09967949 0.56546474 0.10544872 0.56097756 0.11025641 0.55809295 0.11410256 0.55576923 0.11738782 0.55192308 0.12235577 0.54967949 0.11866987 0.55120192 0.11378205 0.55272436 0.11057692 0.55504808 0.10649038 0.55745192 0.10280449 0.56073718 0.09983974 0.56362179 0.09703526 0.56586538 0.09366987 0.56939103 0.08958333 0.57387821 0.08325321 0.58405449 0.07019231 0.58774038 0.06426282 0.59046474 0.05921474 0.59174679 0.05633013 0.59278846 0.05496795 0.59415064 0.05304487 0.59551282 0.05264423 0.596875 0.05304487
0 0.82764406 0.06666667 0.8245806 0.06994894 0.81889132 0.07935813 0.81371262 0.08358862 0.81057622 0.08665208 0.80707513 0.08774617 0.8051787 0.09029905 0.80131291 0.09387309 0.79380015 0.09927061 0.78905908 0.10401167 0.78030635 0.11174325 0.77374179 0.11699489 0.77002188 0.11991247 0.76491612 0.12443472 0.76221736 0.1269876 0.75871627 0.1297593 0.75441284 0.13099927 0.75258935 0.12873815 0.75419402 0.12625821 0.765062 0.1186725 0.78555799 0.09985412 0.79886667 0.0872 0.81353333 0.07226667 0.81973333 0.0654 0.82313333 0.06306667 0.82473333 0.06266667 0.82606667 0.06226667 0.82766667 0.0634 0.8282 0.06526667
0 0.98263374 0.08246914 0.97893004 0.08164609 0.97366255 0.08222222 0.96872428 0.08567901 0.96378601 0.08938272 0.95769547 0.0927572 0.94419753 0.10156379 0.93415638 0.10740741 0.92156379 0.11604938 0.91613169 0.1200823 0.90806584 0.12526749 0.9017284 0.12864198 0.89604938 0.13102881 0.89341564 0.13193416 0.89127572 0.13333333 0.89168724 0.1362963 0.89596708 0.13728395 0.89934156 0.13514403 0.90600823 0.13176955 0.9199177 0.12395062 0.92658436 0.11975309 0.9309465 0.11646091 0.93588477 0.11251029 0.94049383 0.10938272 0.94460905 0.10674897 0.94855967 0.10411523 0.9526749 0.1018107 0.95662551 0.09983539 0.95983539 0.09876543 0.96493827 0.09802469 0.96938272 0.0963786 0.97423868 0.09358025 0.97703704 0.09144033 0.97958848 0.08888889 0.9818107 0.08609053 0.98271605 0.08386831
0 0.95160494 0.19860082 0.9490535 0.19514403 0.94320988 0.1945679 0.93975309 0.19876543 0.93744856 0.20230453 0.93580247 0.20740741 0.93440329 0.21168724 0.93292181 0.21596708 0.93201646 0.21950617 0.93135802 0.2217284 0.92864198 0.22600823 0.92617284 0.22962963 0.9236214 0.23325103 0.92090535 0.23695473 0.9182716 0.24139918 0.91497942 0.24691358 0.91209877 0.25102881 0.91012346 0.25489712 0.90938272 0.25720165 0.91489712 0.25786008 0.91868313 0.2544856 0.92106996 0.25037037 0.92255144 0.24641975 0.92477366 0.24255144 0.92699588 0.23901235 0.92897119 0.23465021 0.93119342 0.23119342 0.93341564 0.22880658 0.93621399 0.22592593 0.93868313 0.22337449 0.94049383 0.22139918 0.94345679 0.218107 0.94617284 0.2145679 0.94823045 0.20987654 0.95061728 0.20485597 0.95251029 0.20115226
0 0.90666667 0.33687243 0.91415638 0.33465021 0.91975309 0.33144033 0.92213992 0.32814815 0.92148148 0.32411523 0.9182716 0.32106996 0.91242798 0.32041152 0.90831276 0.32082305 0.90378601 0.32288066 0.90164609 0.32518519 0.90024691 0.32864198 0.89975309 0.33119342 0.89934156 0.33563786 0.89909465 0.33950617 0.8981893 0.34386831 0.89753086 0.34781893 0.8963786 0.3527572 0.89563786 0.35720165 0.89465021 0.36230453 0.8945679 0.36510288 0.89662551 0.36823045 0.8999177 0.36798354 0.90131687 0.3654321 0.90139918 0.36255144 0.9018107 0.35917695 0.90213992 0.35481481 0.90263374 0.35127572 0.90320988 0.34765432 0.90403292 0.34469136 0.9055144 0.34148148
0 0.79853333 0.47906667 0.796 0.48066667 0.79506667 0.48366667 0.79426667 0.486 0.79346667 0.488 0.78993333 0.4902 0.78693333 0.4932 0.78486667 0.4956 0.78106667 0.5004 0.77846667 0.5034 0.77346667 0.50486667 0.76986667 0.50353333 0.77093333 0.50093333 0.77346667 0.49873333 0.77733333 0.49513333 0.78106667 0.49186667 0.7832 0.489 0.7852 0.48646667 0.78753333 0.48453333 0.7894 0.48246667 0.79073333 0.47993333 0.79133333 0.47733333 0.7918 0.47586667 0.79446667 0.47426667 0.79806667 0.47506667 0.79953333 0.47766667
0 0.77573333 0.6204 0.78066667 0.62106667 0.78733333 0.62313333 0.7934 0.6248 0.7984 0.62633333 0.8044 0.62753333 0.80893333 0.6282 0.8136 0.6298 0.81786667 0.63146667 0.82113333 0.6322 0.82446667 0.6318 0.82813333 0.63093333 0.83046667 0.63353333 0.82993333 0.63706667 0.82906667 0.64153333 0.82606667 0.64466667 0.8206 0.642 0.81633333 0.63906667 0.813 0.63726667 0.809 0.6354 0.804 0.6338 0.79913333 0.63213333 0.79406667 0.6306 0.78893333 0.62933333 0.78226667 0.62813333 0.77793333 0.62693333 0.7748 0.62486667 0.77253333 0.6232 0.77286667 0.62113333
0 0.62524708 0.75651393 0.62911051 0.75947889 0.63971249 0.76091644 0.64851752 0.76109614 0.65435759 0.76109614 0.65759209 0.76433064 0.66612758 0.76855346 0.67762803 0.76576819 0.6769991 0.75974843 0.67421384 0.75615454 0.66999102 0.75390836 0.66433064 0.75336927 0.65786164 0.75444744 0.65292004 0.75516622 0.6475292 0.75489668 0.64061096 0.75363881 0.631177 0.75256065 0.62668464 0.75256065
0 0.62758311 0.60044924 0.6294699 0.6047619 0.63162624 0.61069182 0.63378257 0.6165319 0.63683738 0.6214735 0.64123989 0.62803235 0.64474394 0.63189578 0.64914645 0.63746631 0.65408805 0.64168913 0.65849057 0.64249775 0.66082659 0.6408805 0.66433064 0.64393531 0.66855346 0.64824798 0.67412399 0.65265049 0.67933513 0.65390836 0.68149146 0.6509434 0.67924528 0.64770889 0.67663971 0.64483378 0.67214735 0.6410602 0.66693621 0.6361186 0.66190476 0.63198562 0.65759209 0.62866128 0.65300988 0.62488769 0.64878706 0.62075472 0.64384546 0.61725067 0.64070081 0.6148248 0.63908356 0.61266846 0.63674753 0.60916442 0.63522013 0.60530099 0.63459119 0.60206649 0.63297394 0.59910153 0.63108715 0.59793351 0.62848158 0.59910153
0 0.64186882 0.51913747 0.64474394 0.5195867 0.65004492 0.51886792 0.65390836 0.51832884 0.66028751 0.51985624 0.66648697 0.52291105 0.67061995 0.52632525 0.67601078 0.52973944 0.67915544 0.52982929 0.68005391 0.52641509 0.67771788 0.52336029 0.67259659 0.51985624 0.66918239 0.51796945 0.66477987 0.51617251 0.66109614 0.51500449 0.65678347 0.51383648 0.65166217 0.51320755 0.64788859 0.51338724 0.64483378 0.51383648 0.64177898 0.51500449 0.6410602 0.51778976
0 0.52426667 0.86733333 0.5242 0.8704 0.5234 0.87346667 0.5218 0.877 0.5204 0.8804 0.51846667 0.88446667 0.51673333 0.8896 0.51386667 0.8952 0.51253333 0.8976 0.51 0.8992 0.508 0.89753333 0.50753333 0.89486667 0.50766667 0.89153333 0.50946667 0.88846667 0.511 0.88593333 0.51206667 0.88393333 0.5138 0.88153333 0.51533333 0.87913333 0.5168 0.87673333 0.51766667 0.87406667 0.51806667 0.8706 0.51846667 0.86766667 0.51893333 0.86553333 0.51906667 0.8632 0.51913333 0.861 0.5214 0.85926667 0.52466667 0.86006667 0.52653333 0.86233333 0.5258 0.86506667
0 0.65666667 0.85566667 0.6554 0.85773333 0.65446667 0.86086667 0.65373333 0.86466667 0.65366667 0.86973333 0.65386667 0.87333333 0.6542 0.87653333 0.65333333 0.87993333 0.65226667 0.88346667 0.6518 0.88713333 0.65246667 0.8922 0.6548 0.895 0.65846667 0.89593333 0.66206667 0.8962 0.66366667 0.8954 0.66473333 0.89273333 0.66473333 0.88833333 0.66366667 0.88366667 0.6622 0.8814 0.6598 0.87953333 0.6582 0.8774 0.65793333 0.87366667 0.65866667 0.86986667 0.6594 0.86706667 0.66026667 0.864 0.6616 0.86133333 0.6628 0.85946667 0.66193333 0.85726667 0.65986667 0.85573333 0.65866667 0.85493333
0 0.76993333 0.8568 0.771 0.85933333 0.77286667 0.863 0.77466667 0.86666667 0.77666667 0.87073333 0.7786 0.87406667 0.7804 0.87746667 0.782 0.8806 0.78346667 0.88373333 0.78513333 0.88746667 0.787 0.89153333 0.78886667 0.89613333 0.79046667 0.8988 0.79246667 0.89966667 0.79386667 0.89813333 0.793 0.895 0.79153333 0.89073333 0.79013333 0.8868 0.78853333 0.8824 0.78706667 0.8792 0.78513333 0.87606667 0.78333333 0.873 0.78213333 0.8706 0.78073333 0.86713333 0.77893333 0.864 0.77733333 0.86126667 0.7762 0.85893333 0.77466667 0.85653333 0.77306667 0.85413333 0.7722 0.85353333 0.7708 0.8548
0 0.89393333 0.8434 0.8964 0.84786667 0.89946667 0.85413333 0.90213333 0.8602 0.90486667 0.86633333 0.90833333 0.8722 0.91153333 0.87733333 0.9152 0.88226667 0.91833333 0.886 0.9212 0.8892 0.924 0.89173333 0.92993333 0.89853333 0.93573333 0.90433333 0.94026667 0.9084 0.94406667 0.9114 0.948 0.9146 0.95113333 0.91673333 0.95433333 0.91806667 0.9584 0.91853333 0.96033333 0.91673333 0.96 0.91413333 0.95866667 0.91133333 0.95646667 0.9084 0.95386667 0.90486667 0.95073333 0.90186667 0.94653333 0.89826667 0.94106667 0.8936 0.93406667 0.8906 0.93073333 0.88893333 0.92666667 0.88626667 0.9176 0.87433333 0.91573333 0.87086667 0.91026667 0.86086667 0.90826667 0.85593333 0.90653333 0.85186667 0.90513333 0.84913333 0.90366667 0.8466 0.902 0.84433333 0.89973333 0.8428 0.89746667 0.84193333 0.89566667 0.8416 0.8938 0.84233333
0 0.90073333 0.74473333 0.9024 0.747 0.9066 0.74926667 0.9142 0.75066667 0.9206 0.75133333 0.92693333 0.75166667 0.931 0.752 0.93693333 0.75286667 0.94273333 0.7538 0.94906667 0.75486667 0.95473333 0.7564 0.95933333 0.758 0.9662 0.75993333 0.9706 0.76073333 0.974 0.7604 0.97466667 0.7588 0.9728 0.757 0.97093333 0.75566667 0.96753333 0.75493333 0.9638 0.75393333 0.96013333 0.75286667 0.95686667 0.75133333 0.95346667 0.74986667 0.9492 0.74873333 0.9442 0.74846667 0.94026667 0.74786667 0.937 0.74753333 0.93226667 0.74706667 0.9288 0.74646667 0.92513333 0.74553333 0.92113333 0.745 0.91693333 0.7444 0.91453333 0.74386667 0.91113333 0.74253333 0.90753333 0.74126667 0.9036 0.7404 0.9014 0.7414 0.90106667 0.74346667
0 0.9126 0.6426 0.9148 0.64393333 0.91933333 0.64546667 0.92506667 0.6458 0.93166667 0.6452 0.93713333 0.64513333 0.94193333 0.6452 0.9464 0.647 0.9506 0.64946667 0.95646667 0.65046667 0.9614 0.65 0.96173333 0.64706667 0.95966667 0.64453333 0.95713333 0.643 0.95453333 0.64166667 0.9512 0.64053333 0.94733333 0.64006667 0.94453333 0.64013333 0.94046667 0.6408 0.9376 0.6408 0.93366667 0.6404 0.9288 0.64006667 0.92373333 0.64006667 0.91913333 0.64006667 0.91633333 0.64033333 0.91386667 0.64066667
