# Supplementary material for: VanillaNet-YOLOv8 segment: detection of nano-iron oxide regulation on rice seedling growth vitality under salt stress
Source: Front Plant Sci. 2025 Sep 17;16:1631279. doi: 10.3389/fpls.2025.1631279 (PMC12484053; doi:10.3389/fpls.2025.1631279)
Supplement: Supplementary file 5 [file DataSheet5.zip › label/train/10030-2024-3-20-6-7-32.txt]

0 0.1664 0.11466667 0.16753333 0.11686667 0.17026667 0.11786667 0.1714 0.11593333 0.171 0.1136 0.17093333 0.11213333 0.1714 0.10986667 0.17293333 0.10846667 0.1762 0.1078 0.18126667 0.10733333 0.18233333 0.1062 0.1796 0.10433333 0.1756 0.1036 0.1732 0.10326667 0.17126667 0.10353333 0.16953333 0.1046 0.1684 0.10626667 0.1682 0.1082 0.1672 0.1104 0.16653333 0.1116 0.16606667 0.114
0 0.1612 0.1772 0.16086667 0.1796 0.1608 0.1826 0.16173333 0.1852 0.16233333 0.194 0.16233333 0.19653333 0.16193333 0.19933333 0.1606 0.2046 0.15926667 0.20986667 0.15806667 0.2138 0.1564 0.21806667 0.15506667 0.2218 0.15573333 0.22493333 0.15826667 0.22446667 0.1604 0.22213333 0.16206667 0.219 0.16353333 0.21606667 0.16513333 0.2124 0.167 0.2064 0.1678 0.19946667 0.1676 0.19373333 0.16793333 0.18873333 0.16806667 0.1852 0.16833333 0.17966667 0.1674 0.17773333 0.16593333 0.176 0.16366667 0.17586667
0 0.24253333 0.20846667 0.24313333 0.21073333 0.2444 0.21266667 0.24593333 0.2144 0.24633333 0.21513333 0.24426667 0.21593333 0.24486667 0.21733333 0.24693333 0.2194 0.24973333 0.22153333 0.25333333 0.2226 0.25606667 0.2218 0.25566667 0.22033333 0.25446667 0.21826667 0.25286667 0.2166 0.25113333 0.2146 0.2496 0.21266667 0.2476 0.2104 0.24586667 0.2086 0.2444 0.20773333
0 0.14426667 0.413 0.1436 0.41173333 0.14273333 0.4092 0.1412 0.40693333 0.13953333 0.40466667 0.13593333 0.40326667 0.13293333 0.4028 0.13053333 0.4034 0.12953333 0.40653333 0.13126667 0.41066667 0.13426667 0.4138 0.13873333 0.4158 0.1426 0.4176 0.14806667 0.4212 0.15506667 0.42333333 0.16086667 0.42626667 0.16473333 0.42673333 0.16706667 0.426 0.16666667 0.42413333 0.1644 0.42253333 0.16066667 0.4214 0.1582 0.42053333 0.15506667 0.4194 0.15173333 0.41813333 0.14926667 0.41713333 0.147 0.416 0.14526667 0.4148
0 0.15673333 0.4822 0.15833333 0.4818 0.15906667 0.48 0.15953333 0.47926667 0.16073333 0.47966667 0.16253333 0.48113333 0.16393333 0.48373333 0.16433333 0.4858 0.16313333 0.489 0.16086667 0.489 0.15953333 0.48766667 0.1578 0.48726667 0.15626667 0.4862 0.1554 0.485 0.15546667 0.48353333
0 0.2656 0.4966 0.2694 0.49653333 0.27246667 0.49533333 0.27433333 0.49466667 0.2752 0.4958 0.2778 0.4976 0.2826 0.49806667 0.2844 0.49686667 0.2842 0.49513333 0.2818 0.49366667 0.27886667 0.49206667 0.2766 0.4912 0.27513333 0.49113333 0.27253333 0.4916 0.27 0.49253333 0.26733333 0.4932 0.26593333 0.49406667 0.26533333 0.49513333
0 0.27373333 0.6228 0.27706667 0.6238 0.28193333 0.62513333 0.28646667 0.62666667 0.2912 0.62786667 0.29626667 0.6282 0.2988 0.62666667 0.29873333 0.62473333 0.29786667 0.62353333 0.29386667 0.62286667 0.29013333 0.6228 0.28733333 0.62286667 0.28273333 0.62273333 0.28006667 0.62226667 0.2772 0.6216 0.27553333 0.6214 0.27453333 0.62233333
0 0.12478632 0.60709402 0.12803419 0.60700855 0.13230769 0.60641026 0.13564103 0.60555556 0.13846154 0.60478632 0.14230769 0.60470085 0.14623932 0.60521368 0.15239316 0.60641026 0.1574359 0.60717949 0.15965812 0.6057265 0.15931624 0.60333333 0.15709402 0.60179487 0.15264957 0.60094017 0.14846154 0.60034188 0.14529915 0.60034188 0.14153846 0.60051282 0.13769231 0.60145299 0.13299145 0.60230769 0.1291453 0.60316239 0.12615385 0.60376068 0.1242735 0.60495726
0 0.16179487 0.73940171 0.16435897 0.73923077 0.16811966 0.7382906 0.17247863 0.73709402 0.17478632 0.73615385 0.1765812 0.73547009 0.17735043 0.73478632 0.17581197 0.73393162 0.17521368 0.73333333 0.17512821 0.73213675 0.17820513 0.73179487 0.18153846 0.7317094 0.18213675 0.73273504 0.18247863 0.7342735 0.18162393 0.73589744 0.17931624 0.73811966 0.17717949 0.73931624 0.17264957 0.74008547 0.16717949 0.74017094 0.1634188 0.74051282
0 0.25589744 0.7525641 0.25581197 0.75504274 0.25632479 0.75794872 0.25709402 0.76017094 0.25709402 0.76384615 0.25666667 0.76692308 0.25666667 0.76957265 0.2557265 0.77136752 0.25418803 0.77205128 0.25316239 0.7734188 0.2525641 0.7757265 0.25094017 0.77854701 0.24905983 0.78239316 0.25008547 0.78376068 0.25333333 0.78384615 0.25666667 0.78213675 0.25854701 0.77931624 0.25974359 0.77606838 0.26076923 0.77290598 0.26188034 0.76888889 0.26264957 0.76452991 0.26282051 0.76051282 0.2625641 0.75632479 0.26162393 0.75316239 0.25965812 0.75102564 0.25888889 0.75094017 0.25666667 0.75213675
0 0.31428571 0.8614789 0.31281456 0.85938831 0.30979481 0.85931088 0.30855594 0.86132404 0.30785908 0.86395664 0.3068525 0.86635695 0.30514905 0.86953155 0.30344561 0.8730933 0.30181959 0.87564847 0.29980643 0.87766163 0.29647696 0.8809911 0.2952381 0.88346883 0.29833527 0.88571429 0.3029036 0.885482 0.30561363 0.8828494 0.3060782 0.88037166 0.30592334 0.87797135 0.30700736 0.87533875 0.30933024 0.87131243 0.31242741 0.86720867 0.31444057 0.86387921
0 0.41117403 0.88221971 0.41004153 0.88259721 0.40853152 0.88471121 0.40770102 0.88720272 0.40709702 0.88931672 0.40634202 0.89143073 0.40558701 0.89324273 0.40392601 0.89497924 0.401057 0.89664024 0.39788599 0.89852775 0.39607399 0.89981125 0.39441299 0.90192525 0.39275198 0.90434126 0.39131748 0.90713477 0.39199698 0.90834277 0.39509249 0.90804077 0.39796149 0.90675727 0.4008305 0.90494526 0.40437901 0.90290676 0.40687052 0.90041525 0.40845602 0.89762174 0.40913552 0.89535674 0.41049453 0.89278973 0.41215553 0.89022273 0.41328803 0.88742922 0.41283503 0.88508871
0 0.52283881 0.85926765 0.5200453 0.86085315 0.5188373 0.86440166 0.5186108 0.86878067 0.51793129 0.87293318 0.51778029 0.87655719 0.51725179 0.8801057 0.51528879 0.8817667 0.51189128 0.88418271 0.50985277 0.88765572 0.50849377 0.89248773 0.50856927 0.89618724 0.51181578 0.90033975 0.51476029 0.90011325 0.51627029 0.89747074 0.51762929 0.89301623 0.5192148 0.88622122 0.5207248 0.8806342 0.52215931 0.87565119 0.52314081 0.87172518 0.52427331 0.86742167 0.52495281 0.86296716 0.52382031 0.86040015
0 0.37566138 0.62116402 0.37654321 0.62310406 0.37883598 0.62627866 0.38465608 0.62680776 0.39100529 0.62610229 0.3957672 0.62522046 0.4005291 0.62328042 0.4031746 0.62186949 0.40934744 0.62116402 0.41269841 0.61975309 0.41252205 0.61746032 0.40881834 0.61604938 0.40335097 0.61622575 0.39929453 0.61693122 0.39611993 0.61798942 0.39294533 0.61834215 0.38906526 0.61834215 0.38553792 0.61798942 0.38112875 0.61798942 0.37724868 0.61798942
0 0.38286961 0.48248773 0.38537916 0.48346972 0.39028914 0.48390616 0.39432624 0.48314239 0.39770867 0.48368794 0.40130933 0.48543372 0.40490998 0.4842335 0.40458265 0.48194217 0.40196399 0.47910529 0.39825423 0.47768685 0.39586667 0.47933333 0.3936 0.4794 0.39186667 0.47953333 0.38926667 0.47853333 0.387 0.4776 0.38493333 0.47773333 0.3834 0.4792 0.38266667 0.48053333
0 0.38193333 0.3704 0.38373333 0.37026667 0.38673333 0.36806667 0.38893333 0.36433333 0.39086667 0.3608 0.39266667 0.3582 0.3948 0.3562 0.3978 0.3534 0.4008 0.34933333 0.40106667 0.34366667 0.3992 0.3402 0.3952 0.34006667 0.3924 0.3424 0.39046667 0.34573333 0.3898 0.349 0.38966667 0.35273333 0.3888 0.35613333 0.38726667 0.35886667 0.38593333 0.36073333 0.38446667 0.36213333 0.38193333 0.36346667 0.38 0.3652 0.37993333 0.3668 0.3794 0.36866667 0.38006667 0.37
0 0.59806667 0.04893333 0.59806667 0.051 0.59606667 0.05513333 0.5918 0.06413333 0.5884 0.0694 0.586 0.07413333 0.58373333 0.0784 0.58033333 0.08366667 0.5744 0.09146667 0.57086667 0.09706667 0.5674 0.10186667 0.5638 0.10666667 0.55953333 0.11133333 0.55733333 0.1138 0.5556 0.11693333 0.55306667 0.1192 0.55093333 0.1186 0.55073333 0.11593333 0.5522 0.11253333 0.55353333 0.10926667 0.5544 0.10753333 0.5556 0.10586667 0.5584 0.1028 0.5704 0.08786667 0.57826667 0.0764 0.57973333 0.07373333 0.5906 0.0584 0.59546667 0.05006667 0.59726667 0.0478
0 0.52733333 0.1862 0.52966667 0.19033333 0.53386667 0.20306667 0.534 0.2092 0.5318 0.2136 0.52833333 0.21993333 0.52626667 0.22473333 0.52506667 0.22926667 0.52373333 0.2346 0.52273333 0.23973333 0.52113333 0.24506667 0.519 0.2482 0.51686667 0.24753333 0.51553333 0.2448 0.51593333 0.24213333 0.5172 0.23813333 0.5184 0.23413333 0.52013333 0.23 0.52513333 0.21626667 0.5262 0.20946667 0.52613333 0.2028 0.5258 0.19733333 0.5252 0.19306667 0.52473333 0.1884 0.525 0.1844
0 0.53326667 0.37653333 0.535 0.37306667 0.53606667 0.36826667 0.5348 0.3638 0.53006667 0.3618 0.5266 0.3618 0.5248 0.36346667 0.5236 0.3676 0.525 0.37233333 0.52733333 0.37566667 0.52873333 0.3804 0.53006667 0.3848 0.531 0.38846667 0.532 0.39226667 0.53393333 0.3956 0.53586667 0.3972 0.53873333 0.39526667 0.5386 0.39253333 0.53746667 0.38873333 0.53626667 0.38513333 0.53533333 0.3818 0.5344 0.37893333
0 0.52346667 0.47886667 0.52606667 0.47766667 0.52793333 0.47553333 0.52913333 0.47473333 0.53253333 0.47486667 0.5356 0.47406667 0.53773333 0.4722 0.5394 0.47053333 0.54213333 0.46826667 0.5454 0.46746667 0.54906667 0.46793333 0.5512 0.46953333 0.55153333 0.47306667 0.5506 0.47506667 0.54766667 0.47693333 0.54186667 0.478 0.53786667 0.47793333 0.53533333 0.47766667 0.532 0.47886667 0.52966667 0.48033333 0.52573333 0.48133333 0.52353333 0.4814 0.5234 0.4796
0 0.62993333 0.60106667 0.6308 0.60453333 0.6326 0.60886667 0.63493333 0.61453333 0.63773333 0.61933333 0.641 0.62253333 0.6454 0.62713333 0.6484 0.63166667 0.65126667 0.63566667 0.65473333 0.64026667 0.66113333 0.64153333 0.66373333 0.6424 0.66666667 0.64506667 0.67133333 0.64993333 0.67693333 0.65426667 0.68373333 0.6598 0.688 0.66093333 0.69066667 0.65886667 0.6896 0.6562 0.68653333 0.65273333 0.6826 0.64953333 0.679 0.64606667 0.67446667 0.6418 0.66873333 0.6378 0.66313333 0.6338 0.65773333 0.62886667 0.6548 0.62493333 0.65306667 0.6224 0.64853333 0.62113333 0.64513333 0.61846667 0.642 0.6152 0.6392 0.6116 0.63673333 0.6064 0.6356 0.60273333 0.6336 0.5992 0.63146667 0.597 0.63013333 0.5994
0 0.6268 0.75333333 0.62946667 0.7532 0.63333333 0.75353333 0.6352 0.75386667 0.65093333 0.7554 0.65806667 0.7554 0.66473333 0.75433333 0.66906667 0.75346667 0.67246667 0.7556 0.674 0.75933333 0.67473333 0.7626 0.6742 0.76446667 0.66946667 0.7666 0.66366667 0.76633333 0.65966667 0.76473333 0.6572 0.76186667 0.655 0.76066667 0.648 0.76033333 0.64106667 0.76006667 0.63506667 0.75973333 0.63013333 0.7592 0.62686667 0.75773333 0.62553333 0.75586667 0.62666667 0.754
0 0.65833333 0.8668 0.6592 0.8632 0.66126667 0.86086667 0.6614 0.8578 0.65973333 0.85486667 0.65646667 0.85486667 0.655 0.8576 0.65406667 0.86146667 0.654 0.86533333 0.6538 0.86926667 0.6542 0.8728 0.6544 0.87606667 0.6552 0.8796 0.65473333 0.88293333 0.65433333 0.88566667 0.655 0.89126667 0.65726667 0.8946 0.66366667 0.89613333 0.66686667 0.89526667 0.66713333 0.89193333 0.66573333 0.88866667 0.66493333 0.88553333 0.66253333 0.88233333 0.6602 0.87986667 0.6588 0.877 0.6584 0.87213333 0.65846667 0.86833333
0 0.3914952 0.75043439 0.39515318 0.75025149 0.39972565 0.74961134 0.40411523 0.74942844 0.40685871 0.74796525 0.40996799 0.74540466 0.41390032 0.74385002 0.41746685 0.74311843 0.42011888 0.74476452 0.42039323 0.74778235 0.41673525 0.74897119 0.41289438 0.74970279 0.40969364 0.75180613 0.40740741 0.75436671 0.40585277 0.75720165 0.40027435 0.75857339 0.39414723 0.75811614 0.391861 0.7565615 0.39122085 0.75445816 0.3920439 0.75198903
0 0.2602 0.3936 0.26106667 0.39513333 0.26413333 0.39733333 0.26766667 0.39853333 0.2712 0.3998 0.2764 0.40133333 0.28033333 0.4022 0.28206667 0.40146667 0.28126667 0.399 0.27773333 0.39726667 0.27453333 0.3958 0.27166667 0.395 0.2682 0.39393333 0.2658 0.39326667 0.2634 0.3928 0.26166667 0.3926 0.2604 0.39273333
0 0.28186667 0.08506667 0.28086667 0.08666667 0.28106667 0.08966667 0.28013333 0.092 0.27893333 0.0944 0.28033333 0.09646667 0.28186667 0.09773333 0.2828 0.09986667 0.28246667 0.10246667 0.28226667 0.1046 0.28306667 0.10773333 0.2856 0.1102 0.2888 0.1116 0.28946667 0.1104 0.2898 0.10713333 0.2886 0.10366667 0.28733333 0.10106667 0.28693333 0.09893333 0.2868 0.09513333 0.2868 0.0932 0.2872 0.09073333 0.28746667 0.08853333 0.28706667 0.08653333 0.2868 0.08506667 0.2852 0.08386667 0.2842 0.08353333 0.28213333 0.0838
0 0.8934 0.13686667 0.90886667 0.13046667 0.91273333 0.12733333 0.9288 0.11846667 0.94506667 0.1068 0.96033333 0.097 0.97746667 0.0918 0.98266667 0.08393333 0.993 0.07833333 0.994 0.07433333 0.98813333 0.07573333 0.9824 0.0784 0.97886667 0.07846667 0.97473333 0.079 0.96833333 0.0826 0.962 0.08766667 0.94893333 0.09746667 0.93913333 0.10233333 0.9232 0.11493333 0.90886667 0.12346667 0.90293333 0.12653333 0.89666667 0.12966667 0.89206667 0.13146667 0.89053333 0.13366667
0 0.94706667 0.21233333 0.95406667 0.2036 0.95206667 0.1968 0.949 0.19533333 0.9456 0.1968 0.94193333 0.19986667 0.9386 0.2036 0.9362 0.2072 0.93433333 0.21086667 0.93353333 0.21473333 0.9324 0.21906667 0.93193333 0.22093333 0.92953333 0.22506667 0.92633333 0.2298 0.92053333 0.2372 0.91386667 0.24673333 0.90926667 0.2558 0.9134 0.25713333 0.9218 0.24793333 0.92586667 0.241 0.93173333 0.23133333 0.9362 0.22566667 0.9388 0.2224 0.9436 0.21973333 0.946 0.21513333
0 0.9068 0.33453333 0.91266667 0.3352 0.9174 0.333 0.92033333 0.32993333 0.9208 0.326 0.91793333 0.32253333 0.91393333 0.32113333 0.90786667 0.32146667 0.90473333 0.323 0.90166667 0.326 0.902 0.32886667 0.90193333 0.33166667 0.9 0.33606667 0.89793333 0.34146667 0.89713333 0.34733333 0.896 0.35306667 0.895 0.3576 0.8946 0.3622 0.89453333 0.36666667 0.8972 0.36873333 0.90026667 0.36726667 0.90166667 0.36373333 0.90213333 0.35986667 0.90213333 0.355 0.90273333 0.34773333 0.90413333 0.34213333 0.9054 0.33866667
0 0.91626667 0.643 0.91893333 0.6444 0.92786667 0.6454 0.93593333 0.64486667 0.94093333 0.64453333 0.9452 0.6466 0.95106667 0.65013333 0.9594 0.65226667 0.96126667 0.6504 0.96066667 0.64606667 0.95686667 0.64253333 0.95186667 0.64093333 0.94793333 0.6408 0.944 0.64086667 0.939 0.64133333 0.93526667 0.64086667 0.9316 0.64046667 0.92626667 0.64013333 0.92133333 0.6398 0.91666667 0.63986667 0.91526667 0.6408
0 0.8994 0.74393333 0.9048 0.74726667 0.9176 0.74966667 0.92506667 0.75 0.93946667 0.75173333 0.949 0.754 0.9574 0.7568 0.96326667 0.75873333 0.967 0.7596 0.97093333 0.7608 0.97686667 0.76126667 0.97913333 0.75906667 0.97806667 0.75653333 0.973 0.7542 0.96633333 0.75273333 0.95986667 0.75106667 0.9554 0.7498 0.95046667 0.7486 0.945 0.74793333 0.93813333 0.74766667 0.9326 0.7472 0.928 0.7468 0.9236 0.7458 0.91673333 0.74453333 0.91146667 0.74366667 0.9078 0.74293333 0.90473333 0.7416 0.90193333 0.74073333 0.90053333 0.74253333
0 0.65279941 0.08646644 0.65361513 0.08891361 0.65279941 0.09291806 0.65153875 0.09714498 0.65020393 0.10166852 0.64916574 0.10723026 0.65035224 0.1122729 0.65376344 0.11256952 0.65546904 0.10989989 0.65635892 0.10559881 0.65658139 0.10129774 0.65747126 0.09647757 0.65821283 0.09269559 0.65821283 0.08980349 0.65695217 0.08713385 0.65465332 0.08557657
0 0.80934372 0.08631813 0.81794587 0.08031146 0.82373007 0.07334075 0.82758621 0.06896552 0.83107156 0.06340378 0.82944012 0.05939933 0.82543567 0.06028921 0.8200964 0.06407119 0.81586948 0.06874305 0.81030775 0.07660363 0.80526511 0.08216537 0.79851687 0.08891361 0.79050797 0.09469781 0.77723396 0.10641453 0.77159807 0.11197627 0.76477568 0.11768632 0.76069707 0.12065258 0.75565443 0.12510197 0.75209492 0.1306637 0.7541713 0.13288839 0.76091954 0.13081201 0.77812384 0.11479422 0.78642937 0.10530219 0.79747868 0.09588432 0.80496848 0.09039674
0 0.62864924 0.35860566 0.64466231 0.35566449 0.65305011 0.35413943 0.65762527 0.34891068 0.66318083 0.34694989 0.66851852 0.34684096 0.67091503 0.34847495 0.67102397 0.35065359 0.66884532 0.35337691 0.66416122 0.35501089 0.66132898 0.35588235 0.658061 0.35664488 0.65555556 0.35729847 0.65087146 0.35795207 0.64749455 0.35893246 0.64368192 0.35991285 0.63888889 0.36132898 0.63442266 0.3620915 0.63061002 0.3620915 0.62854031 0.36154684
0 0.77474048 0.50484429 0.77923875 0.50242215 0.78177624 0.49976932 0.78477509 0.49607843 0.78685121 0.49365629 0.788812 0.49123414 0.79215686 0.48788927 0.79504037 0.48546713 0.79850058 0.483391 0.80069204 0.48119954 0.80230681 0.47693195 0.80380623 0.47312572 0.80334487 0.47058824 0.79838524 0.47081892 0.79619377 0.47312572 0.79365629 0.47623991 0.79192618 0.47854671 0.78904268 0.48189158 0.78604383 0.48465975 0.78235294 0.48788927 0.78004614 0.4905421 0.77704729 0.49400231 0.7739331 0.49653979 0.77070358 0.49953864 0.76943483 0.50219146 0.77208766 0.50507497
0 0.64182727 0.5184868 0.64561028 0.51934333 0.65110635 0.51891506 0.65431834 0.51755889 0.65831549 0.51741613 0.66509636 0.51927195 0.67002141 0.52177016 0.6745182 0.52476802 0.67965739 0.52583869 0.6821556 0.52391149 0.68072805 0.52112777 0.67858672 0.51891506 0.67523198 0.51684511 0.67023555 0.51498929 0.66602427 0.51377587 0.6614561 0.51291934 0.65688794 0.51234832 0.65224839 0.51199143 0.64810849 0.51184868 0.64418273 0.51234832 0.64111349 0.5143469 0.64018558 0.5178444
0 0.77215364 0.62345679 0.77791495 0.62633745 0.78573388 0.62839506 0.79341564 0.62997257 0.79993141 0.63161866 0.80713306 0.63340192 0.81131687 0.63518519 0.81687243 0.63813443 0.82318244 0.64087791 0.83237311 0.64279835 0.83573388 0.63902606 0.83525377 0.63285322 0.83257888 0.63065844 0.82743484 0.63079561 0.82379973 0.63052126 0.81858711 0.62956104 0.81241427 0.62839506 0.80843621 0.62798354 0.8015775 0.62702332 0.79506173 0.62565158 0.78820302 0.62414266 0.78360768 0.62270233 0.77866941 0.62091907 0.77482853 0.61975309 0.77160494 0.61941015 0.77119342 0.62071331
0 0.76947874 0.85644719 0.77085048 0.8590535 0.77359396 0.86508916 0.77729767 0.87174211 0.77983539 0.87674897 0.78285322 0.88203018 0.78497942 0.88655693 0.7866941 0.89080933 0.78840878 0.89485597 0.79156379 0.90027435 0.79465021 0.9026749 0.79561043 0.89979424 0.79410151 0.8941701 0.79252401 0.88943759 0.78971193 0.88518519 0.78621399 0.88010974 0.78312757 0.87455418 0.78106996 0.8702332 0.77914952 0.86659808 0.77736626 0.86165981 0.77585734 0.85836763 0.77407407 0.85576132 0.7723594 0.85418381 0.77009602 0.85404664 0.76954733 0.85555556
0 0.89333333 0.84190476 0.90533333 0.86653333 0.91866667 0.88546667 0.92646667 0.8922 0.94199884 0.90756788 0.95736568 0.91900635 0.96476025 0.91854419 0.96152513 0.91126516 0.9507799 0.89959561 0.94176776 0.89485846 0.93367995 0.89277874 0.91403813 0.87082611 0.90953206 0.86065858 0.90641248 0.85291739 0.90132871 0.84494512 0.89832467 0.84194107
