# Supplementary material for: VanillaNet-YOLOv8 segment: detection of nano-iron oxide regulation on rice seedling growth vitality under salt stress
Source: Front Plant Sci. 2025 Sep 17;16:1631279. doi: 10.3389/fpls.2025.1631279 (PMC12484053; doi:10.3389/fpls.2025.1631279)
Supplement: Supplementary file 5 [file DataSheet5.zip › label/train/10060-2024-3-18-18-43-5.txt]

0 0.65233333 0.36086667 0.65346667 0.36166667 0.65633333 0.36226667 0.65853333 0.36273333 0.6596 0.3634 0.66013333 0.36493333 0.66066667 0.36586667 0.66386667 0.366 0.66513333 0.3646 0.66586667 0.36333333 0.66453333 0.36226667 0.66246667 0.3616 0.6604 0.36086667 0.65853333 0.36033333 0.6562 0.35986667 0.65433333 0.3598 0.65306667 0.36026667
0 0.91611111 0.25198413 0.915 0.25269841 0.91373016 0.25357143 0.91214286 0.25452381 0.91039683 0.25603175 0.90833333 0.25674603 0.90642857 0.25706349 0.90777778 0.25849206 0.9102381 0.25873016 0.91238095 0.25801587 0.91436508 0.25674603 0.91555556 0.25507937 0.91595238 0.25380952
0 0.90079476 0.86143058 0.90201029 0.86245909 0.90472183 0.86395512 0.9084619 0.86554465 0.91136045 0.86713417 0.91388499 0.86965872 0.91612903 0.87190276 0.91827957 0.87470781 0.92117812 0.87751286 0.92323516 0.8801309 0.92445068 0.88330996 0.9256662 0.8858345 0.92791024 0.88863955 0.9313698 0.88976157 0.93342683 0.88845255 0.93305283 0.88639551 0.93211781 0.88443198 0.93043478 0.88200094 0.92837775 0.87947639 0.9258532 0.87723235 0.92360916 0.87470781 0.92145863 0.87162225 0.91884058 0.8684432 0.91631604 0.86610566 0.91341748 0.86320711 0.91079944 0.86086957 0.90705937 0.85871903 0.90444133 0.85815802 0.90126227 0.85853202 0.90042076 0.85946704 0.90004675 0.86058906
0 0.90659187 0.76381487 0.90808789 0.76381487 0.90967742 0.76316036 0.91154745 0.76287985 0.914259 0.76297335 0.91725105 0.76231884 0.91771856 0.76063581 0.91538102 0.7597943 0.91351099 0.7597943 0.90986442 0.7602618 0.90808789 0.76119682 0.90696587 0.76213184
0 0.91323048 0.6686302 0.91482001 0.67040673 0.91799906 0.67218326 0.92220664 0.67246377 0.9256662 0.67246377 0.93015428 0.67246377 0.93398784 0.67227676 0.93828892 0.67134175 0.94146798 0.6688172 0.942777 0.66573165 0.94193548 0.66432913 0.93847592 0.66404862 0.93641889 0.66479663 0.93342683 0.66591865 0.92996727 0.66694717 0.92660122 0.66732118 0.92304815 0.66741468 0.91753156 0.66704067 0.9141655 0.66685367 0.91294998 0.66685367
0 0.50836707 0.6331309 0.51140351 0.63272605 0.51275304 0.63184885 0.51383266 0.63049933 0.51707152 0.62995951 0.52206478 0.6302969 0.5265857 0.63049933 0.52618084 0.62881242 0.52159244 0.62753036 0.51727395 0.6268556 0.51417004 0.62604588 0.51248313 0.62564103 0.51032389 0.62753036 0.50775978 0.62982456 0.50695007 0.63137652
