# Supplementary material for: VanillaNet-YOLOv8 segment: detection of nano-iron oxide regulation on rice seedling growth vitality under salt stress
Source: Front Plant Sci. 2025 Sep 17;16:1631279. doi: 10.3389/fpls.2025.1631279 (PMC12484053; doi:10.3389/fpls.2025.1631279)
Supplement: Supplementary file 5 [file DataSheet5.zip › label/train/10060-2024-3-18-21-18-30.txt]

0 0.77298125 0.13899732 0.77512438 0.13869116 0.77749713 0.13723689 0.78017604 0.13578263 0.78254879 0.13432836 0.78545733 0.13256793 0.7872943 0.13096058 0.78538079 0.12988902 0.78040566 0.13057788 0.77696135 0.13218523 0.77382319 0.1340222 0.77252201 0.13670111 0.7717566 0.13853808
0 0.6316 0.1374 0.6328 0.13853333 0.6346 0.13973333 0.637 0.14053333 0.63913333 0.14086667 0.64113333 0.1402 0.64286667 0.13873333 0.64413333 0.1372 0.64433333 0.13493333 0.64326667 0.13406667 0.6416 0.134 0.6404 0.13493333 0.64 0.13593333 0.6384 0.13666667 0.63586667 0.137 0.63426667 0.137 0.63213333 0.13693333
0 0.65208333 0.36137821 0.65304487 0.36201923 0.65576923 0.36258013 0.65761218 0.36282051 0.65921474 0.36322115 0.65977564 0.36458333 0.66081731 0.36578526 0.66338141 0.3661859 0.6650641 0.36466346 0.66546474 0.36258013 0.66482372 0.36177885 0.66185897 0.36105769 0.65857372 0.36049679 0.65697115 0.36017628 0.65472756 0.36001603 0.6525641 0.36001603
0 0.50951239 0.63181455 0.51207034 0.63117506 0.51270983 0.63005596 0.51478817 0.62957634 0.51734612 0.62925659 0.51990408 0.62909672 0.5243805 0.62909672 0.52917666 0.62925659 0.53029576 0.62861711 0.52805755 0.62717826 0.52390088 0.62621902 0.52006395 0.62605915 0.51590727 0.62541966 0.51302958 0.62541966 0.51031175 0.62557954 0.50871303 0.62685851 0.50791367 0.62797762 0.50743405 0.62973621 0.50759392 0.63069544
0 0.90073333 0.8588 0.9002 0.85953333 0.9002 0.8606 0.90106667 0.8616 0.90293333 0.86273333 0.90513333 0.8638 0.90746667 0.86493333 0.90986667 0.86646667 0.91206667 0.86886667 0.91426667 0.87133333 0.91593333 0.87326667 0.9178 0.8756 0.92233333 0.88013333 0.92326667 0.88353333 0.92406667 0.88473333 0.9252 0.8872 0.9268 0.889 0.92986667 0.89046667 0.93246667 0.8906 0.93333333 0.88913333 0.93226667 0.88553333 0.931 0.88386667 0.92913333 0.8816 0.92686667 0.87933333 0.9246 0.87613333 0.9232 0.87433333 0.9218 0.87286667 0.91973333 0.87113333 0.9172 0.86893333 0.9144 0.86606667 0.91146667 0.8624 0.90666667 0.8586 0.9032 0.85806667 0.90053333 0.85813333 0.89986667 0.85866667
0 0.90706667 0.76353333 0.9086 0.76326667 0.9106 0.76273333 0.91393333 0.7626 0.916 0.7628 0.9184 0.76293333 0.91846667 0.76093333 0.91593333 0.75966667 0.91353333 0.7592 0.91186667 0.7592 0.9098 0.75966667 0.90826667 0.76086667 0.90726667 0.76193333 0.90666667 0.76293333
0 0.9128 0.6682 0.914 0.6698 0.91666667 0.6714 0.9194 0.6724 0.92373333 0.67226667 0.9264 0.67193333 0.92973333 0.67213333 0.9332 0.673 0.93713333 0.6728 0.94033333 0.67073333 0.94206667 0.6684 0.9424 0.66573333 0.94193333 0.66493333 0.9406 0.6646 0.93873333 0.66513333 0.93626667 0.6658 0.9338 0.66673333 0.93073333 0.66733333 0.9272 0.6676 0.92333333 0.6676 0.91966667 0.6672 0.9156 0.66653333 0.91253333 0.66673333
