# Supplementary material for: VanillaNet-YOLOv8 segment: detection of nano-iron oxide regulation on rice seedling growth vitality under salt stress
Source: Front Plant Sci. 2025 Sep 17;16:1631279. doi: 10.3389/fpls.2025.1631279 (PMC12484053; doi:10.3389/fpls.2025.1631279)
Supplement: Supplementary file 5 [file DataSheet5.zip › label/train/10060-2024-3-18-23-52-32.txt]

0 0.6499131 0.36690998 0.65179006 0.36697949 0.6548488 0.36711853 0.65853319 0.36718804 0.6614529 0.36767466 0.66395551 0.36746611 0.66499826 0.36503302 0.66472019 0.36392075 0.66131387 0.36357317 0.65790754 0.3637122 0.65470977 0.3641293 0.65053876 0.3645464 0.64963504 0.36558916
0 0.50840164 0.63367486 0.50956284 0.63367486 0.51058743 0.63258197 0.51045082 0.6307377 0.51058743 0.6295765 0.51188525 0.62834699 0.51413934 0.62752732 0.51810109 0.6272541 0.52165301 0.6272541 0.5260929 0.62711749 0.52882514 0.62581967 0.52766393 0.62418033 0.52301913 0.62336066 0.5192623 0.62315574 0.5148224 0.62336066 0.51188525 0.6239071 0.50901639 0.62547814 0.5068306 0.6273224 0.50621585 0.62930328 0.50621585 0.63135246 0.50710383 0.63319672
0 0.28253607 0.87205771 0.28375095 0.87182992 0.28443432 0.87137434 0.28511769 0.87129841 0.28602885 0.8715262 0.28633257 0.87266515 0.28633257 0.87327259 0.28610478 0.87418375 0.28694002 0.87448747 0.28823083 0.87395596 0.2889142 0.87274108 0.28914199 0.87137434 0.28914199 0.87000759 0.28845862 0.86864085 0.28656036 0.86788155 0.28519362 0.86788155 0.28359909 0.86871678 0.28253607 0.86962794 0.28215642 0.87061503 0.28215642 0.87129841
0 0.39749431 0.8556568 0.39764617 0.85656796 0.39901291 0.85694761 0.40113895 0.85694761 0.40250569 0.85778284 0.40387244 0.86112377 0.40561883 0.86355353 0.40523918 0.86529992 0.4088079 0.86605923 0.40941534 0.86385725 0.40918755 0.86150342 0.40850418 0.85998481 0.40827639 0.85861807 0.40615034 0.85671982 0.40531511 0.85421412 0.40485953 0.85322703 0.40144267 0.85330296 0.39878512 0.8539104 0.39787396 0.85474563
0 0.77239476 0.13988958 0.77501725 0.13940649 0.77750173 0.13857833 0.78046929 0.13775017 0.78295376 0.136853 0.78668047 0.13567978 0.78964803 0.13429952 0.79040718 0.13278123 0.78778468 0.13236715 0.784196 0.13222912 0.78191856 0.13285024 0.77867495 0.13381643 0.7747412 0.13505866 0.77253278 0.13643892 0.77129055 0.13781919 0.77184265 0.13933747
0 0.90027605 0.12512077 0.90131125 0.12394755 0.90338164 0.12180814 0.90607315 0.12022084 0.9089717 0.11856453 0.91297447 0.11697723 0.91400966 0.1173913 0.91297447 0.11966874 0.91048999 0.12222222 0.90779848 0.12429262 0.90414079 0.12677709 0.90165631 0.12705314
0 0.90752243 0.2568668 0.90821256 0.25659075 0.90979986 0.25541753 0.9110421 0.25452036 0.91304348 0.25307108 0.91476881 0.25148378 0.91587302 0.25037957 0.91663216 0.24982747 0.91746032 0.25127674 0.9173913 0.2531401 0.91649413 0.25438233 0.91456177 0.25583161 0.9126294 0.25721187 0.91145618 0.25804003 0.90986888 0.25831608 0.90807453 0.25817805
0 0.91256039 0.66611456 0.91456177 0.66687371 0.91849551 0.66756384 0.92132505 0.66832298 0.92650104 0.66908213 0.93091787 0.66901311 0.9347136 0.66811594 0.93899241 0.66673568 0.94347826 0.66645963 0.94478951 0.66839199 0.94161491 0.67073844 0.93906142 0.67246377 0.93478261 0.673706 0.93036577 0.67391304 0.92760524 0.67287785 0.92353347 0.67273982 0.91911663 0.67267081 0.91642512 0.67170462 0.91407867 0.67032436 0.91283644 0.66901311 0.91249137 0.66756384
0 0.90393375 0.76438923 0.9057971 0.76494134 0.91014493 0.76459627 0.91138716 0.76335404 0.91359558 0.76363009 0.91746032 0.76452726 0.91877157 0.76390614 0.91808144 0.76190476 0.91573499 0.76086957 0.91290545 0.75962733 0.9110421 0.75900621 0.90986888 0.75921325 0.90952381 0.76080055 0.90952381 0.76197378 0.90752243 0.76287095 0.90510697 0.76293996 0.90455487 0.76293996
0 0.89924086 0.85914424 0.9 0.86066253 0.90255349 0.8621118 0.90600414 0.86383713 0.90869565 0.86563147 0.91235335 0.86880607 0.91476881 0.87177364 0.91697723 0.87432712 0.91877157 0.87708765 0.92035887 0.87929607 0.9220842 0.88178054 0.92339545 0.88495514 0.9252588 0.88750863 0.92877847 0.88854382 0.93112491 0.88957902 0.93188406 0.88792271 0.93160801 0.88543823 0.93057281 0.88309179 0.92926156 0.88067633 0.92677709 0.87826087 0.92470669 0.87591442 0.92325742 0.87412008 0.921049 0.87170462 0.91884058 0.86963423 0.91566598 0.86701173 0.91490683 0.86570048 0.91394065 0.8636991 0.9115942 0.86121463 0.90924776 0.85969634 0.90717736 0.85824707 0.90510697 0.85659075 0.90282954 0.85624569 0.90075914 0.85652174 0.9 0.85721187
