# Supplementary material for: VanillaNet-YOLOv8 segment: detection of nano-iron oxide regulation on rice seedling growth vitality under salt stress
Source: Front Plant Sci. 2025 Sep 17;16:1631279. doi: 10.3389/fpls.2025.1631279 (PMC12484053; doi:10.3389/fpls.2025.1631279)
Supplement: Supplementary file 5 [file DataSheet5.zip › label/train/10060-2024-3-19-10-5-55.txt]

0 0.50845638 0.12438479 0.50756152 0.12438479 0.50621924 0.12581655 0.50469799 0.12724832 0.50308725 0.12850112 0.50210291 0.1298434 0.50138702 0.13145414 0.50058166 0.13306488 0.50004474 0.13467562 0.49888143 0.13673378 0.49932886 0.13870246 0.50120805 0.13923937 0.50219239 0.13870246 0.50308725 0.13736018 0.50407159 0.1353915 0.50478747 0.1335123 0.50505593 0.13217002 0.50559284 0.13064877 0.50675615 0.12903803 0.50818792 0.12706935 0.50881432 0.1261745
0 0.49053333 0.24453333 0.48946667 0.2454 0.48886667 0.24686667 0.4886 0.24753333 0.49046667 0.2476 0.49153333 0.24793333 0.49246667 0.24866667 0.49213333 0.2496 0.49126667 0.24993333 0.4908 0.25093333 0.49 0.2524 0.4882 0.2534 0.48513333 0.2532 0.4848 0.25093333 0.4854 0.2488 0.48626667 0.24633333 0.48806667 0.2446 0.4894 0.24353333 0.49013333 0.24393333
0 0.50610229 0.35082892 0.50723104 0.35202822 0.50885362 0.35280423 0.51026455 0.35379189 0.5113933 0.35527337 0.51238095 0.35675485 0.51322751 0.35781305 0.51520282 0.35851852 0.51647266 0.35696649 0.51654321 0.35555556 0.51597884 0.35407407 0.51463845 0.35266314 0.5124515 0.3512522 0.51012346 0.35012346 0.50751323 0.34941799 0.50659612 0.3492769
0 0.64768959 0.36726631 0.64888889 0.36705467 0.6507231 0.3664903 0.65269841 0.36620811 0.65432099 0.36578483 0.65580247 0.3654321 0.65798942 0.36514991 0.66003527 0.36500882 0.66208113 0.36465608 0.66349206 0.36416226 0.66497354 0.36338624 0.66617284 0.36395062 0.66539683 0.3654321 0.66462081 0.36663139 0.6637037 0.36761905 0.66144621 0.36825397 0.65961199 0.36804233 0.65763668 0.36797178 0.65389771 0.36818342 0.65185185 0.36818342 0.64902998 0.36818342 0.64691358 0.3675485
0 0.66243386 0.2431746 0.66377425 0.24402116 0.66504409 0.24493827 0.6659612 0.24663139 0.66652557 0.24783069 0.66800705 0.24888889 0.66991182 0.24832451 0.6703351 0.24698413 0.67068783 0.24522046 0.67082892 0.24373898 0.67047619 0.2421164 0.66920635 0.2410582 0.66786596 0.24014109 0.66673721 0.23950617 0.66582011 0.23943563 0.66617284 0.24070547 0.66708995 0.24176367 0.66708995 0.24246914 0.66426808 0.24197531 0.66285714 0.24190476 0.66222222 0.24239859
0 0.63195767 0.13784832 0.63181658 0.13925926 0.63252205 0.14067019 0.63470899 0.14179894 0.63633157 0.1427866 0.63802469 0.14328042 0.64021164 0.14208113 0.64155203 0.14116402 0.64352734 0.13961199 0.64472663 0.13791887 0.64571429 0.13552028 0.6442328 0.13326279 0.6431746 0.13382716 0.64218695 0.13544974 0.64070547 0.13664903 0.63760141 0.13813051 0.63534392 0.13848325 0.63336861 0.13805996
0 0.77093333 0.1408 0.7734 0.14086667 0.7762 0.14066667 0.7784 0.14033333 0.78173333 0.1402 0.7856 0.14 0.78933333 0.13966667 0.79293333 0.13946667 0.79673333 0.13906667 0.80053333 0.13793333 0.80013333 0.13706667 0.7976 0.1364 0.7944 0.1362 0.79073333 0.136 0.78813333 0.13586667 0.7832 0.13593333 0.78006667 0.13626667 0.77626667 0.13673333 0.77326667 0.1372 0.77113333 0.13786667 0.7706 0.1398
0 0.89986667 0.1254 0.90053333 0.12453333 0.90273333 0.12273333 0.9048 0.12146667 0.9066 0.11906667 0.90786667 0.11713333 0.91086667 0.11573333 0.91426667 0.1152 0.91726667 0.11533333 0.91813333 0.1168 0.91633333 0.11746667 0.91446667 0.11786667 0.91273333 0.11953333 0.91113333 0.12206667 0.90926667 0.12333333 0.90773333 0.12406667 0.90653333 0.1254 0.9046 0.127 0.9014 0.12746667 0.89986667 0.12686667
0 0.90226667 0.35786667 0.90406667 0.35793333 0.90646667 0.35813333 0.9086 0.3584 0.91073333 0.3584 0.91193333 0.35786667 0.91313333 0.3568 0.91466667 0.3566 0.91626667 0.35773333 0.91666667 0.3594 0.91513333 0.3606 0.913 0.36146667 0.912 0.36246667 0.91073333 0.36373333 0.90786667 0.3636 0.90593333 0.36226667 0.90486667 0.361 0.9034 0.36013333 0.90206667 0.35926667
0 0.91733333 0.24646667 0.91686667 0.2474 0.91573333 0.24893333 0.91453333 0.2504 0.91286667 0.252 0.9112 0.25333333 0.90906667 0.25493333 0.90773333 0.25633333 0.9072 0.25746667 0.90733333 0.2586 0.9086 0.25873333 0.91093333 0.25846667 0.913 0.25753333 0.9148 0.256 0.9162 0.25426667 0.91746667 0.25286667 0.91813333 0.25146667 0.91826667 0.25006667 0.91806667 0.24853333
0 0.50846667 0.63433333 0.50953333 0.63393333 0.51013333 0.63253333 0.50966667 0.6306 0.50986667 0.6294 0.51033333 0.62866667 0.51306667 0.628 0.51886667 0.62686667 0.52306667 0.62606667 0.52573333 0.62526667 0.52626667 0.6238 0.5256 0.62313333 0.52293333 0.62233333 0.52053333 0.62233333 0.51713333 0.62253333 0.51413333 0.62286667 0.51146667 0.6236 0.50926667 0.6246 0.5076 0.62626667 0.50693333 0.62753333 0.50606667 0.6294 0.50573333 0.63106667 0.50646667 0.633 0.50766667 0.63453333
0 0.28186667 0.8724 0.28333333 0.87233333 0.2846 0.87173333 0.286 0.8716 0.287 0.8726 0.287 0.8746 0.28546667 0.8764 0.2844 0.87786667 0.2838 0.8794 0.28446667 0.8804 0.28606667 0.87933333 0.288 0.87793333 0.28926667 0.8764 0.28993333 0.87413333 0.29 0.87186667 0.28966667 0.87026667 0.2888 0.86846667 0.288 0.86793333 0.28646667 0.8676 0.285 0.86773333 0.28326667 0.86846667 0.28253333 0.869 0.28206667 0.87026667
0 0.89765412 0.85968358 0.90027278 0.86175668 0.90485543 0.8639389 0.90736498 0.86557556 0.90998363 0.86819422 0.91282051 0.87114021 0.9146754 0.87343153 0.91620295 0.87757774 0.91794872 0.88074195 0.9207856 0.88488816 0.9248227 0.88881615 0.9289689 0.89198036 0.93246045 0.89318058 0.93475177 0.89154392 0.93355155 0.88750682 0.932024 0.88412439 0.92831424 0.88030551 0.92547736 0.87779596 0.92329514 0.87572286 0.91991271 0.8731042 0.91751227 0.8710311 0.91587561 0.86786688 0.91423895 0.86568467 0.91260229 0.86361157 0.90976541 0.86077469 0.90605565 0.85771959 0.90267321 0.85651937 0.90005456 0.85641026 0.89798145 0.85728314 0.8974359 0.85848336
0 0.9045281 0.76486634 0.90801964 0.76508456 0.90943808 0.76388434 0.91020185 0.76290235 0.91456628 0.76410256 0.91685761 0.76432079 0.91718494 0.76563011 0.91936716 0.76606656 0.92067649 0.76464812 0.92100382 0.76279324 0.92013093 0.76104746 0.91685761 0.75984724 0.91303873 0.75919258 0.90932897 0.75908347 0.90703764 0.75962902 0.90671031 0.76181124 0.90692853 0.76333879 0.90518276 0.76377523
0 0.91205674 0.66917621 0.91314785 0.67026732 0.91631206 0.67179487 0.92220404 0.67266776 0.9259138 0.67299509 0.92907801 0.67364975 0.93136934 0.67441353 0.93409711 0.67561375 0.93769776 0.67648663 0.94042553 0.67594108 0.9421713 0.67474086 0.94544463 0.67397709 0.94806328 0.67299509 0.94915439 0.67179487 0.94784506 0.66939444 0.94457174 0.66786688 0.93987998 0.66830333 0.93573377 0.66895799 0.93235134 0.66884888 0.92853246 0.66863066 0.9248227 0.66721222 0.92034915 0.66623022 0.91751227 0.66623022 0.9146754 0.66623022 0.91216585 0.66666667 0.91151118 0.667976
