# Supplementary material for: VanillaNet-YOLOv8 segment: detection of nano-iron oxide regulation on rice seedling growth vitality under salt stress
Source: Front Plant Sci. 2025 Sep 17;16:1631279. doi: 10.3389/fpls.2025.1631279 (PMC12484053; doi:10.3389/fpls.2025.1631279)
Supplement: Supplementary file 5 [file DataSheet5.zip › label/train/10060-2024-3-19-17-43-18.txt]

0 0.12886667 0.22673333 0.1296 0.22793333 0.13053333 0.22866667 0.13213333 0.2294 0.1342 0.23013333 0.13653333 0.2304 0.1386 0.22926667 0.13986667 0.22633333 0.13993333 0.22413333 0.13906667 0.2238 0.13793333 0.22486667 0.1372 0.22606667 0.1362 0.22713333 0.13453333 0.2268 0.1328 0.22606667 0.13153333 0.2256 0.13 0.226
0 0.2656 0.36593333 0.2638 0.36646667 0.26286667 0.36773333 0.2622 0.36933333 0.26206667 0.3704 0.26206667 0.37133333 0.2632 0.37153333 0.2644 0.3708 0.2658 0.37 0.2676 0.36893333 0.2694 0.36806667 0.27086667 0.36653333 0.27006667 0.3656 0.2684 0.36533333 0.26746667 0.36533333 0.2666 0.366
0 0.28233333 0.87246667 0.28406667 0.87213333 0.28466667 0.87173333 0.28573333 0.87173333 0.28653333 0.87273333 0.2872 0.8744 0.28726667 0.87626667 0.28653333 0.87866667 0.28553333 0.88106667 0.28453333 0.88293333 0.283 0.88506667 0.283 0.8868 0.28466667 0.88726667 0.2858 0.8856 0.28793333 0.88286667 0.2892 0.8808 0.29033333 0.87886667 0.291 0.87613333 0.29126667 0.87373333 0.2908 0.87173333 0.28973333 0.87006667 0.28833333 0.8686 0.28666667 0.86793333 0.284 0.86806667 0.2826 0.86873333 0.28173333 0.87013333 0.2814 0.87133333
0 0.89766667 0.86 0.89886667 0.86113333 0.9004 0.86233333 0.9034 0.86426667 0.90626667 0.86613333 0.9088 0.8684 0.9108 0.87086667 0.9128 0.8736 0.91446667 0.87553333 0.91573333 0.8778 0.9168 0.88013333 0.91826667 0.88353333 0.92133333 0.8888 0.9242 0.8922 0.92766667 0.89533333 0.93006667 0.89646667 0.93346667 0.89693333 0.93613333 0.896 0.93646667 0.89366667 0.9352 0.89033333 0.9326 0.88686667 0.92873333 0.8834 0.9248 0.88006667 0.92006667 0.87633333 0.91766667 0.87406667 0.91486667 0.87046667 0.91246667 0.86726667 0.91013333 0.86446667 0.90833333 0.862 0.9068 0.8604 0.90426667 0.85813333 0.90286667 0.85733333 0.90073333 0.857 0.89926667 0.85706667 0.89846667 0.85786667 0.89793333 0.8588
0 0.9038 0.76493333 0.9058 0.76526667 0.90806667 0.7646 0.9086 0.76366667 0.91106667 0.76406667 0.91473333 0.76566667 0.91693333 0.76686667 0.91893333 0.76806667 0.92166667 0.7668 0.92213333 0.76426667 0.92126667 0.76186667 0.91873333 0.76073333 0.91553333 0.76006667 0.91173333 0.7596 0.909 0.75953333 0.9066 0.76033333 0.90646667 0.76226667 0.90633333 0.76353333 0.90486667 0.7642
0 0.91233333 0.6702 0.91313333 0.6708 0.9158 0.67213333 0.92026667 0.6728 0.924 0.6728 0.9284 0.67333333 0.9322 0.6744 0.93566667 0.67613333 0.9396 0.67793333 0.94513333 0.6786 0.94986667 0.67786667 0.95326667 0.67693333 0.95466667 0.67473333 0.95413333 0.673 0.953 0.6714 0.951 0.6706 0.94746667 0.67053333 0.9428 0.67066667 0.9386 0.6706 0.93446667 0.6702 0.93093333 0.66933333 0.92686667 0.66793333 0.9236 0.6672 0.91973333 0.6668 0.9168 0.6668 0.91353333 0.66686667 0.91193333 0.66786667 0.9116 0.6694
0 0.90233333 0.35966667 0.90346667 0.35966667 0.90506667 0.3606 0.90666667 0.362 0.90833333 0.36333333 0.91106667 0.36306667 0.913 0.3616 0.91586667 0.36046667 0.9178 0.3592 0.91833333 0.3574 0.91786667 0.35486667 0.917 0.35466667 0.9162 0.35493333 0.9154 0.35633333 0.91506667 0.35693333 0.91366667 0.35713333 0.91186667 0.3574 0.90966667 0.35813333 0.90813333 0.35826667 0.90686667 0.35793333 0.90493333 0.35766667 0.90246667 0.35786667 0.90206667 0.35826667
0 0.907 0.25893333 0.908 0.25926667 0.9108 0.2592 0.91253333 0.25806667 0.91393333 0.25653333 0.91526667 0.25513333 0.91646667 0.2534 0.91726667 0.25153333 0.91786667 0.24906667 0.918 0.24666667 0.918 0.24433333 0.9176 0.24246667 0.91713333 0.2418 0.91586667 0.24266667 0.9154 0.2442 0.91493333 0.24613333 0.9144 0.24786667 0.914 0.24926667 0.91293333 0.25093333 0.91133333 0.25253333 0.91006667 0.2536 0.90833333 0.25486667 0.9074 0.25586667 0.90693333 0.2568 0.90686667 0.25773333
0 0.8998 0.12726667 0.90126667 0.1276 0.9038 0.12726667 0.90546667 0.12586667 0.90713333 0.12366667 0.9084 0.12166667 0.90993333 0.11993333 0.9116 0.1184 0.91306667 0.11833333 0.91606667 0.119 0.91793333 0.11866667 0.91893333 0.11766667 0.91866667 0.11553333 0.91766667 0.11426667 0.91526667 0.1138 0.91346667 0.11433333 0.91106667 0.1154 0.90966667 0.1158 0.90873333 0.11653333 0.90646667 0.11786667 0.9048 0.1194 0.9036 0.1206 0.90206667 0.1224 0.9008 0.12366667 0.89966667 0.12493333 0.89953333 0.12613333
0 0.77084249 0.14029304 0.77304029 0.1410989 0.77699634 0.14131868 0.78153846 0.14087912 0.78468864 0.1403663 0.78857143 0.13992674 0.79164835 0.13948718 0.79457875 0.13904762 0.79875458 0.13875458 0.8025641 0.13860806 0.80600733 0.1378022 0.80725275 0.13648352 0.80681319 0.13589744 0.80432234 0.13567766 0.8007326 0.1359707 0.7967033 0.1359707 0.79252747 0.13589744 0.79018315 0.13545788 0.78798535 0.1352381 0.78527473 0.13538462 0.7825641 0.13567766 0.77919414 0.13626374 0.77538462 0.13684982 0.77238095 0.1374359 0.77069597 0.13838828 0.77069597 0.13941392
0 0.63150183 0.13904762 0.63238095 0.14043956 0.63384615 0.1421978 0.63648352 0.14300366 0.63831502 0.14315018 0.64029304 0.14234432 0.64205128 0.1410989 0.64307692 0.13992674 0.64373626 0.1381685 0.64417582 0.13626374 0.64380952 0.13443223 0.64315018 0.13347985 0.64205128 0.13340659 0.64117216 0.13494505 0.64058608 0.13648352 0.63956044 0.13772894 0.63765568 0.1385348 0.63567766 0.13860806 0.63326007 0.1385348
0 0.51128205 0.12029304 0.51010989 0.12095238 0.50813187 0.12263736 0.50659341 0.12395604 0.50534799 0.12542125 0.503663 0.12813187 0.5025641 0.13032967 0.50124542 0.13252747 0.50043956 0.13421245 0.49985348 0.13567766 0.49934066 0.13794872 0.49948718 0.1389011 0.50139194 0.13897436 0.50271062 0.13794872 0.503663 0.13582418 0.50461538 0.13274725 0.50527473 0.13047619 0.50622711 0.12783883 0.50747253 0.12600733 0.50908425 0.12468864 0.51098901 0.12285714 0.51186813 0.12117216
0 0.4934104 0.24184971 0.49032755 0.24416185 0.48855491 0.24685934 0.4888632 0.24855491 0.49210019 0.24847784 0.49256262 0.25071291 0.4904817 0.25256262 0.4888632 0.25479769 0.48554913 0.25410405 0.48477842 0.25125241 0.48508671 0.24732177 0.48631985 0.24431599 0.48878613 0.24184971 0.49233141 0.24007707 0.49387283 0.24007707
0 0.50319846 0.34797688 0.50366089 0.34890173 0.50512524 0.35021195 0.50736031 0.3522158 0.50959538 0.35414258 0.51198459 0.35637765 0.51398844 0.35845857 0.51537572 0.35899807 0.51645472 0.35714836 0.51614644 0.35522158 0.51506744 0.35368015 0.51375723 0.35252408 0.51213873 0.35152216 0.50967245 0.35021195 0.5065896 0.34851638 0.50473988 0.34782274
0 0.64886667 0.3674 0.64993333 0.368 0.65266667 0.36833333 0.65553333 0.36773333 0.65773333 0.36733333 0.6602 0.3682 0.66306667 0.36873333 0.66566667 0.36706667 0.6662 0.3642 0.66446667 0.36293333 0.66073333 0.3628 0.65826667 0.363 0.65406667 0.36413333 0.65153333 0.36513333 0.6492 0.36606667
0 0.65926667 0.23353333 0.66073333 0.23453333 0.66226667 0.237 0.66453333 0.23953333 0.66626667 0.24073333 0.66633333 0.24146667 0.66426667 0.24193333 0.6624 0.24193333 0.66193333 0.24313333 0.66406667 0.24406667 0.6656 0.24513333 0.6664 0.247 0.6674 0.249 0.6698 0.24953333 0.6712 0.24746667 0.67093333 0.2444 0.67066667 0.24206667 0.6698 0.24053333 0.6682 0.23926667 0.66653333 0.2378 0.66473333 0.23586667 0.6628 0.2338 0.66146667 0.2328 0.6596 0.2324
0 0.77506667 0.2518 0.77593333 0.25226667 0.7766 0.25266667 0.77886667 0.2524 0.7808 0.2522 0.78086667 0.25306667 0.77926667 0.25366667 0.7786 0.25446667 0.778 0.25586667 0.77653333 0.25813333 0.77493333 0.25833333 0.77313333 0.2578 0.77253333 0.25646667 0.77313333 0.25486667 0.77433333 0.25333333
0 0.50733333 0.6346 0.5062 0.6336 0.50573333 0.63146667 0.50593333 0.62946667 0.5074 0.6276 0.50873333 0.62626667 0.51026667 0.6252 0.5126 0.62386667 0.51573333 0.62253333 0.51793333 0.6218 0.52066667 0.62186667 0.52333333 0.6232 0.5254 0.625 0.5248 0.6266 0.52266667 0.62833333 0.51826667 0.62886667 0.5154 0.62866667 0.5124 0.62846667 0.51106667 0.62926667 0.5104 0.6306 0.51033333 0.63266667 0.51026667 0.634 0.50873333 0.63493333 0.5082 0.63493333
