# Supplementary material for: VanillaNet-YOLOv8 segment: detection of nano-iron oxide regulation on rice seedling growth vitality under salt stress
Source: Front Plant Sci. 2025 Sep 17;16:1631279. doi: 10.3389/fpls.2025.1631279 (PMC12484053; doi:10.3389/fpls.2025.1631279)
Supplement: Supplementary file 5 [file DataSheet5.zip › label/train/10060-2024-3-19-2-25-49.txt]

0 0.50493333 0.1304 0.50406667 0.13146667 0.50346667 0.1332 0.50353333 0.134 0.5064 0.13306667 0.50686667 0.13306667 0.50646667 0.13526667 0.50386667 0.1388 0.5016 0.1404 0.49886667 0.13986667 0.4984 0.13773333 0.49973333 0.1354 0.50133333 0.13273333 0.503 0.1312 0.504 0.13026667
0 0.63213333 0.13773333 0.63326667 0.138 0.63533333 0.13813333 0.637 0.13813333 0.63866667 0.13746667 0.6404 0.13613333 0.64193333 0.13526667 0.64313333 0.13466667 0.644 0.1356 0.64353333 0.13746667 0.64233333 0.13946667 0.64086667 0.14113333 0.63926667 0.14273333 0.63773333 0.14346667 0.6348 0.14213333 0.63326667 0.1406 0.632 0.1394 0.6318 0.1384
0 0.771 0.1374 0.771 0.13846667 0.77186667 0.13993333 0.77393333 0.1404 0.77666667 0.14026667 0.7786 0.1398 0.78106667 0.13933333 0.78306667 0.13873333 0.7852 0.138 0.78713333 0.13733333 0.78986667 0.13673333 0.79273333 0.13626667 0.79393333 0.13573333 0.79293333 0.1346 0.7906 0.13393333 0.78766667 0.13406667 0.78586667 0.134 0.78406667 0.1338 0.7808 0.13473333 0.77826667 0.13546667 0.776 0.1362 0.77413333 0.13666667 0.77193333 0.137
0 0.90126667 0.12413333 0.9008 0.12506667 0.9004 0.1264 0.901 0.12733333 0.90413333 0.12673333 0.90613333 0.12526667 0.90746667 0.124 0.9096 0.1228 0.91126667 0.1216 0.91246667 0.12086667 0.914 0.12013333 0.91546667 0.11926667 0.9172 0.11866667 0.91713333 0.11766667 0.91586667 0.11686667 0.91373333 0.1162 0.91086667 0.11686667 0.90833333 0.1178 0.9066 0.11906667 0.90506667 0.1206 0.90366667 0.12186667 0.9018 0.12333333
0 0.91744618 0.24907201 0.91603563 0.24974016 0.91440238 0.25122494 0.91247216 0.25293244 0.91017075 0.2545657 0.90764662 0.25671863 0.90727543 0.25857461 0.90853749 0.25983667 0.91195249 0.25916852 0.91417966 0.25738679 0.91581292 0.25553081 0.9169265 0.25382331 0.91737194 0.25219005 0.91774313 0.25070527
0 0.90259837 0.36020787 0.90363771 0.36005939 0.9047513 0.36072754 0.90579065 0.36184113 0.90653304 0.36317743 0.90838901 0.36362287 0.91054195 0.36213808 0.91202673 0.36109874 0.91358575 0.35976244 0.91284336 0.35872309 0.90994803 0.35842613 0.90690423 0.35842613 0.90497402 0.35842613 0.90267261 0.35872309
0 0.6482 0.3676 0.65133333 0.36773333 0.6546 0.36753333 0.65646667 0.36726667 0.65873333 0.3674 0.66093333 0.36813333 0.66453333 0.36713333 0.66606667 0.36453333 0.66606667 0.36373333 0.6636 0.3638 0.66046667 0.36446667 0.6564 0.36446667 0.6524 0.36473333 0.64946667 0.36566667 0.6478 0.36666667
0 0.50753333 0.35166667 0.50846667 0.35266667 0.5104 0.3544 0.51146667 0.35573333 0.51206667 0.35713333 0.51293333 0.3584 0.51513333 0.35813333 0.51553333 0.357 0.51526667 0.3546 0.5144 0.3538 0.5128 0.3528 0.5106 0.35213333 0.50893333 0.3516
0 0.50644911 0.63108003 0.50629371 0.63310023 0.50722611 0.63434343 0.50846931 0.63480963 0.51002331 0.63310023 0.51064491 0.63108003 0.51126651 0.62952603 0.51219891 0.62828283 0.51452991 0.62750583 0.51872572 0.62735043 0.52167832 0.62750583 0.52416472 0.62703963 0.52509713 0.62626263 0.52369852 0.62517483 0.52090132 0.62455322 0.51888112 0.62439782 0.51577312 0.62455322 0.51126651 0.62517483 0.50971251 0.62533023 0.50753691 0.62641803 0.50629371 0.62843823
0 0.28233333 0.87273333 0.2842 0.87253333 0.28486667 0.872 0.28593333 0.8726 0.286 0.8742 0.28546667 0.8756 0.28553333 0.87646667 0.28713333 0.87653333 0.28813333 0.87553333 0.28913333 0.87386667 0.28953333 0.87226667 0.2894 0.8704 0.28826667 0.86866667 0.28673333 0.86806667 0.28433333 0.86846667 0.28246667 0.8696 0.28146667 0.87133333 0.28153333 0.87226667
0 0.398 0.85633333 0.39893333 0.8568 0.401 0.8574 0.4024 0.85766667 0.40246667 0.85933333 0.40373333 0.8604 0.4052 0.86173333 0.40546667 0.8636 0.40533333 0.865 0.40546667 0.86606667 0.40833333 0.86593333 0.40913333 0.86466667 0.40913333 0.86346667 0.41133333 0.86253333 0.41066667 0.86093333 0.4088 0.85946667 0.40746667 0.85886667 0.4062 0.85786667 0.40666667 0.8566 0.40646667 0.85533333 0.404 0.8538 0.4022 0.85406667 0.39986667 0.8548 0.39826667 0.85513333
0 0.91226667 0.6672 0.912 0.66826667 0.91213333 0.67 0.91366667 0.67093333 0.9168 0.6716 0.92013333 0.67206667 0.92406667 0.67253333 0.92786667 0.67353333 0.9298 0.67426667 0.93193333 0.67506667 0.93526667 0.67546667 0.9394 0.67406667 0.9426 0.672 0.9444 0.67013333 0.94433333 0.6678 0.9442 0.6676 0.944 0.6668 0.94106667 0.6668 0.93733333 0.6676 0.93233333 0.6684 0.92793333 0.66846667 0.92326667 0.66793333 0.918 0.66686667 0.91413333 0.66653333
0 0.90393333 0.76286667 0.9066 0.76286667 0.90933333 0.76226667 0.91033333 0.7612 0.91126667 0.7594 0.91426667 0.75966667 0.91766667 0.761 0.91926667 0.76166667 0.9196 0.76346667 0.9186 0.76573333 0.91733333 0.76666667 0.91633333 0.7652 0.91593333 0.76473333 0.91373333 0.76453333 0.91193333 0.76413333 0.9102 0.7644 0.90753333 0.76553333 0.90493333 0.76573333 0.90346667 0.7644 0.90333333 0.7634
0 0.8982 0.86033333 0.89946667 0.8614 0.902 0.86246667 0.90433333 0.8636 0.90666667 0.86493333 0.90886667 0.86653333 0.91066667 0.8686 0.91273333 0.87106667 0.91466667 0.87353333 0.91633333 0.87606667 0.9186 0.87953333 0.92166667 0.88333333 0.92293333 0.88613333 0.92426667 0.88846667 0.9264 0.89013333 0.92953333 0.89113333 0.93186667 0.89106667 0.9328 0.88906667 0.93286667 0.88613333 0.93206667 0.88393333 0.93026667 0.88186667 0.92866667 0.87993333 0.92466667 0.87486667 0.92206667 0.8726 0.9192 0.87026667 0.91733333 0.86886667 0.91606667 0.8674 0.91433333 0.86506667 0.91273333 0.86293333 0.9106 0.861 0.90873333 0.85973333 0.90633333 0.85846667 0.90426667 0.85733333 0.90233333 0.8568 0.90093333 0.85693333 0.89973333 0.8576 0.8986 0.85866667 0.8982 0.85946667
