# Supplementary material for: VanillaNet-YOLOv8 segment: detection of nano-iron oxide regulation on rice seedling growth vitality under salt stress
Source: Front Plant Sci. 2025 Sep 17;16:1631279. doi: 10.3389/fpls.2025.1631279 (PMC12484053; doi:10.3389/fpls.2025.1631279)
Supplement: Supplementary file 5 [file DataSheet5.zip › label/train/10060-2024-3-19-20-16-49.txt]

0 0.13 0.2288 0.13106667 0.22873333 0.131 0.22753333 0.13333333 0.22873333 0.13493333 0.22953333 0.13726667 0.22993333 0.13946667 0.22886667 0.1404 0.22706667 0.14013333 0.2246 0.1386 0.22406667 0.13733333 0.2248 0.13586667 0.22526667 0.13346667 0.225 0.1308 0.2246 0.1282 0.22513333 0.12726667 0.22673333 0.12733333 0.22846667 0.1288 0.2288
0 0.16146667 0.37706667 0.1618 0.37766667 0.16206667 0.37833333 0.1634 0.37853333 0.1648 0.37766667 0.16553333 0.3772 0.1654 0.37646667 0.16533333 0.37586667 0.16726667 0.37566667 0.1686 0.3764 0.16866667 0.37766667 0.16713333 0.3786 0.1658 0.37933333 0.16453333 0.38073333 0.16286667 0.38173333 0.16146667 0.38306667 0.15946667 0.38306667 0.1588 0.38213333 0.15753333 0.38266667 0.15713333 0.38266667 0.15633333 0.38206667 0.1566 0.38113333 0.1572 0.37993333 0.1582 0.37846667 0.159 0.3776 0.1598 0.37713333 0.16026667 0.37706667
0 0.28286667 0.87206667 0.28393333 0.87173333 0.2858 0.87186667 0.28726667 0.87293333 0.2876 0.87446667 0.2876 0.87586667 0.2876 0.87826667 0.2876 0.8798 0.287 0.88213333 0.2862 0.88353333 0.28473333 0.8856 0.28353333 0.8872 0.2826 0.88853333 0.28253333 0.88953333 0.28453333 0.88933333 0.28613333 0.88826667 0.28753333 0.8864 0.28986667 0.88253333 0.29013333 0.88053333 0.2908 0.8788 0.29126667 0.87686667 0.29133333 0.87466667 0.29126667 0.87293333 0.29106667 0.87113333 0.29033333 0.86953333 0.2894 0.86826667 0.2886 0.86773333 0.28706667 0.8674 0.28546667 0.8672 0.28333333 0.8676 0.28246667 0.86826667 0.28186667 0.86933333 0.2818 0.8708 0.28186667 0.8718
0 0.40273333 0.8584 0.40273333 0.8586 0.40313333 0.85953333 0.4034 0.86093333 0.40353333 0.86206667 0.40406667 0.86293333 0.4038 0.86413333 0.4018 0.86506667 0.40013333 0.8656 0.39813333 0.8662 0.39753333 0.86713333 0.39853333 0.8678 0.4012 0.868 0.40333333 0.8676 0.40586667 0.86713333 0.4084 0.86706667 0.40933333 0.866 0.4084 0.86426667 0.40826667 0.86286667 0.40826667 0.86153333 0.40806667 0.86013333 0.40686667 0.8572 0.4056 0.85586667 0.4046 0.85513333 0.40346667 0.85486667 0.40266667 0.8556 0.40293333 0.8566 0.403 0.8572 0.40286667 0.8578
0 0.3646 0.5094 0.36493333 0.51006667 0.36626667 0.51053333 0.36853333 0.5102 0.37033333 0.50933333 0.37126667 0.50813333 0.37206667 0.50626667 0.37206667 0.50506667 0.37093333 0.50486667 0.36973333 0.5054 0.36886667 0.50593333 0.36786667 0.50613333 0.36613333 0.50646667 0.36513333 0.50686667 0.36433333 0.50833333
0 0.51406667 0.1202 0.5132 0.12086667 0.51206667 0.1222 0.51073333 0.12346667 0.5096 0.125 0.50793333 0.127 0.50706667 0.12886667 0.506 0.13106667 0.50513333 0.13353333 0.50413333 0.136 0.50313333 0.13726667 0.502 0.13806667 0.49966667 0.13786667 0.49953333 0.13693333 0.4996 0.136 0.50006667 0.13446667 0.501 0.1326 0.50193333 0.1308 0.50286667 0.12933333 0.50393333 0.1278 0.5054 0.12593333 0.5068 0.12433333 0.50806667 0.12246667 0.5094 0.121 0.51093333 0.11946667 0.51206667 0.119 0.51333333 0.11933333
0 0.49353333 0.242 0.49226667 0.24206667 0.4914 0.2434 0.49053333 0.24526667 0.49033333 0.247 0.49166667 0.24773333 0.49186667 0.249 0.49053333 0.25073333 0.49013333 0.25233333 0.4888 0.25366667 0.48666667 0.25373333 0.48553333 0.25213333 0.4854 0.25013333 0.4858 0.24793333 0.48626667 0.2462 0.48726667 0.24393333 0.48906667 0.24133333 0.49133333 0.23966667 0.49246667 0.23906667 0.4946 0.23993333 0.49486667 0.241
0 0.50173333 0.34786667 0.50326667 0.3486 0.50526667 0.34973333 0.50806667 0.35173333 0.51046667 0.35353333 0.51253333 0.35553333 0.51386667 0.35753333 0.51553333 0.3584 0.5166 0.35726667 0.5166 0.3556 0.51586667 0.354 0.51446667 0.35273333 0.51306667 0.35146667 0.51153333 0.35026667 0.50946667 0.3492 0.50786667 0.34833333 0.50546667 0.34753333 0.50333333 0.34726667 0.50246667 0.34726667
0 0.51065574 0.63401639 0.5114071 0.63278689 0.51113388 0.63094262 0.51127049 0.62984973 0.51188525 0.62909836 0.5135929 0.62882514 0.51666667 0.62903005 0.52090164 0.62896175 0.52329235 0.62718579 0.5238388 0.62506831 0.52363388 0.62308743 0.52131148 0.62076503 0.51967213 0.61974044 0.51810109 0.61946721 0.51639344 0.62028689 0.51461749 0.62144809 0.51304645 0.6226776 0.51174863 0.6238388 0.51031421 0.62472678 0.50874317 0.62534153 0.50689891 0.62677596 0.50607923 0.62875683 0.50580601 0.63101093 0.50594262 0.63319672 0.50710383 0.63428962 0.50894809 0.63456284 0.50990437 0.63442623
0 0.6328 0.13826667 0.6346 0.13853333 0.63713333 0.13846667 0.639 0.13793333 0.64013333 0.13666667 0.641 0.13413333 0.64153333 0.13226667 0.6428 0.13186667 0.64446667 0.13446667 0.64506667 0.1368 0.6444 0.13873333 0.6428 0.1402 0.6414 0.142 0.63873333 0.14353333 0.63626667 0.14366667 0.634 0.1428 0.63226667 0.14186667 0.63033333 0.14066667 0.6294 0.13906667 0.63073333 0.13813333
0 0.65913333 0.23293333 0.6604 0.2342 0.66273333 0.236 0.66493333 0.23793333 0.66633333 0.2394 0.6666 0.24073333 0.66493333 0.24146667 0.66306667 0.242 0.66313333 0.24346667 0.6658 0.24466667 0.6666 0.24666667 0.66733333 0.2482 0.66946667 0.249 0.6708 0.2478 0.67106667 0.245 0.67106667 0.2428 0.67093333 0.24066667 0.66986667 0.239 0.66853333 0.2376 0.6668 0.23606667 0.66513333 0.23466667 0.663 0.233 0.6608 0.23206667 0.6592 0.23213333
0 0.77733333 0.251 0.7774 0.2516 0.7776 0.25206667 0.77793333 0.25246667 0.77913333 0.25246667 0.7802 0.25273333 0.77973333 0.25293333 0.77893333 0.2536 0.77846667 0.2544 0.77793333 0.2558 0.77733333 0.25666667 0.77633333 0.2576 0.77486667 0.25793333 0.77333333 0.25753333 0.77286667 0.25626667 0.77306667 0.2546 0.7736 0.25333333 0.7742 0.25213333 0.7752 0.25106667 0.77653333 0.25046667
0 0.7708 0.1404 0.77466667 0.14026667 0.7778 0.14 0.7812 0.13966667 0.78453333 0.13906667 0.79346667 0.1376 0.79673333 0.13746667 0.80166667 0.13746667 0.80773333 0.13726667 0.81113333 0.13593333 0.81006667 0.1346 0.80826667 0.1342 0.8054 0.13413333 0.8022 0.13386667 0.79953333 0.134 0.79613333 0.13393333 0.79346667 0.13393333 0.78973333 0.13393333 0.78746667 0.13406667 0.78306667 0.1346 0.781 0.1352 0.7786 0.13566667 0.77666667 0.1362 0.773 0.13706667 0.7716 0.13766667 0.77086667 0.13873333
0 0.9 0.12766667 0.90173333 0.1278 0.9034 0.127 0.90513333 0.12626667 0.9068 0.12453333 0.90786667 0.1228 0.90906667 0.12173333 0.9108 0.11953333 0.9132 0.11753333 0.9148 0.11726667 0.9182 0.1174 0.92053333 0.1166 0.92106667 0.11433333 0.91926667 0.113 0.91633333 0.11253333 0.91406667 0.11353333 0.91093333 0.11513333 0.90933333 0.1162 0.9072 0.11766667 0.90546667 0.119 0.90393333 0.1204 0.90206667 0.1222 0.90066667 0.12386667 0.89973333 0.1256 0.8994 0.12693333
0 0.65033333 0.3666 0.65193333 0.36713333 0.65586667 0.36693333 0.65773333 0.3662 0.65913333 0.3666 0.66026667 0.36826667 0.663 0.3684 0.66553333 0.3672 0.66713333 0.36493333 0.6668 0.3634 0.66593333 0.36286667 0.66366667 0.36226667 0.66126667 0.362 0.65873333 0.36146667 0.65613333 0.3614 0.653 0.36246667 0.6508 0.36353333 0.6496 0.3648
0 0.90253333 0.35893333 0.90406667 0.35946667 0.9058 0.36066667 0.90673333 0.36166667 0.90786667 0.36273333 0.91053333 0.36326667 0.91233333 0.36233333 0.91353333 0.3618 0.91546667 0.3612 0.917 0.35993333 0.918 0.35893333 0.91866667 0.3572 0.91826667 0.35493333 0.9176 0.353 0.9174 0.35366667 0.91686667 0.35473333 0.91533333 0.35613333 0.91326667 0.35706667 0.91073333 0.35766667 0.90853333 0.3578 0.9062 0.3578 0.9038 0.3578
0 0.91746667 0.24066667 0.9156 0.24233333 0.91506667 0.245 0.91486667 0.24693333 0.91353333 0.24926667 0.91093333 0.2516 0.909 0.25366667 0.9076 0.256 0.90726667 0.2588 0.90966667 0.25973333 0.91233333 0.25866667 0.91413333 0.25686667 0.9162 0.25426667 0.9174 0.2524 0.91853333 0.25086667 0.91913333 0.24853333 0.91933333 0.24666667 0.92006667 0.245 0.9202 0.24333333 0.9192 0.24086667 0.91813333 0.24066667
0 0.91206667 0.67026667 0.9162 0.67146667 0.92266667 0.67273333 0.92953333 0.67393333 0.93353333 0.67486667 0.93706667 0.67646667 0.94126667 0.67806667 0.9472 0.67813333 0.95213333 0.6776 0.95566667 0.67653333 0.95613333 0.67433333 0.9554 0.6732 0.95193333 0.67226667 0.9466 0.67173333 0.9418 0.67113333 0.93613333 0.67053333 0.93153333 0.6694 0.92693333 0.66826667 0.92173333 0.66726667 0.91746667 0.66666667 0.91473333 0.6666 0.91293333 0.6676 0.91246667 0.66926667
0 0.90366667 0.765 0.9072 0.76586667 0.91033333 0.76513333 0.91226667 0.76433333 0.91626667 0.76593333 0.91866667 0.76806667 0.92193333 0.76773333 0.9222 0.7648 0.9218 0.76286667 0.9198 0.76133333 0.9168 0.76033333 0.91206667 0.7598 0.90966667 0.75966667 0.90786667 0.75993333 0.907 0.76146667 0.90693333 0.7628 0.9052 0.76366667 0.9044 0.76406667
0 0.89773333 0.86053333 0.89966667 0.8616 0.902 0.86273333 0.904 0.8642 0.90613333 0.86613333 0.90813333 0.86846667 0.91026667 0.87086667 0.91206667 0.8724 0.91393333 0.87426667 0.91526667 0.87566667 0.91646667 0.8772 0.91733333 0.87926667 0.91806667 0.8828 0.91913333 0.8856 0.9208 0.88846667 0.92346667 0.89146667 0.9268 0.89513333 0.92966667 0.89753333 0.93306667 0.89813333 0.93646667 0.8978 0.93673333 0.8956 0.93593333 0.8924 0.9344 0.88966667 0.9326 0.8866 0.9306 0.88426667 0.928 0.88206667 0.92513333 0.87986667 0.9228 0.87806667 0.92066667 0.87586667 0.91806667 0.8726 0.91553333 0.869 0.91293333 0.86573333 0.91086667 0.8632 0.9086 0.86 0.90586667 0.8574 0.9032 0.8556 0.90093333 0.85553333 0.89966667 0.85626667 0.8984 0.858 0.898 0.85926667
