# Supplementary material for: VanillaNet-YOLOv8 segment: detection of nano-iron oxide regulation on rice seedling growth vitality under salt stress
Source: Front Plant Sci. 2025 Sep 17;16:1631279. doi: 10.3389/fpls.2025.1631279 (PMC12484053; doi:10.3389/fpls.2025.1631279)
Supplement: Supplementary file 5 [file DataSheet5.zip › label/train/10060-2024-3-19-22-49-35.txt]

0 0.5144 0.11213333 0.51246667 0.1132 0.51033333 0.11493333 0.50853333 0.11706667 0.50706667 0.11873333 0.50513333 0.12046667 0.50333333 0.1224 0.5018 0.1252 0.50026667 0.12853333 0.49953333 0.13093333 0.49946667 0.13313333 0.50066667 0.1336 0.50253333 0.13366667 0.50473333 0.13246667 0.50586667 0.13093333 0.50653333 0.12906667 0.5054 0.12726667 0.5058 0.12526667 0.5072 0.12326667 0.5088 0.12126667 0.51106667 0.11886667 0.51313333 0.11693333 0.5142 0.11486667 0.51473333 0.11286667
0 0.492 0.23286667 0.4904 0.2342 0.48766667 0.2374 0.4858 0.24066667 0.48466667 0.244 0.4846 0.24606667 0.48546667 0.24873333 0.48786667 0.24906667 0.49073333 0.24726667 0.4924 0.24446667 0.49113333 0.24286667 0.4898 0.242 0.48973333 0.23873333 0.492 0.23606667 0.493 0.23446667
0 0.50026667 0.34006667 0.50266667 0.341 0.5088 0.34426667 0.51173333 0.34613333 0.514 0.34773333 0.51486667 0.34946667 0.51553333 0.3512 0.51486667 0.3524 0.5136 0.35253333 0.5118 0.35086667 0.51066667 0.34953333 0.50893333 0.34786667 0.50673333 0.34653333 0.50433333 0.3452 0.50193333 0.3436 0.50033333 0.34213333 0.4998 0.341
0 0.50720461 0.62804995 0.50835735 0.62824207 0.50989433 0.62766571 0.51027858 0.62632085 0.51066282 0.62420749 0.51104707 0.62190202 0.51316042 0.62170989 0.51681076 0.62305476 0.5221902 0.623439 0.52526417 0.62074928 0.52526417 0.61652257 0.52315082 0.61440922 0.5196926 0.61383285 0.51642651 0.61460134 0.51412104 0.61652257 0.51066282 0.6192123 0.50854947 0.62074928 0.50682037 0.62151777 0.50566763 0.62401537 0.50566763 0.62632085
0 0.39692126 0.84937833 0.39857904 0.8499704 0.40047365 0.85115453 0.40284192 0.85304914 0.4035524 0.85506217 0.40402605 0.85719361 0.40331557 0.85861456 0.40082889 0.8597987 0.39928952 0.86027235 0.39869745 0.86133807 0.39846063 0.86204855 0.40189461 0.86264062 0.4044997 0.86216696 0.40603908 0.86133807 0.40734162 0.86003552 0.40828893 0.8580225 0.40840734 0.85541741 0.40757845 0.85316755 0.40556542 0.85056246 0.40461812 0.84890468 0.40260509 0.8481942 0.40071048 0.84795737 0.39834221 0.8481942
0 0.28176101 0.86641509 0.28289308 0.86591195 0.2836478 0.86578616 0.28515723 0.86691824 0.28603774 0.86830189 0.28641509 0.87044025 0.28641509 0.87345912 0.28566038 0.87698113 0.28440252 0.88037736 0.28301887 0.88314465 0.28238994 0.88515723 0.28226415 0.88616352 0.28415094 0.88628931 0.28553459 0.88553459 0.28641509 0.88440252 0.28754717 0.88238994 0.28867925 0.87924528 0.28930818 0.8763522 0.28993711 0.87345912 0.29031447 0.87106918 0.29056604 0.86893082 0.29044025 0.86628931 0.28880503 0.86415094 0.28754717 0.86238994 0.28628931 0.86213836 0.28427673 0.86251572 0.2827673 0.86339623 0.28150943 0.8645283
0 0.12850467 0.22133956 0.12990654 0.2220405 0.13146417 0.22313084 0.13372274 0.22422118 0.13566978 0.22445483 0.13746106 0.2241433 0.13878505 0.22320872 0.13894081 0.22087227 0.13792835 0.2203271 0.13629283 0.22133956 0.13535826 0.22157321 0.13333333 0.22048287 0.13107477 0.21962617 0.1296729 0.21939252 0.12866044 0.22024922
0 0.26604361 0.10794393 0.26658879 0.10841121 0.26775701 0.10981308 0.26869159 0.11129283 0.26923676 0.11292835 0.26993769 0.11401869 0.27188474 0.11448598 0.27344237 0.11401869 0.2732866 0.11199377 0.27149533 0.10965732 0.26892523 0.10778816 0.26728972 0.10708723 0.26643302 0.10708723
0 0.64059293 0.127252 0.6404409 0.12839225 0.6404409 0.12945648 0.64036488 0.13067275 0.63892056 0.1322691 0.63641201 0.13356138 0.63375143 0.1336374 0.63215507 0.13325732 0.63086279 0.13348537 0.63124287 0.1345496 0.63337134 0.13622197 0.63648803 0.13713417 0.63876853 0.13721019 0.64082098 0.13614595 0.64332953 0.1340935 0.6445458 0.13188902 0.64416572 0.1299886 0.64249335 0.12808818 0.6418092 0.12694793 0.64097301 0.12656784
0 0.66172558 0.23010262 0.66210566 0.23071076 0.66385405 0.23238312 0.66529837 0.23352338 0.66628658 0.23481566 0.66674268 0.23580388 0.66575447 0.23648803 0.663626 0.23648803 0.6622577 0.23694413 0.66172558 0.23755226 0.66377803 0.23899658 0.66522235 0.24104903 0.66666667 0.24355758 0.6686431 0.24431775 0.66970734 0.24340555 0.67054352 0.24074496 0.67069555 0.23869251 0.67023945 0.23679209 0.66963132 0.23458761 0.66826302 0.23314329 0.66529837 0.23131889 0.66370201 0.22987457
0 0.65024705 0.35872292 0.65267959 0.359103 0.65678449 0.3595591 0.65944508 0.35895097 0.65936906 0.3600152 0.65914101 0.36199164 0.66012923 0.36282782 0.66301786 0.36229571 0.66552642 0.35963512 0.66484227 0.35788674 0.66294185 0.35720258 0.66058533 0.35515013 0.65883694 0.35370582 0.65670848 0.35378183 0.65412391 0.35461802 0.65222349 0.35560623 0.65024705 0.35697453
0 0.9122807 0.66361556 0.91395881 0.66498856 0.91838291 0.66651411 0.92311213 0.66773455 0.92997712 0.66834477 0.935164 0.67032799 0.9453852 0.67307399 0.95575896 0.67353166 0.95682685 0.67017544 0.95331808 0.66788711 0.94858886 0.66636156 0.93684211 0.66453089 0.93089245 0.66315789 0.9238749 0.6617849 0.91624714 0.66102212 0.91197559 0.66086957
0 0.89733028 0.85400458 0.89977117 0.8559878 0.90358505 0.85827613 0.90617849 0.86010679 0.9092296 0.86315789 0.9122807 0.866209 0.91609458 0.87109077 0.91838291 0.8733791 0.91899314 0.8761251 0.91960336 0.87887109 0.92204424 0.88222731 0.92479024 0.88665141 0.92784134 0.89016018 0.93196034 0.89290618 0.93531655 0.8935164 0.93607933 0.8921434 0.93546911 0.88832952 0.93287567 0.88375286 0.92875667 0.87826087 0.92311213 0.87414188 0.91975591 0.87093822 0.91670481 0.86742944 0.91395881 0.86422578 0.91197559 0.86071701 0.90983982 0.85812357 0.90724638 0.85415713 0.90465294 0.85202136 0.90160183 0.85125858 0.89809306 0.85141114
0 0.90389016 0.76003051 0.90633105 0.76048818 0.90831426 0.76018307 0.91075515 0.76003051 0.91380625 0.75987796 0.91670481 0.76033562 0.91746758 0.76125095 0.91746758 0.76201373 0.91838291 0.76262395 0.9208238 0.76231884 0.92173913 0.75942029 0.92173913 0.75697941 0.91762014 0.75484363 0.91456903 0.75423341 0.91060259 0.75408085 0.90755149 0.75469108 0.90663616 0.75652174 0.90617849 0.75850496
0 0.90201149 0.35172414 0.90474138 0.35244253 0.9091954 0.35287356 0.91221264 0.35258621 0.91364943 0.35100575 0.91479885 0.34913793 0.91681034 0.34841954 0.91810345 0.35071839 0.91824713 0.3533046 0.91522989 0.3558908 0.91149425 0.35718391 0.90933908 0.35718391 0.90617816 0.35574713 0.90502874 0.35416667
0 0.91609195 0.23520115 0.91494253 0.23893678 0.91465517 0.2420977 0.91408046 0.24425287 0.9112069 0.24712644 0.90862069 0.24956897 0.90761494 0.25186782 0.90761494 0.25344828 0.90890805 0.25402299 0.91135057 0.25359195 0.91336207 0.25158046 0.91551724 0.24827586 0.91681034 0.24583333 0.91810345 0.24267241 0.91867816 0.23908046 0.91939655 0.23635057 0.9183908 0.2341954 0.91724138 0.23405172
0 0.77686782 0.24468391 0.77471264 0.24568966 0.77341954 0.24813218 0.77227011 0.25057471 0.77241379 0.25229885 0.77571839 0.25272989 0.77729885 0.25158046 0.77758621 0.25057471 0.77887931 0.24899425 0.77988506 0.24741379 0.77988506 0.24655172 0.7783046 0.24655172 0.77701149 0.24626437
0 0.77155172 0.13477011 0.77227011 0.13477011 0.77514368 0.13505747 0.77902299 0.13433908 0.78247126 0.13362069 0.78563218 0.13275862 0.78836207 0.13175287 0.79066092 0.13132184 0.79727011 0.1308908 0.80431034 0.13060345 0.80818966 0.13002874 0.81135057 0.12945402 0.81077586 0.1283046 0.80905172 0.12787356 0.80574713 0.12744253 0.80028736 0.12744253 0.79425287 0.12758621 0.78951149 0.12801724 0.78577586 0.12816092 0.78175287 0.12902299 0.77557471 0.13074713 0.77212644 0.13204023 0.77097701 0.1329023
0 0.9003663 0.1225641 0.90153846 0.12263736 0.9032967 0.12205128 0.90527473 0.1203663 0.90695971 0.11860806 0.90842491 0.11750916 0.90930403 0.1170696 0.91091575 0.1156044 0.91098901 0.11399267 0.91142857 0.11296703 0.91384615 0.11201465 0.91684982 0.11230769 0.92102564 0.11040293 0.91860806 0.10754579 0.9170696 0.10644689 0.91377289 0.10761905 0.91340659 0.10915751 0.91135531 0.10937729 0.90930403 0.11018315 0.90695971 0.11216117 0.90571429 0.11362637 0.9040293 0.11604396 0.90102564 0.1181685 0.90014652 0.11919414 0.89934066 0.12102564
