# Supplementary material for: VanillaNet-YOLOv8 segment: detection of nano-iron oxide regulation on rice seedling growth vitality under salt stress
Source: Front Plant Sci. 2025 Sep 17;16:1631279. doi: 10.3389/fpls.2025.1631279 (PMC12484053; doi:10.3389/fpls.2025.1631279)
Supplement: Supplementary file 5 [file DataSheet5.zip › label/train/10060-2024-3-19-4-59-15.txt]

0 0.5068 0.12906667 0.5058 0.13086667 0.50406667 0.13286667 0.50353333 0.13406667 0.50573333 0.13313333 0.50673333 0.1328 0.50833333 0.13373333 0.50826667 0.13493333 0.50646667 0.13546667 0.50533333 0.1374 0.50373333 0.13913333 0.50213333 0.14006667 0.49973333 0.1394 0.4994 0.13873333 0.49993333 0.13553333 0.50053333 0.134 0.50126667 0.13226667 0.5024 0.1306 0.50393333 0.12933333 0.5052 0.1284 0.50626667 0.1276 0.50693333 0.1276
0 0.28286667 0.87286667 0.28366667 0.87193333 0.28506667 0.87133333 0.28626667 0.87166667 0.28633333 0.873 0.28553333 0.8754 0.28486667 0.87733333 0.2862 0.8778 0.28813333 0.87733333 0.28933333 0.8762 0.29013333 0.87426667 0.29046667 0.8724 0.2904 0.86993333 0.2888 0.8686 0.28766667 0.8678 0.2858 0.86726667 0.28406667 0.86746667 0.28313333 0.86833333 0.28233333 0.86946667 0.28193333 0.87106667 0.28186667 0.8726 0.28213333 0.873
0 0.39806667 0.8552 0.39833333 0.856 0.39873333 0.8566 0.3998 0.857 0.40133333 0.857 0.4024 0.857 0.40273333 0.85773333 0.403 0.85886667 0.4038 0.86 0.40473333 0.86133333 0.40526667 0.86213333 0.40533333 0.86326667 0.40493333 0.86433333 0.405 0.8656 0.40693333 0.8658 0.40866667 0.8652 0.40986667 0.86406667 0.41 0.86246667 0.409 0.8608 0.40693333 0.85746667 0.40686667 0.8566 0.4056 0.85506667 0.4034 0.854 0.40073333 0.85386667 0.399 0.854
0 0.50893333 0.6346 0.51033333 0.63386667 0.5108 0.63193333 0.5106 0.6294 0.51073333 0.62833333 0.51293333 0.62766667 0.5174 0.62753333 0.52146667 0.6276 0.52473333 0.62653333 0.52506667 0.62486667 0.52426667 0.6238 0.5214 0.6236 0.51846667 0.6236 0.51546667 0.62346667 0.5126 0.62326667 0.5102 0.6232 0.5086 0.62266667 0.5076 0.62326667 0.50626667 0.6252 0.50606667 0.62746667 0.50606667 0.62993333 0.50633333 0.63253333 0.50713333 0.634
0 0.913 0.66633333 0.9152 0.66646667 0.91933333 0.667 0.92233333 0.6678 0.92606667 0.66873333 0.92926667 0.66926667 0.9328 0.66926667 0.93653333 0.66886667 0.93966667 0.66806667 0.9426 0.6676 0.94526667 0.66793333 0.9462 0.6698 0.946 0.67093333 0.94426667 0.67226667 0.94193333 0.67353333 0.94 0.67506667 0.93713333 0.67573333 0.9334 0.6748 0.92946667 0.6736 0.92613333 0.6732 0.92073333 0.67246667 0.9172 0.67133333 0.91433333 0.67006667 0.91286667 0.66833333
0 0.90413333 0.7646 0.90653333 0.76553333 0.90793333 0.76546667 0.90926667 0.7646 0.91026667 0.76373333 0.9116 0.7634 0.9146 0.76366667 0.91666667 0.76406667 0.9172 0.76526667 0.91806667 0.76586667 0.91926667 0.76493333 0.91966667 0.76353333 0.91973333 0.76246667 0.91826667 0.76153333 0.9164 0.76073333 0.91426667 0.76026667 0.91286667 0.75973333 0.911 0.75926667 0.90973333 0.7592 0.9088 0.7606 0.9092 0.76153333 0.90926667 0.76226667 0.908 0.76293333 0.90633333 0.763 0.90493333 0.7632
0 0.8992 0.85953333 0.9 0.86073333 0.90186667 0.86206667 0.904 0.86326667 0.90613333 0.86486667 0.90766667 0.8664 0.91 0.8684 0.91373333 0.872 0.91586667 0.8738 0.91786667 0.8762 0.91946667 0.87933333 0.92126667 0.8816 0.92326667 0.885 0.92626667 0.88873333 0.93013333 0.89066667 0.93246667 0.8908 0.93313333 0.88826667 0.9324 0.886 0.93206667 0.8852 0.93186667 0.8846 0.93086667 0.8832 0.928 0.8804 0.92453333 0.877 0.92053333 0.87286667 0.91446667 0.86813333 0.91293333 0.8662 0.91086667 0.86373333 0.90986667 0.86166667 0.90773333 0.85913333 0.90506667 0.85726667 0.90246667 0.85613333 0.90073333 0.8568 0.9 0.85726667 0.8994 0.8582
0 0.9032 0.35953333 0.90466667 0.3596 0.90553333 0.3602 0.90626667 0.36153333 0.9076 0.36246667 0.91086667 0.3626 0.91286667 0.3606 0.914 0.35966667 0.91346667 0.35853333 0.91173333 0.35793333 0.9094 0.35793333 0.90613333 0.3578 0.90406667 0.3578 0.9034 0.35813333
0 0.64763006 0.3688632 0.65025048 0.36894027 0.65418112 0.36824663 0.6577264 0.36786127 0.66042389 0.36786127 0.66358382 0.3677842 0.66473988 0.36701349 0.66535645 0.36516378 0.66458574 0.36439306 0.66312139 0.36408478 0.66134875 0.36423892 0.65888247 0.36454721 0.65595376 0.36500963 0.65263969 0.36547206 0.64901734 0.36631985 0.64755299 0.36709056 0.64716763 0.36809249
0 0.6324 0.13786667 0.6336 0.13833333 0.63606667 0.13853333 0.6374 0.13846667 0.63953333 0.1378 0.6412 0.136 0.64226667 0.13466667 0.6434 0.13406667 0.64466667 0.13546667 0.6448 0.13713333 0.64386667 0.13886667 0.64206667 0.1408 0.64046667 0.1424 0.6382 0.14293333 0.6362 0.142 0.63433333 0.14093333 0.63266667 0.13973333 0.63186667 0.13866667
0 0.6616 0.24306667 0.66253333 0.24373333 0.66413333 0.24413333 0.66493333 0.245 0.6658 0.24653333 0.66653333 0.24786667 0.6676 0.24913333 0.66926667 0.2492 0.67066667 0.2482 0.67106667 0.24686667 0.67153333 0.24493333 0.67053333 0.24273333 0.6692 0.24146667 0.66766667 0.24066667 0.6672 0.24093333 0.6676 0.24226667 0.66773333 0.24273333 0.66586667 0.2426 0.66413333 0.2424 0.66246667 0.24213333 0.6616 0.2424
0 0.90713333 0.25746667 0.9076 0.25686667 0.90866667 0.2558 0.91033333 0.25433333 0.912 0.2532 0.9134 0.25193333 0.91473333 0.2504 0.9166 0.24893333 0.91786667 0.2484 0.91833333 0.24933333 0.91826667 0.25153333 0.91773333 0.2532 0.917 0.25446667 0.91513333 0.25653333 0.91346667 0.258 0.91106667 0.25866667 0.9088 0.25886667 0.90733333 0.25813333
0 0.90066667 0.1268 0.90186667 0.12726667 0.904 0.12653333 0.9058 0.12513333 0.9082 0.12306667 0.90973333 0.12133333 0.9112 0.11993333 0.9132 0.119 0.91493333 0.11813333 0.91653333 0.11806667 0.91866667 0.11906667 0.9194 0.11853333 0.91793333 0.11706667 0.91593333 0.11626667 0.91326667 0.11613333 0.9112 0.1164 0.9098 0.11706667 0.90766667 0.1184 0.9036 0.12106667 0.90293333 0.122 0.90153333 0.1234 0.90093333 0.12433333 0.9 0.12573333
0 0.77046667 0.13846667 0.771 0.13953333 0.77333333 0.14026667 0.7762 0.14033333 0.77853333 0.13973333 0.78093333 0.13926667 0.78366667 0.13913333 0.78673333 0.13886667 0.7908 0.13846667 0.7928 0.13806667 0.79413333 0.1378 0.79633333 0.137 0.7958 0.13633333 0.79326667 0.13573333 0.79066667 0.1354 0.7884 0.13526667 0.7862 0.1352 0.78426667 0.1352 0.78166667 0.13573333 0.77866667 0.13606667 0.77673333 0.13653333 0.77446667 0.13686667 0.77253333 0.1374 0.77153333 0.1376
