# Supplementary material for: VanillaNet-YOLOv8 segment: detection of nano-iron oxide regulation on rice seedling growth vitality under salt stress
Source: Front Plant Sci. 2025 Sep 17;16:1631279. doi: 10.3389/fpls.2025.1631279 (PMC12484053; doi:10.3389/fpls.2025.1631279)
Supplement: Supplementary file 5 [file DataSheet5.zip › label/train/10060-2024-3-19-7-32-57.txt]

0 0.50839128 0.12832638 0.50662958 0.12906815 0.50533333 0.131 0.50433333 0.13213333 0.50393333 0.13373333 0.50573333 0.13273333 0.50633333 0.1326 0.50666667 0.1344 0.50573333 0.13633333 0.50486667 0.1376 0.50306667 0.13933333 0.50066667 0.13966667 0.49886667 0.1388 0.49846667 0.13726667 0.49926667 0.135 0.49993333 0.13286667 0.50133333 0.1308 0.5028 0.12913333 0.5048 0.12753333 0.50706667 0.1256 0.508 0.12613333 0.50873333 0.12733333
0 0.48986667 0.2446 0.488 0.2452 0.48673333 0.24666667 0.48566667 0.2482 0.48506667 0.25013333 0.48513333 0.252 0.486 0.25406667 0.489 0.2546 0.49 0.25293333 0.49006667 0.2514 0.48946667 0.2498 0.4894 0.24853333 0.49 0.24706667 0.4902 0.24533333
0 0.63153333 0.13773333 0.6332 0.13773333 0.63473333 0.13806667 0.63686667 0.13833333 0.6384 0.1382 0.63966667 0.1374 0.64093333 0.13606667 0.6424 0.1346 0.6436 0.1342 0.645 0.13586667 0.6448 0.13846667 0.64313333 0.14 0.64133333 0.14166667 0.63966667 0.143 0.638 0.14346667 0.63606667 0.14233333 0.63446667 0.14093333 0.63286667 0.13933333 0.63206667 0.13853333
0 0.6622 0.2432 0.66346667 0.2436 0.66486667 0.2446 0.66553333 0.24586667 0.666 0.24753333 0.66733333 0.24893333 0.66973333 0.2492 0.67066667 0.24853333 0.67106667 0.2476 0.6712 0.24673333 0.67213333 0.24573333 0.67193333 0.24393333 0.6706 0.24226667 0.6692 0.24086667 0.66693333 0.2396 0.66646667 0.24006667 0.66686667 0.24146667 0.66726667 0.24206667 0.66646667 0.24233333 0.6646 0.24213333 0.66346667 0.24206667 0.66233333 0.2422
0 0.77306667 0.25513333 0.7726 0.25646667 0.77286667 0.25753333 0.77366667 0.25826667 0.77613333 0.2582 0.7778 0.257 0.7786 0.25533333 0.78033333 0.25393333 0.7806 0.25286667 0.77873333 0.25226667 0.77573333 0.25293333 0.77473333 0.25366667 0.77433333 0.2542 0.77373333 0.2548
0 0.9072 0.2596 0.91006667 0.25953333 0.91333333 0.25873333 0.91506667 0.2576 0.91633333 0.25593333 0.91786667 0.25353333 0.91886667 0.25113333 0.91926667 0.24833333 0.91833333 0.24653333 0.9172 0.247 0.91633333 0.24833333 0.9152 0.24993333 0.91366667 0.25146667 0.91226667 0.25273333 0.91046667 0.25426667 0.909 0.25573333 0.90793333 0.2568 0.90713333 0.25826667
0 0.90133333 0.12786667 0.90406667 0.12753333 0.90553333 0.1264 0.90773333 0.12453333 0.9096 0.1226 0.91246667 0.1202 0.9142 0.11846667 0.9146 0.11646667 0.9126 0.1158 0.90913333 0.11673333 0.90633333 0.1178 0.90473333 0.11946667 0.9036 0.1216 0.90213333 0.12313333 0.9006 0.12453333 0.89973333 0.1258 0.90046667 0.12753333
0 0.77074592 0.14009324 0.77459207 0.14032634 0.77902098 0.14020979 0.78333333 0.14020979 0.78822844 0.13997669 0.79277389 0.13927739 0.7960373 0.13869464 0.7981352 0.13776224 0.79685315 0.13671329 0.79324009 0.13624709 0.78962704 0.13624709 0.78356643 0.13601399 0.78053613 0.13601399 0.77610723 0.13624709 0.77284382 0.13706294 0.77097902 0.13776224
0 0.6464684 0.36840149 0.64807931 0.36840149 0.65216853 0.36778191 0.655886 0.36741016 0.65910781 0.36753408 0.66294919 0.36864932 0.66579926 0.36753408 0.66641884 0.36517968 0.66468401 0.3638166 0.65960347 0.3638166 0.64931846 0.36579926 0.64770756 0.36654275 0.64609665 0.3669145
0 0.50753333 0.3518 0.50846667 0.35246667 0.50953333 0.35406667 0.5116 0.3556 0.51246667 0.35713333 0.51413333 0.3588 0.51633333 0.35866667 0.51693333 0.35666667 0.51653333 0.35506667 0.51473333 0.35346667 0.51326667 0.35246667 0.51166667 0.3514 0.50993333 0.351 0.5088 0.351 0.50793333 0.3512
0 0.50813333 0.63473333 0.50946667 0.6344 0.51013333 0.63326667 0.51026667 0.6306 0.51 0.62866667 0.51006667 0.62726667 0.51266667 0.62626667 0.5164 0.62506667 0.52 0.62433333 0.5244 0.62406667 0.5264 0.62226667 0.52553333 0.62106667 0.5216 0.6204 0.51753333 0.62006667 0.5136 0.62086667 0.51133333 0.62173333 0.50933333 0.62253333 0.5076 0.62353333 0.50633333 0.62546667 0.50573333 0.628 0.50553333 0.63073333 0.50613333 0.63273333 0.5068 0.6336 0.50733333 0.6342
0 0.28193333 0.873 0.28333333 0.87266667 0.28446667 0.8718 0.28586667 0.872 0.28706667 0.87326667 0.2864 0.87546667 0.2852 0.8774 0.2846 0.87833333 0.28446667 0.879 0.28693333 0.87886667 0.28853333 0.87766667 0.2896 0.87593333 0.2902 0.87406667 0.29033333 0.872 0.289 0.86886667 0.28686667 0.86746667 0.284 0.8684 0.28213333 0.8696 0.28153333 0.87093333 0.28126667 0.87233333
0 0.39753333 0.85526667 0.39906667 0.85653333 0.40126667 0.85746667 0.40313333 0.85846667 0.40333333 0.85953333 0.40433333 0.86093333 0.4056 0.86213333 0.4058 0.86353333 0.4044 0.86566667 0.40706667 0.8664 0.40873333 0.86593333 0.40953333 0.86473333 0.40793333 0.86233333 0.40726667 0.86106667 0.40653333 0.85913333 0.40673333 0.85813333 0.40693333 0.85653333 0.4052 0.85466667 0.4036 0.85426667 0.40186667 0.85426667 0.39993333 0.85426667 0.398 0.8546
0 0.91173021 0.66764418 0.91231672 0.6686217 0.91554252 0.67057674 0.92052786 0.67214076 0.92697947 0.67262952 0.93069404 0.67331378 0.93294233 0.67468231 0.93773216 0.67546432 0.94477028 0.6744868 0.94848485 0.67223851 0.94819159 0.66999022 0.9459433 0.66832845 0.94183773 0.66783969 0.93831867 0.66832845 0.93411535 0.66901271 0.93040078 0.66901271 0.92561095 0.66823069 0.92130987 0.66764418 0.91622678 0.66686217 0.91329423 0.66676442
0 0.90459433 0.76461388 0.9083089 0.76451613 0.91006843 0.76392962 0.91173021 0.76334311 0.91554252 0.76383187 0.91710655 0.76432063 0.9173998 0.76568915 0.91994135 0.76617791 0.92052786 0.76451613 0.92052786 0.7627566 0.91896383 0.76119257 0.91446725 0.7599218 0.91143695 0.75943304 0.90918866 0.75943304 0.90879765 0.76041056 0.90899316 0.76148583 0.90713587 0.76256109 0.90537634 0.76285435 0.90410557 0.76334311
0 0.89882698 0.85943304 0.89990225 0.86031281 0.90215054 0.86187683 0.90508309 0.86353861 0.9085044 0.86608016 0.91124145 0.86852395 0.914565 0.87155425 0.9172043 0.87487781 0.91925709 0.87829912 0.92179863 0.88201369 0.92424242 0.88514174 0.928348 0.88983382 0.93323558 0.89305963 0.93626588 0.89188661 0.93460411 0.88739003 0.93088954 0.8827957 0.92727273 0.87888563 0.92385142 0.87565982 0.92101662 0.87272727 0.91759531 0.86959922 0.914565 0.86637341 0.91231672 0.86324536 0.9085044 0.85982405 0.90498534 0.85786901 0.90293255 0.85698925 0.90097752 0.85669599 0.89960899 0.85747801
0 0.90347752 0.35971162 0.90491942 0.35971162 0.90593723 0.36047498 0.90687023 0.36183206 0.90797286 0.36293469 0.91068702 0.36276506 0.91229856 0.36140797 0.91458863 0.36072943 0.91560645 0.35928753 0.91475827 0.35784563 0.91212892 0.35801527 0.9072095 0.3581849 0.90407125 0.35801527 0.90271416 0.35852417 0.90245971 0.35937235
