# Supplementary material for: VanillaNet-YOLOv8 segment: detection of nano-iron oxide regulation on rice seedling growth vitality under salt stress
Source: Front Plant Sci. 2025 Sep 17;16:1631279. doi: 10.3389/fpls.2025.1631279 (PMC12484053; doi:10.3389/fpls.2025.1631279)
Supplement: Supplementary file 5 [file DataSheet5.zip › label/train/10060-2024-3-20-1-21-58.txt]

0 0.12846715 0.21870003 0.12860619 0.2193952 0.12916232 0.22036844 0.13006604 0.22155023 0.13215155 0.22287105 0.13388947 0.22363573 0.13618352 0.224748 0.13785193 0.22481752 0.13847758 0.2239138 0.13910323 0.22196733 0.13924227 0.22043796 0.13785193 0.21946472 0.13715676 0.21988182 0.13694821 0.22078554 0.13458464 0.22029892 0.13242961 0.21911714 0.13027459 0.21828293
0 0.26736021 0.10602514 0.26701344 0.1065453 0.26701344 0.10775899 0.26788036 0.10871261 0.26874729 0.10975293 0.26935414 0.11053316 0.26961422 0.11200694 0.27056784 0.11322063 0.27212831 0.11408756 0.27394885 0.11330733 0.27403554 0.11157347 0.2734287 0.10957954 0.27134807 0.10819246 0.26935414 0.10697876 0.26848721 0.10619853
0 0.5162 0.11006667 0.51473333 0.1098 0.51333333 0.11113333 0.51173333 0.113 0.50993333 0.11513333 0.5078 0.11673333 0.50633333 0.1186 0.50426667 0.12126667 0.50293333 0.12393333 0.50146667 0.12706667 0.50026667 0.129 0.4992 0.13133333 0.499 0.13326667 0.5012 0.134 0.50326667 0.13273333 0.50513333 0.1314 0.50613333 0.12926667 0.50626667 0.12766667 0.50626667 0.12706667 0.5066 0.12566667 0.50793333 0.1238 0.50926667 0.1216 0.5102 0.12033333 0.51193333 0.11826667 0.51326667 0.1164 0.5144 0.11433333 0.5154 0.11213333
0 0.49353234 0.22954458 0.49207807 0.23046307 0.4902411 0.23283582 0.48924608 0.23444317 0.48740911 0.23689246 0.48610792 0.23880597 0.4854956 0.24125526 0.48526598 0.24324531 0.48503636 0.2449292 0.4854956 0.24714887 0.48679679 0.24829698 0.48840413 0.24737849 0.48932262 0.24584768 0.4902411 0.24462304 0.49131267 0.24401072 0.49215461 0.24286261 0.49092997 0.24232683 0.49008802 0.24232683 0.48978186 0.24117872 0.49092997 0.23865289 0.49230769 0.23650976 0.49322618 0.23467279 0.49391504 0.23230004 0.49414466 0.23030999
0 0.49988519 0.34029851 0.50080367 0.34144661 0.50317643 0.3423651 0.50585534 0.34374282 0.50799847 0.34550325 0.50991198 0.34726368 0.51236127 0.34917719 0.51427478 0.35239189 0.51588213 0.35239189 0.51641791 0.34994259 0.51618829 0.34802909 0.51481056 0.3463452 0.51297359 0.34466131 0.5105243 0.34336012 0.50746269 0.3419824 0.50401837 0.34052813 0.5021814 0.33999235 0.50133946 0.33976272 0.50042097 0.33968618
0 0.50781405 0.62858556 0.50929773 0.62868447 0.51008902 0.62769535 0.51058358 0.62551929 0.51088032 0.62413452 0.51364985 0.62284866 0.51671612 0.62334322 0.52007913 0.6248269 0.52472799 0.62433234 0.52621167 0.62225519 0.52660732 0.61790307 0.5248269 0.61513353 0.51869436 0.6148368 0.51463897 0.615727 0.51206726 0.61800198 0.51068249 0.61958457 0.50722057 0.62077151 0.50603363 0.62225519 0.50544016 0.62522255 0.50623145 0.62700297 0.50712166 0.62769535
0 0.52799209 0.83996044 0.52967359 0.8421365 0.53016815 0.84332344 0.53036597 0.84500495 0.53076162 0.84658754 0.53175074 0.84777448 0.53293769 0.84767557 0.53333333 0.84668645 0.53372898 0.84530168 0.53402572 0.84391691 0.53363007 0.84193867 0.5330366 0.84015826 0.53214639 0.83936696 0.53095945 0.83867458 0.53026706 0.83877349 0.52937685 0.83946588
0 0.28192458 0.86675336 0.28339835 0.8663199 0.28417859 0.86562635 0.28487213 0.86597313 0.28586667 0.86613333 0.287 0.86786667 0.28753333 0.86893333 0.288 0.87233333 0.28773333 0.87433333 0.2874 0.87673333 0.28686667 0.87853333 0.28633333 0.8806 0.2856 0.88273333 0.28446667 0.8848 0.28326667 0.88706667 0.28253333 0.88866667 0.28373333 0.8894 0.28526667 0.88833333 0.28706667 0.88553333 0.28953333 0.8802 0.2904 0.8778 0.29126667 0.87486667 0.29166667 0.87126667 0.2908 0.86846667 0.28946667 0.8654 0.28806667 0.86246667 0.28666667 0.86126667 0.28386667 0.86246667 0.28253333 0.86333333 0.282 0.86453333 0.28186667 0.8658
0 0.39761079 0.84932563 0.39899807 0.84978805 0.40084778 0.85063584 0.40200385 0.85156069 0.40285164 0.85263969 0.40331407 0.85418112 0.40346821 0.85541426 0.40346821 0.85657033 0.40277457 0.85749518 0.40131021 0.85795761 0.39953757 0.8582659 0.39776493 0.85880539 0.39737958 0.85934489 0.397842 0.86057803 0.40100193 0.86127168 0.40369942 0.86111753 0.40547206 0.86127168 0.4077842 0.86196532 0.4088632 0.86057803 0.4088632 0.85834297 0.40847784 0.8561079 0.40770713 0.8539499 0.40716763 0.85156069 0.40593449 0.84932563 0.40447013 0.84809249 0.40223507 0.84793834 0.39984586 0.84786127 0.39899807 0.8477842 0.39776493 0.84801541 0.39745665 0.84847784
0 0.64026667 0.12486667 0.64013333 0.1266 0.64033333 0.1286 0.64053333 0.1296 0.64 0.131 0.6386 0.13213333 0.6366 0.13273333 0.63313333 0.1328 0.63193333 0.13273333 0.6314 0.1334 0.63253333 0.13513333 0.63513333 0.1364 0.63853333 0.13686667 0.6412 0.1364 0.64393333 0.135 0.64473333 0.1328 0.64473333 0.1304 0.64366667 0.1284 0.64266667 0.12586667 0.64213333 0.12453333 0.64093333 0.1242
0 0.66206667 0.22686667 0.6626 0.228 0.6636 0.23006667 0.66573333 0.23193333 0.667 0.2328 0.66726667 0.23426667 0.66733333 0.2358 0.6662 0.23626667 0.66326667 0.236 0.66226667 0.23666667 0.66333333 0.23813333 0.66533333 0.23906667 0.66626667 0.2406 0.66713333 0.24186667 0.66913333 0.24353333 0.67086667 0.24286667 0.6718 0.241 0.67193333 0.2378 0.67113333 0.2342 0.67013333 0.2324 0.66853333 0.2308 0.6664 0.22933333 0.66453333 0.22793333 0.66293333 0.2268
0 0.6512 0.35486667 0.65166667 0.3564 0.65366667 0.3578 0.65673333 0.35813333 0.65953333 0.35826667 0.6602 0.35906667 0.65993333 0.3604 0.6604 0.3616 0.66353333 0.36206667 0.66566667 0.3612 0.66593333 0.359 0.66533333 0.35686667 0.66366667 0.35433333 0.66113333 0.35266667 0.65906667 0.3518 0.6556 0.35226667 0.65313333 0.35273333 0.65166667 0.3534
0 0.7788 0.2424 0.7774 0.24313333 0.7762 0.24433333 0.77486667 0.24586667 0.77366667 0.24753333 0.77273333 0.2496 0.77266667 0.25126667 0.77413333 0.25253333 0.7766 0.25246667 0.7782 0.25086667 0.77886667 0.24933333 0.78013333 0.249 0.78153333 0.2478 0.78066667 0.24626667 0.78013333 0.24573333 0.77993333 0.2446 0.7798 0.2434
0 0.77226667 0.135 0.77573333 0.13586667 0.77946667 0.13526667 0.78353333 0.13386667 0.7864 0.13253333 0.79006667 0.13146667 0.7936 0.1306 0.7964 0.13013333 0.80146667 0.13 0.80546667 0.12993333 0.81026667 0.1292 0.813 0.1276 0.8116 0.126 0.809 0.12526667 0.80433333 0.12506667 0.79933333 0.12533333 0.79526667 0.1262 0.79086667 0.12726667 0.78713333 0.1278 0.78373333 0.12806667 0.7798 0.12893333 0.77553333 0.13066667 0.77193333 0.1318 0.7708 0.1322 0.77086667 0.1336
0 0.89983375 0.12202826 0.90415628 0.12094763 0.90681629 0.11903574 0.90872818 0.11695761 0.91113882 0.11604323 0.91180382 0.11346633 0.91288446 0.11147132 0.91487947 0.10980881 0.91770574 0.10997506 0.92186201 0.10914381 0.92086451 0.10556941 0.91737323 0.10523691 0.91487947 0.10656692 0.91255195 0.10798005 0.90939318 0.11072319 0.90731505 0.11321696 0.90540316 0.11521197 0.90299252 0.11645885 0.90124688 0.11729011 0.9003325 0.11870324 0.89975062 0.1201995 0.89975062 0.12111388
0 0.9159601 0.23341646 0.91546135 0.23624273 0.91521197 0.2394015 0.91438071 0.24231089 0.91263508 0.24438903 0.91113882 0.24663342 0.90881131 0.25012469 0.90714879 0.25236908 0.90681629 0.25394846 0.90856193 0.25403159 0.91030756 0.25311721 0.91246883 0.25120532 0.91446384 0.24862843 0.9162926 0.24613466 0.91803824 0.24347465 0.919202 0.24064838 0.91978387 0.23773899 0.91995012 0.23516209 0.91903574 0.23316708 0.91753948 0.23208645 0.91637573 0.23233583
0 0.90284043 0.35355054 0.90401003 0.35413534 0.90601504 0.35547201 0.90685046 0.35697577 0.90918964 0.35789474 0.91253133 0.35772765 0.91495405 0.35622389 0.91687552 0.35488722 0.91846282 0.35363409 0.9192147 0.35087719 0.91879699 0.34736842 0.91704261 0.34561404 0.91629073 0.346533 0.91587302 0.34828739 0.91503759 0.34945698 0.91319967 0.35079365 0.91052632 0.35179616 0.90802005 0.3518797 0.90584795 0.3518797 0.90334169 0.35179616 0.90284043 0.35196324 0.90242272 0.35279866
0 0.89815146 0.85402504 0.89946333 0.85569469 0.90351819 0.85760286 0.9064997 0.85927251 0.90828861 0.86165772 0.91127013 0.86499702 0.91425164 0.86857484 0.91711389 0.87155635 0.9189028 0.873226 0.91914132 0.87608825 0.91973763 0.87930829 0.92081097 0.8822898 0.92462731 0.88765653 0.92903995 0.89099583 0.93321407 0.89385808 0.93559928 0.8946929 0.93679189 0.8940966 0.93714967 0.89266547 0.93667263 0.89028026 0.93607633 0.88884914 0.93476446 0.88634466 0.93369112 0.88372093 0.9313059 0.88038163 0.92892069 0.87787716 0.92474657 0.87501491 0.92259988 0.87394156 0.92021467 0.87143709 0.91806798 0.86785927 0.91532499 0.86404293 0.91246273 0.86070364 0.9104353 0.8580799 0.90769231 0.85497913 0.90447227 0.85223614 0.90113298 0.85116279 0.89874776 0.85104353 0.89755516 0.85163983
0 0.90387597 0.76020672 0.90645995 0.76050203 0.90860096 0.75991141 0.91015135 0.75850867 0.91339978 0.75887781 0.91723883 0.76013289 0.91753415 0.76072351 0.91701735 0.76183093 0.91842008 0.76286453 0.92152086 0.76256921 0.92307124 0.76028055 0.92233296 0.75821336 0.91886305 0.75607235 0.91465485 0.75452196 0.91088963 0.75370986 0.9089701 0.75393134 0.90741971 0.75548173 0.90645995 0.75703212 0.90402362 0.75784422 0.90358066 0.75828719
0 0.91192322 0.66371355 0.91546696 0.66585456 0.92078258 0.66725729 0.92668882 0.66762643 0.93126615 0.66880768 0.93709856 0.67080103 0.94418605 0.67242525 0.95245478 0.67353267 0.95799188 0.67220377 0.9572536 0.66932447 0.95090439 0.66725729 0.94425987 0.66629753 0.9379845 0.66496862 0.93333333 0.66356589 0.92764858 0.66238464 0.92115172 0.66135105 0.91590993 0.66009598 0.91111111 0.65957918 0.91125877 0.66194168
