# Supplementary material for: VanillaNet-YOLOv8 segment: detection of nano-iron oxide regulation on rice seedling growth vitality under salt stress
Source: Front Plant Sci. 2025 Sep 17;16:1631279. doi: 10.3389/fpls.2025.1631279 (PMC12484053; doi:10.3389/fpls.2025.1631279)
Supplement: Supplementary file 5 [file DataSheet5.zip › label/train/10060-2024-3-20-6-27-3.txt]

0 0.26633333 0.10633333 0.2662 0.10726667 0.2662 0.10886667 0.267 0.10973333 0.26793333 0.1102 0.26906667 0.1124 0.26993333 0.11426667 0.2712 0.11566667 0.27346667 0.1142 0.2736 0.11213333 0.27306667 0.1102 0.27173333 0.10866667 0.27053333 0.1076 0.2694 0.1066 0.268 0.1056 0.26713333 0.10553333
0 0.52046667 0.10733333 0.51873333 0.10926667 0.51573333 0.11226667 0.51426667 0.1146 0.51133333 0.11813333 0.5096 0.12086667 0.50766667 0.1238 0.50646667 0.12613333 0.50693333 0.12746667 0.50726667 0.12853333 0.50706667 0.1302 0.50606667 0.1318 0.5048 0.13353333 0.503 0.13433333 0.4992 0.1348 0.49873333 0.1336 0.49866667 0.13126667 0.49986667 0.12886667 0.50153333 0.12573333 0.5026 0.12313333 0.50393333 0.12053333 0.50526667 0.1186 0.50686667 0.1164 0.50906667 0.114 0.51113333 0.1116 0.513 0.10906667 0.5156 0.10646667 0.5178 0.10526667 0.51926667 0.10573333 0.52006667 0.10653333
0 0.12933333 0.21706667 0.13146667 0.21793333 0.13466667 0.21926667 0.1356 0.22 0.13646667 0.2196 0.1376 0.2188 0.1402 0.22033333 0.14046667 0.22266667 0.1398 0.22526667 0.13713333 0.22633333 0.13466667 0.22546667 0.13206667 0.2242 0.12946667 0.22253333 0.12866667 0.2206 0.12806667 0.21906667 0.1284 0.2178
0 0.28283465 0.86740157 0.28430446 0.86698163 0.28577428 0.86740157 0.28713911 0.87002625 0.28787402 0.87212598 0.28787402 0.87475066 0.28724409 0.87863517 0.28661417 0.88188976 0.28503937 0.88650919 0.28367454 0.88965879 0.28251969 0.8928084 0.28209974 0.89595801 0.28325459 0.89690289 0.28545932 0.89511811 0.28682415 0.89270341 0.28860892 0.88934383 0.28997375 0.88535433 0.29081365 0.88167979 0.2912336 0.87874016 0.29133858 0.87622047 0.29133858 0.87496063 0.29144357 0.87349081 0.29144357 0.87107612 0.29144357 0.86897638 0.29091864 0.86677165 0.28944882 0.86383202 0.28860892 0.86225722 0.28682415 0.86194226 0.28440945 0.86215223 0.28251969 0.86330709 0.28125984 0.86488189 0.28094488 0.86635171 0.28125984 0.86740157
0 0.3974 0.849 0.39906667 0.85093333 0.4012 0.85273333 0.40266667 0.85406667 0.40293333 0.85626667 0.4028 0.85833333 0.39946667 0.86013333 0.39826667 0.86093333 0.39873333 0.86306667 0.4012 0.8642 0.405 0.86413333 0.40693333 0.86293333 0.40766667 0.86033333 0.40786667 0.85733333 0.4074 0.8544 0.40666667 0.85213333 0.4058 0.85046667 0.4046 0.84866667 0.40306667 0.84826667 0.40093333 0.8482 0.3992 0.84813333
0 0.49846667 0.22726667 0.4966 0.22826667 0.495 0.23146667 0.49333333 0.2356 0.49146667 0.23946667 0.49113333 0.24186667 0.49166667 0.24306667 0.49246667 0.24413333 0.49113333 0.24646667 0.49073333 0.248 0.4886 0.24993333 0.48553333 0.24946667 0.485 0.24653333 0.4856 0.24306667 0.4866 0.24006667 0.4876 0.23793333 0.48873333 0.23533333 0.49013333 0.2328 0.492 0.23006667 0.49413333 0.22786667 0.4958 0.226 0.498 0.22453333 0.4996 0.2242 0.4996 0.22626667
0 0.49993333 0.34086667 0.502 0.3424 0.50526667 0.3442 0.50826667 0.34573333 0.51 0.34706667 0.51133333 0.34893333 0.5118 0.3506 0.51293333 0.35273333 0.5158 0.35333333 0.51693333 0.35126667 0.51646667 0.34786667 0.51453333 0.34486667 0.5122 0.3432 0.5096 0.34206667 0.50706667 0.34106667 0.5042 0.3404 0.50173333 0.34006667 0.49993333 0.34013333
0 0.5092769 0.62991182 0.51174603 0.62948854 0.51209877 0.62786596 0.51216931 0.62624339 0.51358025 0.62483245 0.51506173 0.6247619 0.5178836 0.62652557 0.52084656 0.62779541 0.52479718 0.62673721 0.52712522 0.62356261 0.52776014 0.61883598 0.52634921 0.61566138 0.52345679 0.61460317 0.51964727 0.6162963 0.5166843 0.61756614 0.51294533 0.61925926 0.51097002 0.62017637 0.50786596 0.62165785 0.50582011 0.62356261 0.50518519 0.62610229 0.50560847 0.62864198 0.50751323 0.63026455
0 0.52913333 0.841 0.52946667 0.84253333 0.5304 0.8446 0.53073333 0.84746667 0.5306 0.84906667 0.5316 0.85066667 0.533 0.84953333 0.5336 0.84686667 0.534 0.8438 0.53426667 0.8424 0.53553333 0.841 0.5336 0.83946667 0.5322 0.83913333 0.5308 0.83926667 0.53 0.8402
0 0.89733333 0.85533333 0.89986667 0.8572 0.90426667 0.859 0.90626667 0.861 0.9096 0.86446667 0.9116 0.8684 0.91513333 0.873 0.9182 0.87633333 0.91993333 0.87933333 0.9206 0.88166667 0.92153333 0.88526667 0.923 0.88886667 0.92693333 0.89313333 0.93093333 0.89633333 0.93673333 0.898 0.93913333 0.89686667 0.93913333 0.8914 0.93666667 0.88566667 0.9328 0.88186667 0.92893333 0.8786 0.92593333 0.8762 0.92306667 0.8738 0.91973333 0.87 0.91706667 0.8664 0.9132 0.8612 0.9106 0.8572 0.90753333 0.85346667 0.90413333 0.8508 0.9004 0.8506 0.89853333 0.8518 0.89706667 0.85393333
0 0.9038 0.7604 0.90626667 0.76086667 0.90853333 0.76053333 0.91066667 0.75986667 0.9148 0.76026667 0.91593333 0.7614 0.916 0.76306667 0.91793333 0.7642 0.92186667 0.763 0.92373333 0.76066667 0.92273333 0.75786667 0.92026667 0.75626667 0.9162 0.75526667 0.91306667 0.75486667 0.9106 0.7544 0.90833333 0.7544 0.90706667 0.75586667 0.90673333 0.7572 0.906 0.75806667 0.90453333 0.75826667 0.9034 0.7594
0 0.912 0.6636 0.9128 0.6652 0.91466667 0.66633333 0.91846667 0.66726667 0.92273333 0.66793333 0.9274 0.66833333 0.93146667 0.66913333 0.93573333 0.6702 0.9392 0.67146667 0.94153333 0.6724 0.944 0.67426667 0.9492 0.67613333 0.95466667 0.67686667 0.9598 0.67713333 0.96253333 0.67673333 0.96406667 0.67473333 0.96393333 0.67233333 0.9622 0.67026667 0.9596 0.6692 0.95526667 0.6686 0.9492 0.66766667 0.94473333 0.667 0.93246667 0.6634 0.93006667 0.66273333 0.92666667 0.6622 0.92266667 0.66166667 0.91966667 0.66133333 0.91606667 0.66106667 0.91333333 0.66106667 0.91193333 0.66173333
0 0.65225434 0.35306358 0.65333333 0.3538343 0.6561079 0.35529865 0.65865125 0.35599229 0.66003854 0.35722543 0.65988439 0.35884393 0.65880539 0.3605395 0.65926782 0.36231214 0.66142582 0.36362235 0.66473988 0.36231214 0.66635838 0.36084778 0.66712909 0.35953757 0.66712909 0.35776493 0.6655106 0.35506744 0.66512524 0.35306358 0.66420039 0.35105973 0.66196532 0.34921002 0.65880539 0.34813102 0.65672447 0.34820809 0.6534104 0.34982659 0.65171484 0.35152216
0 0.65942197 0.22304432 0.66065511 0.22489403 0.66289017 0.22720617 0.66458574 0.22905588 0.66581888 0.23082852 0.66628131 0.23321773 0.66597303 0.23491329 0.6644316 0.23537572 0.66273603 0.23491329 0.66219653 0.23622351 0.66396917 0.23876686 0.66527938 0.23976879 0.66612717 0.24262042 0.66782274 0.24416185 0.67013487 0.24362235 0.67129094 0.24177264 0.67144509 0.23868979 0.67129094 0.23560694 0.67067437 0.23314066 0.66990366 0.23121387 0.66843931 0.22936416 0.66620424 0.22682081 0.66450867 0.22520231 0.66258189 0.22366089 0.66042389 0.2222736
0 0.63876686 0.12354528 0.63922929 0.12655106 0.63992293 0.12909441 0.63969171 0.13086705 0.63868979 0.13210019 0.63637765 0.13248555 0.6322158 0.13263969 0.6311368 0.13317919 0.63144509 0.13549133 0.63375723 0.1371869 0.63737958 0.13803468 0.64007707 0.13818882 0.6416185 0.13741811 0.64315992 0.13479769 0.64377649 0.13348748 0.64416185 0.13186898 0.64439306 0.1299422 0.64369942 0.12824663 0.6426975 0.12678227 0.64169557 0.12454721 0.64092486 0.12362235 0.63953757 0.12315992
0 0.91361015 0.34532872 0.91441753 0.34705882 0.91418685 0.34855825 0.91291811 0.34982699 0.91072664 0.35132641 0.90876586 0.35190311 0.90657439 0.35190311 0.90346021 0.35190311 0.90230681 0.35247982 0.90196078 0.35455594 0.90380623 0.35605536 0.90599769 0.35755479 0.90818916 0.35916955 0.91222607 0.35870819 0.91349481 0.35732411 0.91568627 0.35490196 0.9177624 0.35282584 0.91880046 0.35074971 0.91799308 0.3467128 0.91649366 0.344406 0.91522491 0.34405998 0.91372549 0.34417532
0 0.91591696 0.23414072 0.91580161 0.23529412 0.91545559 0.23737024 0.91522491 0.23933103 0.91453287 0.24117647 0.91314879 0.24336794 0.91141869 0.24544406 0.90980392 0.24763552 0.90807382 0.25005767 0.90703576 0.25305652 0.90726644 0.25455594 0.90968858 0.25478662 0.91257209 0.2538639 0.91384083 0.25190311 0.91534025 0.24936563 0.91730104 0.24659746 0.91880046 0.24475202 0.91995386 0.24244521 0.92064591 0.24036909 0.92133795 0.23771626 0.92145329 0.23587082 0.9200692 0.23229527 0.91914648 0.23183391 0.91787774 0.23183391 0.91614764 0.23241061
0 0.78153333 0.24226667 0.78013333 0.24386667 0.77906667 0.2452 0.7788 0.24593333 0.78026667 0.2466 0.7814 0.24693333 0.78053333 0.2482 0.77913333 0.249 0.77806667 0.2502 0.7774 0.2514 0.77646667 0.25313333 0.77446667 0.25373333 0.7734 0.25333333 0.7726 0.25186667 0.77233333 0.2506 0.7726 0.24886667 0.7734 0.24713333 0.77446667 0.24593333 0.7758 0.24446667 0.77693333 0.2434 0.77826667 0.24193333 0.77986667 0.24066667 0.78066667 0.24026667 0.78146667 0.24033333 0.78186667 0.24113333
0 0.77166667 0.13593333 0.77373333 0.136 0.7774 0.13566667 0.78046667 0.13533333 0.78386667 0.13433333 0.7878 0.133 0.79146667 0.13166667 0.79393333 0.131 0.7964 0.1304 0.79973333 0.12953333 0.8036 0.12886667 0.80826667 0.128 0.81113333 0.12733333 0.81493333 0.12606667 0.8172 0.12426667 0.81626667 0.12213333 0.81213333 0.12086667 0.80486667 0.12066667 0.802 0.12133333 0.799 0.12253333 0.79673333 0.124 0.79293333 0.12646667 0.78913333 0.12766667 0.78586667 0.1284 0.783 0.12906667 0.78026667 0.12973333 0.7764 0.1308 0.7728 0.1322 0.7712 0.13413333
0 0.92466667 0.1042 0.92406667 0.10626667 0.92253333 0.10773333 0.9192 0.10873333 0.91646667 0.10846667 0.91533333 0.10906667 0.9136 0.111 0.91133333 0.11306667 0.90993333 0.11426667 0.90926667 0.11573333 0.90866667 0.11746667 0.9068 0.11933333 0.90506667 0.12086667 0.90326667 0.1222 0.90053333 0.1228 0.89873333 0.12213333 0.89906667 0.1202 0.90093333 0.11766667 0.9034 0.11473333 0.90573333 0.1124 0.908 0.11006667 0.9096 0.10846667 0.91153333 0.10673333 0.91353333 0.10533333 0.91706667 0.10386667 0.92046667 0.10273333 0.9234 0.10213333 0.92493333 0.102 0.92526667 0.10353333
