# Supplementary material for: VanillaNet-YOLOv8 segment: detection of nano-iron oxide regulation on rice seedling growth vitality under salt stress
Source: Front Plant Sci. 2025 Sep 17;16:1631279. doi: 10.3389/fpls.2025.1631279 (PMC12484053; doi:10.3389/fpls.2025.1631279)
Supplement: Supplementary file 5 [file DataSheet5.zip › label/train/10090-2024-3-18-15-50-33.txt]

0 0.63 0.25736842 0.63032895 0.25842105 0.63125 0.25934211 0.63315789 0.25980263 0.63559211 0.26006579 0.63736842 0.26039474 0.63927632 0.26085526 0.64085526 0.26177632 0.64256579 0.26289474 0.64440789 0.26421053 0.64592105 0.26473684 0.64710526 0.26447368 0.6475 0.26388158 0.64756579 0.26289474 0.64631579 0.26131579 0.64453947 0.26013158 0.64302632 0.25901316 0.64111842 0.25782895 0.63934211 0.25644737 0.63815789 0.25631579 0.63598684 0.25644737 0.63421053 0.25644737 0.63269737 0.25644737 0.63151316 0.25657895
0 0.75986842 0.26164474 0.76026316 0.26197368 0.76072368 0.26263158 0.76118421 0.26296053 0.76322368 0.26315789 0.765 0.26269737 0.76638158 0.26230263 0.76809211 0.26223684 0.76993421 0.26263158 0.77131579 0.26322368 0.77309211 0.26375 0.77460526 0.26375 0.77493421 0.26263158 0.77361842 0.26125 0.77243421 0.26032895 0.77151316 0.25953947 0.77085526 0.25861842 0.76947368 0.25809211 0.76763158 0.25796053 0.76585526 0.25802632 0.76467105 0.25848684 0.76335526 0.25934211 0.76203947 0.26013158 0.76052632 0.26065789
0 0.91322368 0.27493421 0.91223684 0.27598684 0.91125 0.27802632 0.90973684 0.28105263 0.90901316 0.28210526 0.90782895 0.28335526 0.90697368 0.28440789 0.90592105 0.28526316 0.90460526 0.28598684 0.90184211 0.28651316 0.89881579 0.28697368 0.89506579 0.28703947 0.89052632 0.28697368 0.88605263 0.28671053 0.88421053 0.28697368 0.88342105 0.28822368 0.88506579 0.28947368 0.88789474 0.29026316 0.89131579 0.29105263 0.89394737 0.29138158 0.89611842 0.29144737 0.89782895 0.29144737 0.90315789 0.29078947 0.90506579 0.29013158 0.90802632 0.28901316 0.91052632 0.28763158 0.91184211 0.28605263 0.91282895 0.28453947 0.91388158 0.28322368 0.91440789 0.28157895 0.91506579 0.27842105 0.91539474 0.27651316 0.91434211 0.27552632
0 0.92282895 0.13440789 0.92282895 0.13368421 0.92151316 0.13335526 0.92046053 0.13335526 0.91888158 0.13421053 0.91717105 0.13611842 0.91559211 0.13763158 0.91434211 0.13901316 0.91335526 0.14059211 0.91302632 0.14164474 0.91368421 0.14243421 0.91473684 0.14236842 0.91598684 0.14151316 0.91723684 0.14039474 0.91842105 0.13921053 0.92039474 0.13769737 0.92151316 0.13644737 0.92217105 0.13539474
0 0.86934211 0.64940789 0.87085526 0.64960526 0.87328947 0.64980263 0.87480263 0.65 0.87710526 0.65026316 0.87934211 0.65006579 0.88243421 0.64927632 0.88572368 0.64782895 0.88809211 0.64684211 0.89065789 0.64559211 0.89269737 0.64467105 0.89401316 0.64453947 0.89460526 0.64539474 0.89440789 0.64651316 0.89335526 0.64769737 0.89151316 0.64875 0.88960526 0.64980263 0.88940789 0.65039474 0.88960526 0.65236842 0.88947368 0.65388158 0.88789474 0.65269737 0.88717105 0.65171053 0.88440789 0.65210526 0.88059211 0.65355263 0.87717105 0.65427632 0.87342105 0.65453947 0.87059211 0.65414474 0.86868421 0.65197368 0.86822368 0.65032895 0.86861842 0.64927632
0 0.85274496 0.90442728 0.85274496 0.90561386 0.85314049 0.90693229 0.85353602 0.90864624 0.85366786 0.91009651 0.85366786 0.91194231 0.85089917 0.914711 0.84971258 0.91616127 0.84958074 0.91800707 0.85076732 0.91853444 0.8556455 0.91695233 0.85722761 0.91457916 0.85762314 0.91312889 0.85696393 0.90983282 0.85696393 0.90732781 0.85604103 0.90416359 0.85459076 0.90284516 0.85314049 0.90284516 0.85155838 0.90324069 0.84971258 0.90561386 0.84958074 0.90693229 0.85103101 0.90680044
0 0.84826231 0.77324386 0.84918521 0.77390307 0.85063548 0.77561702 0.85155838 0.77640808 0.85248128 0.77680361 0.85419523 0.77746282 0.85577734 0.77799019 0.85709577 0.77825388 0.85880972 0.77825388 0.85986447 0.77746282 0.8593371 0.77653992 0.85815051 0.77601255 0.85630471 0.77495781 0.85511813 0.77416675 0.85287681 0.77311201 0.85129469 0.77232096 0.84997627 0.77205727
