# Supplementary material for: VanillaNet-YOLOv8 segment: detection of nano-iron oxide regulation on rice seedling growth vitality under salt stress
Source: Front Plant Sci. 2025 Sep 17;16:1631279. doi: 10.3389/fpls.2025.1631279 (PMC12484053; doi:10.3389/fpls.2025.1631279)
Supplement: Supplementary file 5 [file DataSheet5.zip › label/train/10090-2024-3-18-18-24-43.txt]

0 0.63046764 0.26003141 0.63283843 0.26003141 0.63506105 0.26003141 0.63787636 0.26092046 0.64098803 0.26166133 0.6429143 0.26269855 0.64498874 0.26388395 0.64780405 0.26581022 0.64898945 0.26699561 0.64839675 0.26788466 0.64676683 0.26832918 0.64395152 0.26758831 0.64098803 0.26625474 0.63787636 0.26506935 0.63387565 0.26343943 0.63106034 0.2624022 0.63046764 0.26166133
0 0.76086119 0.264773 0.76234294 0.26388395 0.76412103 0.26284673 0.76515825 0.26210586 0.76649182 0.26180951 0.76856626 0.26180951 0.76989983 0.26255038 0.77138158 0.26388395 0.77227063 0.26447665 0.7736042 0.26625474 0.77375237 0.26699561 0.77271515 0.26714379 0.7712334 0.26684744 0.76915896 0.26625474 0.76693634 0.26625474 0.76412103 0.26625474 0.76189841 0.26625474
0 0.88325332 0.29114806 0.88354967 0.29233345 0.88606863 0.29411155 0.89155109 0.29500059 0.89718172 0.29514877 0.90162696 0.29485242 0.90592402 0.29351885 0.90903568 0.29159258 0.91229552 0.28848092 0.91348092 0.28492473 0.91422179 0.28092402 0.91407361 0.2769233 0.91348092 0.27573791 0.91214734 0.2769233 0.911851 0.27884957 0.91096195 0.28107219 0.90918385 0.2844802 0.90681306 0.28744369 0.90414592 0.28951814 0.89999704 0.29011083 0.8949591 0.29070353 0.889773 0.29085171 0.88517959 0.29055536 0.88503141 0.29070353
0 0.85273653 0.90735054 0.85254218 0.90871103 0.85312524 0.90997435 0.85429138 0.91133484 0.85497162 0.91298686 0.85536034 0.91483324 0.85516598 0.91687398 0.85370831 0.91969214 0.85293089 0.92134417 0.85312524 0.9225103 0.85487445 0.92280183 0.85623494 0.92173288 0.85672083 0.91998367 0.85740107 0.91862318 0.85837285 0.91794294 0.86060795 0.91716551 0.8599277 0.91493042 0.85866439 0.91347275 0.85749825 0.91143201 0.85720672 0.90900257 0.85584623 0.90735054 0.85526316 0.90608723 0.85409702 0.90599005 0.8533196 0.90608723
0 0.84943248 0.77781233 0.85050144 0.77858975 0.85166757 0.77946436 0.85322242 0.7801446 0.85536034 0.78092202 0.85662365 0.78121356 0.85924745 0.78179663 0.86051077 0.78179663 0.86284304 0.78131074 0.86245433 0.7801446 0.85953899 0.77946436 0.85623494 0.77820104 0.85438856 0.77713208 0.85263935 0.77606313 0.85108451 0.77567441 0.84952966 0.77596595 0.84904377 0.77664619
0 0.86980263 0.65381579 0.87098684 0.65361842 0.87282895 0.65361842 0.87565789 0.65361842 0.87809211 0.65335526 0.88026316 0.65282895 0.88289474 0.65217105 0.88546053 0.65131579 0.88789474 0.65032895 0.89046053 0.64940789 0.89342105 0.64835526 0.89526316 0.64782895 0.89578947 0.64782895 0.89585526 0.64921053 0.89506579 0.65039474 0.89368421 0.65164474 0.89111842 0.65315789 0.88743421 0.65447368 0.88375 0.65572368 0.88039474 0.65657895 0.87730263 0.6575 0.87513158 0.65756579 0.87203947 0.65703947 0.87065789 0.65625 0.87 0.65506579
