# Supplementary material for: VanillaNet-YOLOv8 segment: detection of nano-iron oxide regulation on rice seedling growth vitality under salt stress
Source: Front Plant Sci. 2025 Sep 17;16:1631279. doi: 10.3389/fpls.2025.1631279 (PMC12484053; doi:10.3389/fpls.2025.1631279)
Supplement: Supplementary file 5 [file DataSheet5.zip › label/train/10090-2024-3-19-14-52-23.txt]

0 0.92894737 0.13177632 0.92756579 0.13203947 0.92763158 0.13302632 0.92809211 0.13388158 0.92506579 0.13592105 0.92328947 0.13776316 0.92144737 0.14006579 0.92052632 0.1425 0.91986842 0.14440789 0.92111842 0.145 0.92355263 0.14414474 0.92644737 0.14092105 0.92907895 0.13789474 0.93138158 0.13598684 0.93315789 0.13414474 0.93197368 0.13243421
0 0.91703947 0.25927632 0.91473684 0.25953947 0.91335526 0.26157895 0.91164474 0.26427632 0.91 0.26776316 0.90888158 0.27052632 0.90684211 0.27401316 0.90552632 0.27644737 0.90407895 0.27855263 0.90217105 0.28078947 0.89986842 0.28269737 0.89743421 0.28434211 0.89460526 0.28572368 0.89125 0.28677632 0.88703947 0.28828947 0.88440789 0.28947368 0.88625 0.29157895 0.89059211 0.29197368 0.895 0.29131579 0.89796053 0.29013158 0.90065789 0.28875 0.90230263 0.28671053 0.90519737 0.28342105 0.90756579 0.28072368 0.90960526 0.27776316 0.91138158 0.27506579 0.91276316 0.27092105 0.91361842 0.26868421 0.91578947 0.26697368 0.91776316 0.26440789 0.91921053 0.26164474 0.91822368 0.26006579 0.91782895 0.25986842
0 0.75736842 0.4225 0.75894737 0.42256579 0.76039474 0.42342105 0.76059211 0.42434211 0.76111842 0.42519737 0.76342105 0.42585526 0.76625 0.42546053 0.76789474 0.42427632 0.76927632 0.42190789 0.76927632 0.42059211 0.77039474 0.41993421 0.77072368 0.42013158 0.77085526 0.42184211 0.77059211 0.42394737 0.76973684 0.42625 0.76861842 0.42842105 0.76743421 0.43 0.76407895 0.43098684 0.76046053 0.43098684 0.75710526 0.43059211 0.75664474 0.42947368 0.75756579 0.42809211 0.75782895 0.42690789 0.75756579 0.42519737 0.75736842 0.42381579
0 0.63600435 0.26008141 0.63612268 0.26161965 0.63766092 0.26280292 0.64085574 0.26410451 0.64405055 0.26505112 0.64677206 0.26623438 0.64949356 0.26848258 0.65316168 0.2721507 0.65742143 0.27593715 0.66203616 0.27830367 0.66665089 0.27925028 0.66783415 0.27783037 0.66700587 0.27463555 0.66511265 0.27203237 0.66203616 0.27002083 0.6573031 0.2681276 0.65292503 0.26635271 0.64996687 0.26493279 0.64677206 0.26292124 0.64227565 0.26067304 0.63931749 0.25984476
0 0.76372664 0.26361904 0.76464892 0.26484875 0.76680091 0.26569417 0.77010576 0.26530989 0.77333374 0.26484875 0.77594688 0.26515617 0.77917486 0.26738502 0.78240285 0.26984444 0.7862457 0.27245758 0.79001168 0.27399471 0.79154882 0.27322614 0.79085711 0.27099729 0.78870512 0.26869159 0.78616884 0.26684702 0.78370942 0.26538674 0.78078886 0.26392646 0.77917486 0.26292732 0.77832944 0.2610059 0.77686916 0.26039105 0.77348746 0.26054476 0.77072061 0.2610059 0.76833805 0.26139019 0.76587863 0.26169761 0.76464892 0.26254304
0 0.86519737 0.49328947 0.86394737 0.49361842 0.86394737 0.495 0.86486842 0.49605263 0.86789474 0.49625 0.87138158 0.49552632 0.87348684 0.495 0.87677632 0.49473684 0.88019737 0.49493421 0.88236842 0.49539474 0.88486842 0.49677632 0.88730263 0.49796053 0.89032895 0.49875 0.89197368 0.49776316 0.89078947 0.49657895 0.88921053 0.49546053 0.88638158 0.49427632 0.88414474 0.49348684 0.88151316 0.49236842 0.87947368 0.49157895 0.87644737 0.49098684 0.87361842 0.49085526 0.87006579 0.49125 0.86756579 0.49203947 0.86572368 0.49256579
0 0.87375 0.65125 0.87473684 0.65138158 0.87789474 0.65289474 0.88118421 0.65467105 0.88407895 0.65605263 0.88769737 0.65710526 0.89256579 0.6575 0.89677632 0.65671053 0.90072368 0.65592105 0.90348684 0.65453947 0.90671053 0.65315789 0.91019737 0.65230263 0.91401316 0.65184211 0.91697368 0.65203947 0.91822368 0.65276316 0.91664474 0.65407895 0.91427632 0.65532895 0.91085526 0.65703947 0.90638158 0.65835526 0.90013158 0.66 0.89513158 0.66059211 0.88960526 0.66085526 0.88440789 0.66013158 0.88006579 0.65901316 0.87631579 0.65756579 0.87276316 0.65532895 0.87171053 0.65315789 0.87203947 0.65217105 0.87315789 0.65177632
0 0.86216699 0.77696556 0.86549708 0.77680312 0.86769006 0.77574724 0.8678525 0.77461014 0.86533463 0.77428525 0.86232943 0.77428525 0.85932424 0.77436647 0.85599415 0.77436647 0.85380117 0.77477258 0.85258285 0.77615335 0.85436972 0.77777778 0.85810591 0.78021442 0.8625731 0.78265107 0.86687784 0.78419428 0.87231969 0.78565627 0.87719298 0.7861436 0.88312216 0.78622482 0.88693957 0.78508772 0.88750812 0.78362573 0.88466537 0.7831384 0.88076673 0.7831384 0.8780052 0.78273229 0.8738629 0.78175763 0.87110136 0.78094542 0.86842105 0.77988954 0.86574074 0.77875244 0.86289799 0.77745289 0.86306043 0.77745289
0 0.8525 0.89822368 0.85177632 0.89973684 0.85276316 0.90203947 0.85381579 0.90486842 0.85460526 0.9075 0.85539474 0.91039474 0.85598684 0.91309211 0.85657895 0.915 0.85743421 0.91769737 0.85815789 0.92039474 0.85828947 0.92315789 0.85848684 0.92684211 0.85888158 0.92980263 0.86217105 0.93190789 0.86440789 0.93144737 0.86453947 0.92927632 0.86407895 0.92644737 0.86368421 0.92368421 0.86309211 0.92144737 0.86197368 0.91782895 0.86078947 0.91421053 0.86006579 0.91138158 0.85986842 0.90947368 0.85980263 0.90730263 0.85960526 0.90513158 0.85881579 0.90217105 0.85796053 0.89973684 0.85644737 0.89789474 0.85519737 0.89671053 0.85427632 0.89651316 0.85309211 0.8975
0 0.76256579 0.87532895 0.76296053 0.87467105 0.76388158 0.87375 0.76434211 0.87309211 0.76460526 0.87223684 0.76506579 0.87177632 0.76585526 0.87131579 0.76598684 0.87072368 0.76526316 0.86986842 0.76447368 0.86914474 0.76361842 0.86868421 0.76217105 0.86828947 0.76026316 0.86782895 0.75822368 0.86769737 0.75677632 0.86776316 0.75513158 0.86842105 0.75381579 0.86947368 0.75394737 0.87013158 0.75453947 0.87065789 0.75644737 0.87078947 0.75894737 0.87078947 0.76059211 0.87072368 0.76203947 0.87111842 0.76217105 0.87197368 0.76197368 0.87296053 0.76157895 0.87388158 0.76184211 0.87467105
0 0.61651316 0.88348684 0.61651316 0.885 0.61710526 0.88789474 0.61789474 0.89006579 0.61861842 0.89276316 0.61934211 0.895 0.62026316 0.89743421 0.62131579 0.89921053 0.62210526 0.90144737 0.62263158 0.90282895 0.62309211 0.90460526 0.62348684 0.90605263 0.62421053 0.90736842 0.62460526 0.90730263 0.625 0.90651316 0.62532895 0.90592105 0.62546053 0.90480263 0.62552632 0.90368421 0.62513158 0.90184211 0.62467105 0.89967105 0.62427632 0.89809211 0.62355263 0.89631579 0.62276316 0.89427632 0.62171053 0.89197368 0.62098684 0.89 0.62013158 0.88776316 0.61947368 0.88585526 0.61894737 0.88440789 0.61835526 0.88394737 0.61776316 0.88375
0 0.37098684 0.87282895 0.36953947 0.87282895 0.36763158 0.87348684 0.36631579 0.87447368 0.36532895 0.87565789 0.36493421 0.87756579 0.36513158 0.88013158 0.36605263 0.88164474 0.36763158 0.88210526 0.36868421 0.88078947 0.36875 0.87881579 0.36934211 0.87730263 0.37072368 0.87539474 0.37118421 0.87355263
0 0.49995393 0.78900376 0.49986179 0.78983304 0.49986179 0.79158374 0.50050678 0.79361087 0.50105963 0.79490086 0.50271819 0.79490086 0.50336319 0.79490086 0.5049296 0.79563799 0.50686459 0.79600656 0.50760172 0.79573013 0.50677245 0.79425586 0.50511389 0.79296587 0.5038239 0.79195231 0.50262605 0.7908466 0.50188891 0.78992518
0 0.15285835 0.730395 0.15312203 0.73144974 0.15391309 0.73217488 0.1545723 0.7331637 0.15490191 0.73527318 0.15411085 0.7371849 0.15219914 0.73883293 0.15041926 0.74021728 0.15193545 0.74127202 0.15477007 0.74100833 0.15714323 0.73968991 0.15800021 0.73791003 0.15905495 0.73619608 0.15991193 0.7344162 0.16057114 0.7334933 0.16215325 0.73296593 0.1622851 0.73217488 0.16103259 0.73118606 0.15958232 0.73072461 0.15714323 0.73046092 0.15516559 0.73019724 0.15371533 0.72980171
0 0.63689302 0.61795965 0.63546108 0.61780055 0.63450646 0.61883472 0.6342678 0.62058487 0.63585884 0.62297142 0.63792719 0.62464202 0.63943868 0.62551709 0.64150703 0.62750589 0.64397314 0.6301311 0.64604149 0.63251766 0.6483485 0.6342678 0.65161013 0.63601795 0.65272386 0.63593839 0.65168968 0.63347228 0.65089416 0.63172214 0.64906447 0.62933558 0.64699612 0.62710813 0.64508687 0.62480112 0.64262076 0.62249411 0.6402342 0.62010755 0.63784764 0.61819831
0 0.75590276 0.63752943 0.75542544 0.63816585 0.75526634 0.63943868 0.75518679 0.64047286 0.75423216 0.64174569 0.75081143 0.64381404 0.74914084 0.64500732 0.74858398 0.64651881 0.74898173 0.64771209 0.75144785 0.64803029 0.75399351 0.64651881 0.75558455 0.64508687 0.75701648 0.64397314 0.75852797 0.64293897 0.75932349 0.64174569 0.75916439 0.64031375 0.75828931 0.63872271 0.75717559 0.63784764
0 0.73914474 0.75184211 0.73967105 0.75355263 0.74131579 0.75565789 0.74368421 0.75690789 0.74717105 0.75789474 0.75046053 0.75855263 0.75342105 0.75894737 0.75861842 0.75927632 0.76203947 0.75927632 0.76625 0.75881579 0.76605263 0.75802632 0.76434211 0.75730263 0.76085526 0.75611842 0.75717105 0.75532895 0.75394737 0.75480263 0.75019737 0.75394737 0.74657895 0.75236842 0.74236842 0.75092105 0.74046053 0.75092105
