# Supplementary material for: VanillaNet-YOLOv8 segment: detection of nano-iron oxide regulation on rice seedling growth vitality under salt stress
Source: Front Plant Sci. 2025 Sep 17;16:1631279. doi: 10.3389/fpls.2025.1631279 (PMC12484053; doi:10.3389/fpls.2025.1631279)
Supplement: Supplementary file 5 [file DataSheet5.zip › label/train/10090-2024-3-19-17-25-7.txt]

0 0.93322368 0.13407895 0.93131579 0.13618421 0.92835526 0.14 0.92388158 0.14355263 0.92085526 0.14651316 0.91776316 0.14644737 0.91921053 0.14171053 0.92190789 0.13980263 0.92506579 0.13730263 0.92703947 0.13519737 0.92842105 0.13388158 0.92921053 0.13157895 0.92973684 0.13013158 0.93269737 0.13032895 0.93473684 0.13190789 0.93730263 0.13243421 0.93842105 0.13322368 0.93598684 0.13513158 0.93486842 0.13506579
0 0.91802632 0.25631579 0.91664474 0.25598684 0.91434211 0.25723684 0.91190789 0.25940789 0.90835526 0.26697368 0.90710526 0.27013158 0.90486842 0.27394737 0.9025 0.27690789 0.89980263 0.27993421 0.89710526 0.28296053 0.89407895 0.28539474 0.89026316 0.28743421 0.88644737 0.28835526 0.88388158 0.28953947 0.88730263 0.29131579 0.89348684 0.29092105 0.89901316 0.28894737 0.90151316 0.28677632 0.90822368 0.27855263 0.91157895 0.27434211 0.91421053 0.26973684 0.91671053 0.26532895 0.91875 0.26210526 0.92019737 0.25894737 0.91901316 0.25710526
0 0.8629854 0.4957277 0.86759868 0.49612885 0.87201139 0.4957277 0.8755215 0.49492539 0.87893132 0.49472481 0.88344432 0.49612885 0.88735558 0.49733232 0.89216945 0.49853578 0.89377407 0.49853578 0.8925706 0.49713174 0.89046454 0.4957277 0.88775674 0.49442394 0.88304316 0.49281932 0.87883103 0.49171614 0.8746189 0.49131499 0.86960446 0.49161585 0.86639522 0.49231788
0 0.75669828 0.42226182 0.75733469 0.42321644 0.75733469 0.42496659 0.75677783 0.42695539 0.75669828 0.42870553 0.76019856 0.42918284 0.76298288 0.42918284 0.76648317 0.42918284 0.76886973 0.42886463 0.7699039 0.42711449 0.77093808 0.42472793 0.77157449 0.42186406 0.7717336 0.41955705 0.77077897 0.41900019 0.7697448 0.42003437 0.76950614 0.42170496 0.76926749 0.42353465 0.76704003 0.42552345 0.76401706 0.42600076 0.76115319 0.42584166 0.76003946 0.42417107 0.75828931 0.42234137
0 0.63622633 0.261967 0.64058325 0.26370977 0.64595678 0.26545254 0.64900662 0.26705008 0.6522017 0.2709713 0.65525154 0.27445684 0.65888231 0.27721622 0.66396538 0.27939468 0.6683223 0.28012083 0.67079122 0.27895899 0.67021029 0.27561868 0.66657953 0.27256884 0.66149646 0.26966423 0.65510631 0.26748577 0.64815789 0.26296053 0.64519737 0.26151316 0.64263158 0.26065789 0.64065789 0.25973684 0.63822368 0.25921053 0.63657895 0.25914474 0.63585526 0.26078947
0 0.76447014 0.26475387 0.76721875 0.26501986 0.77147468 0.26519719 0.77377997 0.2649312 0.77741524 0.26617251 0.78060718 0.26900979 0.78424245 0.27131508 0.78734572 0.27308838 0.79115832 0.27441836 0.79231097 0.27335438 0.79106966 0.27051709 0.7886757 0.26838913 0.7848631 0.26581785 0.78025252 0.2628919 0.77617393 0.2608526 0.77209533 0.26040928 0.76934672 0.26102993 0.76597744 0.26235991 0.7648248 0.26324656 0.76447014 0.26386722
0 0.63397843 0.61905801 0.63528724 0.62054132 0.63807937 0.62403148 0.641046 0.62656185 0.64488517 0.62926672 0.64724103 0.6311863 0.64924787 0.63301864 0.65151647 0.63502548 0.65326155 0.63598527 0.65526839 0.63624703 0.65631544 0.63572351 0.65605368 0.63371667 0.65378508 0.63170983 0.65177824 0.630052 0.64837533 0.62760889 0.64593222 0.62560205 0.64305284 0.6234207 0.64148227 0.62176288 0.64060973 0.61931977 0.63938818 0.61705117 0.63860289 0.61696391 0.63659605 0.61748744 0.63563626 0.61801096
0 0.75526316 0.63782895 0.75493421 0.63894737 0.75473684 0.64046053 0.75348684 0.64184211 0.75144737 0.64355263 0.74986842 0.64473684 0.74894737 0.64598684 0.74907895 0.6475 0.75131579 0.64776316 0.75355263 0.64710526 0.75559211 0.64565789 0.75710526 0.64421053 0.75861842 0.64276316 0.75934211 0.64151316 0.75940789 0.64013158 0.75861842 0.63875 0.75730263 0.63809211 0.75598684 0.63776316
0 0.87282895 0.65190789 0.87592105 0.65236842 0.87973684 0.65375 0.88296053 0.65519737 0.88697368 0.65605263 0.89138158 0.65618421 0.89447368 0.65625 0.89855263 0.65618421 0.90243421 0.65519737 0.90506579 0.65302632 0.90875 0.65190789 0.91296053 0.65164474 0.91756579 0.65164474 0.91980263 0.65171053 0.91993421 0.65401316 0.91756579 0.65611842 0.91421053 0.65730263 0.90973684 0.65888158 0.90532895 0.66013158 0.90263158 0.66032895 0.89815789 0.66052632 0.89407895 0.66065789 0.88960526 0.66059211 0.88440789 0.66039474 0.88032895 0.65934211 0.87592105 0.65730263 0.87394737 0.65605263 0.87296053 0.65421053
0 0.15295799 0.73026316 0.15407307 0.73198646 0.15468129 0.73411524 0.15295799 0.73847417 0.15062647 0.74070432 0.15174155 0.74202214 0.15589774 0.74029884 0.15792515 0.73786595 0.15822926 0.73604128 0.15964845 0.73360839 0.16076352 0.73259468 0.1618786 0.73137823 0.15863474 0.7304659 0.15549226 0.72995905 0.15407307 0.72955356
0 0.37105263 0.87322368 0.37125 0.87381579 0.37046053 0.87519737 0.36953947 0.87677632 0.36868421 0.87828947 0.36835526 0.87967105 0.36855263 0.88151316 0.36875 0.8825 0.36644737 0.88217105 0.36539474 0.88026316 0.36506579 0.87855263 0.36559211 0.87697368 0.36585526 0.87565789 0.36605263 0.87467105 0.36782895 0.87407895 0.36980263 0.87355263
0 0.61578947 0.88282895 0.61611842 0.88394737 0.61697368 0.88644737 0.61736842 0.88855263 0.61789474 0.89118421 0.61901316 0.89421053 0.62006579 0.89697368 0.62098684 0.89940789 0.62151316 0.90157895 0.62210526 0.90427632 0.62282895 0.90690789 0.62388158 0.90921053 0.62532895 0.90967105 0.62625 0.90763158 0.62598684 0.90480263 0.62552632 0.90203947 0.62460526 0.89914474 0.62355263 0.89552632 0.62236842 0.89217105 0.62151316 0.88914474 0.61947368 0.88368421 0.61802632 0.88256579 0.61730263 0.88236842 0.61671053 0.88243421
0 0.47809211 0.85881579 0.47763158 0.86019737 0.47763158 0.86210526 0.47914474 0.86381579 0.48105263 0.86407895 0.48157895 0.8625 0.4825 0.86289474 0.48421053 0.86407895 0.48506579 0.86309211 0.48414474 0.86098684 0.48223684 0.85921053 0.48013158 0.85730263 0.47940789 0.85736842 0.47855263 0.85789474
0 0.50092105 0.78894737 0.50046053 0.79046053 0.50032895 0.79236842 0.50092105 0.79427632 0.50177632 0.79559211 0.50328947 0.79539474 0.50335526 0.79401316 0.50434211 0.79480263 0.50598684 0.79598684 0.50789474 0.79611842 0.50789474 0.79473684 0.50605263 0.79276316 0.50414474 0.79085526 0.50302632 0.78940789 0.50210526 0.78868421 0.50164474 0.78861842
0 0.73940789 0.75210526 0.74 0.75342105 0.74197368 0.75467105 0.74453947 0.75605263 0.74756579 0.75710526 0.75111842 0.75815789 0.75513158 0.75881579 0.75888158 0.75921053 0.76322368 0.75967105 0.76756579 0.75973684 0.76842105 0.75927632 0.76684211 0.75842105 0.76427632 0.75769737 0.76203947 0.75710526 0.75934211 0.75644737 0.75717105 0.75585526 0.755 0.75532895 0.75197368 0.75460526 0.74960526 0.75388158 0.74736842 0.75296053 0.74440789 0.75197368 0.74243421 0.75144737 0.74065789 0.75131579 0.73967105 0.75144737
0 0.75440789 0.86947368 0.75532895 0.87032895 0.75605263 0.87092105 0.75940789 0.87118421 0.76157895 0.87138158 0.76171053 0.87282895 0.76118421 0.87440789 0.76289474 0.87493421 0.76414474 0.87355263 0.76493421 0.87217105 0.76519737 0.87078947 0.76434211 0.86855263 0.76210526 0.86736842 0.75967105 0.86723684 0.75710526 0.86756579 0.75473684 0.86809211
0 0.85230263 0.89789474 0.85210526 0.89934211 0.85322368 0.90131579 0.85388158 0.90335526 0.85440789 0.90605263 0.85493421 0.90842105 0.85618421 0.91138158 0.85717105 0.91552632 0.85822368 0.91868421 0.85914474 0.92157895 0.86065789 0.92605263 0.86019737 0.92894737 0.86171053 0.93190789 0.86348684 0.93263158 0.86592105 0.93177632 0.86598684 0.93046053 0.86532895 0.92789474 0.86440789 0.92592105 0.86401316 0.92414474 0.86460526 0.92302632 0.86375 0.92190789 0.86263158 0.92078947 0.86184211 0.91881579 0.86105263 0.91592105 0.85986842 0.91098684 0.85967105 0.90868421 0.86019737 0.90671053 0.85960526 0.90375 0.85842105 0.90085526 0.85618421 0.89756579 0.85467105 0.89703947 0.85282895 0.89717105
0 0.86202874 0.77757559 0.86381734 0.777109 0.86576148 0.77617581 0.86809444 0.77500933 0.86700572 0.77415391 0.86265086 0.77454274 0.85884036 0.77469827 0.8547188 0.77477604 0.85331902 0.77524263 0.85394115 0.77718676 0.85666293 0.77936419 0.86156215 0.78146385 0.86708349 0.78364128 0.87237153 0.78535212 0.87820393 0.78636307 0.88520281 0.78682966 0.89025756 0.78558542 0.89119074 0.78434117 0.88831343 0.78371905 0.88395857 0.78371905 0.87820393 0.78340799 0.87314919 0.7824748 0.86918315 0.78130832 0.86568371 0.77944196
