# Supplementary material for: VanillaNet-YOLOv8 segment: detection of nano-iron oxide regulation on rice seedling growth vitality under salt stress
Source: Front Plant Sci. 2025 Sep 17;16:1631279. doi: 10.3389/fpls.2025.1631279 (PMC12484053; doi:10.3389/fpls.2025.1631279)
Supplement: Supplementary file 5 [file DataSheet5.zip › label/train/10090-2024-3-19-19-58-27.txt]

0 0.14736018 0.72882101 0.14852763 0.72991979 0.14969509 0.7306752 0.15003846 0.73156796 0.14996978 0.73321613 0.14907702 0.73534502 0.14825294 0.73692451 0.14708549 0.73829799 0.14536864 0.73912207 0.1449566 0.73994616 0.14653609 0.74028953 0.14907702 0.74001483 0.15154928 0.73850401 0.15326612 0.7364438 0.15367817 0.73438358 0.15443358 0.73211735 0.15498297 0.73074387 0.15422756 0.72950775 0.15196132 0.72861499 0.14859631 0.7280656 0.14811559 0.72799692
0 0.92533313 0.1296248 0.92430954 0.13074146 0.92421648 0.13139284 0.92309983 0.13288171 0.92123874 0.13437058 0.91872627 0.13595251 0.91733045 0.13762748 0.91556242 0.14023301 0.91453882 0.14218715 0.91351522 0.14423435 0.9139805 0.14488573 0.91630686 0.1443274 0.91844711 0.14200104 0.92114569 0.13883719 0.92440259 0.1357664 0.92654284 0.13390531 0.92775255 0.13288171 0.93138167 0.13204422 0.93063724 0.1306484 0.92644979 0.12990397
0 0.91109581 0.25217747 0.90774585 0.25236358 0.90579171 0.25506216 0.90448895 0.25841212 0.90262786 0.26185513 0.90141815 0.26511204 0.9003015 0.2674384 0.89890568 0.2694856 0.89695154 0.27264945 0.89564878 0.27469664 0.89378769 0.27711606 0.89201965 0.2790702 0.88866969 0.2833507 0.88699471 0.28456041 0.88364476 0.28521179 0.87964342 0.28716593 0.88122534 0.2884687 0.88690166 0.28930619 0.8898794 0.28809648 0.89229882 0.28614234 0.89574183 0.282141 0.89909179 0.27739522 0.90179037 0.27367304 0.90486116 0.26929949 0.90728058 0.26604258 0.90969999 0.26315789 0.91202635 0.26027321 0.91351522 0.25785379 0.91407355 0.25562049 0.91314301 0.25338718
0 0.85870617 0.4917926 0.8592645 0.49123427 0.8614978 0.49021068 0.86335889 0.49011762 0.86624358 0.49002457 0.86838383 0.48965235 0.87117546 0.48965235 0.87340877 0.49011762 0.87647957 0.49114122 0.87982952 0.49207176 0.8825281 0.49309536 0.88615722 0.49467729 0.88932107 0.49598005 0.89053078 0.49793419 0.88922802 0.49839946 0.88708777 0.49830641 0.88429614 0.4970967 0.88103923 0.49598005 0.87759622 0.49477034 0.87285044 0.49346758 0.87108241 0.49309536 0.86670885 0.49374674 0.86363806 0.49430507 0.86056726 0.49458423 0.85870617 0.49402591
0 0.86829078 0.64998511 0.86996576 0.65072955 0.87322266 0.65212536 0.87787538 0.65342812 0.88327254 0.65454478 0.88876275 0.654917 0.89220576 0.65482394 0.89630016 0.65445172 0.89862652 0.65324202 0.90160426 0.65138093 0.90365146 0.65054344 0.90644309 0.65035733 0.9119333 0.65072955 0.91509715 0.65072955 0.91556242 0.65259064 0.91314301 0.6551031 0.91053748 0.65659197 0.90728058 0.65780168 0.9025348 0.65798779 0.89788208 0.65808085 0.89229882 0.65808085 0.88476141 0.65798779 0.88038785 0.65798779 0.87564208 0.65752252 0.87117546 0.65640587 0.86819772 0.65435867 0.86642969 0.65147398
0 0.85712425 0.77570163 0.85945061 0.77486414 0.86066031 0.77449192 0.86261446 0.77356138 0.86056726 0.77253778 0.8582409 0.77253778 0.85498399 0.77263083 0.85172709 0.77281694 0.84921462 0.77300305 0.84791186 0.77365443 0.8476327 0.77486414 0.84912157 0.77607385 0.8519132 0.77728356 0.85870617 0.78100573 0.86140475 0.78268071 0.86549914 0.78407653 0.87043103 0.78491402 0.87424626 0.78537929 0.87899203 0.78584456 0.88392392 0.78593762 0.88680861 0.78547234 0.88811137 0.78435569 0.88801831 0.78268071 0.88587806 0.7824946 0.88401697 0.78240155 0.88169061 0.78240155 0.87880593 0.78240155 0.87610735 0.78240155 0.87312961 0.78202933 0.87052408 0.7812849 0.86698801 0.7802613 0.86419638 0.77951686 0.85991588 0.7782141 0.85768257 0.7771905
0 0.84679521 0.89592794 0.84744659 0.89834735 0.84791186 0.90085982 0.84893546 0.90467505 0.84995906 0.9078389 0.85042433 0.91118886 0.85107571 0.91379439 0.85219236 0.91686518 0.85330902 0.92040125 0.85423956 0.92384426 0.85498399 0.92654284 0.85693814 0.92961364 0.85870617 0.93147473 0.86019504 0.93138167 0.86066031 0.92924142 0.86010199 0.92710117 0.8592645 0.92486786 0.85889228 0.92244845 0.8582409 0.91956376 0.85740341 0.91695824 0.85647287 0.91425966 0.85591454 0.91165414 0.85535621 0.9088625 0.85489094 0.90569865 0.85451872 0.90281397 0.85312291 0.90020844 0.85116876 0.89760292 0.84977295 0.89611405 0.84828408 0.89536961
0 0.61108836 0.88057396 0.61118142 0.88262116 0.61164669 0.88597112 0.61248418 0.88839053 0.61332167 0.89071689 0.61425221 0.89285714 0.6150897 0.89592794 0.6161133 0.89918484 0.6171369 0.90281397 0.61834661 0.90625698 0.61890494 0.90942083 0.61974243 0.91137497 0.62067297 0.91081665 0.62067297 0.90849029 0.62039381 0.90541949 0.61964937 0.90160426 0.61946326 0.89816124 0.61862577 0.89490434 0.61750912 0.89183354 0.61629941 0.88848359 0.61536887 0.88569195 0.61378694 0.88308643 0.61220502 0.88103923
0 0.62942008 0.61825355 0.63090896 0.61974243 0.63230477 0.62113824 0.63407281 0.62290628 0.63602695 0.62458126 0.63742276 0.62588402 0.63928385 0.62727983 0.64161021 0.62932703 0.64430879 0.63100201 0.6465421 0.63230477 0.6487754 0.63342142 0.65110176 0.63397975 0.65296285 0.63407281 0.65314896 0.63295615 0.65091566 0.63128117 0.64626293 0.6287687 0.64440185 0.62727983 0.64235465 0.6255118 0.64012134 0.62355766 0.63826025 0.62178962 0.63593389 0.62002159 0.6338867 0.6181605 0.6318395 0.61648552 0.63072285 0.61592719 0.62969925 0.61592719
0 0.63090896 0.25971488 0.63193255 0.26083153 0.63435197 0.2621343 0.63751582 0.26306484 0.6402144 0.26390233 0.64281992 0.26455371 0.64440185 0.2653912 0.64644904 0.26725229 0.64821708 0.26911338 0.65091566 0.2717189 0.65324202 0.2737661 0.65668503 0.27590635 0.65901139 0.277023 0.66170997 0.27832576 0.66496687 0.27860493 0.66664185 0.27711606 0.66710712 0.27488275 0.66533909 0.27246334 0.66236135 0.27023003 0.65956972 0.26827589 0.65621976 0.26650785 0.6518462 0.26464677 0.64831013 0.26371622 0.64561155 0.26297179 0.64319214 0.26194819 0.64105189 0.26083153 0.63900469 0.25980794 0.63649222 0.25859823 0.63481724 0.2580399 0.63258394 0.25757463 0.63174645 0.25748158 0.63100201 0.25785379 0.63090896 0.25850517
0 0.74924229 0.86843562 0.74975229 0.86872705 0.7520837 0.86923705 0.75456082 0.86909133 0.75572653 0.86923705 0.75616366 0.8709856 0.75623652 0.8726613 0.75645509 0.87397272 0.75798508 0.87397272 0.75900507 0.87193274 0.7592965 0.86996561 0.7592965 0.86879991 0.75842222 0.86726992 0.75565367 0.86639564 0.75230227 0.86617707 0.74982514 0.86654135
0 0.73488955 0.7520837 0.73627382 0.7532494 0.73867809 0.75441511 0.74261234 0.75579938 0.74618232 0.75645509 0.75164656 0.75754794 0.75550796 0.75893221 0.75820365 0.7609722 0.75987935 0.75973364 0.76068077 0.7592965 0.76461503 0.76009792 0.76672787 0.75980649 0.76497931 0.75725651 0.76002506 0.75558081 0.75317655 0.75463368 0.74975229 0.7537594 0.74589089 0.75252084 0.74173807 0.75077228 0.73875095 0.749898 0.73671096 0.74975229 0.73525383 0.75069942 0.73481669 0.75120942
0 0.75026228 0.63689748 0.74946086 0.63842746 0.74902372 0.63973888 0.74778516 0.6410503 0.7460366 0.64177887 0.74450662 0.64287171 0.74385091 0.64418313 0.74377805 0.64534884 0.74516232 0.64578598 0.74647374 0.64585883 0.74800373 0.64483884 0.749898 0.64352742 0.75142799 0.64228886 0.75317655 0.64075887 0.75448796 0.63908317 0.75412368 0.6376989 0.75317655 0.63667891 0.75215655 0.63631462
0 0.75201084 0.42014921 0.75332226 0.42146063 0.75441511 0.42248062 0.75616366 0.42415632 0.75842222 0.4245206 0.76119077 0.42393775 0.76293933 0.42269919 0.7643236 0.42073206 0.76490645 0.41825494 0.76563502 0.41636067 0.76585359 0.41475782 0.76760214 0.41636067 0.76796643 0.41934779 0.76731072 0.42197062 0.76614501 0.42408346 0.76468788 0.42575917 0.76279361 0.42685201 0.75987935 0.42779915 0.75645509 0.42816343 0.75368654 0.42816343 0.75171941 0.42779915 0.75150085 0.4261963 0.75186513 0.42459346 0.75215655 0.42277205 0.75171941 0.42131492
0 0.75893221 0.26314332 0.76206505 0.26307047 0.76461503 0.2628519 0.76687358 0.26270618 0.76884071 0.26299761 0.76978784 0.26336189 0.7727021 0.26496474 0.77452352 0.2656933 0.77598065 0.26649473 0.77816635 0.26795186 0.78122632 0.2695547 0.78246488 0.27042898 0.78537915 0.27159468 0.78749199 0.27115755 0.78792913 0.27021041 0.78734627 0.26919042 0.78443201 0.26634901 0.78246488 0.2656933 0.77918634 0.26445474 0.77590779 0.26270618 0.77364924 0.26132191 0.77175497 0.26030192 0.77000641 0.25935478 0.76738358 0.25906336 0.76446931 0.2595005 0.76221076 0.25986478 0.76031649 0.26022906 0.75936935 0.26088477 0.75907793 0.26205048
