# Supplementary material for: VanillaNet-YOLOv8 segment: detection of nano-iron oxide regulation on rice seedling growth vitality under salt stress
Source: Front Plant Sci. 2025 Sep 17;16:1631279. doi: 10.3389/fpls.2025.1631279 (PMC12484053; doi:10.3389/fpls.2025.1631279)
Supplement: Supplementary file 5 [file DataSheet5.zip › label/train/10090-2024-3-19-22-31-25.txt]

0 0.14723684 0.72802632 0.14782895 0.72953947 0.14881579 0.73144737 0.14881579 0.73296053 0.14822368 0.73605263 0.14638158 0.73868421 0.14375 0.73967105 0.14217105 0.74125 0.14664474 0.74177632 0.14907895 0.74072368 0.15111842 0.73940789 0.15203947 0.73763158 0.1525 0.73532895 0.15368421 0.73388158 0.15381579 0.73230263 0.15506579 0.73151316 0.15605263 0.73072368 0.15414474 0.72940789 0.15223684 0.72855263 0.14980263 0.72809211 0.14848684 0.72782895
0 0.36593928 0.87059599 0.36539781 0.8725814 0.36377337 0.87456682 0.3630514 0.87682297 0.36314165 0.87944011 0.36278067 0.88169627 0.36115623 0.88079381 0.3608855 0.87781568 0.36061476 0.87574002 0.36034402 0.87339362 0.36016353 0.87222042 0.36232943 0.87185943
0 0.47910801 0.8606689 0.47856653 0.85940546 0.47748358 0.85841275 0.47631037 0.8571493 0.47414447 0.85579561 0.47342105 0.85638158 0.47236842 0.85710526 0.47236842 0.85894737 0.47236842 0.86125 0.47282895 0.86276316 0.47381579 0.86368421 0.47460526 0.8625 0.47486842 0.86098684 0.47565789 0.86039474 0.47644737 0.86059211 0.47730263 0.86157895 0.47815789 0.86190789
0 0.60933297 0.88137201 0.61191971 0.884821 0.61235083 0.88956336 0.6146789 0.89680624 0.61648962 0.9012037 0.61683452 0.90603228 0.61847279 0.90965372 0.61942126 0.91284404 0.62088708 0.91275781 0.62114575 0.90913637 0.62062841 0.90542871 0.61985238 0.90327309 0.61899014 0.8998241 0.61855901 0.89620266 0.61778299 0.89240877 0.61717942 0.88913223 0.61554115 0.88507967 0.61407533 0.88283783 0.61252328 0.88119956 0.61088501 0.88076843
0 0.74962061 0.86619645 0.74893081 0.8667138 0.74884459 0.86835207 0.75100021 0.86886942 0.75358695 0.8684383 0.75505277 0.86861075 0.75608747 0.87085259 0.75582879 0.87404291 0.75539767 0.87723322 0.75582879 0.87887149 0.75781196 0.87740567 0.75815686 0.87499138 0.75953646 0.87274953 0.75953646 0.87016279 0.75979513 0.86904187 0.76014003 0.8684383 0.75841553 0.86731738 0.75703594 0.86628268 0.7547941 0.86542043 0.75263848 0.86542043 0.75125888 0.86542043
0 0.84625 0.89631579 0.84723684 0.89967105 0.84802632 0.90256579 0.84901316 0.90598684 0.85019737 0.91026316 0.85131579 0.91506579 0.85296053 0.91809211 0.85421053 0.92144737 0.85526316 0.92394737 0.85671053 0.92789474 0.85769737 0.93046053 0.85986842 0.93276316 0.86302632 0.93236842 0.86217105 0.93 0.86125 0.92690789 0.86006579 0.92434211 0.86039474 0.92315789 0.86125 0.92210526 0.85907895 0.92046053 0.85796053 0.91868421 0.85526316 0.90953947 0.85467105 0.90572368 0.855 0.90296053 0.85375 0.89986842 0.85046053 0.89684211 0.84855263 0.89552632 0.8475 0.895
0 0.85651316 0.77552632 0.85947368 0.775 0.86046053 0.77375 0.86217105 0.77243421 0.86046053 0.77217105 0.8575 0.77243421 0.85546053 0.77243421 0.85236842 0.77269737 0.84993421 0.77296053 0.84802632 0.77342105 0.84743421 0.77493421 0.85013158 0.77743421 0.85677632 0.78059211 0.86361842 0.78296053 0.86848684 0.78407895 0.87355263 0.78513158 0.87934211 0.78546053 0.88519737 0.78539474 0.88901316 0.785 0.89046053 0.78375 0.88894737 0.78342105 0.88493421 0.78309211 0.88013158 0.78289474 0.87282895 0.78157895 0.8675 0.78006579 0.86203947 0.77809211 0.85782895 0.77664474
0 0.73405442 0.74955397 0.735281 0.75178412 0.73851472 0.75490633 0.74397859 0.75669045 0.74888492 0.75802855 0.75156111 0.7588091 0.7573595 0.76081624 0.76193131 0.76204282 0.76605709 0.76271186 0.76862177 0.76204282 0.76572257 0.75992417 0.76260036 0.75836307 0.75747101 0.75691347 0.75312221 0.75557538 0.75044603 0.75423729 0.74643176 0.7530107 0.74163693 0.7514496 0.73896075 0.75044603 0.73661909 0.74988849
0 0.75015211 0.63713112 0.74832674 0.6394889 0.74634925 0.6405537 0.74368725 0.6421509 0.74201399 0.64458473 0.74513234 0.64671433 0.74847886 0.64656221 0.74923943 0.64443261 0.74992394 0.64283541 0.75387892 0.64032552 0.75387892 0.63781564 0.75228172 0.63629449 0.75060846 0.63606632
0 0.62884241 0.61722147 0.6304356 0.62059529 0.63305968 0.62359424 0.63568376 0.6255623 0.64036962 0.62837382 0.64458689 0.63127905 0.64927275 0.63446544 0.65545809 0.63605863 0.65836332 0.63624606 0.65705128 0.63390313 0.65311516 0.6315602 0.64749213 0.62799895 0.64280627 0.62481257 0.63877643 0.62153246 0.6358712 0.61872095 0.63193507 0.61619058 0.62893612 0.61600315
0 0.50539474 0.79407895 0.50315789 0.79322368 0.50131579 0.79144737 0.49980263 0.78973684 0.49835526 0.78782895 0.49611842 0.78664474 0.49467105 0.78684211 0.49407895 0.78835526 0.49453947 0.79059211 0.49572368 0.79355263 0.49782895 0.79598684 0.49901316 0.79585526 0.49875 0.79375 0.49953947 0.79342105 0.50230263 0.79486842 0.50335526 0.79460526
0 0.86543385 0.64985775 0.86657183 0.65192034 0.86927454 0.65462304 0.87325747 0.65654339 0.87937411 0.65789474 0.88662873 0.65810811 0.89125178 0.65846373 0.89509246 0.6586771 0.89815078 0.6586771 0.90234708 0.65931721 0.90846373 0.65910384 0.91230441 0.65775249 0.91458037 0.65583215 0.91650071 0.65327169 0.91635846 0.64992888 0.91266003 0.64900427 0.90974395 0.64871977 0.90604552 0.64928876 0.90277383 0.65106686 0.89964438 0.65248933 0.89751067 0.65348506 0.8943101 0.65405405 0.89089616 0.65412518 0.88783784 0.65405405 0.88349929 0.65341394 0.87752489 0.65206259 0.87283073 0.65071124 0.86870555 0.64950213 0.86728307 0.64928876
0 0.85842105 0.49427632 0.86026316 0.49486842 0.86269737 0.49493421 0.86611842 0.49414474 0.86888158 0.49342105 0.87151316 0.49322368 0.87546053 0.49381579 0.88 0.49532895 0.88348684 0.49703947 0.88697368 0.49842105 0.89013158 0.49921053 0.89164474 0.49848684 0.88993421 0.49697368 0.88736842 0.49539474 0.88421053 0.49368421 0.88052632 0.49217105 0.87809211 0.49144737 0.87506579 0.49065789 0.87243421 0.49 0.87019737 0.48953947 0.86723684 0.48953947 0.86453947 0.48986842 0.86105263 0.49046053 0.85868421 0.49118421 0.85769737 0.49256579
0 0.75125 0.42013158 0.75184211 0.42190789 0.75230263 0.42348684 0.75138158 0.42552632 0.75210526 0.42743421 0.75618421 0.42822368 0.76072368 0.42763158 0.76236842 0.4275 0.76368421 0.42782895 0.76467105 0.42559211 0.76631579 0.42447368 0.76815789 0.42282895 0.76835526 0.41980263 0.76835526 0.41703947 0.76677632 0.415 0.76546053 0.41578947 0.76565789 0.41881579 0.76526316 0.42131579 0.76421053 0.42269737 0.76230263 0.42230263 0.76078947 0.42342105 0.75809211 0.42342105 0.75651316 0.42309211 0.75559211 0.42236842 0.75434211 0.42072368 0.75276316 0.42013158
0 0.62959241 0.25892774 0.63076096 0.26103113 0.63461718 0.26290081 0.63905768 0.26430308 0.64349818 0.26523792 0.64700383 0.26839301 0.65237917 0.27306722 0.65611854 0.27645602 0.66079275 0.27879312 0.66558381 0.27972796 0.66885575 0.27762457 0.66827148 0.27446948 0.66441526 0.27119753 0.66055904 0.26745817 0.65600168 0.26570534 0.65167804 0.26406937 0.64828924 0.26290081 0.64431616 0.26208283 0.64116107 0.26079742 0.6384734 0.25986258 0.63403291 0.25752547 0.63134524 0.2569412
0 0.75860054 0.2637188 0.76082079 0.26418622 0.765495 0.26360194 0.76829952 0.26301767 0.77192203 0.26441993 0.7767131 0.26734131 0.78056932 0.26956156 0.78477611 0.2715481 0.78816491 0.27119753 0.78874918 0.26979527 0.78734692 0.26699075 0.78255586 0.26348509 0.77975133 0.26255025 0.77706366 0.26208283 0.7733243 0.26079742 0.76935122 0.25916145 0.76678041 0.2579929 0.76327475 0.25881088 0.76011966 0.25962887 0.75813312 0.26114799
0 0.879752 0.28891005 0.88558268 0.28900723 0.88956698 0.28764674 0.89238514 0.28492576 0.8938428 0.28201042 0.89627225 0.27822048 0.89860452 0.27345876 0.90151986 0.26908575 0.90550416 0.26451839 0.90909974 0.2609228 0.91356993 0.25723004 0.91531913 0.25324574 0.91075177 0.25013605 0.90803079 0.25033041 0.90521263 0.25285703 0.902686 0.25674415 0.90132551 0.26053409 0.89918759 0.26500428 0.8969525 0.26996035 0.8938428 0.27443054 0.89102464 0.27822048 0.88840084 0.28064993 0.88538832 0.28317655 0.88315323 0.28512011 0.88052943 0.28618907 0.87926611 0.28725803
0 0.92824964 0.13273267 0.93099659 0.1323893 0.93161466 0.13046643 0.9278376 0.12785683 0.92591473 0.12717009 0.92460993 0.12806285 0.92460993 0.13053511 0.92406054 0.13190858 0.92131359 0.13355675 0.91897868 0.13520492 0.91678112 0.13740248 0.91444621 0.14014943 0.91334743 0.14255302 0.91279804 0.14378914 0.91540765 0.1449566 0.91650643 0.1436518 0.91877266 0.14090485 0.9210389 0.13877596 0.92529667 0.13609768 0.92687617 0.13396879
