# Supplementary material for: VanillaNet-YOLOv8 segment: detection of nano-iron oxide regulation on rice seedling growth vitality under salt stress
Source: Front Plant Sci. 2025 Sep 17;16:1631279. doi: 10.3389/fpls.2025.1631279 (PMC12484053; doi:10.3389/fpls.2025.1631279)
Supplement: Supplementary file 5 [file DataSheet5.zip › label/train/10090-2024-3-19-4-40-53.txt]

0 0.63089837 0.26013309 0.63392317 0.26194797 0.638536 0.26315789 0.64171204 0.26444344 0.6453418 0.26739262 0.64821537 0.27041742 0.65161827 0.27230792 0.65358439 0.27132486 0.65305505 0.26860254 0.65071083 0.26557774 0.64813975 0.26262855 0.6445856 0.25990623 0.6408046 0.25869631 0.63717483 0.25771325 0.63377193 0.25657895 0.63097399 0.25786449 0.63052027 0.25907441 0.63150333 0.26058681
0 0.76058681 0.26293103 0.76187235 0.263536 0.76346038 0.26376286 0.76565336 0.26361162 0.76784634 0.26346038 0.76943436 0.26330913 0.77102238 0.26398972 0.77268603 0.26535088 0.77503025 0.26709014 0.77782819 0.26890502 0.77994555 0.26966122 0.78123109 0.26973684 0.78070175 0.26860254 0.77979431 0.26716576 0.77707199 0.2646703 0.77427405 0.26202359 0.77208106 0.26096491 0.76988808 0.25983061 0.76761948 0.25839383 0.76376286 0.25998185 0.76202359 0.26051119 0.76119177 0.26088929 0.76028433 0.26187235
0 0.91371748 0.26686328 0.9126588 0.26746824 0.9107683 0.26943436 0.90986086 0.27094676 0.90902904 0.27261041 0.90834846 0.27382033 0.90744102 0.27518149 0.90638234 0.27707199 0.90517241 0.27903811 0.90366001 0.28138234 0.90260133 0.28281912 0.90063521 0.28433152 0.89791289 0.28599516 0.89556866 0.28660012 0.8915608 0.2872807 0.88815789 0.28712946 0.88437689 0.2872807 0.88135209 0.28788566 0.88135209 0.29038113 0.88452813 0.29091047 0.88959468 0.29106171 0.89360254 0.29083485 0.89692982 0.29007864 0.89980339 0.28886872 0.90335753 0.28637326 0.90630672 0.28418028 0.90872656 0.28266788 0.91099516 0.28017241 0.91250756 0.27722323 0.9130369 0.27555959 0.91356624 0.27238355 0.9137931 0.27117362
0 0.14759282 0.7282596 0.14781139 0.73008102 0.14919566 0.73073673 0.14970566 0.73233957 0.15006994 0.73394241 0.14912281 0.73576383 0.14817567 0.73743953 0.14897709 0.73773096 0.15087136 0.73743953 0.1518185 0.73671096 0.15261992 0.73554526 0.15305706 0.73401527 0.15429562 0.73233957 0.15495133 0.73051816 0.15465991 0.72920674 0.15276564 0.72884245 0.15028851 0.7287696 0.14875852 0.72833246
0 0.73357813 0.75026228 0.73459812 0.7515737 0.73561812 0.75288512 0.73685668 0.75390511 0.73947951 0.75499796 0.74253949 0.75536224 0.74494375 0.75536224 0.74705659 0.75528939 0.74829516 0.75536224 0.74982514 0.7559451 0.750408 0.75528939 0.74887801 0.75332226 0.74742088 0.75295798 0.74501661 0.75266655 0.74195664 0.75259369 0.73940666 0.75222941 0.73736667 0.75120942 0.73525383 0.75011657
0 0.85670572 0.77503351 0.85859999 0.77430495 0.85976569 0.77328496 0.86056712 0.77284782 0.86253424 0.77255639 0.86129568 0.77160926 0.85932855 0.77160926 0.85794428 0.7720464 0.85605001 0.77211925 0.85306289 0.77219211 0.85073148 0.77226496 0.84803579 0.77306639 0.84789007 0.7743778 0.85014863 0.77641779 0.85335432 0.77838492 0.85641429 0.77925919 0.86173282 0.78013347 0.86537565 0.78020633 0.86865419 0.77998776 0.87047561 0.77918634 0.87069418 0.77867634 0.86828991 0.77787492 0.86537565 0.77772921 0.86297138 0.77736492 0.86020283 0.77670921 0.85801714 0.77583494
0 0.75072368 0.86947368 0.75131579 0.87 0.75309211 0.87065789 0.75467105 0.87111842 0.75539474 0.87111842 0.75559211 0.87197368 0.75578947 0.87289474 0.75697368 0.87315789 0.75828947 0.87184211 0.75855263 0.87026316 0.75802632 0.86901316 0.75664474 0.86796053 0.75519737 0.86736842 0.75361842 0.86723684 0.75157895 0.86730263 0.75065789 0.86756579 0.75019737 0.86815789
0 0.84657895 0.89631579 0.84684211 0.89789474 0.84769737 0.90026316 0.84894737 0.90282895 0.85013158 0.90559211 0.85118421 0.90888158 0.85217105 0.91125 0.85243421 0.91394737 0.85328947 0.91598684 0.85342105 0.91868421 0.85289474 0.92013158 0.85217105 0.92138158 0.85210526 0.92335526 0.85243421 0.92493421 0.85368421 0.92618421 0.85644737 0.92605263 0.85710526 0.92434211 0.85717105 0.92256579 0.85717105 0.92052632 0.85756579 0.91894737 0.85835526 0.91763158 0.85822368 0.91651316 0.85657895 0.91559211 0.85631579 0.91480263 0.85598684 0.91322368 0.85552632 0.91059211 0.85513158 0.90796053 0.85480263 0.90546053 0.85414474 0.90263158 0.85282895 0.89986842 0.85138158 0.89717105 0.84901316 0.89526316 0.84789474 0.89526316
0 0.62888158 0.61868421 0.62993421 0.62 0.63157895 0.62171053 0.63342105 0.62348684 0.63421053 0.62480263 0.63467105 0.62684211 0.63539474 0.62894737 0.63789474 0.62940789 0.63855263 0.62789474 0.63796053 0.62519737 0.63684211 0.62151316 0.63565789 0.61901316 0.63434211 0.61690789 0.63276316 0.61526316 0.63026316 0.61513158 0.62888158 0.61638158
0 0.75200918 0.42049369 0.75351985 0.42117348 0.75533265 0.42215542 0.75540818 0.42351502 0.75684331 0.42472355 0.75895825 0.42427035 0.76031784 0.42177775 0.76107318 0.42056922 0.76243278 0.42155115 0.76182851 0.42442142 0.76182851 0.42630975 0.76016678 0.42797148 0.75601245 0.42834914 0.75329325 0.42827361 0.75238685 0.42721615 0.75208472 0.42495015 0.75117832 0.42200435 0.75117832 0.42011602
0 0.86059074 0.49422639 0.86207751 0.49447418 0.86542274 0.49385469 0.8672812 0.49273962 0.86913966 0.49187234 0.87248488 0.49212013 0.87744078 0.49261572 0.87979483 0.49137675 0.87929924 0.48976608 0.87595401 0.48951829 0.87211319 0.48852711 0.86790068 0.48840321 0.86480325 0.48840321 0.86182972 0.48939439 0.85959956 0.48976608 0.8581128 0.48951829 0.85860839 0.49187234
0 0.86852017 0.64885023 0.8716176 0.6504609 0.87434334 0.65231936 0.87979483 0.65306274 0.88760036 0.65182377 0.89193676 0.64996531 0.89652096 0.64686788 0.90271583 0.64500942 0.90469819 0.64463772 0.90283973 0.64810685 0.8992467 0.6505848 0.89429081 0.65231936 0.88970661 0.65380613 0.88462682 0.655169 0.87979483 0.65603628 0.87583011 0.65603628 0.8718654 0.65566459 0.86814848 0.65417782 0.86666171 0.65157597 0.86678561 0.64971751
0 0.61097136 0.8819383 0.61097136 0.88359686 0.6113169 0.88539363 0.61228439 0.88767415 0.61290635 0.89023109 0.61352831 0.89209697 0.61415027 0.89513766 0.61518686 0.89727996 0.61608525 0.8986621 0.61677632 0.89893852 0.61712185 0.89776371 0.61726006 0.89596694 0.61698364 0.89382464 0.61649989 0.89182054 0.61587793 0.88960913 0.61497954 0.88691398 0.61463401 0.88449525 0.61421937 0.8829749 0.61325188 0.88228383 0.61256081 0.88166188
