# Supplementary material for: VanillaNet-YOLOv8 segment: detection of nano-iron oxide regulation on rice seedling growth vitality under salt stress
Source: Front Plant Sci. 2025 Sep 17;16:1631279. doi: 10.3389/fpls.2025.1631279 (PMC12484053; doi:10.3389/fpls.2025.1631279)
Supplement: Supplementary file 5 [file DataSheet5.zip › label/train/10090-2024-3-19-7-14-42.txt]

0 0.14798468 0.72993005 0.14848434 0.73067955 0.14931712 0.73151233 0.14948368 0.7323451 0.1494004 0.7338441 0.14931712 0.7345936 0.1486509 0.73550966 0.1471519 0.73667555 0.14648568 0.73792472 0.1479014 0.73900733 0.15056629 0.73842438 0.15223185 0.73650899 0.15281479 0.73451033 0.15431379 0.73259494 0.15581279 0.73117921 0.15398068 0.72943038 0.15056629 0.72884744 0.14965023 0.72868088 0.14840107 0.72868088 0.14765157 0.72909727
0 0.63173634 0.25824729 0.63346764 0.25824729 0.6359859 0.25871947 0.6377172 0.25934903 0.63976328 0.26013599 0.64196676 0.26123772 0.64417023 0.26249685 0.6465311 0.26391337 0.64873458 0.26501511 0.65046588 0.26580206 0.65203979 0.26706119 0.65314153 0.26894989 0.65392848 0.27036641 0.65424326 0.2722551 0.65440065 0.27430118 0.65440065 0.27540292 0.65203979 0.27414379 0.65078066 0.27272727 0.64810501 0.27083858 0.64511458 0.2686351 0.64228154 0.26658902 0.64023546 0.26501511 0.6377172 0.26391337 0.63173634 0.26186729 0.63016243 0.26092294
0 0.75985268 0.26391337 0.76252833 0.26422815 0.76441702 0.26438555 0.76725006 0.26438555 0.76945354 0.26438555 0.77102745 0.26470033 0.77354571 0.26627424 0.77669353 0.26832032 0.78047091 0.26973684 0.78330395 0.27068119 0.7842483 0.2705238 0.78235961 0.26816293 0.78062831 0.26595946 0.77653614 0.2634412 0.77275875 0.26155251 0.77024049 0.26029338 0.7683518 0.25934903 0.76677789 0.25934903 0.76410224 0.25966381 0.75938051 0.2617099
0 0.91417523 0.26471504 0.91313713 0.26497457 0.91248832 0.2658829 0.91106094 0.26718053 0.91002284 0.2689972 0.90924426 0.27068411 0.90729783 0.27444721 0.90470258 0.27717222 0.90288591 0.28015675 0.90067995 0.28236271 0.89886328 0.28417938 0.89471089 0.28586629 0.88926087 0.28638534 0.88523824 0.2865151 0.88173466 0.28742344 0.88069656 0.28846154 0.88212395 0.28988892 0.88394062 0.29079726 0.88926087 0.29092702 0.89484065 0.28949964 0.89704661 0.28898059 0.90093948 0.2875532 0.90392401 0.28560677 0.90690854 0.28327105 0.90820617 0.2817139 0.91067165 0.27808056 0.91157999 0.27496626 0.91274785 0.2727603 0.91404547 0.27016506 0.91443476 0.26821862 0.91456452 0.26627219
0 0.7519589 0.4200547 0.75343732 0.42079391 0.75454613 0.42208752 0.75620934 0.42319633 0.75731815 0.42356594 0.75990538 0.42338114 0.76027499 0.42227232 0.76082939 0.42079391 0.7619382 0.42060911 0.76267741 0.42208752 0.76304701 0.42375074 0.76304701 0.42559876 0.76230781 0.42781638 0.75602454 0.42800118 0.75399172 0.42763158 0.75251331 0.42652277 0.7519589 0.42504435 0.75140449 0.42338114 0.75140449 0.42245713
0 0.85925385 0.49176776 0.85982395 0.49176776 0.86244641 0.49062757 0.86541093 0.48960139 0.86769133 0.48925933 0.871568 0.48914531 0.8727082 0.48948737 0.87476056 0.48982943 0.87590076 0.49005747 0.87772508 0.49062757 0.87920733 0.49131168 0.88011949 0.49153972 0.88026316 0.49309211 0.87861842 0.49309211 0.87671053 0.49309211 0.87447368 0.49276316 0.87197368 0.49236842 0.86842105 0.49256579 0.86552632 0.49355263 0.86368421 0.49414474 0.86230263 0.49460526 0.86052632 0.49473684 0.85921053 0.49375 0.85901316 0.49309211
0 0.86677632 0.64947368 0.86822368 0.64960526 0.86947368 0.64980263 0.87138158 0.65059211 0.87342105 0.65164474 0.87598684 0.65256579 0.87888158 0.65282895 0.88026316 0.65282895 0.88269737 0.65282895 0.88763158 0.65118421 0.89092105 0.65 0.89375 0.64901316 0.89736842 0.64756579 0.90019737 0.64651316 0.90276316 0.64585526 0.90381579 0.64598684 0.90276316 0.64848684 0.90072368 0.65032895 0.89703947 0.65236842 0.89322368 0.65361842 0.89019737 0.65480263 0.88565789 0.65611842 0.88164474 0.65743421 0.87881579 0.6575 0.875 0.65743421 0.87197368 0.65671053 0.87026316 0.65559211 0.86835526 0.65368421 0.86756579 0.65296053 0.86677632 0.65177632 0.86644737 0.65046053
0 0.85677632 0.77506579 0.85842105 0.77480263 0.85986842 0.77407895 0.86131579 0.77296053 0.86164474 0.77236842 0.85835526 0.77263158 0.85572368 0.77296053 0.85328947 0.77322368 0.85026316 0.77335526 0.84855263 0.77342105 0.84802632 0.77388158 0.84861842 0.77585526 0.85125 0.77723684 0.85394737 0.77861842 0.86026316 0.78078947 0.86401316 0.78138158 0.86802632 0.78105263 0.87144737 0.78046053 0.87276316 0.77967105 0.87111842 0.77914474 0.86888158 0.77901316 0.86539474 0.77868421 0.86256579 0.77802632 0.86013158 0.77723684 0.85796053 0.77638158
0 0.84631579 0.89657895 0.84717105 0.89842105 0.84940789 0.90473684 0.85006579 0.90723684 0.85052632 0.90848684 0.85125 0.91065789 0.85203947 0.91256579 0.85256579 0.91486842 0.85315789 0.91743421 0.85328947 0.91973684 0.8525 0.92184211 0.85190789 0.92322368 0.85157895 0.92407895 0.85157895 0.92519737 0.85302632 0.92756579 0.85427632 0.92809211 0.85559211 0.92828947 0.85671053 0.92796053 0.85743421 0.92664474 0.85664474 0.92375 0.85651316 0.92177632 0.85730263 0.92039474 0.85828947 0.91881579 0.85717105 0.91763158 0.85618421 0.91664474 0.85585526 0.91546053 0.85526316 0.91388158 0.85447368 0.91118421 0.85460526 0.90664474 0.85381579 0.90414474 0.85348684 0.90157895 0.85263158 0.89980263 0.85157895 0.89828947 0.85072368 0.89730263 0.84980263 0.89651316 0.84881579 0.89598684 0.84802632 0.89578947 0.84703947 0.89585526
0 0.61059512 0.88170795 0.61070261 0.88385793 0.61145511 0.88665291 0.6121001 0.88934039 0.6129601 0.89181287 0.61392759 0.89428535 0.61468008 0.89675783 0.61521758 0.89923031 0.61693756 0.90073529 0.61758256 0.8997678 0.61779756 0.89718782 0.61704506 0.89385535 0.61640007 0.89052288 0.61693756 0.8871904 0.61747506 0.88493292 0.61521758 0.88342793 0.6130676 0.88246044
0 0.749914 0.86741056 0.749914 0.86816305 0.75077399 0.86934555 0.75281648 0.86999054 0.75614895 0.87031304 0.75636395 0.87117303 0.75604145 0.87267802 0.75743894 0.87321551 0.75969642 0.87224802 0.75969642 0.87052804 0.75786894 0.86837805 0.75475146 0.86719556 0.75163399 0.86698056
0 0.73541607 0.74967645 0.73697392 0.75027562 0.73877145 0.75099463 0.74056898 0.75171364 0.74356485 0.75231282 0.74620123 0.75279216 0.74991612 0.75303183 0.75195331 0.75351117 0.75159381 0.75506903 0.75051529 0.75554837 0.74775908 0.75602771 0.7399698 0.7556682 0.73817227 0.75518886 0.73685409 0.75435001 0.73457722 0.75243265 0.73373838 0.7512343 0.73421772 0.75003595
0 0.62924216 0.61821733 0.62924216 0.61905618 0.62996117 0.62037436 0.63103969 0.62121321 0.63199837 0.62229173 0.63295705 0.62384958 0.63427524 0.62588678 0.63499425 0.62744464 0.6365521 0.629362 0.6385893 0.63103969 0.63918848 0.63044051 0.63846947 0.62780414 0.63691161 0.62444876 0.63559342 0.62205206 0.63451491 0.61977519 0.63355623 0.6180975 0.6317587 0.61653964
