# Supplementary material for: VanillaNet-YOLOv8 segment: detection of nano-iron oxide regulation on rice seedling growth vitality under salt stress
Source: Front Plant Sci. 2025 Sep 17;16:1631279. doi: 10.3389/fpls.2025.1631279 (PMC12484053; doi:10.3389/fpls.2025.1631279)
Supplement: Supplementary file 5 [file DataSheet5.zip › label/train/10090-2024-3-20-3-36-31.txt]

0 0.15275257 0.72996068 0.15358439 0.73124622 0.15449183 0.73238052 0.15411373 0.73434664 0.15305505 0.73661525 0.15040835 0.73911071 0.14715668 0.74100121 0.14624924 0.74198427 0.14738355 0.74311857 0.14957653 0.74326981 0.15169389 0.74296733 0.15358439 0.74236237 0.15502117 0.74122807 0.15668482 0.73964005 0.1577435 0.73722021 0.1592559 0.7345735 0.16054144 0.732683 0.16084392 0.73139746 0.1603902 0.73064126 0.15910466 0.7300363 0.15744102 0.7292801 0.15577737 0.72912886 0.15396249 0.72905324
0 0.75842105 0.42157895 0.76065789 0.42236842 0.76118421 0.42375 0.76256579 0.42473684 0.76526316 0.42506579 0.76901316 0.42486842 0.77098684 0.42421053 0.77230263 0.42276316 0.77375 0.42111842 0.77480263 0.41888158 0.77611842 0.41684211 0.77710526 0.41657895 0.77743421 0.42105263 0.77585526 0.42322368 0.77440789 0.42578947 0.77157895 0.42717105 0.76875 0.42868421 0.76565789 0.42907895 0.76078947 0.42921053 0.75796053 0.42894737 0.75756579 0.42789474 0.75835526 0.42631579 0.75921053 0.42460526 0.75888158 0.42276316
0 0.63657895 0.61730263 0.63901316 0.61973684 0.64105263 0.62217105 0.64421053 0.62493421 0.64769737 0.62697368 0.65105263 0.62914474 0.65506579 0.63105263 0.66006579 0.63335526 0.66256579 0.635 0.66644737 0.63677632 0.66684211 0.63993421 0.66519737 0.64157895 0.66296053 0.64085526 0.65769737 0.63861842 0.65335526 0.63677632 0.65078947 0.63493421 0.64848684 0.63315789 0.64585526 0.63125 0.64348684 0.62914474 0.64164474 0.62756579 0.63986842 0.62565789 0.63796053 0.62427632 0.63664474 0.62335526 0.63592105 0.62184211 0.63506579 0.62032895 0.63486842 0.61763158 0.63565789 0.61710526
0 0.61594086 0.88360819 0.61642402 0.88642659 0.617954 0.89013077 0.61916189 0.89311022 0.62028925 0.89729756 0.6210945 0.90084069 0.62157766 0.90583328 0.62198029 0.91227533 0.62270502 0.91678477 0.62455711 0.9196837 0.62737551 0.91895896 0.62761708 0.91517426 0.62689235 0.91034272 0.6260871 0.90446434 0.62447658 0.89882755 0.62351028 0.89488179 0.62278554 0.89045288 0.62206081 0.88658764 0.62069188 0.88360819 0.6204503 0.88272241 0.61835663 0.88207821 0.61569928 0.88231978
0 0.47980263 0.85684211 0.47888158 0.85651316 0.47723684 0.85710526 0.4775 0.85868421 0.47776316 0.86072368 0.47835526 0.86381579 0.47921053 0.86631579 0.48125 0.86513158 0.48203947 0.86348684 0.48217105 0.86243421 0.48315789 0.86296053 0.48467105 0.86355263 0.48532895 0.86236842 0.48447368 0.86098684 0.48269737 0.85953947 0.48131579 0.85796053
0 0.50111842 0.78802632 0.50026316 0.78875 0.5 0.79085526 0.50065789 0.79302632 0.50197368 0.79572368 0.50335526 0.79782895 0.50493421 0.79940789 0.50684211 0.79953947 0.50671053 0.79809211 0.50644737 0.79651316 0.50651316 0.79592105 0.50796053 0.79644737 0.50914474 0.79638158 0.50960526 0.79526316 0.50868421 0.79342105 0.50677632 0.79217105 0.50532895 0.79039474 0.50348684 0.78855263 0.50230263 0.78756579
0 0.63641522 0.26207716 0.64046796 0.26450881 0.64722252 0.26599481 0.65059981 0.26734573 0.655328 0.27058792 0.65816492 0.27518102 0.66410894 0.28004431 0.67234951 0.28261105 0.67626716 0.28031449 0.67626716 0.27734248 0.67275478 0.27437047 0.66883713 0.27180374 0.66437912 0.26977737 0.6600562 0.267751 0.65478764 0.26653518 0.65141035 0.26504917 0.64816816 0.26329299 0.64506106 0.26194207 0.64208905 0.26059116 0.64033287 0.25937534 0.63857668 0.25897006 0.63641522 0.25924025
0 0.93355263 0.12822368 0.93289474 0.12875 0.93223684 0.12986842 0.93223684 0.13105263 0.93197368 0.13210526 0.93059211 0.13315789 0.92809211 0.13453947 0.92638158 0.13572368 0.92348684 0.13875 0.92151316 0.14111842 0.91888158 0.14440789 0.91842105 0.14559211 0.92105263 0.14644737 0.92342105 0.14539474 0.92822368 0.14184211 0.93190789 0.1375 0.93407895 0.13539474 0.93565789 0.13381579 0.93717105 0.13309211 0.93861842 0.13322368 0.93980263 0.13157895 0.93868421 0.13 0.93756579 0.12888158 0.93572368 0.12835526 0.93447368 0.12822368
0 0.91230263 0.24644737 0.90875 0.24644737 0.90467105 0.24861842 0.90302632 0.25118421 0.90138158 0.25605263 0.90046053 0.26039474 0.89986842 0.26388158 0.89861842 0.26782895 0.89631579 0.27263158 0.89322368 0.27710526 0.89151316 0.28072368 0.88986842 0.28375 0.88736842 0.28572368 0.88539474 0.28684211 0.88361842 0.28875 0.88585526 0.29026316 0.88888158 0.28940789 0.89526316 0.28644737 0.89625 0.28506579 0.89644737 0.28276316 0.89644737 0.28032895 0.89769737 0.27769737 0.89993421 0.27276316 0.90486842 0.26440789 0.90828947 0.26111842 0.91171053 0.25796053 0.91559211 0.25427632 0.91664474 0.25210526 0.91598684 0.24914474 0.91401316 0.24684211
0 0.75871676 0.2626062 0.76023392 0.26343374 0.76326823 0.2649509 0.76823348 0.26522675 0.7707161 0.26508882 0.77388834 0.2667439 0.77788812 0.26977822 0.78174997 0.27198499 0.78657729 0.273778 0.78988745 0.27364008 0.7901633 0.27129538 0.78878407 0.2690886 0.78699106 0.26605429 0.78409467 0.26426128 0.78064659 0.26398544 0.77692265 0.26370959 0.77388834 0.26246828 0.77195741 0.26108904 0.76988856 0.26039943 0.76616463 0.26108904 0.76450954 0.26191658 0.76202692 0.26246828
0 0.86472308 0.49567853 0.86751806 0.49567853 0.87310802 0.49557104 0.87783798 0.49503354 0.88149295 0.49557104 0.8869754 0.49804352 0.89482284 0.50148349 0.90062779 0.50406347 0.90310028 0.50374097 0.9000903 0.50148349 0.89697282 0.49922601 0.89202786 0.49589353 0.88590041 0.49395855 0.88074045 0.49245356 0.87622549 0.49159357 0.87095803 0.49116357 0.86665807 0.49127107 0.86375559 0.49213106 0.86364809 0.49449604
0 0.75625645 0.6378999 0.75453646 0.63875989 0.75389147 0.64133987 0.75356897 0.64316735 0.75109649 0.64553234 0.750344 0.64692982 0.749484 0.6498323 0.7495915 0.65079979 0.750559 0.65251978 0.75324647 0.65316477 0.75528896 0.65230478 0.75539646 0.6502623 0.75582645 0.64832731 0.75636395 0.64606983 0.75808394 0.64456484 0.75937393 0.64187736 0.75894393 0.63918989 0.75743894 0.6374699
0 0.87299192 0.65043934 0.87765155 0.65232537 0.88197834 0.65332387 0.88808023 0.65532085 0.89606816 0.65609745 0.90217005 0.65631934 0.90527647 0.65587557 0.90960327 0.65410047 0.91370817 0.65221443 0.91736931 0.65154877 0.92202893 0.65210349 0.92580101 0.65321292 0.92635573 0.65509896 0.92513535 0.65887104 0.92180705 0.6603133 0.91614893 0.66064613 0.90871572 0.66053519 0.90316855 0.6595367 0.89440401 0.65931481 0.88930061 0.6587601 0.8851957 0.65864915 0.87998136 0.65787255 0.87543268 0.65609745 0.87199343 0.65299104 0.87143871 0.65066122
0 0.73819815 0.75250021 0.74275362 0.75472498 0.74868633 0.75652598 0.75440715 0.75769133 0.75747945 0.75875074 0.76086957 0.76033986 0.76606068 0.76288245 0.77178151 0.76500127 0.77813798 0.76553098 0.78057462 0.76478939 0.77962115 0.76341215 0.77644292 0.76150521 0.77178151 0.75949233 0.7658488 0.75747945 0.76023392 0.75589033 0.75589033 0.75493686 0.74900415 0.75260615 0.74571998 0.75122892 0.74349521 0.75038139 0.74084668 0.74985168 0.73819815 0.74974574
0 0.86193745 0.77750233 0.86469192 0.77729045 0.86659886 0.77580727 0.86712857 0.7743241 0.86596322 0.77379439 0.86183151 0.77347657 0.85928892 0.77315874 0.85664039 0.77294686 0.85367404 0.77464192 0.85399186 0.77623104 0.85695822 0.77909145 0.8607721 0.78173998 0.86649292 0.78460039 0.87147216 0.78640139 0.88524451 0.78862615 0.89085939 0.78894398 0.89721587 0.78904992 0.90071192 0.78809645 0.90272481 0.78703704 0.90272481 0.78587168 0.90102975 0.78544792 0.89700398 0.78534198 0.89234257 0.78587168 0.8877871 0.7856598 0.88196034 0.78534198 0.87486228 0.7838588 0.86935334 0.7820578 0.86448004 0.7797271
0 0.75486842 0.86980263 0.75769737 0.87072368 0.76032895 0.87072368 0.76203947 0.87111842 0.76243421 0.87355263 0.76230263 0.87598684 0.76151316 0.87796053 0.76131579 0.88 0.76256579 0.88072368 0.76434211 0.88013158 0.76480263 0.87809211 0.76526316 0.87480263 0.76539474 0.87236842 0.76598684 0.87157895 0.76690789 0.87098684 0.76578947 0.86986842 0.76447368 0.86835526 0.76151316 0.86743421 0.75888158 0.86684211 0.75684211 0.86671053 0.75559211 0.86710526 0.75421053 0.86782895 0.75434211 0.86901316
0 0.85202944 0.89674398 0.85280999 0.89930865 0.85370205 0.90343443 0.85504014 0.90722569 0.85626673 0.91057092 0.85715879 0.91525424 0.85983497 0.92161017 0.86206512 0.92629349 0.86373773 0.93041927 0.86574487 0.93365299 0.86808653 0.93465656 0.87042819 0.93476806 0.8706512 0.93287244 0.86942462 0.93041927 0.86775201 0.92763158 0.86685995 0.92540143 0.86719447 0.9235058 0.86496432 0.92227921 0.86440678 0.91926851 0.86306869 0.91625781 0.86195361 0.91213202 0.86016949 0.90856378 0.85983497 0.90566459 0.85938894 0.90231936 0.85727029 0.89886262 0.85526316 0.89640946
0 0.36993411 0.88514135 0.37031717 0.88274726 0.36926377 0.87958707 0.36916801 0.87690569 0.37156209 0.87432008 0.37290278 0.87211752 0.37165786 0.87115989 0.36955106 0.87154294 0.3684019 0.87250057 0.3673485 0.87336245 0.36648663 0.87508619 0.36619934 0.87786333 0.36610358 0.88064047 0.36715698 0.88303455 0.36888072 0.88418371
0 0.52559211 0.61493421 0.52453947 0.61657895 0.52664474 0.61947368 0.52848684 0.62151316 0.53171053 0.62381579 0.53368421 0.62421053 0.53289474 0.62203947 0.53144737 0.62026316 0.53013158 0.61848684 0.52894737 0.61651316 0.52782895 0.61578947 0.52697368 0.61506579
0 0.38256579 0.53197368 0.38190789 0.53164474 0.38059211 0.52973684 0.37776316 0.52842105 0.37677632 0.52934211 0.37703947 0.53230263 0.38046053 0.53506579 0.38388158 0.53546053 0.38592105 0.53453947 0.38690789 0.53421053 0.38973684 0.53361842 0.38868421 0.53138158 0.38710526 0.53105263 0.38546053 0.53164474 0.38434211 0.53171053 0.38355263 0.53190789
