# Supplementary material for: VanillaNet-YOLOv8 segment: detection of nano-iron oxide regulation on rice seedling growth vitality under salt stress
Source: Front Plant Sci. 2025 Sep 17;16:1631279. doi: 10.3389/fpls.2025.1631279 (PMC12484053; doi:10.3389/fpls.2025.1631279)
Supplement: Supplementary file 5 [file DataSheet5.zip › label/train/11-1.txt]

0 0.1316922 0.14334871 0.13401618 0.14629808 0.13840592 0.14790684 0.14339818 0.15040934 0.15019797 0.15559309 0.15650368 0.16007236 0.16181154 0.16461121 0.16704134 0.16923112 0.16204571 0.16801535 0.15814287 0.17125739 0.15868927 0.17458048 0.1607968 0.17085214 0.1642313 0.16979847 0.16813413 0.17287841 0.17320782 0.17555309 0.17578369 0.17514784 0.17391033 0.17036583 0.17000749 0.16704274 0.1636849 0.16226074 0.15775259 0.15764083 0.15182028 0.15302093 0.14526352 0.14880628 0.14065817 0.1458074 0.13417947 0.14370007
0 0.27080751 0.16303132 0.27106399 0.16493999 0.27260292 0.16724814 0.27474031 0.17004457 0.27585175 0.17226395 0.27721968 0.174217 0.28012653 0.17532669 0.2798273 0.17297415 0.27863036 0.17053283 0.27700594 0.16866855 0.27486855 0.16609407 0.27243192 0.16365275
0 0.39685919 0.14727348 0.39640363 0.15045565 0.39615515 0.15346581 0.39644505 0.15737903 0.39636222 0.16077621 0.39673494 0.16327034 0.39830866 0.16464642 0.39979956 0.16443141 0.40129045 0.16223829 0.40108338 0.15828207 0.40017228 0.15492789 0.39913694 0.15264877 0.39851573 0.14976762 0.39785311 0.14735949
0 0.19032543 0.24061569 0.19319497 0.24418146 0.19789912 0.25053145 0.19963966 0.25385298 0.20170949 0.25732105 0.20316778 0.26127758 0.20542577 0.26494103 0.20763673 0.26332911 0.2086246 0.26108219 0.20707223 0.25697913 0.20349707 0.25248529 0.20100387 0.24965222 0.19836954 0.2474053 0.1952648 0.24418146 0.19267751 0.24134839 0.1905136 0.2399807
0 0.25757962 0.24090608 0.25805732 0.24305556 0.25958599 0.2453373 0.26200637 0.24659392 0.26382166 0.24821429 0.26630573 0.25033069 0.26751592 0.25171958 0.26910828 0.25386905 0.27047771 0.2557209 0.27194268 0.25767196 0.27308917 0.26044974 0.27184713 0.26015212 0.26894904 0.25988757 0.2638535 0.25988757 0.26063694 0.2610119 0.25971338 0.26220238 0.26171975 0.26164021 0.26649682 0.26137566 0.26907643 0.26289683 0.27213376 0.26431878 0.2739172 0.2655754 0.27783439 0.26818783 0.28006369 0.2667328 0.27914013 0.26425265 0.27700637 0.26094577 0.2739172 0.25591931 0.2716879 0.25297619 0.26914013 0.24993386 0.26595541 0.24705688 0.26347134 0.24500661 0.26127389 0.24338624 0.25958599 0.24232804
0 0.5100277 0.24500403 0.50511448 0.24592602 0.50049724 0.2488764 0.49901736 0.25262583 0.5023323 0.25145798 0.5062392 0.25022865 0.50890299 0.24955253 0.51097483 0.25244144 0.51440816 0.25367076 0.51618403 0.25047452 0.5151777 0.24703241 0.51488173 0.24328298 0.51423058 0.23891888 0.51352023 0.23381719 0.51292828 0.2288999 0.51292828 0.22533487 0.51440816 0.22293769 0.51624322 0.21998731 0.51594725 0.21562322 0.51511851 0.21181232 0.5126915 0.20800142 0.51061966 0.2100298 0.50848862 0.21396363 0.50943575 0.22195423 0.50967253 0.22576513 0.50955414 0.23080535 0.5100869 0.23596851 0.51014609 0.24002527
0 0.14693563 0.35146662 0.14517373 0.35208796 0.14374427 0.35267477 0.14490778 0.35412455 0.14746752 0.35522915 0.15062564 0.35660989 0.15295267 0.35771448 0.15704161 0.35857745 0.16053216 0.35964752 0.16322487 0.36019982 0.16718083 0.36113182 0.16987354 0.36254708 0.17210085 0.36399686 0.17399572 0.36603346 0.17196787 0.36713805 0.16910895 0.36858783 0.16641623 0.36955435 0.16435515 0.37079702 0.16781245 0.37128028 0.1730649 0.37048635 0.17618978 0.36841524 0.17845033 0.36896754 0.18087709 0.36907109 0.18366953 0.36813909 0.18270548 0.36496338 0.17861654 0.3625816 0.17146922 0.3597856 0.16581785 0.35747285 0.16046567 0.35547078 0.15574512 0.35443522 0.15185564 0.35353774 0.14846482 0.35170825
0 0.52252368 0.36464754 0.52047316 0.36028938 0.51771777 0.35686274 0.51393713 0.35323648 0.51111766 0.35233824 0.50794576 0.35273746 0.50503018 0.354168 0.50467775 0.35573161 0.5069205 0.3580604 0.51163029 0.36398217 0.51412936 0.36591174 0.5173333 0.36860648 0.51989645 0.37013683 0.52162657 0.37233254 0.52338874 0.37632475 0.52390137 0.38064964 0.52370913 0.38756946 0.52370913 0.3908963 0.52662472 0.39159494 0.52809853 0.39066342 0.52896359 0.38843444 0.52829076 0.38623873 0.52691307 0.3837436 0.52588781 0.37955178 0.52601597 0.37655763 0.52675287 0.37466133 0.5272655 0.37263196 0.52720143 0.36910551 0.52649656 0.36424832 0.52559946 0.36298412 0.52358098 0.36394891
0 0.62703233 0.37807031 0.62428141 0.37532373 0.62184791 0.37349268 0.62011977 0.37297998 0.61846217 0.37349268 0.6159934 0.37543359 0.61493535 0.37744775 0.61683983 0.37623926 0.61895592 0.37503076 0.62100147 0.37554346 0.62315283 0.37766748 0.62442248 0.38052391 0.62445775 0.38392967 0.62526892 0.38616355 0.62692652 0.38737205 0.6287252 0.3871157 0.62967744 0.3834536 0.63041807 0.38045067 0.6312645 0.37737451 0.63140558 0.37451807 0.6319346 0.37129542 0.63302791 0.36770656 0.6334864 0.36517971 0.63493239 0.36287258 0.63570829 0.35851468 0.63613151 0.355585 0.63627258 0.3528018 0.6335922 0.34891997 0.63179353 0.34881011 0.63059441 0.3519229 0.6296069 0.35529203 0.62943056 0.35851468 0.63006539 0.36181057 0.63017119 0.36514309 0.62953636 0.36990382 0.62833725 0.37279688 0.62780823 0.37543359
0 0.86230369 0.34098796 0.85926484 0.34094588 0.85594237 0.3407776 0.85391647 0.34098796 0.85156643 0.34191355 0.84913535 0.34401716 0.84759566 0.34586834 0.84775773 0.34734087 0.84605598 0.3491079 0.84350335 0.35091701 0.84095071 0.35238954 0.83795238 0.35352549 0.83507561 0.354409 0.83288764 0.35478765 0.83005138 0.35504009 0.82778237 0.35647054 0.82652631 0.35794307 0.8260401 0.35912109 0.82818755 0.35971011 0.83219883 0.35903695 0.83738513 0.35756442 0.84338179 0.35415657 0.84727152 0.35154809 0.8501483 0.34982313 0.85456476 0.34860303 0.85764412 0.3483506 0.85934588 0.3471305 0.86056142 0.34540554 0.86202006 0.34325986
0 0.30104887 0.49862671 0.29635821 0.49727173 0.29240818 0.49613648 0.28768225 0.49507447 0.28422597 0.49452516 0.28024067 0.49536744 0.27720761 0.4961731 0.27614957 0.49452516 0.27692546 0.49328004 0.27819512 0.49218141 0.27681966 0.49141237 0.27332811 0.49137575 0.27064773 0.48965456 0.27092988 0.48862917 0.27717234 0.48961794 0.28531928 0.49020388 0.2898336 0.49060671 0.29364256 0.49229127 0.29723992 0.49346315 0.30126048 0.49430543 0.30397613 0.49434205 0.30669178 0.49507447 0.30916055 0.49690552 0.30937216 0.49943237 0.3064449 0.50111694 0.30379979 0.50155639 0.30210692 0.50287475 0.30041405 0.50485229 0.29854484 0.50682982 0.29716938 0.5090637 0.29639348 0.50997923 0.2960408 0.50730589 0.29671089 0.50510863 0.29766313 0.50360717 0.29910913 0.5010437 0.30037878 0.49939575
0 0.40904459 0.47030423 0.40636943 0.47152778 0.40414013 0.47559524 0.40165605 0.47619048 0.39977707 0.47767857 0.39757962 0.47959656 0.39751592 0.48108466 0.39977707 0.48353175 0.4016879 0.48528439 0.40605096 0.48614418 0.40735669 0.48925265 0.40996815 0.49249339 0.41111465 0.49424603 0.41356688 0.49550265 0.41509554 0.49497354 0.41576433 0.49282407 0.41417197 0.49083995 0.41257962 0.48895503 0.41031847 0.4869709 0.40904459 0.48492063 0.40789809 0.48220899 0.4083758 0.47956349 0.40974522 0.4765873 0.4106051 0.47423942 0.41127389 0.47116402
0 0.44671558 0.45465714 0.44872463 0.45929295 0.45214745 0.4627698 0.45534704 0.46624666 0.45869546 0.46968489 0.46289958 0.47393438 0.46914995 0.47829977 0.47714894 0.48401727 0.48458986 0.48822813 0.49002173 0.48880761 0.49515596 0.48753276 0.49850438 0.48722371 0.50315495 0.49000519 0.50501518 0.49247762 0.50561045 0.49448648 0.50854962 0.49294121 0.50787993 0.48784181 0.50583368 0.48637381 0.50282011 0.48413317 0.49891363 0.48509896 0.49593726 0.4807722 0.49270046 0.47729534 0.48473867 0.47227322 0.47915799 0.46871909 0.47205191 0.46474002 0.46371808 0.46010421 0.45772814 0.45647283 0.44786892 0.45365271
0 0.64999836 0.46829254 0.64644765 0.4702778 0.64459036 0.47300044 0.64147666 0.47458865 0.63705193 0.47827557 0.6359594 0.48054444 0.63295496 0.48156543 0.6305514 0.48326708 0.62792934 0.485933 0.6286941 0.48854221 0.6307699 0.49018714 0.63306421 0.48842876 0.63579552 0.48598973 0.6380352 0.48530907 0.64180442 0.48264314 0.64617452 0.48037427 0.64977986 0.47889951 0.65229267 0.47946672 0.6538222 0.4825297 0.65715441 0.4825297 0.66048661 0.48026083 0.66332718 0.47787852 0.66381882 0.47543948 0.66054124 0.47124207 0.65835619 0.46868959 0.65453234 0.46800893
0 0.70140127 0.46878307 0.70073248 0.46964286 0.70140127 0.47083333 0.70308917 0.47308201 0.70353503 0.47542989 0.70286624 0.47718254 0.70270701 0.47867063 0.70343949 0.48039021 0.70449045 0.48227513 0.70646497 0.48174603 0.7055414 0.48009259 0.70566879 0.47771164 0.7061465 0.47410714 0.70557325 0.47215608 0.70410828 0.46987434
0 0.87407643 0.48445767 0.87079618 0.48525132 0.86684713 0.48105159 0.86442675 0.48015873 0.86076433 0.48260582 0.85745223 0.48611111 0.8561465 0.48812831 0.85414013 0.48892196 0.8505414 0.48918651 0.84901274 0.49031085 0.84700637 0.49169974 0.84557325 0.49312169 0.845 0.49457672 0.84254777 0.49530423 0.83993631 0.49583333 0.83375796 0.49632937 0.82853503 0.49679233 0.82375796 0.49675926 0.82066879 0.49718915 0.81853503 0.4989418 0.81783439 0.50142196 0.82229299 0.50089286 0.82678344 0.50076058 0.82910828 0.5005291 0.83404459 0.50016534 0.83780255 0.49914021 0.84321656 0.49867725 0.84579618 0.49808201 0.84926752 0.49927249 0.85238854 0.49907407 0.85659236 0.49794974 0.86098726 0.49603175 0.86493631 0.49414683 0.86697452 0.4922619 0.86929936 0.49041005 0.87178344 0.48948413 0.87375796 0.48941799 0.87535032 0.48839286 0.87659236 0.48627646
0 0.14595363 0.59044776 0.14807429 0.58917291 0.15105066 0.58758901 0.15358057 0.58666185 0.15689178 0.58569605 0.16035181 0.58542563 0.16362581 0.58500068 0.16738348 0.5845371 0.17028543 0.58391899 0.17434073 0.58349404 0.17761474 0.58333951 0.18245134 0.58330088 0.18241413 0.58565742 0.18304661 0.58917291 0.18386511 0.59191576 0.18613459 0.59392462 0.18896214 0.59519946 0.18725073 0.59558578 0.18326984 0.59349967 0.18025627 0.59191576 0.17966099 0.58998418 0.17843324 0.5877049 0.17437794 0.58662321 0.1716248 0.58755038 0.17013662 0.58720269 0.15852878 0.58847754 0.15443628 0.58979102 0.15064141 0.59122039 0.14662331 0.59179987
0 0.24883261 0.57290869 0.24652856 0.57402516 0.24719418 0.57588595 0.24960063 0.57896953 0.25354312 0.58231894 0.25553997 0.5849772 0.25538636 0.58673166 0.25123907 0.58822028 0.25031745 0.59008107 0.25395273 0.59172919 0.25738321 0.59268616 0.26081369 0.59311149 0.26444897 0.59337731 0.26665062 0.59321782 0.26926188 0.59252667 0.27294837 0.59199502 0.27699326 0.59130387 0.2831886 0.59172919 0.28943515 0.59040006 0.29522088 0.5886456 0.29783214 0.58736964 0.29890737 0.58412656 0.29460647 0.58423289 0.29004956 0.58593418 0.28518545 0.5874228 0.27975813 0.58816712 0.27233395 0.58667849 0.26782825 0.58503037 0.26332255 0.58210628 0.25610318 0.5774809 0.25282631 0.57450365 0.25041985 0.57317452
0 0.39646497 0.57685185 0.39404459 0.57757937 0.39238854 0.57876984 0.39063694 0.58005952 0.38907643 0.58125 0.38617834 0.58333333 0.38433121 0.58449074 0.38219745 0.58584656 0.37955414 0.58736772 0.37764331 0.58829365 0.37621019 0.58832672 0.37321656 0.58756614 0.36961783 0.58746693 0.36681529 0.58859127 0.36474522 0.59011243 0.36296178 0.59186508 0.3616879 0.59381614 0.36050955 0.5958664 0.36407643 0.59543651 0.36742038 0.5953373 0.37041401 0.5953373 0.37264331 0.59546958 0.37464968 0.59550265 0.3766242 0.59454365 0.37818471 0.59219577 0.38140127 0.58991402 0.38570064 0.58839286 0.38898089 0.58630952 0.38949045 0.58660714 0.38869427 0.58905423 0.38834395 0.59146825 0.38926752 0.59292328 0.39044586 0.59298942 0.39031847 0.59123677 0.39127389 0.58915344 0.39267516 0.58707011 0.39515924 0.58419312 0.39675159 0.58250661 0.39866242 0.58078704 0.39764331 0.57781085
0 0.4815818 0.53818199 0.48187703 0.54159233 0.4828365 0.54753168 0.48482925 0.55523368 0.48685891 0.5604833 0.48903617 0.5633955 0.49147176 0.5663077 0.49582629 0.56990963 0.49929516 0.57240033 0.50206287 0.5744312 0.50398181 0.57615553 0.50726617 0.57910605 0.50841015 0.58090701 0.50848396 0.58220984 0.51125167 0.58332107 0.5129123 0.58370426 0.51486815 0.58477717 0.51774657 0.58519867 0.52088331 0.58477717 0.5234296 0.58351266 0.52187968 0.58155842 0.51778347 0.58071542 0.5142039 0.57810977 0.51180521 0.57408634 0.51110406 0.5696414 0.50866847 0.56473665 0.5051627 0.5604833 0.4998487 0.5519383 0.49623222 0.548413 0.49117654 0.54481107 0.48667439 0.54082596 0.48187703 0.53745394
0 0.65110463 0.57478136 0.64806499 0.57227071 0.64668334 0.57155339 0.6452326 0.57463789 0.64481811 0.577292 0.64150213 0.57915705 0.638048 0.57980265 0.63452478 0.58080691 0.63583735 0.58381968 0.63936057 0.58453701 0.64226204 0.58295889 0.64654517 0.58001785 0.64744325 0.58231329 0.65027564 0.58274369 0.65193363 0.57901359 0.65476602 0.57628775 0.65960181 0.57585735 0.66471393 0.57542695 0.67189853 0.57384883 0.67866864 0.57212725 0.68619865 0.57062086 0.69497216 0.56803848 0.70070603 0.56574304 0.70498915 0.56280199 0.71113752 0.5582111 0.70105144 0.55907189 0.69276151 0.5588567 0.68599141 0.55900016 0.67935947 0.55950229 0.67044779 0.56136734 0.66374677 0.56323239 0.65794382 0.56710596 0.65435152 0.57069259
0 0.73738854 0.59761905 0.73920382 0.5958664 0.73888535 0.59487434 0.73767516 0.59546958 0.73621019 0.59599868 0.7339172 0.5958664 0.73063694 0.5952381 0.72754777 0.5953373 0.72627389 0.5969246 0.72557325 0.59880952 0.7272293 0.6 0.73025478 0.60059524 0.73289809 0.60085979 0.73684713 0.60079365 0.73936306 0.60076058 0.74372611 0.60112434 0.74601911 0.60155423 0.75095541 0.6020172 0.75464968 0.60251323 0.76066879 0.60221561 0.76477707 0.60205026 0.76821656 0.60138889 0.77124204 0.59927249 0.76917197 0.59675926 0.76493631 0.59573413 0.75882166 0.59560185 0.75280255 0.59685847 0.7506051 0.5973545 0.74751592 0.59811508 0.74442675 0.59837963 0.74063694 0.59828042
0 0.87548853 0.60131124 0.88062734 0.60282075 0.88238536 0.60454088 0.88563092 0.60854284 0.88667897 0.61121081 0.88235155 0.61033319 0.87518425 0.60857794 0.87126253 0.60706843 0.86750984 0.60457599 0.86419665 0.60338242 0.86233721 0.60264522 0.85956496 0.6025048 0.85699555 0.60053893 0.8542233 0.59927515 0.84847594 0.59808159 0.84482467 0.59811669 0.84103818 0.598889 0.838604 0.59973152 0.83505416 0.60022299 0.83187621 0.59983683 0.83018581 0.5974497 0.83130147 0.59583488 0.83316091 0.59474663 0.83725168 0.5938339 0.84353997 0.59397432 0.84783358 0.59414984 0.85290478 0.59481684 0.85547419 0.59502747 0.859734 0.59334243 0.8635543 0.59299138 0.868186 0.5930967 0.872412 0.59330733 0.87542091 0.59400942 0.87744939 0.59513278 0.87863267 0.59720397 0.87805793 0.59934536
0 0.17486694 0.71519414 0.17551272 0.71724108 0.17663433 0.7194292 0.17840173 0.72186436 0.18006716 0.72369955 0.17615849 0.72447598 0.17316752 0.72514653 0.16847712 0.72652293 0.16494232 0.72747582 0.16171342 0.72849929 0.15664915 0.72966393 0.15199274 0.73075799 0.14991945 0.73216968 0.14679251 0.73100504 0.14087853 0.73005215 0.13489657 0.73015802 0.13034213 0.73128737 0.12758907 0.73248731 0.1236804 0.73425192 0.12017959 0.73619299 0.12116526 0.7374988 0.12364641 0.73880461 0.12765704 0.7402163 0.1312938 0.74039276 0.13683391 0.73986338 0.14264593 0.73855757 0.1465546 0.73665179 0.14920569 0.73485189 0.15488175 0.73312257 0.15811065 0.73220497 0.1641266 0.73142854 0.16810324 0.73008744 0.17207989 0.72984039 0.17561468 0.72899338 0.17887757 0.72804049 0.18322808 0.72669939 0.18713675 0.72564062 0.1881564 0.72380543 0.18747663 0.7216879 0.1849275 0.72154673 0.18064496 0.72024092 0.17826578 0.71854689 0.17602254 0.71568823
0 0.31390658 0.72170782 0.31058033 0.72328777 0.31004954 0.72516167 0.30697098 0.72633745 0.30449398 0.72777043 0.30138004 0.72901969 0.29762916 0.73085685 0.2898443 0.73342887 0.28651805 0.73276749 0.28177636 0.73015873 0.28000708 0.73078336 0.27894551 0.73328189 0.28032555 0.73515579 0.28227176 0.7361846 0.28421798 0.73691946 0.28273178 0.7380585 0.27979476 0.73941799 0.27760085 0.74099794 0.28057325 0.74066725 0.2841472 0.74048354 0.28683652 0.74004262 0.28941967 0.73853616 0.29200283 0.73802175 0.29490446 0.73776455 0.29639066 0.73636831 0.30038924 0.73423721 0.30414013 0.73240006 0.30785563 0.7303057 0.31150035 0.72861552 0.314862 0.72677837 0.31794055 0.72560259 0.32009908 0.72427984 0.31829441 0.72310406 0.31624204 0.72258965
0 0.41177628 0.71172195 0.40882416 0.71664512 0.40551421 0.72166117 0.40256208 0.72602699 0.40104129 0.73029992 0.39728405 0.73382974 0.39066414 0.73661643 0.38878551 0.73884579 0.39433193 0.73866001 0.40050454 0.73633776 0.39656838 0.74246849 0.39477922 0.74739165 0.3896801 0.75779532 0.38959064 0.76884921 0.38932226 0.77600172 0.3886066 0.78547649 0.38708581 0.79383657 0.38744364 0.80043175 0.38762256 0.80907051 0.38896443 0.8118572 0.38932226 0.80349712 0.39307951 0.79550859 0.39728405 0.78798451 0.39978888 0.77869553 0.4016675 0.77014966 0.40220425 0.76299715 0.40130967 0.75603041 0.40086238 0.74664853 0.40157804 0.73940313 0.4038145 0.73299373 0.40712445 0.72742034 0.41052387 0.7213825 0.4130287 0.71580911 0.41392328 0.7121864
0 0.50929063 0.71183878 0.5088389 0.71375411 0.50865068 0.71660757 0.5081613 0.71871834 0.50846245 0.72137635 0.50861303 0.72473795 0.50865068 0.728295 0.5085001 0.73087483 0.50733312 0.73427552 0.50499917 0.73697262 0.50296638 0.73513546 0.49920194 0.7323211 0.49607746 0.73236019 0.4938188 0.73365011 0.49238831 0.73595632 0.49186129 0.7383798 0.49363057 0.74017787 0.49622803 0.74158505 0.49954074 0.74170232 0.50236407 0.7410769 0.50353104 0.74295314 0.50518739 0.74514209 0.50770957 0.7461193 0.51109756 0.74565024 0.51279156 0.74471212 0.51414675 0.74052966 0.51335622 0.73697262 0.51188809 0.73482276 0.51162458 0.73122663 0.51218925 0.72528519 0.51207631 0.72137635 0.51196338 0.71590397 0.51256569 0.71258146
0 0.64175504 0.71302677 0.64412177 0.71656216 0.64852307 0.71871788 0.65217698 0.72001131 0.65587241 0.72164966 0.65956784 0.72242572 0.66176849 0.72449522 0.66471653 0.72755634 0.66691718 0.73022944 0.66953305 0.7313073 0.67156761 0.73074681 0.67127696 0.72665094 0.66907631 0.72337424 0.67418348 0.72488325 0.67696543 0.72514193 0.68236325 0.72548685 0.68892367 0.72471079 0.69199628 0.7244521 0.69843214 0.72346047 0.70781604 0.72195146 0.707733 0.71901968 0.7027504 0.71772625 0.69573323 0.71746756 0.68655694 0.71789871 0.67762978 0.71871788 0.66712479 0.71755379 0.66081349 0.71712265 0.65641219 0.71738133 0.64794177 0.71367349 0.64540895 0.71125908 0.64266852 0.71156088
0 0.75455635 0.71841113 0.75606987 0.72031013 0.75941225 0.72312588 0.7624393 0.72574519 0.76634925 0.72823354 0.77000694 0.73045995 0.77391688 0.7325554 0.77625024 0.73458536 0.7777007 0.74041333 0.78066469 0.74630677 0.7825566 0.7488606 0.78173677 0.74362198 0.78123226 0.73982398 0.78123226 0.73622243 0.78835845 0.74002043 0.78999811 0.74146105 0.79472788 0.74322908 0.80027748 0.74499712 0.80418743 0.74604484 0.80860188 0.74787836 0.81478212 0.74853319 0.82039478 0.74951543 0.82632276 0.75017026 0.8338904 0.75089057 0.83729583 0.75147991 0.84114271 0.75187281 0.84145803 0.74905705 0.83887242 0.74637226 0.83401652 0.74414584 0.82909756 0.74381843 0.82367409 0.74408036 0.8172416 0.74329457 0.80866494 0.74133009 0.80374598 0.74034784 0.79605222 0.73831788 0.7894936 0.73530567 0.78224128 0.73242443 0.77360156 0.72764419 0.76477266 0.72142333 0.75922306 0.71828016
0 0.85987261 0.67946429 0.85767516 0.67810847 0.85550955 0.67748016 0.85414013 0.67791005 0.8533758 0.67956349 0.85458599 0.68125 0.8556051 0.68267196 0.85652866 0.68237434 0.85821656 0.68287037 0.85996815 0.6843254 0.86213376 0.68574735 0.86423567 0.68759921 0.86579618 0.68905423 0.86477707 0.6853836 0.86347134 0.68323413 0.86181529 0.68138228
0 0.181015 0.87281777 0.17639203 0.87441787 0.17308991 0.87677992 0.16993454 0.87944676 0.16648566 0.88188501 0.16244973 0.88432326 0.15907423 0.88676151 0.15474478 0.88904738 0.15122252 0.8919428 0.14696645 0.89483822 0.142637 0.89788604 0.13830755 0.90139102 0.13089612 0.90680089 0.127594 0.90771524 0.12282427 0.90901056 0.1182013 0.91030588 0.11357833 0.91342989 0.10778127 0.9165539 0.10396548 0.91937313 0.10257125 0.92371626 0.10491943 0.92714505 0.10968916 0.92516397 0.10462591 0.93057384 0.09963603 0.93666947 0.09604039 0.94032685 0.09288503 0.94360325 0.08906924 0.94718443 0.0854736 0.95244191 0.09266489 0.94962268 0.09706772 0.94573672 0.10117702 0.941165 0.10741436 0.93644088 0.11335818 0.9313358 0.120843 0.92211616 0.13038246 0.91510619 0.13882122 0.90657231 0.1482873 0.89971472 0.15753324 0.89308573 0.16413749 0.8885902 0.17103525 0.88447565 0.17756612 0.87998013 0.18160204 0.87662753 0.1836567 0.87357972
0 0.28848088 0.85535554 0.28570876 0.85756458 0.28254983 0.86238433 0.28074473 0.86573137 0.27835942 0.86981476 0.27532943 0.87496921 0.27249284 0.87878484 0.26868924 0.88387234 0.26424096 0.89096807 0.26075969 0.8959217 0.25805204 0.89967038 0.25469971 0.9042893 0.25179865 0.90884128 0.24838186 0.91433043 0.2472859 0.91660642 0.24560974 0.92403685 0.24077465 0.93427881 0.23742232 0.93903161 0.24058124 0.93628703 0.24515846 0.93233752 0.24896207 0.92417074 0.25186312 0.91881547 0.25714949 0.91158586 0.26507904 0.89846545 0.26688414 0.89431511 0.2699786 0.88929455 0.27268625 0.8841401 0.27545837 0.87992283 0.27835942 0.87557167 0.2826143 0.87081887 0.28551536 0.86727101 0.28744939 0.8636562 0.29002811 0.85963975
0 0.52390197 0.8481197 0.52243926 0.85095023 0.52091007 0.85626609 0.52064412 0.86379113 0.52011223 0.86855469 0.52011223 0.87518226 0.52044466 0.88132656 0.51891547 0.88539975 0.51612303 0.88905872 0.5132641 0.89326998 0.51293166 0.89672184 0.51765222 0.89389132 0.52044466 0.89023235 0.52230629 0.88733279 0.52204034 0.89616954 0.52270521 0.90328037 0.52350305 0.90894141 0.52496576 0.91805431 0.52729279 0.92682203 0.52848955 0.93165463 0.5302847 0.93766086 0.5332766 0.94470264 0.53553715 0.95202058 0.53899446 0.96368785 0.54092257 0.97197231 0.54205284 0.97625261 0.54531069 0.99358093 0.54863503 0.99806834 0.55109504 0.99730893 0.5497653 0.98867929 0.54969882 0.97784046 0.54863503 0.96990119 0.54757124 0.96058118 0.54703935 0.95478206 0.54544367 0.9476022 0.54351555 0.94069849 0.54185338 0.93061907 0.54032419 0.92240365 0.53819661 0.91819239 0.53354254 0.9111506 0.53254524 0.90473015 0.52848955 0.89934525 0.52629549 0.89513399 0.52556414 0.88933487 0.52583009 0.8843642 0.52507837 0.87554527 0.52567738 0.86434957 0.52717489 0.85683394 0.52832298 0.85227273 0.52822315 0.84931831 0.52572729 0.84828167
0 0.62128015 0.97136569 0.62084508 0.98031052 0.62075807 0.98844219 0.62432564 0.99250802 0.62928544 0.98681586 0.63180885 0.97479906 0.63363614 0.96558317 0.63537642 0.95456024 0.63668163 0.94886807 0.63755177 0.94200133 0.63824789 0.93368896 0.63816087 0.92736433 0.6371167 0.91435366 0.63650761 0.9092036 0.63433225 0.90315003 0.63650761 0.90224651 0.63946608 0.90396319 0.6420765 0.90242721 0.63946608 0.89709645 0.63755177 0.89384379 0.63572448 0.89022971 0.63381017 0.88435684 0.6321569 0.87839362 0.63041662 0.87378567 0.62763217 0.86800315 0.62362953 0.86484084 0.62119314 0.86601541 0.62084508 0.8680935 0.62667502 0.87586376 0.62911141 0.88218839 0.63015558 0.88842267 0.63137378 0.89375343 0.6321569 0.90333073 0.63267899 0.91110099 0.63198288 0.91805809 0.62806724 0.93377931 0.62623995 0.94507329 0.62389057 0.95239179 0.62162821 0.96205944
0 0.73126588 0.83746422 0.73231005 0.84442131 0.73596464 0.84830644 0.738227 0.85264333 0.74127249 0.85707058 0.74466604 0.86276274 0.74701542 0.86764174 0.7475375 0.87161723 0.75014792 0.87622517 0.75354147 0.88020065 0.75528175 0.88643493 0.75702203 0.89357273 0.75824023 0.90224651 0.75710905 0.90757727 0.75597786 0.91308873 0.75797919 0.92501518 0.75919738 0.93396001 0.76058961 0.94362766 0.76163378 0.95022335 0.76259093 0.9574515 0.76581045 0.96585422 0.76781177 0.97046217 0.77050921 0.96630598 0.77259754 0.95528305 0.77268456 0.94263379 0.77277157 0.93368896 0.77155337 0.92248533 0.77137935 0.91272733 0.76981309 0.90450531 0.76789879 0.8994456 0.76398315 0.88887443 0.75902335 0.88083312 0.75658696 0.8776708 0.75562981 0.87089441 0.75319341 0.86411802 0.75067001 0.86466013 0.74623229 0.85869691 0.7437959 0.85246263 0.73979325 0.84704152 0.73840103 0.84071689 0.73552957 0.83674141
0 0.88423288 0.84191961 0.88032182 0.8441242 0.88233322 0.84586466 0.88926137 0.84853337 0.89384289 0.84957765 0.89965359 0.85247842 0.90490558 0.85677156 0.91194547 0.86292119 0.91563303 0.86895479 0.91932059 0.87754107 0.92133199 0.88496705 0.92345513 0.89471364 0.92557828 0.9039961 0.92826014 0.91432284 0.93038328 0.92441753 0.9329534 0.93416411 0.93574701 0.94483895 0.94099899 0.95922677 0.94256341 0.96804511 0.94524528 0.96050311 0.94658621 0.95261301 0.94647447 0.9454191 0.94602749 0.93752901 0.94446307 0.92952288 0.94189295 0.92058851 0.93988155 0.91119001 0.93854062 0.90527244 0.93619399 0.89865868 0.93105375 0.88821591 0.92803665 0.88183422 0.92401386 0.87568458 0.92054978 0.87057923 0.92289641 0.87220366 0.92367862 0.86756242 0.91876187 0.8640815 0.91339815 0.85851202 0.90401162 0.84957765 0.89496033 0.84482038 0.88881439 0.84168755
