# Supplementary material for: VanillaNet-YOLOv8 segment: detection of nano-iron oxide regulation on rice seedling growth vitality under salt stress
Source: Front Plant Sci. 2025 Sep 17;16:1631279. doi: 10.3389/fpls.2025.1631279 (PMC12484053; doi:10.3389/fpls.2025.1631279)
Supplement: Supplementary file 5 [file DataSheet5.zip › label/train/11-2.txt]

0 0.03732545 0.85492176 0.02983601 0.85582549 0.0274613 0.85751244 0.03373295 0.85895839 0.04189219 0.86136832 0.0484074 0.86245279 0.05413104 0.86311552 0.05930667 0.86347701 0.06850103 0.86335651 0.07799984 0.86335651 0.0901778 0.86251304 0.09888505 0.85974162 0.10247755 0.85865715 0.09742369 0.86245279 0.09291785 0.86552545 0.10278199 0.86335651 0.11136746 0.8604646 0.11666487 0.8572112 0.12251029 0.85624722 0.13298334 0.85329506 0.13803719 0.85148762 0.14333461 0.84835471 0.15033693 0.84582429 0.15551257 0.84281188 0.16300201 0.83961873 0.17566709 0.83510011 0.17481464 0.83323242 0.17152659 0.83437713 0.16890832 0.83401564 0.16440248 0.83570259 0.15800905 0.83865475 0.15319875 0.84064294 0.14893647 0.84281188 0.14272571 0.84492057 0.13694118 0.84678826 0.12689436 0.85010191 0.1147164 0.85251184 0.10594826 0.85413854 0.09596234 0.85468077 0.08810755 0.85510251 0.07544247 0.85425903 0.06204671 0.85437953 0.05400926 0.85425903 0.04317087 0.85365655
0 0.27301392 0.84335226 0.27077253 0.84706853 0.26786478 0.84976582 0.26362431 0.85593961 0.25780882 0.86469081 0.25514338 0.86792756 0.25211448 0.87098449 0.24969135 0.871464 0.24520858 0.87446099 0.24248256 0.87805738 0.23951424 0.88129412 0.23648533 0.88375165 0.23151793 0.88537003 0.21388971 0.89262274 0.21037618 0.8966387 0.20637802 0.90077454 0.2064386 0.90389141 0.21122427 0.90089442 0.21794844 0.90029502 0.22152255 0.90155376 0.22558128 0.89909623 0.23127562 0.89567966 0.23818152 0.89112424 0.24211909 0.88740798 0.24781343 0.88447093 0.25229621 0.88153388 0.25502223 0.87649894 0.25471934 0.87464081 0.25544627 0.87164382 0.25902038 0.86894653 0.26138292 0.86630919 0.26180697 0.86541009 0.26447241 0.86151401 0.26713784 0.85749804 0.26992443 0.85408148 0.27258987 0.85084473 0.27446779 0.84766792 0.27477068 0.84419142
0 0.27271747 0.92287929 0.2627798 0.92439581 0.25264436 0.92576558 0.24666198 0.92747778 0.23914692 0.93007055 0.24295389 0.93246764 0.25590748 0.93344605 0.26535074 0.93329928 0.27499177 0.93085328 0.283199 0.92909215 0.29353221 0.92674398 0.30099782 0.92473825 0.30727685 0.92297713 0.31405029 0.9204822 0.32428461 0.91627506 0.32922873 0.91304633 0.33699099 0.90854567 0.34124293 0.90331121 0.34648369 0.89851703 0.34920296 0.89489694 0.35053787 0.89323365 0.35029066 0.8955329 0.35380099 0.89445666 0.3559764 0.89103225 0.35830013 0.88687403 0.35998113 0.88330286 0.36255207 0.87934032 0.36443084 0.87655187 0.36581519 0.8734699 0.36665569 0.87009441 0.36754563 0.86593619 0.36804004 0.86192474 0.36635904 0.85840248 0.36487581 0.85717948 0.36334313 0.8582068 0.36195878 0.86133769 0.36190934 0.86598511 0.36131604 0.87033901 0.35998113 0.87400802 0.35637193 0.88222661 0.35305937 0.88569995 0.34945016 0.8902006 0.34371499 0.89499478 0.33980914 0.89778323 0.33466726 0.90184361 0.32215864 0.909573 0.3111827 0.91451393 0.30287659 0.91691102 0.29422438 0.91955271 0.28695653 0.92155844 0.27795824 0.92283037
0 0.54245157 0.95672025 0.54393906 0.96252796 0.54743667 0.97398426 0.55049206 0.97863838 0.55230117 0.98166157 0.55415048 0.98738972 0.55877376 0.989498 0.55652242 0.98102511 0.55471331 0.97533674 0.55302481 0.96869368 0.5511755 0.95727716 0.54844173 0.94840648 0.54647181 0.94021204 0.54570797 0.93309164 0.54313501 0.92541433 0.54116509 0.91690166 0.53569756 0.90707629 0.53232055 0.89963765 0.5298682 0.89649513 0.52745606 0.89454597 0.52725505 0.89136366 0.52725505 0.88583441 0.5264912 0.88046427 0.52383784 0.88070294 0.52114427 0.87394054 0.51893314 0.86546765 0.51696322 0.85906326 0.51443047 0.85651742 0.51053083 0.85647764 0.51181731 0.85981906 0.51414905 0.86467208 0.51543553 0.86841129 0.51784767 0.87386098 0.51897334 0.87831621 0.52082265 0.88165763 0.51861152 0.88543662 0.51961658 0.88965317 0.52174731 0.89311393 0.52428006 0.89263658 0.52737565 0.90325753 0.52962699 0.9113724 0.53155671 0.91773702 0.53260197 0.92314693 0.53421007 0.92819884 0.53613979 0.934285 0.53875294 0.94319546 0.54060226 0.94940095
0 0.60784523 0.83933966 0.60912318 0.84102564 0.61324104 0.84411661 0.61537096 0.84573235 0.61828186 0.84741834 0.62122826 0.84854233 0.62502662 0.84917457 0.6258076 0.84794521 0.62495563 0.84548648 0.62367767 0.84408149 0.62122826 0.842536 0.61860135 0.84172813 0.61600994 0.84193888 0.61405751 0.84092027 0.61206958 0.83916403 0.6086972 0.8372673 0.60802272 0.8396909
0 0.73416086 0.8392088 0.73256051 0.84061235 0.73266962 0.84212386 0.73379714 0.8451109 0.73641591 0.84903364 0.7395075 0.85270446 0.74212626 0.85576347 0.74638175 0.85965022 0.74863679 0.8622054 0.75129192 0.86706383 0.7526013 0.87066268 0.75554741 0.87242611 0.75820254 0.87231814 0.75922095 0.87131047 0.75907546 0.86875529 0.75994838 0.86774761 0.76100316 0.87001488 0.76245803 0.87239012 0.7644221 0.87382966 0.76642254 0.87544914 0.77125997 0.87796832 0.7748244 0.87973176 0.78078935 0.88102734 0.78420829 0.88102734 0.7890821 0.88109932 0.79064608 0.88005565 0.78937307 0.87832821 0.78762723 0.87660076 0.78504484 0.87404559 0.78257156 0.87177832 0.77737041 0.86886326 0.77326042 0.86771163 0.76733183 0.86659599 0.76165785 0.86486854 0.75805705 0.86310511 0.75485635 0.86152162 0.75118281 0.8587865 0.74707281 0.85464783 0.74270821 0.85086905 0.74078051 0.84770207 0.7392529 0.84518288 0.73645228 0.83989258 0.73557936 0.83888491
0 0.86240682 0.83990165 0.86460774 0.84358974 0.86666667 0.8486477 0.86805112 0.85254654 0.86943557 0.85714787 0.87089102 0.86094134 0.87298545 0.86880927 0.87390841 0.87246224 0.87578985 0.87520197 0.8772808 0.87699333 0.87866525 0.87393748 0.87983671 0.87049526 0.87962371 0.86684229 0.87912673 0.86283808 0.87802627 0.85816649 0.8772453 0.85630488 0.87486688 0.85321391 0.87334043 0.85082543 0.87511537 0.85145767 0.8771033 0.85230067 0.87791977 0.85324903 0.8771388 0.85472427 0.87770678 0.85644538 0.87894924 0.85493502 0.88015619 0.85261679 0.87919773 0.85043906 0.87763578 0.84773446 0.87564785 0.84495961 0.87291445 0.84232525 0.87067803 0.84067439 0.86556621 0.83733755 0.86347178 0.83572181 0.8600994 0.83206884 0.85399361 0.82539515 0.8485268 0.81995083 0.84430245 0.81373375 0.84238552 0.81334738 0.84071707 0.81566561 0.84149805 0.81780822 0.84391196 0.82061819 0.84710685 0.82444679 0.85051473 0.82711626 0.85349663 0.83031261 0.85591054 0.83252547 0.85832446 0.8347032 0.86119986 0.83786442
0 0.84018459 0.70842993 0.83919063 0.71085353 0.8400781 0.71260976 0.842918 0.71548999 0.84487043 0.7170706 0.84668087 0.71780822 0.84678736 0.71805409 0.84955627 0.71959958 0.85328364 0.72163681 0.857224 0.72283105 0.86048988 0.72430629 0.86208733 0.72550053 0.86421725 0.72774851 0.86670217 0.72999649 0.86943557 0.73150685 0.87202698 0.73175272 0.87348243 0.73052336 0.8742634 0.72897787 0.87504437 0.72932912 0.8772453 0.73094485 0.88047568 0.73234984 0.88615548 0.73319283 0.89304224 0.73336846 0.89662762 0.73048823 0.89886404 0.72838075 0.89659212 0.72771338 0.89346823 0.72441166 0.89123181 0.72240955 0.8885694 0.72184756 0.8799432 0.72307692 0.87578985 0.72335792 0.87060703 0.7226203 0.86783813 0.72128556 0.85949592 0.7199157 0.85466809 0.71689498 0.85015974 0.7142255 0.84543841 0.71120478 0.84164004 0.70804355
0 0.85800497 0.7112399 0.85342563 0.71506849 0.84934327 0.71657885 0.8429535 0.71794872 0.83816116 0.71928346 0.83006745 0.72023182 0.8256656 0.72125044 0.82158324 0.72132069 0.81686191 0.72089919 0.81281505 0.7201967 0.80738374 0.7204777 0.80102946 0.72044257 0.79662762 0.72128556 0.79084132 0.72297155 0.78225062 0.72620302 0.77745829 0.72771338 0.77515087 0.72932912 0.77206248 0.72971549 0.76918708 0.72922374 0.76691516 0.72785388 0.7656017 0.72869687 0.76350728 0.7283105 0.75956692 0.72676502 0.75505857 0.72399017 0.75204118 0.72103969 0.74742634 0.71798384 0.74501242 0.71945908 0.74487043 0.72198806 0.74721335 0.72500878 0.75211218 0.72732701 0.75662052 0.72946962 0.7601349 0.73083948 0.76443024 0.73182297 0.76762513 0.73263084 0.77085552 0.73512469 0.77383742 0.73681068 0.77525737 0.73375483 0.7743699 0.73263084 0.77845225 0.73361433 0.78512602 0.73354408 0.78970536 0.73284159 0.79343273 0.73161222 0.79907703 0.73048823 0.80635428 0.72862662 0.81203408 0.72743238 0.81806887 0.72585177 0.82030529 0.72550053 0.82406816 0.72553565 0.82815051 0.72557078 0.83805467 0.72402529 0.84430245 0.72251493 0.85001775 0.72174218 0.85410011 0.71914296 0.85740149 0.71591149 0.85931842 0.71229364
0 0.62051828 0.71376888 0.61810437 0.71433087 0.61526447 0.71503337 0.61380902 0.71661398 0.61196308 0.71780822 0.61288605 0.71928346 0.61757188 0.72009132 0.61902733 0.71837021 0.62080227 0.71531437
0 0.50077 0.71295566 0.49926949 0.7161204 0.49899308 0.71905071 0.50005923 0.72127775 0.50120435 0.72420806 0.5019546 0.72784165 0.50144127 0.73049847 0.49994077 0.73237387 0.50069102 0.73401485 0.50531099 0.73311622 0.50617971 0.73803914 0.50866738 0.74089132 0.51316889 0.74632216 0.51549862 0.74843199 0.51897347 0.75280792 0.52205346 0.75554288 0.52718676 0.75796528 0.53010879 0.75765271 0.52643651 0.75171394 0.52398832 0.74702544 0.52043449 0.74296207 0.51632785 0.74014897 0.51352428 0.73842985 0.51119455 0.73714051 0.5089043 0.73573396 0.50866738 0.7320613 0.50764072 0.72803701 0.50503458 0.72772444 0.5028628 0.72260616 0.50321819 0.72002748 0.50384998 0.71811301 0.50373152 0.71561248 0.50353408 0.71201796 0.50167819 0.71225238
0 0.36890309 0.72578152 0.36638268 0.72897787 0.36510472 0.73108535 0.36414625 0.7345627 0.36492723 0.73677555 0.36599219 0.73849666 0.36755414 0.74046365 0.36904508 0.74193888 0.36936457 0.74014752 0.36897409 0.73863716 0.36702165 0.73663505 0.36695066 0.7341412 0.36727015 0.73336846 0.36897409 0.73333333 0.37021654 0.73403583 0.37305644 0.73449245 0.37618033 0.7341412 0.3771743 0.73378995 0.37809727 0.73245522 0.37582535 0.73210397 0.37383742 0.7310151 0.37223997 0.72975061 0.37195598 0.72764313 0.37106851 0.72592202
0 0.28150515 0.69504742 0.27841676 0.69676853 0.27749379 0.69852476 0.27653532 0.70087812 0.27696131 0.70295047 0.27752929 0.70544433 0.27781328 0.7083948 0.27848775 0.70779768 0.27909123 0.70266948 0.27887824 0.70073762 0.2800142 0.70077274 0.28104366 0.70224798 0.28203763 0.70389884 0.28406106 0.70628732 0.28690096 0.7090973 0.29077032 0.71155602 0.28945687 0.70800843 0.28764643 0.70614682 0.28707845 0.70488233 0.28601349 0.70337197 0.28452254 0.70147524 0.28338658 0.69947313 0.28310259 0.69736565 0.28303159 0.69508254 0.28115016 0.69501229
0 0.16780263 0.71861609 0.16453674 0.72082894 0.16251331 0.7227608 0.16056088 0.72490341 0.15875044 0.72711626 0.15733049 0.72971549 0.157224 0.73220934 0.15583955 0.73206884 0.15562655 0.72922374 0.15665602 0.72665964 0.15899894 0.72363892 0.16109336 0.72082894 0.16457224 0.71840534 0.16698616 0.71633298 0.17025204 0.71506849 0.17291445 0.71324201 0.17479588 0.71225852 0.17735179 0.71229364 0.17841676 0.71387425 0.17738729 0.71559536 0.17220447 0.7204777 0.17003905 0.72363892 0.16798012 0.72788901 0.16684416 0.73150685 0.1656372 0.72824025 0.16666667 0.72567615 0.16787362 0.72360379 0.16968406 0.72075869 0.16943557 0.71921321 0.16783813 0.71900246
0 0.89499468 0.6203372 0.899929 0.62121531 0.90415335 0.62367404 0.90756124 0.6251844 0.91242457 0.62757288 0.91519347 0.63073411 0.91842386 0.63375483 0.92154775 0.63681068 0.92335818 0.63835616 0.91892084 0.63558131 0.91505147 0.63473832 0.91047213 0.63487882 0.90607029 0.63242009 0.90149095 0.62953987 0.89797657 0.62746751 0.89272275 0.62420091 0.89048633 0.62202318 0.88821441 0.62128556 0.88306709 0.62075869 0.87983671 0.62051282 0.87745829 0.61865121 0.87547036 0.61728135 0.87078452 0.61700035 0.86553071 0.61605198 0.86109336 0.61541974 0.85676251 0.61513874 0.85452609 0.61573586 0.84927228 0.61601686 0.84440895 0.61615736 0.84256301 0.61461187 0.84305999 0.61278539 0.84721335 0.6115209 0.85367412 0.61120478 0.8600284 0.61155602 0.86659567 0.61292589 0.87575435 0.61433087 0.88118566 0.6145065 0.88753994 0.61331226 0.8913383 0.61373375 0.89492368 0.61461187 0.89751509 0.61689498 0.89943202 0.61956445 0.89861555 0.6199157
0 0.74891729 0.60477696 0.7457934 0.60456621 0.74302449 0.60354759 0.73975861 0.60161574 0.73734469 0.60101862 0.73478878 0.60080787 0.73319134 0.60172111 0.73123891 0.60425009 0.73063543 0.60614682 0.72957047 0.60751668 0.73379482 0.60716544 0.73780618 0.60642782 0.74341498 0.60737619 0.74827831 0.60755181 0.75228967 0.60769231 0.75537806 0.60814893 0.75793397 0.60948367 0.76020589 0.60955392 0.76077387 0.60814893 0.76389776 0.60755181 0.76634718 0.60800843 0.77053603 0.60804355 0.7741569 0.60720056 0.77738729 0.60646294 0.78093717 0.6058307 0.7828541 0.60502283 0.78420305 0.60379347 0.77898474 0.60231823 0.77238197 0.60059712 0.76929357 0.60105374 0.76460774 0.60217773 0.76080937 0.60389884 0.75498758 0.60456621 0.74962726 0.60467158
0 0.36755414 0.58275378 0.3685836 0.58654724 0.36915158 0.58879522 0.3713525 0.59069196 0.3743699 0.59171057 0.37809727 0.59241307 0.38164714 0.59048121 0.38338658 0.58921672 0.385836 0.58753073 0.38722045 0.58626625 0.38200213 0.58770636 0.37664182 0.58798736 0.37610934 0.58763611 0.37373092 0.58651212 0.37124601 0.585634 0.36936457 0.58384264
0 0.25743699 0.59339656 0.25850195 0.5941693 0.26144835 0.59578504 0.26318779 0.59676853 0.26663117 0.59778714 0.26932907 0.59775202 0.27060703 0.59592554 0.27011005 0.5937478 0.2686191 0.59325606 0.26542421 0.59420443 0.2628683 0.59409905 0.26034789 0.59244819 0.25839546 0.59255357
0 0.12623748 0.58174593 0.12393581 0.58030065 0.11844723 0.58113278 0.11450784 0.58200871 0.10950614 0.58314742 0.10410608 0.58446131 0.10198147 0.58612557 0.10680611 0.588184 0.1138439 0.58866576 0.1199079 0.58739567 0.1259719 0.58634455 0.12920308 0.58494307 0.133231 0.58415473 0.13699333 0.58393575 0.1411983 0.58367297 0.14673115 0.58288464 0.15248531 0.58161454 0.15686733 0.58056343 0.16191329 0.5796875 0.16009851 0.58130797 0.15775258 0.58345399 0.15748701 0.58428612 0.1605854 0.58358538 0.16421495 0.58108899 0.16757892 0.57981889 0.17023469 0.57907435 0.17076584 0.57640278 0.16828713 0.5749137 0.16200181 0.5760962 0.152264 0.57806704 0.14589016 0.57868019 0.1396491 0.57986269 0.13349657 0.58117658 0.12924735 0.58148316
0 0.13604928 0.48700017 0.13687484 0.48964522 0.13821144 0.49217357 0.14115985 0.49649123 0.1456021 0.50061439 0.14827532 0.50252038 0.15149891 0.50469866 0.15590186 0.50656575 0.1596365 0.50835505 0.16517949 0.5091719 0.16745959 0.5074993 0.1674989 0.50551551 0.1658478 0.50368731 0.16278146 0.50108116 0.16050136 0.49824163 0.15806402 0.49485752 0.15657016 0.4934961 0.15586254 0.49497421 0.15708122 0.49777485 0.15861438 0.50030321 0.1606193 0.50341503 0.16140554 0.50535992 0.15680603 0.50462086 0.15318933 0.50283156 0.15059473 0.49999203 0.14741046 0.49540209 0.14402962 0.49236806 0.14033429 0.48941183 0.13766108 0.48742804
0 0.49057188 0.46569554 0.48733034 0.46788594 0.48614442 0.4696852 0.48661879 0.47261878 0.49069047 0.47191472 0.49369482 0.47019369 0.49393201 0.47156269 0.49468309 0.47340106 0.49369482 0.47430069 0.49223218 0.47555235 0.49061141 0.47766453 0.49025563 0.47997228 0.49045329 0.48251471 0.49179734 0.48071545 0.49582949 0.47805567 0.49820134 0.47739073 0.50001977 0.4764911 0.49974305 0.47390955 0.49847806 0.47066306 0.49638292 0.46874646 0.49468309 0.46706454 0.49345763 0.46624314
0 0.61175009 0.46958202 0.61160809 0.47221637 0.6114661 0.4739726 0.61018814 0.47404285 0.60876819 0.47190025 0.60901668 0.47049526 0.61079162 0.4680014 0.61210508 0.46589392 0.61398651 0.46512118 0.61529996 0.46498068 0.61565495 0.46708816 0.6141995 0.4682824 0.61249556 0.46944152
0 0.62062478 0.47077626 0.61906283 0.47102213 0.61728789 0.47179487 0.6171814 0.47351598 0.61892084 0.47478047 0.62087327 0.47355111 0.62257721 0.47586934 0.62470714 0.47720407 0.62410366 0.47239199 0.62495563 0.46859852 0.62499113 0.46663154 0.62314519 0.4655778 0.62200923 0.46606955 0.62112176 0.46666667
0 0.73596024 0.48373727 0.73084842 0.48212153 0.72825701 0.48296452 0.72612709 0.48314015 0.72886049 0.486196 0.73067093 0.48672287 0.73379482 0.485353 0.73592474 0.485634 0.73734469 0.48454514 0.73631523 0.48324552
0 0.94552702 0.44978376 0.94078482 0.45206284 0.93461996 0.45273316 0.92628724 0.45139252 0.91578665 0.45333644 0.91029925 0.45447599 0.90406664 0.45541443 0.89349831 0.4568221 0.88523333 0.45930228 0.88001691 0.46131323 0.87568118 0.46258684 0.87290361 0.46251981 0.86999054 0.46077698 0.86416441 0.46198355 0.86104811 0.46379341 0.85705111 0.46526811 0.850954 0.4673461 0.84634729 0.46835158 0.84180832 0.46942409 0.8342208 0.47223943 0.83232392 0.47304381 0.82900438 0.47606024 0.83015606 0.47820526 0.83388207 0.47706572 0.83720161 0.4751218 0.84268902 0.47257459 0.84763445 0.47183724 0.85705111 0.46989331 0.86104811 0.46942409 0.86836465 0.46788236 0.87358107 0.46667578 0.88191379 0.46560327 0.88882385 0.4641956 0.8976308 0.46352529 0.90738618 0.46285497 0.91598989 0.46158136 0.92439036 0.45990557 0.92831961 0.45863196 0.93529742 0.45601772 0.9395654 0.45380567 0.94613673 0.45159362 0.94823685 0.44971672
0 0.87048483 0.34338002 0.86934927 0.34132823 0.86688065 0.34225642 0.8624865 0.34508985 0.85907981 0.3473859 0.85508064 0.34924228 0.8497978 0.35251537 0.84411997 0.35486028 0.83962708 0.35725403 0.83538105 0.36077139 0.83148063 0.36380022 0.82767896 0.36648709 0.82407477 0.36995559 0.82279109 0.37518277 0.82506222 0.37601325 0.82802457 0.3736195 0.83256683 0.36922281 0.83577603 0.36594971 0.83942959 0.36316514 0.84555177 0.35896386 0.85098273 0.35559306 0.85522876 0.35339471 0.8610547 0.35173374 0.86791747 0.34919343 0.87285471 0.34694623 0.87887814 0.34430821 0.8914681 0.34030234 0.89418359 0.33888562 0.89892334 0.33590564 0.90282376 0.33360959 0.9057861 0.33097158 0.90855095 0.32779619 0.90208317 0.32984798 0.89675095 0.33141125 0.89102375 0.33326763 0.8871727 0.33448893 0.88327228 0.33693154 0.87858191 0.33947185 0.87428651 0.34147479
0 0.5989889 0.31321219 0.59867932 0.31683698 0.60058841 0.32224863 0.60167195 0.3263329 0.60363264 0.32914083 0.60342625 0.33220403 0.60094959 0.34093415 0.59883411 0.34445683 0.59707981 0.34757109 0.5955319 0.35206378 0.59615107 0.3546675 0.59847293 0.35354433 0.60069161 0.34997059 0.60373583 0.34532474 0.60507735 0.33991309 0.60574812 0.3347567 0.60667686 0.33235719 0.60992748 0.33000874 0.61064983 0.32674133 0.60853436 0.32265706 0.60678006 0.31995123 0.60378743 0.3156117 0.60156876 0.31239534
0 0.49315151 0.35866707 0.49196958 0.36068341 0.48985025 0.36350629 0.4901763 0.36580492 0.49168428 0.36782126 0.49392588 0.36943434 0.49498555 0.37165232 0.49637126 0.37399127 0.49408891 0.37153134 0.4911137 0.37056349 0.48976874 0.37003924 0.49033932 0.37241853 0.49302924 0.37499945 0.49527084 0.37713677 0.4982053 0.37979834 0.5001616 0.38181468 0.50248471 0.38092749 0.50150656 0.37616892 0.49983555 0.37499945 0.49694185 0.37064414 0.4966158 0.36838584 0.49722714 0.36612754 0.49844983 0.36411119 0.4982053 0.36169158 0.49571916 0.3588687
0 0.09806781 0.35584268 0.10171721 0.35842779 0.10478603 0.35912536 0.10860132 0.35998707 0.11196043 0.36060257 0.11469748 0.3607667 0.11896894 0.36179254 0.12257688 0.36253114 0.1278851 0.36322871 0.13099539 0.36409042 0.13439597 0.36507522 0.13775509 0.36601899 0.13588891 0.36770137 0.1343545 0.36885031 0.13311039 0.37049165 0.13356656 0.37233816 0.13510097 0.37365123 0.13593038 0.37553877 0.13709156 0.37574394 0.1368842 0.37406156 0.13564009 0.37324089 0.13493509 0.37131232 0.13659391 0.37045061 0.13866744 0.36971201 0.14119714 0.36843997 0.1436439 0.3681117 0.14563448 0.3670038 0.14588331 0.36507522 0.14281449 0.36326975 0.13402274 0.36171047 0.12867304 0.36056154 0.1239454 0.35974087 0.11901041 0.35867399 0.11278984 0.35744299 0.10698397 0.35641715 0.10250515 0.35592475
0 0.39073003 0.15287681 0.38601853 0.161236 0.38406894 0.16694276 0.38382524 0.17248877 0.38415017 0.17819552 0.3849625 0.18430417 0.38609976 0.19306524 0.38934907 0.19901313 0.38512496 0.19266336 0.38325661 0.18607246 0.38000729 0.18824263 0.38025099 0.19402977 0.38293168 0.198772 0.3854499 0.20431801 0.38707455 0.21195381 0.38837428 0.21701755 0.39105496 0.22256356 0.39836592 0.23936232 0.40283373 0.23984458 0.40445838 0.23751365 0.40267126 0.23429858 0.39966565 0.23011898 0.39674126 0.22561788 0.39373565 0.2210364 0.39170483 0.21541001 0.39032387 0.20906024 0.39056757 0.20319273 0.38975524 0.1956373 0.389674 0.18985017 0.38983647 0.18526869 0.39137989 0.17891892 0.39389811 0.17256914 0.39471044 0.16565673 0.3960914 0.1695952 0.39666003 0.17353366 0.39942195 0.17417668 0.40047797 0.17031859 0.40348359 0.17281027 0.40535195 0.17088123 0.40275249 0.16629975 0.40047797 0.16557635 0.39787852 0.16501372 0.3960914 0.1619594 0.39462921 0.15786017 0.39227346 0.15279643
0 0.52206611 0.21646484 0.52079648 0.21807284 0.52059334 0.22068583 0.5227771 0.22319833 0.52318338 0.22581132 0.52333574 0.22902732 0.52333574 0.23269556 0.52308181 0.2372683 0.52216768 0.2416903 0.52150747 0.24510729 0.52028863 0.24842379 0.51780016 0.25113728 0.51490542 0.25329803 0.51429599 0.25440353 0.51739388 0.25430303 0.52064413 0.25349903 0.52267553 0.25314728 0.5241483 0.25018253 0.52557028 0.24365004 0.52587499 0.24023305 0.52607813 0.23314781 0.52623048 0.22998207 0.52607813 0.22681632 0.52531635 0.22385158 0.52465615 0.22078633 0.52369123 0.21807284 0.52191375 0.21596234
0 0.58697196 0.24056902 0.58793042 0.24288725 0.58817891 0.24520548 0.58817891 0.24871795 0.58746894 0.25075518 0.58647497 0.25525114 0.58672346 0.25749912 0.58746894 0.25932561 0.58966986 0.25995785 0.5914093 0.25936073 0.59176429 0.25749912 0.5915513 0.25402178 0.59119631 0.25096593 0.59002485 0.24474886 0.58917288 0.24221988 0.58839191 0.24092027
0 0.84710685 0.24949069 0.84494143 0.25057956 0.84334398 0.25258166 0.84217252 0.25672638 0.84394746 0.25739375 0.84692936 0.25539164 0.84689386 0.25356516 0.84710685 0.2519143 0.84838481 0.25082543 0.84898829 0.24959607
