# Supplementary material for: VanillaNet-YOLOv8 segment: detection of nano-iron oxide regulation on rice seedling growth vitality under salt stress
Source: Front Plant Sci. 2025 Sep 17;16:1631279. doi: 10.3389/fpls.2025.1631279 (PMC12484053; doi:10.3389/fpls.2025.1631279)
Supplement: Supplementary file 5 [file DataSheet5.zip › label/train/11-3.txt]

0 0.47427269 0.13831532 0.47261998 0.14232207 0.47212416 0.147701 0.4719038 0.15516564 0.4724547 0.16048968 0.47267507 0.16581372 0.47377688 0.17349791 0.47504396 0.17618737 0.47884521 0.1743761 0.48204047 0.17157686 0.48512554 0.16894228 0.4812692 0.16965581 0.47801885 0.16993025 0.47675177 0.16586861 0.47548469 0.15977615 0.47570505 0.15148821 0.47691704 0.14627394 0.47664159 0.14188298 0.47564996 0.13738224
0 0.12340005 0.34421715 0.12641858 0.34747939 0.12846504 0.34992606 0.13460442 0.35517623 0.14012987 0.35762291 0.14417163 0.35961084 0.15031101 0.36119098 0.15445509 0.36256724 0.15829221 0.36435128 0.16315255 0.36715476 0.16745012 0.36919366 0.17297556 0.37215007 0.18300322 0.37694148 0.18417994 0.37495355 0.18039398 0.36812324 0.17532899 0.36470808 0.17271976 0.36363766 0.17420344 0.36613531 0.17681268 0.37000922 0.17471506 0.36853102 0.16852451 0.36608434 0.16125958 0.36266918 0.15532484 0.36037542 0.15184586 0.35828555 0.14836687 0.3546665 0.13388816 0.34472687 0.12708368 0.34309575
0 0.02328311 0.40454381 0.02814591 0.40766604 0.03198212 0.4087965 0.0359264 0.41008846 0.03938439 0.41121892 0.04397704 0.41310302 0.04813744 0.41514862 0.05337846 0.41681739 0.05748483 0.41757104 0.06180732 0.41843234 0.06537338 0.41983196 0.06985796 0.42112392 0.07504495 0.42268503 0.0796376 0.42397699 0.08363591 0.4255381 0.08666165 0.42779902 0.08990352 0.42941397 0.09341555 0.43081359 0.09708967 0.43124424 0.10033154 0.42887565 0.09773804 0.42666856 0.09325345 0.42505362 0.08325769 0.42117775 0.0772062 0.41993962 0.07174905 0.41827085 0.06607578 0.41660207 0.06040251 0.41482563 0.05478327 0.41175723 0.04916403 0.4077737 0.04516572 0.40562044 0.03846586 0.40508213 0.03684493 0.40535128 0.03889811 0.40712772 0.04068114 0.40841968 0.0348998 0.4067509 0.03100956 0.4058896 0.02706529 0.40459764 0.0243097 0.40416699
0 0.10915893 0.57288267 0.10382954 0.57182073 0.09670497 0.57237965 0.09002921 0.57344159 0.08447541 0.57450353 0.07684596 0.57623617 0.07252635 0.57729811 0.06904821 0.57863951 0.07235805 0.58048393 0.08195096 0.58109874 0.08991701 0.58020447 0.09636838 0.57858362 0.10315635 0.57836005 0.10915893 0.57623617 0.11392734 0.57707454 0.11785426 0.5793661 0.12284706 0.57914253 0.1263252 0.57724222 0.12806426 0.57573314 0.13266437 0.57640384 0.136423 0.57657152 0.14085481 0.57696276 0.14394025 0.57707454 0.15078432 0.57746578 0.1566747 0.57824827 0.16009674 0.5793661 0.16486514 0.58031626 0.16755789 0.57947788 0.16845547 0.57886308 0.16553833 0.57657152 0.16009674 0.57606849 0.1518502 0.57483888 0.13967674 0.5740564 0.13316926 0.5740005 0.12688619 0.57310624 0.12374465 0.57115003 0.11897624 0.57064701 0.11392734 0.57075879 0.11134679 0.57198841
0 0.13442841 0.697032 0.13776528 0.69655707 0.13919537 0.69634119 0.13503511 0.69858633 0.13338834 0.69966573 0.13135155 0.70191088 0.12935809 0.70329251 0.12693127 0.70458779 0.12463446 0.70687611 0.12485114 0.70773963 0.12857804 0.70640118 0.13109153 0.70480367 0.13546847 0.70251534 0.13923871 0.70001114 0.1423589 0.69819775 0.1460858 0.69698883 0.14955269 0.69530496 0.15193617 0.69418239 0.15540305 0.69318934 0.1588266 0.69228265 0.16298686 0.69150548 0.16775382 0.69029656 0.17221744 0.68947622 0.1754243 0.68926034 0.17802447 0.68818094 0.17949789 0.68675613 0.17789446 0.68489957 0.17338751 0.68597897 0.16745047 0.6873606 0.16181679 0.68869905 0.15691981 0.68934669 0.15210951 0.69042609 0.14517574 0.69202359 0.13945539 0.6936211 0.13763527 0.69457097 0.1349051 0.69651389
0 0.26800836 0.69529572 0.26658721 0.69876222 0.26340189 0.69968987 0.25815835 0.70134988 0.25325785 0.70266813 0.24825934 0.70457226 0.24355486 0.70652522 0.23855635 0.70813641 0.235077 0.70715993 0.23012749 0.70808759 0.22811829 0.70964995 0.22674615 0.71233527 0.22365883 0.71394646 0.21934639 0.71502058 0.21184863 0.71721766 0.20562499 0.71961003 0.2008225 0.72200241 0.19832324 0.72336948 0.18984538 0.72874011 0.19219762 0.72864246 0.19861727 0.7266895 0.20420385 0.7258595 0.21052549 0.72390654 0.21660211 0.72180711 0.22258072 0.71795002 0.22904938 0.71570412 0.23336182 0.7156553 0.2390464 0.71472764 0.24203571 0.70999172 0.24659317 0.70798994 0.25291482 0.70613463 0.25913845 0.70442579 0.26374492 0.70320519 0.26952751 0.70330284 0.27354592 0.70213107 0.27202677 0.69895751 0.26987055 0.69734632 0.26869443 0.69495395
0 0.24598913 0.81644811 0.24338096 0.81987058 0.2408364 0.82272263 0.23829184 0.82563807 0.23498391 0.8285535 0.23135791 0.83197597 0.22684131 0.83590546 0.22359699 0.83799697 0.21984376 0.84046875 0.21647222 0.8424335 0.21450018 0.84198985 0.2109378 0.84408135 0.20667566 0.84813761 0.20425832 0.84978546 0.2000598 0.85124318 0.18949987 0.85555295 0.1846652 0.8572008 0.17722236 0.85979934 0.17372358 0.86157395 0.16761664 0.86556683 0.16367257 0.86848226 0.16106439 0.87190473 0.16691688 0.87013012 0.1733419 0.86981322 0.17709513 0.86886254 0.18396544 0.86639076 0.19089938 0.86303167 0.19586127 0.85973596 0.20298604 0.85574309 0.20623036 0.85422199 0.21081057 0.85441213 0.2141185 0.85213048 0.21659945 0.85022912 0.21857148 0.84648975 0.22079797 0.84344756 0.22378783 0.84135606 0.22754106 0.83869414 0.23154875 0.83590546 0.23517475 0.83292665 0.23924605 0.82950419 0.2426812 0.82677889 0.2467525 0.82278601 0.2476431 0.82177195 0.25056935 0.82227898 0.25285945 0.8222156 0.25107826 0.82082126 0.24948791 0.81796921 0.24859731 0.81581432
0 0.33961752 0.86983007 0.33406517 0.8756285 0.33005143 0.8822267 0.32663975 0.88842502 0.32523494 0.89329036 0.32289359 0.8981557 0.32081982 0.90422072 0.31693987 0.91481784 0.31319371 0.92914727 0.31225717 0.93854472 0.31419714 0.94127731 0.31720745 0.94014428 0.32122119 0.9346791 0.32483356 0.92921392 0.32730871 0.92154934 0.32931558 0.91601751 0.33138934 0.91148541 0.33406517 0.90622017 0.33613894 0.89982192 0.33801202 0.89395684 0.33955062 0.88875826 0.3414237 0.88142692 0.34343057 0.87476206 0.34403263 0.8709631 0.3446347 0.87036326 0.34731052 0.86303192 0.35272908 0.85530069 0.3554718 0.85063529 0.35834832 0.84557 0.36135863 0.84177104 0.36436893 0.83903845 0.36543926 0.8365058 0.36396756 0.83304008 0.36176 0.83463964 0.35794694 0.8391051 0.35513732 0.84183769 0.35279597 0.8459699 0.34991946 0.85103519 0.34744432 0.85869977 0.34557124 0.86256538 0.34236024 0.86736408
0 0.33391773 0.65965737 0.33071477 0.65895197 0.32805125 0.66019483 0.32818611 0.66190796 0.33068105 0.66372187 0.33374916 0.66573732 0.33637896 0.66761841 0.34022252 0.67007054 0.34332434 0.67258986 0.34807822 0.67651999 0.35053945 0.67695667 0.35623736 0.67638562 0.3559002 0.67843467 0.3565408 0.68041653 0.35839514 0.68132348 0.36264329 0.68098757 0.36517195 0.67987907 0.36699258 0.67789721 0.37235334 0.67813235 0.37646662 0.6764528 0.38054619 0.67457172 0.3820971 0.67114545 0.37933243 0.6694995 0.37778152 0.67013772 0.37464599 0.67258986 0.37056642 0.67396708 0.36210384 0.67332885 0.3569791 0.67191804 0.35306811 0.67077595 0.34743763 0.6687605 0.34146999 0.66553577 0.33792987 0.66345314 0.33398517 0.66076587
0 0.40067431 0.5830702 0.39892111 0.58511925 0.39710047 0.58784011 0.39581929 0.58945247 0.39383007 0.59093047 0.39059339 0.59150151 0.3862441 0.59230769 0.3836143 0.59351696 0.38199595 0.59442392 0.3842886 0.59465905 0.38654754 0.59576755 0.38715442 0.59694323 0.38941335 0.59603628 0.39254889 0.59496137 0.39598786 0.59432314 0.39831423 0.59331542 0.39983142 0.59119919 0.39989885 0.5896876 0.40006743 0.58797447 0.40138233 0.58599261 0.40188806 0.58464898 0.40155091 0.58330534
0 0.47714093 0.68293584 0.47602832 0.68485052 0.47589346 0.68632852 0.47612947 0.68827679 0.47612947 0.6900907 0.47478085 0.69187101 0.47282535 0.6933826 0.47012812 0.69439033 0.46641942 0.69573396 0.46328388 0.69795096 0.4606878 0.7 0.45853001 0.70309036 0.4591706 0.70611354 0.46503709 0.70567686 0.46871207 0.70416527 0.47184761 0.70137723 0.47383682 0.69922741 0.47690492 0.697783 0.47845583 0.69603628 0.47963587 0.69405442 0.47987188 0.69224051 0.48024275 0.6900907 0.48057991 0.68814243 0.48064734 0.6849177 0.4799056 0.68320457
0 0.50045704 0.5786105 0.50105471 0.58298887 0.50133596 0.58456509 0.50217973 0.58141266 0.50341022 0.57843537 0.5043243 0.57524791 0.50379694 0.57342651 0.49922655 0.57395191 0.49736323 0.57636878 0.49574602 0.57917093 0.49374208 0.57980142 0.49145688 0.5808172 0.49015608 0.5834092 0.49022639 0.58680681 0.49135141 0.58726216 0.4948671 0.58589611 0.49588665 0.58610627 0.49852341 0.58372444 0.49908592 0.58095731
0 0.61102495 0.59744709 0.60957519 0.59969768 0.60751854 0.60278804 0.6063385 0.60416527 0.60461902 0.60567686 0.60310182 0.60802822 0.60293324 0.61048035 0.60333783 0.6121263 0.60593392 0.61068189 0.60869858 0.60940544 0.61075523 0.60765872 0.61183412 0.60503863 0.61260958 0.60319113 0.61368847 0.601478 0.61422792 0.59979845 0.61405934 0.5974135 0.61298045 0.59684246
0 0.46501847 0.87312021 0.45967277 0.87872647 0.4529203 0.88540727 0.45001299 0.8889579 0.44804352 0.89180775 0.44705878 0.89535839 0.44452661 0.89951637 0.44321363 0.90330059 0.44546445 0.90129168 0.45001299 0.89666652 0.45245138 0.89353635 0.45564004 0.88905134 0.45868803 0.8849868 0.46253319 0.88064195 0.46473712 0.87737162 0.46529982 0.87634381 0.46572185 0.87947397 0.46717551 0.88012804 0.47116134 0.87849288 0.47449068 0.87568975 0.47416244 0.87255958 0.47406865 0.86900895 0.47397487 0.86676644 0.47585055 0.86190768 0.47716353 0.85681532 0.4785703 0.85247047 0.47960192 0.84751827 0.48021152 0.84228576 0.48063355 0.83854825 0.48415046 0.83812778 0.488699 0.83789418 0.48996508 0.8371934 0.48565101 0.83593199 0.48307194 0.83462386 0.48044598 0.83354933 0.47805448 0.83312886 0.47688218 0.8349509 0.47627258 0.83728684 0.47575677 0.83980966 0.47533474 0.84354717 0.47561609 0.84672405 0.47486582 0.84952718 0.47369351 0.85429251 0.47280256 0.85751611 0.47153648 0.86190768 0.47092688 0.86489769 0.46881673 0.86564519 0.46529982 0.86821473
0 0.60590287 0.70051335 0.60417771 0.70387618 0.60357766 0.70600596 0.60417771 0.71037763 0.60440273 0.71250742 0.60567785 0.71452512 0.60579036 0.71643071 0.60474026 0.71882206 0.60492778 0.72211015 0.60526531 0.72480041 0.60792804 0.72259589 0.60894063 0.7198309 0.6109283 0.7204661 0.61235343 0.72278271 0.61471613 0.72595871 0.61591624 0.72831269 0.61599125 0.72917208 0.61670381 0.73242281 0.618954 0.73567353 0.62356691 0.73944737 0.62679219 0.74112878 0.62964244 0.74049358 0.63144259 0.73903636 0.63196764 0.73593509 0.6315551 0.73242281 0.62964244 0.72976991 0.6258171 0.72655655 0.62307936 0.72461358 0.61846646 0.72214751 0.61584123 0.72042874 0.61220341 0.71717801 0.60995322 0.71407674 0.60774053 0.7097798 0.60875311 0.7066038 0.6097657 0.70309152 0.60852809 0.70043862 0.60729049 0.70021444
0 0.7111261 0.70614713 0.7074174 0.70574404 0.70616993 0.70732281 0.7065408 0.70913671 0.70930546 0.71155526 0.7113621 0.71367148 0.71395819 0.71572052 0.7161497 0.71787034 0.7192178 0.72049043 0.7216116 0.72220356 0.72417397 0.72395029 0.72744437 0.72526033 0.73138908 0.72522674 0.73199595 0.72358079 0.72768038 0.72032247 0.72454484 0.71797111 0.72012812 0.7161908 0.71739717 0.71430971 0.71486851 0.71215989 0.71277815 0.71011085 0.71621713 0.70933826 0.71894808 0.7080954 0.72103844 0.70732281 0.71648685 0.7073564 0.71439649 0.70648304
0 0.59023949 0.81983402 0.5883247 0.82271431 0.58862506 0.82772675 0.58873769 0.83105591 0.58918823 0.83950974 0.58956368 0.84280149 0.58933841 0.84493365 0.58802434 0.84665434 0.58742361 0.849385 0.58764888 0.85189123 0.58862506 0.85495854 0.59084021 0.85746477 0.59350591 0.8600458 0.59523298 0.85997099 0.59688496 0.85724033 0.59744814 0.85533261 0.59703514 0.85215307 0.59688496 0.85017054 0.59598388 0.84751469 0.59500771 0.8451955 0.59343082 0.84377406 0.59237956 0.84291371 0.59151602 0.84029527 0.59136584 0.8357317 0.59155357 0.83128035 0.59185393 0.82813822 0.59279255 0.82454722 0.59320555 0.82125546 0.5924171 0.81919811
0 0.7192957 0.81607265 0.72173716 0.82047421 0.72551561 0.82418079 0.73039854 0.83037772 0.73365382 0.83477928 0.73731602 0.83987583 0.74097821 0.84375615 0.74097821 0.84607276 0.74004813 0.84856312 0.74161764 0.85273302 0.74312903 0.85551296 0.74574488 0.85921953 0.74969772 0.86130448 0.75446439 0.85672918 0.75324366 0.8522697 0.74963959 0.84717316 0.7465587 0.84340866 0.74405911 0.84225036 0.74022252 0.83842795 0.7359209 0.83281017 0.73272374 0.82748196 0.73010789 0.82302248 0.72691074 0.81833134 0.72464366 0.81537767
0 0.83766015 0.81659389 0.84062711 0.81565334 0.84295347 0.81306685 0.84265003 0.8117568 0.83954821 0.81279812 0.83671612 0.81266376 0.83300742 0.8121263 0.8307822 0.81256298 0.82909643 0.81461203 0.83068105 0.81686261 0.83560351 0.82015452 0.83998651 0.82270742 0.8430209 0.82398388 0.84602158 0.82630165 0.84888739 0.82858582 0.85124747 0.83083641 0.85428186 0.83312059 0.85704653 0.83510245 0.85950775 0.83647968 0.86213756 0.83735304 0.86523938 0.83664763 0.86635199 0.83557272 0.86257586 0.83355727 0.858294 0.83006382 0.85542819 0.82811555 0.85296696 0.82717501 0.84774107 0.8242526 0.84517869 0.82253947 0.84123399 0.81975143 0.83836817 0.81783675
