# Supplementary material for: VanillaNet-YOLOv8 segment: detection of nano-iron oxide regulation on rice seedling growth vitality under salt stress
Source: Front Plant Sci. 2025 Sep 17;16:1631279. doi: 10.3389/fpls.2025.1631279 (PMC12484053; doi:10.3389/fpls.2025.1631279)
Supplement: Supplementary file 5 [file DataSheet5.zip › label/train/11-4.txt]

0 0.52313433 0.13449074 0.52225827 0.13766534 0.52063595 0.14011243 0.51963011 0.14153439 0.51904607 0.14408069 0.51859182 0.14669312 0.51826736 0.14920635 0.51852693 0.15162037 0.51982479 0.15330688 0.52264763 0.15383598 0.52465931 0.15343915 0.52332901 0.1514881 0.52238806 0.14960317 0.52216093 0.14765212 0.5220636 0.14437831 0.52251785 0.14160053 0.52336145 0.13888889 0.5238806 0.13554894 0.52391304 0.13376323
0 0.51675479 0.12750768 0.5155641 0.13049817 0.51416078 0.13487556 0.51314018 0.13678254 0.51224716 0.13171171 0.51126909 0.1290246 0.51135414 0.12438717 0.51037606 0.1183195 0.50952557 0.1148956 0.5082073 0.11090828 0.50693155 0.10657423 0.50472026 0.10089663 0.50229634 0.09547907 0.49883801 0.0897321 0.49508387 0.08280861 0.48963143 0.07561182 0.48489407 0.06868833 0.47836902 0.05821199 0.47461489 0.05229058 0.47086075 0.04554929 0.46817923 0.03981008 0.46594462 0.03489075 0.46585524 0.03899019 0.46746415 0.04655137 0.47032445 0.0514707 0.47407858 0.0577565 0.47747518 0.0638601 0.4824807 0.07096579 0.48784375 0.08071334 0.49106158 0.08800122 0.49615648 0.09838646 0.5022346 0.11223345 0.50670381 0.12535164 0.51045795 0.13810544 0.51278194 0.15040375 0.51340763 0.1599691 0.51546347 0.16461513 0.51742992 0.16461513 0.51769807 0.159878 0.51725115 0.15550527 0.51689361 0.15067704 0.51546347 0.14493783 0.51492716 0.14020071 0.51608916 0.13519029 0.51796622 0.13081756 0.51877068 0.12863119
0 0.154426 0.18220118 0.15608665 0.18487012 0.15857762 0.18819002 0.15953568 0.18923155 0.16285697 0.19209578 0.16700859 0.19522039 0.16981891 0.19788933 0.17294859 0.20062336 0.17684472 0.20335739 0.17804817 0.200855 0.178815 0.19929193 0.17617902 0.19655655 0.17253658 0.19450501 0.16860658 0.19181848 0.16544341 0.18966925 0.1623761 0.18766657 0.159165 0.18527311 0.15571427 0.18248888
0 0.39394813 0.15410228 0.3931756 0.15541453 0.39459191 0.15642059 0.39630866 0.15821401 0.39768205 0.16057606 0.39927004 0.16289438 0.40111554 0.16499398 0.4030898 0.16678739 0.4072529 0.17024299 0.41193103 0.17295498 0.41502117 0.17553575 0.41755336 0.17794155 0.4196993 0.18279688 0.422489 0.18756474 0.42369073 0.19233259 0.4257079 0.19329491 0.42592249 0.19049544 0.42575082 0.18800216 0.42381948 0.1842841 0.42236025 0.18135341 0.42072934 0.17816026 0.41922719 0.17457343 0.4178538 0.17208015 0.41489241 0.16774971 0.41283232 0.16455656 0.4109439 0.16241322 0.40815419 0.15952626 0.40746749 0.1579953 0.40703831 0.15978871 0.40819711 0.1619758 0.40905548 0.1635505 0.40639453 0.16022613 0.40278937 0.15812652 0.39776789 0.15572072 0.39622282 0.15445221
0 0.52050616 0.25525794 0.52024659 0.2578373 0.51966256 0.26025132 0.51881895 0.26253307 0.51706684 0.26322751 0.51842959 0.26471561 0.52021415 0.26517857 0.52203115 0.26455026 0.52319922 0.26385582 0.52349124 0.26167328 0.52271252 0.26104497 0.52242051 0.25949074 0.52264763 0.25720899 0.52160934 0.25496032
0 0.67043961 0.24348679 0.66882367 0.24621724 0.6676755 0.25055129 0.66708015 0.25306504 0.66601703 0.25787583 0.66546421 0.26186316 0.66423098 0.26615386 0.66244494 0.27399849 0.66201969 0.27573211 0.66087152 0.27477862 0.6592981 0.27417185 0.65687419 0.27625219 0.65670409 0.27772577 0.65900043 0.27638221 0.65951073 0.28006615 0.6598084 0.28223318 0.66231737 0.2821465 0.66393331 0.2805429 0.66533663 0.27651224 0.66656985 0.273045 0.66742035 0.26771412 0.66788812 0.26563378 0.66929144 0.26333673 0.67129011 0.25930607 0.67239576 0.25579549 0.67324625 0.2514181 0.6731612 0.24773416 0.67171536 0.24496037
0 0.74895256 0.16378084 0.74535805 0.16431815 0.74392024 0.16466007 0.74578939 0.16690699 0.74952768 0.17188929 0.75130097 0.16954468 0.75374524 0.16534392 0.75604573 0.16011739 0.75719597 0.15596547 0.75772317 0.15327894 0.75896927 0.15064125 0.76016744 0.14736857 0.7618928 0.14394934 0.76309097 0.14057896 0.76376195 0.13774589 0.76534353 0.13491282 0.76611036 0.13247052 0.76663756 0.13017475 0.76740439 0.12836745 0.76893805 0.12480168 0.76994451 0.12133361 0.76970488 0.12055208 0.7677878 0.12187092 0.76577488 0.12485053 0.76304305 0.13105398 0.76208451 0.13418013 0.76098219 0.1370132 0.75906512 0.14106742 0.75714805 0.14512165 0.7552789 0.14922472 0.75317012 0.15386509 0.75154061 0.15782162
0 0.86800779 0.11259921 0.86664504 0.11438492 0.86486048 0.11541005 0.86304348 0.11666667 0.86083712 0.11845238 0.86031798 0.11990741 0.8619403 0.12099868 0.86469825 0.12132937 0.86709929 0.12116402 0.8674562 0.11994048 0.86635302 0.11825397 0.86700195 0.11706349 0.86865672 0.11507937 0.86937054 0.11378968 0.86907852 0.11283069
0 0.74798832 0.34685847 0.74464633 0.34775132 0.74243997 0.34864418 0.73997404 0.35049603 0.73754056 0.35320767 0.7362427 0.35525794 0.73478261 0.35750661 0.73322518 0.35912698 0.73646982 0.35849868 0.73958469 0.35740741 0.74162881 0.35591931 0.74208306 0.35439815 0.74169371 0.35353836 0.74325114 0.35152116 0.74474367 0.3505291 0.74607398 0.35089286 0.74802077 0.35102513 0.7490915 0.35 0.74899416 0.34844577
0 0.75791694 0.37126323 0.75545101 0.36941138 0.75376379 0.36941138 0.7509085 0.37089947 0.74883193 0.37208995 0.74571707 0.37377646 0.74263465 0.37595899 0.73877352 0.37767857 0.73530175 0.37936508 0.73127839 0.38201058 0.732122 0.38376323 0.73293316 0.38488757 0.73578845 0.38386243 0.73789747 0.38194444 0.74042829 0.38015873 0.74347826 0.37890212 0.74724205 0.37771164 0.75103829 0.37645503 0.75402336 0.37529762 0.75674886 0.37407407
0 0.65428293 0.40003307 0.6532122 0.39642857 0.65233615 0.39487434 0.65158988 0.39305556 0.65071382 0.39140212 0.65171966 0.39150132 0.65532122 0.39219577 0.65678131 0.39371693 0.6568462 0.3957672 0.65700844 0.39775132 0.6578196 0.39910714 0.65778715 0.40095899 0.6568462 0.4025463 0.65525633 0.40403439 0.65314731 0.40446429 0.65236859 0.40310847 0.65304997 0.40205026
0 0.89156392 0.50631614 0.89269955 0.50373677 0.8917586 0.50224868 0.88783258 0.50320767 0.88630759 0.5046627 0.88387411 0.50611772 0.87988319 0.5073082 0.87654121 0.5078373 0.87485399 0.50869709 0.87258274 0.50982143 0.87242051 0.51246693 0.87563271 0.51183862 0.87865023 0.51084656 0.88228423 0.50975529 0.88572356 0.50916005 0.8894549 0.50886243 0.89269955 0.50863095 0.89552239 0.50787037 0.89785853 0.50681217 0.89980532 0.50542328 0.89912395 0.50496032 0.89623621 0.50499339 0.89377028 0.50585317
0 0.86408177 0.73816138 0.86190785 0.73664021 0.86073978 0.73657407 0.85927969 0.73806217 0.8578196 0.73888889 0.85590526 0.73875661 0.85343933 0.73984788 0.85564568 0.74153439 0.85785204 0.74074074 0.86060999 0.74083995 0.86226476 0.74255952 0.86502271 0.74259259 0.86774822 0.74189815 0.86833225 0.74083995 0.87034393 0.73912037 0.86950032 0.73822751 0.86635302 0.73826058
0 0.39344132 0.88063003 0.39136229 0.88205421 0.38996491 0.8848331 0.38955592 0.88663938 0.38918101 0.88844566 0.38877202 0.8910856 0.38798813 0.89403817 0.38693157 0.8960876 0.38577277 0.8982065 0.38284168 0.90258326 0.38103531 0.9052232 0.37909262 0.90800209 0.37749074 0.91043362 0.37691134 0.9118578 0.37841097 0.91116308 0.38059224 0.91015573 0.3830121 0.9084884 0.3847503 0.90664738 0.38577277 0.90449374 0.38686341 0.90195801 0.38836304 0.89917912 0.38976041 0.89699074 0.39143045 0.89393396 0.39282783 0.89178032 0.39494094 0.88816777 0.39640649 0.88500678 0.39633832 0.88236684 0.39538401 0.8810816
