# Supplementary material for: VanillaNet-YOLOv8 segment: detection of nano-iron oxide regulation on rice seedling growth vitality under salt stress
Source: Front Plant Sci. 2025 Sep 17;16:1631279. doi: 10.3389/fpls.2025.1631279 (PMC12484053; doi:10.3389/fpls.2025.1631279)
Supplement: Supplementary file 5 [file DataSheet5.zip › label/train/11-5.txt]

0 0.03658591 0.04934459 0.03799813 0.05195529 0.04460231 0.0624395 0.04792517 0.06695641 0.0519126 0.07101749 0.05560928 0.07453985 0.06046895 0.07884957 0.06358413 0.0817089 0.06665778 0.08518983 0.07184974 0.09003826 0.07978307 0.09795322 0.08306439 0.10089543 0.08933628 0.10512226 0.09498514 0.10972206 0.09876489 0.11287146 0.10154779 0.11486056 0.10624132 0.11892164 0.11043643 0.12211249 0.11367622 0.12480606 0.11637604 0.12758251 0.11924201 0.12998601 0.12194183 0.13226519 0.12514008 0.1345858 0.12484933 0.13471012 0.12285561 0.13425429 0.1231879 0.13562179 0.12441746 0.13864984 0.12744106 0.14257711 0.13154859 0.14479687 0.13582727 0.14616288 0.13685415 0.14570755 0.14233087 0.15111466 0.14535447 0.15401743 0.14780758 0.1565787 0.15123052 0.15948146 0.15453937 0.16187198 0.15801936 0.16523008 0.16127116 0.16836052 0.16423771 0.17092178 0.16800295 0.17308463 0.16891573 0.17223087 0.16925803 0.16915736 0.16857344 0.1686451 0.16617738 0.16727909 0.16435181 0.16619767 0.16087181 0.1632949 0.15727772 0.1602783 0.15334134 0.1572617 0.1491197 0.15304984 0.14592496 0.15003324 0.14227382 0.14673205 0.13890792 0.14360162 0.13759579 0.13967434 0.13457219 0.13745458 0.13211908 0.13620241 0.12960892 0.13466565 0.12704171 0.13278739 0.12401811 0.12988462 0.11728632 0.12385141 0.10827257 0.11360635 0.10445028 0.10928066 0.10079914 0.10575181 0.09720505 0.10188145 0.09332572 0.09766959 0.08836245 0.09317315 0.0851677 0.08924587 0.07820771 0.0819605 0.07255985 0.07609804 0.06839527 0.07268302 0.06451594 0.06886958 0.05578743 0.06084428 0.04574679 0.05407116 0.04038418 0.05065614
0 0.19314034 0.07060913 0.19585035 0.07466474 0.19897728 0.08818342 0.20366769 0.09941433 0.20856655 0.10929337 0.21190195 0.11553276 0.21502888 0.12083625 0.22013621 0.12759559 0.2251393 0.13581079 0.22701547 0.14059432 0.22951701 0.14641776 0.23295664 0.1490175 0.23545819 0.15400902 0.23827243 0.15868856 0.24369245 0.16471998 0.25036325 0.17179129 0.25296902 0.17459902 0.25432403 0.17158331 0.25276056 0.16783967 0.2492167 0.16503195 0.24369245 0.15868856 0.24087821 0.15484094 0.23733435 0.15026538 0.23535396 0.14672973 0.23545819 0.14298609 0.23170587 0.13924245 0.22837047 0.13477089 0.2251393 0.12842751 0.2221166 0.1203163 0.22034467 0.11480483 0.21857274 0.10877342 0.21690504 0.10357392 0.2140908 0.09754251 0.20929617 0.08995125 0.20554385 0.08443979 0.20262537 0.08069615 0.19918575 0.07632857
0 0.34388465 0.11442718 0.34449846 0.11810148 0.34633988 0.12208199 0.34864165 0.12659832 0.34979253 0.13019609 0.35240121 0.13509516 0.35454953 0.13884602 0.3571582 0.14290307 0.35869272 0.14726631 0.36007378 0.15155301 0.36130139 0.15545696 0.36429369 0.16173391 0.36567476 0.16640334 0.367286 0.1720679 0.36851361 0.1762015 0.36966449 0.18217225 0.37073865 0.18806646 0.37288697 0.19503233 0.3753422 0.19786461 0.37679999 0.1941903 0.37756724 0.18906158 0.37687671 0.18699478 0.37511202 0.19013325 0.37357751 0.18477489 0.37196627 0.17933997 0.37135246 0.17268029 0.36951104 0.16510202 0.36782308 0.16066223 0.36644201 0.15629899 0.36636529 0.1499455 0.36536785 0.14458713 0.36398679 0.14014734 0.36130139 0.13517171 0.36007378 0.13325801 0.35899962 0.13792744 0.35915307 0.13915221 0.35662112 0.13417659 0.35477971 0.13011954 0.35278484 0.12636868 0.35002271 0.12185234
0 0.49240968 0.09589947 0.49240968 0.1005291 0.4926417 0.10605159 0.49333775 0.10949074 0.49416639 0.1135582 0.49598939 0.11997354 0.49731521 0.1271164 0.49830958 0.13677249 0.49771296 0.13776455 0.49588996 0.13406085 0.49353663 0.13058862 0.49158104 0.1281746 0.4903878 0.12767857 0.4903878 0.12939815 0.49177991 0.13201058 0.49270799 0.13412698 0.49426583 0.13640873 0.49767981 0.14136905 0.49847531 0.14484127 0.49930394 0.1479828 0.50009944 0.1521164 0.50099437 0.15545635 0.50172357 0.16035053 0.50381173 0.16626984 0.50464037 0.16951058 0.50629765 0.17218915 0.50828638 0.17615741 0.51037454 0.17781085 0.51199867 0.17705026 0.51276102 0.17361111 0.5114352 0.16888228 0.50951276 0.16554233 0.5080875 0.16378968 0.50649652 0.15978836 0.50497183 0.15714286 0.50457408 0.15363757 0.50321511 0.14943783 0.50215446 0.14441138 0.50132582 0.14054233 0.50122638 0.13472222 0.50089493 0.12794312 0.49973484 0.12195767 0.49930394 0.11765873 0.49860789 0.11498016 0.4974478 0.10925926 0.49645343 0.10436508 0.49522705 0.09933862 0.4941001 0.09685847 0.49320517 0.09563492
0 0.60022267 0.1767908 0.60047764 0.17861382 0.59814045 0.17691799 0.60005269 0.18179352 0.60009519 0.18382852 0.60251736 0.18200549 0.60464207 0.18005528 0.60498202 0.17386549 0.60434461 0.17178809 0.60400466 0.16907475 0.60417463 0.16513194 0.605152 0.15148046 0.60574692 0.14401879 0.60595939 0.14041514 0.6059169 0.13562441 0.60583191 0.13032492 0.60532198 0.12739961 0.60434461 0.12981617 0.60357971 0.13401336 0.60306978 0.13804097 0.60302729 0.13948243 0.60183745 0.13850733 0.60107255 0.14266212 0.60115754 0.14787681 0.60111505 0.15169244 0.60124253 0.15495693 0.60086008 0.16161308 0.60052013 0.16784527 0.60005269 0.17204246
0 0.69422801 0.17349467 0.69208056 0.17461249 0.69208056 0.17284261 0.6902132 0.17591661 0.68955963 0.17931664 0.69175377 0.18057419 0.6965622 0.177081 0.70011017 0.17316864 0.70309794 0.16967546 0.70594565 0.16506446 0.70841989 0.16185073 0.71061403 0.15942879 0.7138819 0.15700686 0.7170564 0.15593561 0.71957732 0.15258216 0.72097784 0.15034652 0.72466586 0.14871637 0.72984776 0.14741225 0.73474956 0.14550265 0.73657023 0.14200946 0.73703707 0.13865601 0.73937126 0.13567516 0.74212561 0.13325322 0.7464672 0.13073813 0.74772767 0.12771071 0.7479144 0.12677919 0.74730751 0.12496274 0.74343275 0.1271518 0.73927789 0.13180937 0.73577661 0.13437104 0.73087481 0.13814368 0.72816715 0.14065877 0.72461918 0.14284783 0.72214493 0.14466428 0.72121126 0.14741225 0.72139799 0.14480401 0.71682298 0.14699307 0.71392858 0.14853007 0.7104273 0.15127804 0.7087 0.1538397 0.70743953 0.1567274 0.70585228 0.16003428 0.70370483 0.16240964 0.70151069 0.16553022 0.69964334 0.16869737 0.6977293 0.17083985 0.69562853 0.17302891
0 0.85788439 0.12265911 0.85252059 0.12512898 0.8496324 0.12700425 0.84656082 0.13066331 0.84527718 0.13377352 0.84477289 0.13715815 0.8446812 0.13917064 0.8422056 0.1422351 0.84041767 0.14479645 0.83830883 0.14786091 0.83578738 0.15097112 0.8344579 0.15302934 0.8307445 0.1582435 0.82817721 0.16245143 0.82634344 0.1658818 0.82643512 0.16912922 0.82776461 0.17013546 0.83184477 0.16496703 0.8340453 0.1619483 0.83679596 0.15737448 0.8389048 0.15371541 0.84160962 0.14905011 0.84339756 0.14575695 0.84532302 0.14269249 0.8471568 0.13976523 0.84949486 0.1379357 0.85279566 0.13551157 0.85595893 0.13285875 0.85811361 0.12965707 0.85907635 0.12732442 0.85898466 0.12462586
0 0.9549884 0.15208333 0.95154127 0.15390212 0.94812728 0.15654762 0.94405038 0.16068122 0.94159761 0.16349206 0.93771959 0.16795635 0.93145509 0.17344577 0.92764335 0.17840608 0.92376533 0.18197751 0.91594299 0.1889881 0.90921445 0.19580026 0.90702685 0.1985119 0.90314882 0.20271164 0.90066291 0.20515873 0.89787869 0.20707672 0.89360292 0.21236772 0.88912827 0.21736111 0.88468677 0.22083333 0.88226715 0.22271825 0.8796818 0.22457011 0.87775936 0.22662037 0.876765 0.22910053 0.86841233 0.23581349 0.864236 0.23888889 0.86141863 0.24077381 0.85909844 0.24308862 0.85525356 0.24642857 0.85174014 0.24831349 0.8472655 0.25079365 0.84627113 0.25208333 0.84388465 0.2537037 0.84365264 0.25482804 0.84524362 0.25684524 0.85001657 0.25486111 0.85538615 0.25162037 0.85926417 0.24867725 0.86310905 0.24553571 0.86851177 0.24206349 0.87146172 0.23935185 0.8752403 0.23571429 0.8782234 0.23300265 0.88054359 0.23128307 0.88525025 0.23025794 0.89071926 0.2275463 0.89433212 0.22549603 0.89562479 0.22331349 0.89522705 0.22056878 0.89731521 0.21712963 0.89887305 0.21349206 0.90281737 0.21028439 0.90686112 0.20644841 0.91295989 0.20089286 0.9166059 0.19708995 0.91935698 0.19325397 0.92230693 0.18974868 0.92664899 0.18690476 0.93109049 0.18220899 0.93443818 0.17797619 0.94053696 0.17222222 0.94507789 0.16517857 0.94852502 0.16207011 0.95084521 0.15912698 0.95346371 0.15704365 0.95505469 0.15539021
0 0.75585018 0.23621032 0.75409347 0.23763228 0.7516407 0.2396164 0.74918794 0.24179894 0.74753066 0.24431217 0.74643686 0.24560185 0.74494531 0.24619709 0.74192907 0.24794974 0.73871395 0.2515873 0.73891283 0.25562169 0.73679151 0.25919312 0.73493537 0.26183862 0.73327809 0.26362434 0.73118992 0.26607143 0.7287703 0.26845238 0.72442824 0.27407407 0.72263838 0.27675265 0.72373218 0.27810847 0.72565462 0.2780754 0.7284057 0.27519841 0.73198542 0.27179233 0.733941 0.26894841 0.73712297 0.26471561 0.73937686 0.26111111 0.74096785 0.2587963 0.74252569 0.25664683 0.74643686 0.25664683 0.74802784 0.25545635 0.74925423 0.25165344 0.75114352 0.24828042 0.7527345 0.24566799 0.75058005 0.24708995 0.75174014 0.24490741 0.75309911 0.24275794 0.7549884 0.24047619 0.75624793 0.23753307
0 0.62535455 0.23439932 0.62377619 0.23838239 0.62229068 0.24394017 0.62187288 0.25334208 0.62099086 0.26001141 0.62052663 0.26306819 0.6194125 0.26677338 0.61825194 0.2702933 0.61769487 0.27455427 0.61667358 0.27867629 0.61699854 0.28224253 0.6185769 0.28312251 0.61969103 0.28066782 0.62089801 0.27765736 0.6219193 0.27441532 0.62261564 0.27024699 0.6231727 0.2652913 0.6231727 0.26172506 0.62372977 0.25820513 0.62498317 0.25468521 0.62707217 0.25102634 0.62744355 0.2465338 0.62767566 0.24194863 0.62679364 0.23713189
0 0.51881541 0.2556115 0.51640146 0.2506095 0.51500879 0.24968321 0.51463741 0.25445363 0.51514805 0.26468921 0.51663357 0.27228484 0.51612292 0.27682369 0.51551943 0.28224253 0.51538017 0.28905081 0.51686568 0.29196864 0.51932606 0.29224653 0.5194189 0.28909712 0.51946533 0.28534562 0.51979028 0.28136255 0.51937248 0.27626791 0.51997597 0.27149749 0.52090442 0.26695864 0.52146148 0.26251241 0.52303984 0.25556519 0.52350407 0.25135054 0.52248278 0.24593171 0.52118295 0.24681169 0.51937248 0.24991478
0 0.21098069 0.19840862 0.2120016 0.20390877 0.21247802 0.20791505 0.21431566 0.21198923 0.21669778 0.21538439 0.22071336 0.22061292 0.2228913 0.22434759 0.22636239 0.22971193 0.22990154 0.2357553 0.2328962 0.23948997 0.22962929 0.23690965 0.22506923 0.23500837 0.22241487 0.23432934 0.22588596 0.23847142 0.22881257 0.23955787 0.23337263 0.24274931 0.23990644 0.25021865 0.24487487 0.25551509 0.25025165 0.26115104 0.25426723 0.26454619 0.25916759 0.26902779 0.26318317 0.27262665 0.26556529 0.26800925 0.26372765 0.26536103 0.25923565 0.26135475 0.25624099 0.25877443 0.25168093 0.25680524 0.24739311 0.25313848 0.24392202 0.24947171 0.24011063 0.24546543 0.23452966 0.23881094 0.23153499 0.23263176 0.22751942 0.22686 0.22350384 0.21905115 0.22050917 0.21246455 0.21676584 0.20560635 0.21295445 0.19976669
0 0.13970832 0.25747354 0.13596288 0.25780423 0.13738813 0.26081349 0.13864766 0.26316138 0.14090156 0.2635582 0.1453762 0.2646164 0.14743122 0.26583995 0.15038117 0.26825397 0.1523699 0.27103175 0.1549884 0.27374339 0.15770633 0.27688492 0.15989393 0.27956349 0.16218097 0.28167989 0.16539609 0.2837963 0.16831289 0.28396164 0.16662247 0.28125 0.16662247 0.27929894 0.16844548 0.27671958 0.17109712 0.27460317 0.17292012 0.27248677 0.1715943 0.27208995 0.1686112 0.27377646 0.16576069 0.2755291 0.16360623 0.27681878 0.15853497 0.27208995 0.15518727 0.26884921 0.14852502 0.26316138 0.14454756 0.25899471
0 0.08042588 0.34639968 0.08274065 0.34880736 0.08805969 0.35440891 0.09017745 0.35706227 0.0962845 0.36133714 0.09992903 0.36340087 0.10470632 0.36639819 0.11012386 0.36905155 0.1154429 0.37136096 0.1215992 0.3741126 0.12484972 0.37504619 0.12071269 0.37435828 0.11992469 0.37445655 0.12268271 0.37750301 0.12494823 0.38025464 0.12760775 0.38226924 0.13415805 0.38256405 0.13859058 0.38202355 0.14184111 0.38369419 0.1478004 0.38620015 0.15538496 0.38850956 0.16045775 0.38988537 0.16415153 0.38988537 0.1660723 0.38944315 0.16365903 0.38590533 0.159522 0.38511915 0.15848774 0.38561051 0.15331645 0.38389074 0.14716015 0.3816796 0.14307237 0.37956674 0.13676832 0.37612719 0.13031652 0.37470223 0.12701674 0.37332641 0.12145145 0.37023082 0.11672341 0.36644732 0.11529515 0.364531 0.11046861 0.36050182 0.10702109 0.35775018 0.10268705 0.35440891 0.09525024 0.350478 0.09155646 0.34792291 0.08431666 0.34639968 0.08165714 0.34551522
0 0.26443487 0.39117063 0.26400398 0.39484127 0.26503149 0.39715608 0.26658933 0.39930556 0.26745111 0.40125661 0.26987073 0.40446429 0.27252237 0.40664683 0.27434538 0.40813492 0.27573749 0.40919312 0.27835598 0.40929233 0.2800464 0.40849868 0.27938349 0.40717593 0.27669871 0.40644841 0.27474312 0.40535714 0.27388134 0.40208333 0.27345045 0.39970238 0.27096453 0.3962963 0.26900895 0.39381614 0.26652304 0.3917328 0.26556182 0.39064153
0 0.37076566 0.38948413 0.37103083 0.38845899 0.36963871 0.38677249 0.36854491 0.38733466 0.36645675 0.38720238 0.36506463 0.38743386 0.36373881 0.38918651 0.36201525 0.39041005 0.3638051 0.39126984 0.36781571 0.39199735 0.36990388 0.39289021 0.37238979 0.39411376 0.37484256 0.3948082 0.37673185 0.39375 0.37679814 0.39146825 0.37500829 0.38955026 0.37242294 0.38978175
0 0.49950282 0.36643519 0.50043089 0.36855159 0.5014584 0.37007275 0.50175671 0.37225529 0.50178986 0.37453704 0.50198873 0.37744709 0.50338084 0.37638889 0.50503812 0.37457011 0.50652967 0.37318122 0.50573417 0.37066799 0.50457408 0.36845238 0.50238648 0.36703042 0.50059662 0.36653439
0 0.73636472 0.36693076 0.73221442 0.36766815 0.72942861 0.36931308 0.72806413 0.37254622 0.72749559 0.37566591 0.72613111 0.37804823 0.72380012 0.38082759 0.72107116 0.38355024 0.71828535 0.38701026 0.71618177 0.3889388 0.71413505 0.39358999 0.71265687 0.39574541 0.71544268 0.39506475 0.71874018 0.39341982 0.72050263 0.38973291 0.72442551 0.38513845 0.72755245 0.38190531 0.72976973 0.37946627 0.7327261 0.37833184 0.73625101 0.37691379 0.7378429 0.37453148 0.7378429 0.37237605 0.73664898 0.37044751 0.74079928 0.36715765 0.74432419 0.36460517 0.74716685 0.36131531 0.74995267 0.35779856 0.75239736 0.35535953 0.75563801 0.35258016 0.75870809 0.34889325 0.76052739 0.34651093 0.75762787 0.34628404 0.7539324 0.3487798 0.7505212 0.35133228 0.74688259 0.35382804 0.74403992 0.35683429 0.74278915 0.35984054 0.74091299 0.36239302 0.7386957 0.36556944
0 0.94708506 0.35589696 0.94259175 0.3557223 0.93698969 0.35688669 0.93267143 0.35723601 0.92811976 0.35880794 0.92356809 0.36067097 0.92018351 0.36160249 0.91615704 0.36259222 0.91172207 0.36369839 0.90366911 0.36649294 0.90221025 0.36468813 0.89824212 0.36433881 0.89444906 0.36509567 0.89088942 0.36771555 0.88832181 0.37016078 0.8869213 0.37278067 0.88306988 0.37493479 0.87670921 0.37854441 0.87262438 0.3814554 0.86865625 0.38424994 0.86515497 0.38698627 0.86036988 0.39053767 0.8558182 0.39397263 0.85465111 0.39816445 0.85786062 0.39833911 0.8618871 0.39525347 0.86591358 0.39111987 0.8716907 0.38762669 0.87717605 0.38407529 0.88254469 0.38046566 0.8900141 0.37633207 0.89835883 0.37266423 0.90804572 0.36981146 0.91819945 0.36690048 0.92928686 0.36375661 0.93751488 0.36102029 0.94218326 0.35921548
0 0.48995691 0.48690476 0.48700696 0.48627646 0.48465363 0.48647487 0.48402386 0.48835979 0.48538283 0.4900463 0.4885648 0.48964947 0.48945973 0.49126984 0.49008949 0.49275794 0.49217766 0.49408069 0.49668545 0.49527116 0.50069606 0.49467593 0.50192244 0.49414683 0.5037123 0.49417989 0.50301624 0.49186508 0.50152469 0.48763228 0.49903878 0.48604497 0.4955585 0.48505291 0.49270799 0.48511905
0 0.58979847 0.51710039 0.58799623 0.51373879 0.58619399 0.5123707 0.5850578 0.51295702 0.58638989 0.51581047 0.58623317 0.51811669 0.58725183 0.52183009 0.59022944 0.52292456 0.59218839 0.52003202 0.59485257 0.51459873 0.59661563 0.51221434 0.59732086 0.50943907 0.59634138 0.50377125 0.59355966 0.50126959 0.59156153 0.50404487 0.59175743 0.50725012 0.59116974 0.50990813 0.59038616 0.51354335
0 0.95270082 0.50521481 0.94638506 0.50091635 0.94080369 0.49886482 0.92743777 0.49612944 0.91862508 0.49608059 0.90922488 0.49652021 0.89933508 0.49529906 0.89527145 0.49510367 0.8981111 0.49280791 0.89727879 0.4897306 0.89306828 0.48885138 0.88734003 0.48899791 0.88489206 0.49173329 0.8814649 0.49437098 0.86844171 0.49564098 0.86119572 0.49769251 0.8561529 0.49940212 0.84944546 0.50042789 0.84714437 0.5027725 0.84778084 0.50477519 0.85370493 0.50330981 0.85997173 0.50125827 0.87167303 0.49949982 0.87926173 0.49866943 0.88680148 0.49818097 0.89199117 0.4985229 0.90051011 0.49998828 0.91181973 0.5015025 0.92175848 0.50516596 0.92743777 0.50619173 0.93409625 0.50760826 0.94178288 0.50799903
0 0.61118955 0.59561469 0.6142144 0.60029022 0.61468303 0.60254298 0.61459783 0.6062409 0.61634457 0.6096838 0.62149959 0.61134149 0.62435402 0.60900372 0.62499308 0.6053058 0.62294811 0.60245797 0.62022149 0.60084279 0.61779309 0.59893007 0.61604635 0.59540216 0.6142996 0.59259684 0.61101913 0.59425453
0 0.91306484 0.60313143 0.90726192 0.6015614 0.90288513 0.60264079 0.89491841 0.6055846 0.88764017 0.60789058 0.88080452 0.60847935 0.87396887 0.61103065 0.86728076 0.61304225 0.85985499 0.61363101 0.8489868 0.612846 0.84038077 0.6123063 0.83388936 0.61215911 0.83221734 0.61417071 0.83256158 0.61554449 0.83585646 0.61608419 0.84283964 0.61598606 0.85110142 0.61677107 0.85901897 0.61731077 0.86462519 0.61789953 0.87146083 0.61946956 0.87829648 0.61878268 0.88105041 0.61598606
0 0.87551422 0.73278215 0.87470947 0.72896845 0.87043426 0.72711179 0.8697804 0.7268107 0.865304 0.7258071 0.8531825 0.72053817 0.83985388 0.71607213 0.83738934 0.71802916 0.8364337 0.72018691 0.83925032 0.72109016 0.84614096 0.72244502 0.85348428 0.72430169 0.85750801 0.72671034 0.86439866 0.7308753 0.86852298 0.73373558 0.87496096 0.73915504 0.88512089 0.74557812 0.89075411 0.74984344 0.89502933 0.75260335 0.89975722 0.75571453 0.90347917 0.75676831 0.90599401 0.75737047 0.90971596 0.75651741 0.91182842 0.75576471 0.90373066 0.75471092 0.90041107 0.75029506 0.89668912 0.74718388 0.89140797 0.74311928 0.88723335 0.73940595 0.88139893 0.73559225 0.87823024 0.73448828
0 0.49797812 0.72741402 0.49648658 0.72791005 0.49439841 0.72873677 0.49347033 0.7280754 0.49201193 0.72982804 0.49115015 0.73187831 0.49270799 0.73339947 0.49472986 0.73330026 0.49695061 0.73062169 0.49767981 0.7297619 0.50043089 0.73002646 0.49993371 0.7276455 0.49903878 0.72728175
