# Supplementary material for: VanillaNet-YOLOv8 segment: detection of nano-iron oxide regulation on rice seedling growth vitality under salt stress
Source: Front Plant Sci. 2025 Sep 17;16:1631279. doi: 10.3389/fpls.2025.1631279 (PMC12484053; doi:10.3389/fpls.2025.1631279)
Supplement: Supplementary file 5 [file DataSheet5.zip › label/train/12-1.txt]

0 0.42624854 0.23113642 0.42306532 0.22538532 0.41957894 0.21611967 0.41806312 0.20333947 0.41836628 0.19647011 0.41715362 0.18848248 0.41624413 0.17953633 0.41518306 0.1712292 0.41594097 0.16228306 0.41594097 0.15094062 0.41745679 0.13816042 0.41942735 0.12490095 0.42306532 0.11180124 0.42700645 0.09997955 0.43125075 0.08863712 0.43579821 0.07841295 0.4426194 0.0624377 0.45004691 0.05301229 0.45762601 0.04151011 0.46020291 0.0378358 0.45868709 0.04805996 0.45656494 0.05700611 0.45338172 0.06643151 0.44989533 0.07665568 0.44519629 0.08799811 0.44186149 0.09582598 0.43488872 0.11323902 0.42943176 0.12490095 0.42564221 0.13975794 0.42306532 0.15014186 0.42018698 0.16649844 0.42010873 0.17573461 0.42057822 0.18431105 0.42089121 0.19296996 0.4233169 0.20971051 0.42503836 0.21836942 0.42660332 0.22232778 0.42887252 0.22554394 0.43043748 0.22917244 0.43082872 0.23412039
0 0.42153039 0.16196293 0.42218958 0.1665481 0.42443083 0.17016066 0.4269797 0.16793755 0.43084695 0.16770597 0.43471421 0.16886384 0.43357161 0.16627021 0.43128641 0.16353764 0.429177 0.16233345 0.4264084 0.16293554 0.42566132 0.16302817 0.42416716 0.15858195 0.42342007 0.15432099 0.42284878 0.15251471 0.42218958 0.15520097 0.42210169 0.15950825
0 0.63399812 0.10936783 0.63109616 0.11135578 0.62873832 0.11422302 0.62721479 0.11712848 0.62630792 0.11938404 0.62543733 0.12286295 0.6244942 0.12515674 0.62246282 0.12767991 0.6226442 0.13066183 0.62122949 0.13693152 0.61981478 0.14132795 0.62148341 0.14281891 0.62333341 0.14106034 0.62623537 0.13880478 0.62837557 0.13742851 0.63000793 0.13609047 0.63127753 0.13398783 0.62841185 0.1339496 0.62518341 0.13654922 0.62409518 0.13635808 0.62525596 0.13333792 0.62569126 0.13039423 0.62630792 0.12829159 0.62692459 0.1259978 0.62772263 0.12347463 0.62855694 0.12068385 0.62957263 0.11716671 0.63098734 0.11449063 0.6323295 0.11246445 0.63345401 0.11078233
0 0.54117257 0.20614955 0.54075815 0.20302985 0.53945569 0.20097085 0.53856765 0.19872467 0.53779801 0.19679046 0.53655475 0.19654088 0.5353707 0.1974144 0.5353707 0.19859988 0.53608113 0.20084606 0.53714678 0.20290506 0.53815323 0.20627433 0.53856765 0.20964361 0.53839004 0.21301288 0.53714678 0.21656933 0.53614033 0.22337027 0.53477867 0.22867375 0.53394983 0.23634821 0.53412744 0.23990466 0.53063448 0.24452181 0.52998325 0.24645602 0.53389063 0.24545772 0.537502 0.24352351 0.53910047 0.23778327 0.53915968 0.23141909 0.54016612 0.22349506 0.54140938 0.21769242 0.54324467 0.20933164 0.54448793 0.20440252 0.54573118 0.20128282 0.54934255 0.19179894 0.55218429 0.18518519 0.55561805 0.1758261 0.56301839 0.16216182 0.56657056 0.15567286 0.56982671 0.14762404 0.56751781 0.14400519 0.56574172 0.1459394 0.56366962 0.14974543 0.56076869 0.15654637 0.55816377 0.16247379 0.55549964 0.16771488 0.55058581 0.17763552 0.54626401 0.18830488 0.54371829 0.19622891
0 0.59599558 0.24196531 0.59447117 0.24000171 0.59281973 0.23879678 0.59150704 0.24397354 0.59337021 0.24986433 0.59502165 0.2512924 0.59726593 0.25124778 0.59853627 0.24785611 0.60023006 0.24138516 0.60090758 0.23553899 0.60209323 0.23089776 0.60315185 0.22549786 0.60539612 0.2213029 0.6071746 0.2142518 0.6071746 0.20876265 0.60577722 0.20626352 0.60340592 0.21041386 0.60277075 0.21429642 0.60243199 0.21960707 0.60183916 0.22509622 0.59934082 0.23250434 0.59768937 0.23723482
0 0.60734233 0.31200397 0.60906809 0.31044974 0.61035457 0.31203704 0.61160966 0.31507937 0.61192344 0.31845238 0.61160966 0.3207672 0.6098839 0.32222222 0.60869156 0.32671958 0.60709131 0.33330026 0.60505177 0.33832672 0.60335739 0.34083995 0.60207091 0.34083995 0.6012551 0.33938492 0.60216505 0.33621032 0.60326326 0.33320106 0.60436147 0.3291336 0.6050204 0.32423942 0.60514591 0.31729497 0.60454973 0.30972222 0.60436147 0.30486111 0.60332601 0.30039683 0.6009727 0.29636243 0.59896454 0.29153439 0.5966191 0.28751734 0.59423415 0.28308763 0.59251994 0.27923877 0.58916605 0.27224799 0.5849178 0.26517865 0.58096766 0.25920899 0.57657035 0.25096143 0.57142772 0.24287097 0.56926633 0.23697985 0.56524166 0.23061745 0.56397464 0.22606166 0.56844649 0.22786827 0.57247115 0.22998907 0.57783737 0.23556599 0.58327812 0.24004323 0.58693013 0.24609144 0.59065667 0.25229675 0.59475586 0.26015157 0.5977371 0.2672209 0.6016127 0.27122686 0.60481752 0.27908168 0.6064572 0.28615101 0.608395 0.29212068 0.60943843 0.29832598 0.60906578 0.30248903
0 0.72955758 0.23941799 0.72783182 0.24054233 0.72620019 0.2421627 0.72557264 0.24279101 0.72384688 0.24401455 0.72315657 0.24543651 0.72246627 0.24659392 0.72083464 0.24748677 0.71901475 0.24844577 0.71844995 0.24970238 0.71954816 0.24993386 0.72190147 0.24927249 0.72340759 0.24864418 0.72472545 0.24785053 0.72613743 0.24702381 0.72685912 0.24652778 0.72707876 0.24543651 0.72786319 0.24437831 0.7288359 0.24279101 0.7295262 0.24117063 0.73005962 0.23994709
0 0.84050832 0.22830688 0.83809225 0.22933201 0.83504864 0.23105159 0.83316599 0.23257275 0.83125196 0.23382937 0.82927518 0.23551587 0.82780044 0.23707011 0.82557264 0.23842593 0.82296831 0.2412037 0.82127393 0.24203042 0.81892061 0.24259259 0.81628491 0.24252646 0.81430813 0.24341931 0.8133668 0.24662698 0.81440226 0.24801587 0.81637904 0.24864418 0.81979918 0.24828042 0.82215249 0.24672619 0.82362724 0.24563492 0.82667085 0.24312169 0.82786319 0.24189815 0.82983997 0.24093915 0.83093819 0.24060847 0.83216191 0.23964947 0.83213053 0.23869048 0.83222466 0.23683862 0.83297772 0.23551587 0.83417007 0.23386243 0.83555067 0.23260582 0.83680577 0.23148148 0.83850016 0.23029101 0.83962975 0.22962963
0 0.94576135 0.33180126 0.93107627 0.3251207 0.91649684 0.32289384 0.90286824 0.32255981 0.89124695 0.32345055 0.87032864 0.32857232 0.8640954 0.32979709 0.85891865 0.33079917 0.8533193 0.33213529 0.84845949 0.33491885 0.84180367 0.33770242 0.84423357 0.33469617 0.84687477 0.33180126 0.84233191 0.33336006 0.83652126 0.33636631 0.83113321 0.33792511 0.82183618 0.3441603 0.81602554 0.34750058 0.81095444 0.34972743 0.80683416 0.35306771 0.80081222 0.35752142 0.80609462 0.35774411 0.80915842 0.35651934 0.8128561 0.35340174 0.81634249 0.35061817 0.82109665 0.34772326 0.82722423 0.34516238 0.83345747 0.34293553 0.83884552 0.34137673 0.845607 0.33903853 0.8506781 0.33703436 0.85659439 0.33592094 0.86652531 0.33358274 0.87180771 0.33291468 0.87751271 0.33313737 0.88638714 0.3334714 0.89061307 0.33458483 0.89652936 0.33525288 0.90350213 0.33636631 0.91132008 0.33725705 0.92061711 0.33803645 0.93287229 0.33536422 0.94005635 0.33436214
0 0.51528083 0.36190476 0.51324129 0.36121032 0.51088798 0.36071429 0.50856605 0.35952381 0.50608723 0.35929233 0.50567932 0.3598545 0.50680891 0.36114418 0.50978977 0.36276455 0.51226859 0.36421958 0.51540634 0.3661045 0.51647317 0.36742725 0.51920301 0.36775794 0.51989332 0.36712963 0.51973643 0.36511243 0.5190775 0.36266534 0.5183872 0.36087963 0.51788516 0.35919312 0.5174145 0.35724206 0.5171321 0.35532407 0.51757138 0.35310847 0.51870097 0.35006614 0.51973643 0.34781746 0.5215877 0.34550265 0.52516473 0.34332011 0.52943207 0.34166667 0.53278946 0.33938492 0.53423282 0.3375 0.53159711 0.33604497 0.52930656 0.33581349 0.52679636 0.33624339 0.52444305 0.33753307 0.52212112 0.3395172 0.52030122 0.34222884 0.51920301 0.34355159 0.51801067 0.34209656 0.51666144 0.33958333 0.51534358 0.33707011 0.5139316 0.33621032 0.51217446 0.33634259 0.511139 0.33723545 0.51104487 0.33928571 0.51088798 0.3417328 0.51129589 0.34394841 0.51139002 0.3468254 0.51342956 0.35016534 0.5136492 0.35181878 0.51402573 0.35436508 0.51449639 0.35720899 0.51515532 0.35982143
0 0.12397221 0.3269523 0.12584875 0.32966587 0.12811805 0.33164356 0.13073648 0.33343728 0.13278758 0.3345871 0.13544965 0.33559894 0.13889724 0.33651879 0.14326128 0.33794457 0.14614155 0.33914038 0.14941459 0.3402902 0.15342951 0.34189994 0.15779355 0.34383164 0.16255036 0.34654521 0.16752536 0.3485229 0.17228217 0.35004066 0.17961376 0.35344412 0.19222585 0.35638766 0.18899646 0.35896325 0.18773089 0.36149285 0.18908374 0.36360852 0.18934558 0.3656322 0.19034931 0.36577018 0.19030567 0.36314859 0.18965106 0.36213675 0.19069843 0.36084895 0.19270589 0.35960715 0.19466971 0.35859531 0.1968081 0.35790542 0.19995021 0.35753747 0.19938288 0.35542181 0.19781183 0.35326015 0.19449515 0.35192636 0.18812365 0.34999466 0.183105 0.34866088 0.17926464 0.3472351 0.17376595 0.34622326 0.16852909 0.34401561 0.16263764 0.34189994 0.15421503 0.33872644 0.14954551 0.3358289 0.14627247 0.33435713 0.14208299 0.33224147 0.13981369 0.33086168 0.13540601 0.32842407 0.13278758 0.3263084 0.12986367 0.32451468 0.12968911 0.32534255 0.13008187 0.32718226 0.12999459 0.32828609 0.12750709 0.32745822 0.12440862 0.3269523
0 0.53644928 0.4277058 0.53463651 0.42985944 0.53021993 0.43374989 0.52633071 0.43590353 0.52333139 0.43774454 0.52125494 0.43896031 0.51881594 0.44111395 0.5169702 0.44316338 0.51515743 0.44316338 0.51182852 0.44243392 0.50810409 0.44368442 0.50612652 0.44535175 0.50474222 0.44733171 0.50507181 0.44840853 0.50721418 0.44941588 0.51077381 0.45000639 0.51199331 0.4501106 0.51215811 0.45288949 0.51278434 0.45486945 0.51054309 0.45525155 0.50833481 0.45646731 0.50685163 0.4583778 0.50645611 0.46001039 0.50823593 0.45893357 0.51083973 0.45882937 0.51205923 0.4592462 0.5145312 0.45976724 0.51608029 0.45948935 0.51812379 0.45639784 0.51786011 0.45452209 0.5172998 0.45292423 0.51690428 0.45146531 0.51769531 0.44715803 0.52085943 0.44319811 0.52369395 0.4418434 0.52728653 0.44014133 0.53213158 0.43753613 0.5354605 0.43552143 0.53780062 0.43454882 0.53941564 0.43350674 0.5411625 0.430971 0.54155801 0.42860894 0.5396134 0.4277058
0 0.62635708 0.44699074 0.62557264 0.45112434 0.62365861 0.45135582 0.62274867 0.45195106 0.62221525 0.45271164 0.62331346 0.45496032 0.6240979 0.45535714 0.62547851 0.45548942 0.62707876 0.45644841 0.6285535 0.45687831 0.62911829 0.45525794 0.62943207 0.4521164 0.62968309 0.44920635 0.62927518 0.4479828 0.62820835 0.44699074
0 0.73580169 0.45988757 0.73385629 0.46044974 0.73156574 0.46220238 0.72836523 0.46312831 0.72538437 0.46392196 0.7240979 0.46484788 0.72262316 0.46583995 0.72077189 0.46455026 0.71844995 0.46266534 0.71625353 0.46130952 0.71440226 0.46015212 0.7139316 0.45955688 0.71951679 0.46068122 0.72165045 0.46124339 0.72278004 0.46147487 0.72463131 0.46124339 0.72685912 0.46071429 0.72977722 0.46018519 0.7320364 0.45906085 0.73429558 0.45863095 0.73674302 0.45833333 0.73784123 0.45863095 0.73755883 0.4604828 0.73771572 0.46147487 0.73646062 0.46041667
0 0.84813304 0.44166667 0.84643866 0.44001323 0.84352055 0.43981481 0.84104173 0.44080688 0.83915908 0.44176587 0.83743332 0.44325397 0.83479762 0.44451058 0.83144023 0.4453373 0.82663947 0.44659392 0.82309382 0.44751984 0.81829307 0.44904101 0.81411986 0.45056217 0.811139 0.45119048 0.80941324 0.45205026 0.81019768 0.45373677 0.81120176 0.45472884 0.81320992 0.45426587 0.81619078 0.45337302 0.82309382 0.45102513 0.82711013 0.44976852 0.83140885 0.4485119 0.83486037 0.44771825 0.83799812 0.44791667 0.83984939 0.44861111 0.8422027 0.44702381 0.84465014 0.44563492 0.84741136 0.44477513 0.85456542 0.4442791 0.85996235 0.44262566 0.86535927 0.44153439 0.87100722 0.44090608 0.87860056 0.43958333 0.88726075 0.4395172 0.89256354 0.44047619 0.90094132 0.44031085 0.90875431 0.44024471 0.91637904 0.44080688 0.92538437 0.44064153 0.9302165 0.44087302 0.93702542 0.44133598 0.94486978 0.44166667 0.95550675 0.44146825 0.96513963 0.44176587 0.97072482 0.4416336 0.97718858 0.44179894 0.98468779 0.44080688 0.99469721 0.44047619 0.99968623 0.43859127 0.99532476 0.43792989 0.99203012 0.4369709 0.98757452 0.43614418 0.98173831 0.43452381 0.97135237 0.43217593 0.96517101 0.43181217 0.95698149 0.43078704 0.95004707 0.43039021 0.94361468 0.42992725 0.93617822 0.42956349 0.92971447 0.42933201 0.92290555 0.42949735 0.91622215 0.4292328 0.9054283 0.43025794 0.89683088 0.43118386 0.89046125 0.43287037 0.88528397 0.43396164 0.88054597 0.43498677 0.8768748 0.43607804 0.87345466 0.43677249 0.86884217 0.43859127 0.86162535 0.4396164 0.85716975 0.4406746 0.85450267 0.4412037 0.85211798 0.44156746
0 0.18211484 0.47265212 0.18293066 0.47595899 0.18349545 0.47741402 0.18362096 0.47840608 0.18478193 0.48009259 0.18572325 0.48174603 0.18766865 0.48458995 0.19055538 0.48647487 0.19240665 0.48796296 0.19432068 0.4890873 0.19736429 0.48888889 0.19962347 0.48931878 0.20307499 0.48991402 0.20740508 0.49054233 0.21035457 0.49130291 0.21355507 0.4921627 0.21634766 0.49203042 0.21979918 0.49143519 0.2208974 0.48945106 0.21973643 0.48822751 0.21763414 0.48657407 0.21578287 0.48458995 0.21371195 0.48263889 0.21066834 0.47890212 0.20991528 0.47890212 0.21048008 0.48058862 0.21129589 0.48263889 0.21277063 0.48465608 0.2143395 0.48713624 0.21625353 0.48878968 0.21236272 0.48816138 0.20966426 0.48799603 0.20586759 0.48746693 0.20106683 0.48687169 0.19883903 0.48535053 0.19504236 0.48214286 0.19315971 0.47996032 0.18970819 0.4775463 0.18735488 0.47576058 0.18500157 0.4734127 0.18249137 0.47175926
0 0.11163567 0.52277069 0.11288143 0.52785819 0.11755301 0.53310981 0.121446 0.53745881 0.12720762 0.54188986 0.1330471 0.54533623 0.14316886 0.54960317 0.15048767 0.55231104 0.15617143 0.55452657 0.16317881 0.55690621 0.16925187 0.55821911 0.16528102 0.56109109 0.16621534 0.56207577 0.16971903 0.56306045 0.17423489 0.56412718 0.17976293 0.56437335 0.18482382 0.56338867 0.18863894 0.5618296 0.19338839 0.56141932 0.19844927 0.56109109 0.20452233 0.56117315 0.20973893 0.56035258 0.21534483 0.5593679 0.21355406 0.56256811 0.21378763 0.56379895 0.21853708 0.56166549 0.22422084 0.56010641 0.2250773 0.55707032 0.22079501 0.55583947 0.2126976 0.5561677 0.20382159 0.55657798 0.18630315 0.55715238 0.17337843 0.5542804 0.16496958 0.5518187 0.15726147 0.54911084 0.14768472 0.5448439 0.13966517 0.53942816 0.13390355 0.53524328 0.12650688 0.53064812 0.11817589 0.52515033 0.11794231 0.5216219 0.11404932 0.52006282
0 0.30036292 0.5662373 0.30111 0.567812 0.30239664 0.56960541 0.30413983 0.57157379 0.30530196 0.57288605 0.30521895 0.57393585 0.30330974 0.57424204 0.29961583 0.57310476 0.29550688 0.5720987 0.29272607 0.57187999 0.29077536 0.57118012 0.28932269 0.57096141 0.28961323 0.57275482 0.2911489 0.5741983 0.29405422 0.57568552 0.29737459 0.57673532 0.30135903 0.57642913 0.30335125 0.57590423 0.30550949 0.57625416 0.30829029 0.57721648 0.31053154 0.577129 0.31314633 0.57542307 0.31476501 0.57297353 0.31314633 0.57096141 0.31136163 0.57122386 0.30899587 0.57135509 0.30580002 0.56929922 0.30272868 0.56724336 0.3011515 0.56628104
0 0.39450577 0.56142966 0.387832 0.5602385 0.38088913 0.55904735 0.37227782 0.55836669 0.36738013 0.55808308 0.35936085 0.55700536 0.35376349 0.55672175 0.35026515 0.55734569 0.34429105 0.55916079 0.34682062 0.56006834 0.35085718 0.56142966 0.3540326 0.56273426 0.36264391 0.5651733 0.36711103 0.56551363 0.37416154 0.56557035 0.380028 0.56488969 0.38562535 0.56437919 0.38863931 0.56392542 0.39364464 0.56477624 0.39655095 0.56437919 0.40064133 0.56523002 0.40408585 0.56636445 0.4062925 0.56772578 0.40936028 0.5690871 0.41156693 0.56886021 0.41431179 0.56676151 0.41641079 0.56534346 0.41899419 0.5641523 0.41522674 0.56420903 0.41119019 0.56409558 0.40677689 0.56352837 0.40247123 0.56301787 0.39994166 0.56165655 0.39811175 0.56040867 0.39649713 0.55717553 0.39429048 0.55536043 0.39197619 0.55609782 0.39138417 0.55791291 0.3927835 0.55950112
0 0.7605936 0.56802535 0.75423163 0.5688065 0.74990797 0.57017352 0.74478133 0.57075938 0.74342247 0.56971785 0.74200183 0.57160563 0.73786347 0.57284246 0.73496043 0.57284246 0.73211917 0.57128015 0.72847493 0.57134525 0.7259425 0.57238678 0.72384243 0.57505572 0.7227924 0.578636 0.72396596 0.57857091 0.7281661 0.5770086 0.73236623 0.57642274 0.73699873 0.57622745 0.74212537 0.57551139 0.74607843 0.57609726 0.74848733 0.5771388 0.74861087 0.57479534 0.75126683 0.57303775 0.75756704 0.57167073 0.762076 0.570499 0.77220574 0.56913198 0.78270607 0.56672343 0.79197107 0.56457526 0.80092724 0.56158084 0.80747451 0.55995344 0.81562771 0.55669864 0.82606628 0.55487595 0.83601071 0.55162115 0.84119911 0.54849654 0.84397861 0.54621818 0.83403418 0.54556722 0.82581921 0.54550212 0.81420708 0.54745501 0.80284201 0.54999375 0.79394761 0.55292307 0.78635031 0.55650335 0.77869124 0.558977 0.77344107 0.56138556 0.76683204 0.56411959
0 0.86936951 0.58526898 0.87199799 0.58899138 0.87413363 0.59115557 0.88054055 0.59262722 0.88694746 0.594272 0.89532574 0.59634962 0.90271834 0.59790784 0.91175374 0.60015859 0.92251407 0.60128397 0.93664215 0.60214964 0.94666323 0.60336159 0.96169484 0.6046601 0.96999098 0.60682429 0.95906636 0.60924818 0.94748463 0.61037356 0.93171375 0.61089296 0.91610716 0.6081228 0.90066484 0.6041407 0.88522253 0.59842724 0.87314795 0.59435857 0.86682317 0.59193468 0.86099123 0.59193468 0.85384505 0.58933765 0.84300258 0.58691376 0.8325708 0.58630779 0.82542462 0.58518242 0.82296042 0.58249882 0.82698528 0.58059434 0.8333922 0.5801615 0.83930628 0.58171972 0.84710958 0.58353763 0.85269509 0.58466301 0.85926629 0.58500928 0.86731601 0.58431674
0 0.23347645 0.68387934 0.22756185 0.68535845 0.22295046 0.68852798 0.21884032 0.69190882 0.21553215 0.69465575 0.21974254 0.69275403 0.21503091 0.69634616 0.21062002 0.70004395 0.20460517 0.70479825 0.19806072 0.70927431 0.19295869 0.71223169 0.18928523 0.71422119 0.18464239 0.7158343 0.1758669 0.71895298 0.1718363 0.72008216 0.16785671 0.7211038 0.16494856 0.7230933 0.16887712 0.72293199 0.17367303 0.72201789 0.17841791 0.72115757 0.17566282 0.72395363 0.17122405 0.72804018 0.16729549 0.73201919 0.16224448 0.73777262 0.16214244 0.74105261 0.1645404 0.73825655 0.1693363 0.73357853 0.17494853 0.72857788 0.17887709 0.7254592 0.18362198 0.72142642 0.18851993 0.71787758 0.19275461 0.71561922 0.1980097 0.71287693 0.20260152 0.70997333 0.21153007 0.7042199 0.21673414 0.69959565 0.22137699 0.69626188 0.2246933 0.69357336 0.22566269 0.69282058 0.22545861 0.69567041 0.22372392 0.69970319 0.22300964 0.70314449 0.22403004 0.7056717 0.22494841 0.70201531 0.22632595 0.69857401 0.22729534 0.6969609 0.22836676 0.69394976 0.22948921 0.6922291 0.23193818 0.68937927 0.23290757 0.6882501 0.23382593 0.68615305
0 0.32783497 0.66748593 0.32532294 0.66782287 0.32303928 0.66931506 0.32043591 0.67268451 0.31847197 0.6761021 0.31655369 0.6788458 0.31404167 0.6817339 0.31175801 0.6844776 0.30929166 0.68929111 0.30897195 0.69294937 0.30833252 0.69627069 0.31038782 0.69935133 0.31299119 0.69771474 0.31427004 0.69583747 0.31180368 0.69550053 0.31125561 0.6938158 0.31230609 0.68982059 0.31422436 0.68611419 0.31618831 0.6825522 0.31783254 0.6799529 0.32121236 0.67687226 0.32427246 0.67287705 0.32468352 0.67456178 0.32605371 0.67682413 0.32774362 0.67903834 0.33075805 0.6815895 0.33331575 0.68312982 0.33468594 0.68394811 0.33413787 0.68187831 0.33212825 0.67870139 0.33103209 0.67720921 0.32934218 0.67480245 0.32765228 0.67196249 0.32737824 0.66902625
0 0.39262629 0.71941138 0.3891434 0.72308201 0.38679008 0.72533069 0.38475055 0.72714947 0.38289928 0.72939815 0.38164418 0.73125 0.38365234 0.7307209 0.38691559 0.72919974 0.38895513 0.72718254 0.39058676 0.72516534 0.39290869 0.72278439 0.3933166 0.72850529 0.39353624 0.73042328 0.39363037 0.73065476 0.39632884 0.73111772 0.39786633 0.72936508 0.39808597 0.72718254 0.39767807 0.72609127 0.3965171 0.72496693 0.3958268 0.72225529 0.39723878 0.71924603 0.39889482 0.71551973 0.40172339 0.71045889 0.40422307 0.70629929 0.40573603 0.70248633 0.40876194 0.70470478 0.41159052 0.70539805 0.41080115 0.70317959 0.40882773 0.70103047 0.40744633 0.69846539 0.40790679 0.69402848 0.40468353 0.69541502 0.40159183 0.69832673 0.39955262 0.70193172 0.39961841 0.70470478 0.39882903 0.7086564 0.39725029 0.71343993 0.3958689 0.71655963
0 0.52325823 0.69595973 0.52110156 0.69021057 0.5206364 0.6862441 0.52080555 0.68276787 0.5216513 0.68076235 0.52393484 0.68049494 0.52566863 0.68209936 0.52503432 0.68606583 0.52537262 0.69128018 0.52702184 0.69417704 0.52879792 0.69484555 0.52850191 0.69792068 0.52879792 0.70153061 0.53141976 0.70830481 0.53412617 0.71432137 0.53625841 0.72174456 0.5380016 0.72792965 0.53782728 0.73631932 0.5370719 0.74691358 0.53486386 0.75756908 0.53062209 0.76289683 0.52638032 0.76871448 0.52382364 0.77324613 0.52196423 0.77618558 0.51789678 0.7784514 0.51470093 0.77655301 0.51487525 0.77428718 0.51574684 0.77189888 0.52027914 0.76846953 0.52393985 0.76252939 0.52736813 0.7566505 0.53033156 0.74777092 0.53213285 0.74152459 0.53190043 0.73503331 0.53149368 0.72560259 0.53149368 0.72015236 0.53015724 0.71519204 0.5280654 0.7095581 0.52591547 0.70220948 0.5252763 0.69982118 0.52306825 0.70245444 0.52051157 0.700801 0.51958187 0.69890261 0.52138317 0.69633059
0 0.62419203 0.67867063 0.62058362 0.67883598 0.61540634 0.68055556 0.61399435 0.68144841 0.61672419 0.68300265 0.61917163 0.6849537 0.62074051 0.68597884 0.62368999 0.68621032 0.62541575 0.68528439 0.62667085 0.68343254 0.6275808 0.68105159 0.62792595 0.67946429 0.62676498 0.67890212
0 0.73821146 0.682486 0.73701018 0.68572705 0.7375868 0.68739821 0.74003741 0.68942386 0.74368931 0.69139888 0.74758146 0.69317132 0.75132946 0.69423479 0.75560602 0.69555146 0.75882545 0.69762776 0.76223709 0.70066624 0.76372668 0.69960277 0.76372668 0.69803289 0.76194879 0.69661493 0.76137217 0.69595659 0.7643033 0.69696942 0.76718637 0.69737455 0.76978114 0.69762776 0.77453822 0.69808353 0.78064073 0.69889379 0.78837698 0.69995726 0.79198082 0.70102073 0.79808333 0.70248932 0.80505076 0.70360343 0.81326753 0.70446434 0.81912978 0.70542652 0.82585696 0.7069964 0.83013352 0.70775602 0.83537111 0.70957911 0.84402754 0.71233952 0.84998814 0.71625088 0.85583627 0.71968813 0.86190932 0.72395507 0.86697021 0.72786644 0.87259341 0.73106664 0.87720444 0.73355569 0.88136561 0.73557063 0.88676388 0.73651884 0.88777606 0.73296306 0.88136561 0.73071106 0.87383051 0.72751086 0.86584557 0.72276981 0.85898526 0.71826582 0.84987567 0.71150983 0.84076608 0.70736142 0.83435563 0.70380564 0.82861996 0.70048691 0.81714863 0.69657554 0.8056773 0.69444207 0.79218161 0.6945606 0.79143275 0.69593729 0.78628186 0.69589205 0.77992911 0.69507777 0.77469237 0.69417302 0.76602172 0.69317779 0.76031282 0.69227303 0.75430346 0.690554 0.74966766 0.68910639 0.74443093 0.68661832 0.74164087 0.68313501 0.73966636 0.68186835
0 0.82072087 0.67146543 0.81968294 0.67373733 0.82048134 0.67542022 0.82247737 0.6775659 0.82555124 0.67937501 0.82894448 0.68152069 0.83333573 0.68379259 0.83748745 0.68463404 0.84008228 0.68425539 0.84020205 0.68673765 0.84563123 0.69069244 0.84958335 0.69107109 0.85118017 0.6901455 0.85153945 0.6871163 0.85481293 0.68791567 0.85796664 0.68892541 0.86331598 0.68959856 0.86726811 0.69102902 0.86906453 0.69388993 0.87261745 0.69523624 0.87712846 0.697424 0.88064146 0.6978868 0.88475326 0.69792887 0.88886507 0.69771851 0.89022236 0.69607769 0.88754769 0.69418444 0.88595088 0.69208083 0.88523231 0.68972478 0.88523231 0.68728459 0.88563151 0.68404503 0.88124026 0.68501269 0.87696878 0.686359 0.86986294 0.6871163 0.8649128 0.68677972 0.85617022 0.68463404 0.8506612 0.68320358 0.84295656 0.68147862 0.83565111 0.67912257 0.82930376 0.67630373 0.82491251 0.67281174
0 0.02295101 0.84389197 0.01008958 0.84424253 0.0 0.84564474 0.000887 0.85207153 0.00753946 0.8549928 0.02439238 0.85908258 0.04224317 0.85966683 0.05676772 0.85768037 0.07007266 0.85954998 0.08215797 0.85931628 0.09424329 0.85849833 0.10998746 0.85627816 0.12639688 0.85300634 0.13770607 0.84903341 0.151898 0.84342457 0.16243108 0.83886739 0.17385115 0.83349225 0.17429464 0.83501131 0.17207716 0.83886739 0.17673388 0.83793258 0.18161236 0.83431021 0.18649083 0.83033728 0.19203456 0.82764971 0.19303243 0.82496214 0.20057189 0.82133976 0.20910922 0.81608148 0.21675956 0.81023894 0.22429902 0.80731767 0.23061887 0.80264363 0.23061887 0.80030662 0.2251795 0.80115827 0.21969357 0.80467048 0.21677116 0.80693991 0.21400256 0.80910126 0.2076963 0.81277557 0.20180021 0.81585551 0.1966219 0.81909755 0.19175121 0.82120487 0.1851886 0.82433884 0.17862599 0.82747281 0.17416547 0.82958013 0.1617073 0.83482802 0.15475512 0.8375634 0.14845182 0.84000571 0.14270469 0.8412757 0.12954966 0.84339977 0.11975458 0.84409964 0.10708185 0.84392468 0.09142078 0.84392468 0.07470826 0.84334145 0.05384529 0.84304984 0.0403978 0.8434581
0 0.25791498 0.87901913 0.25372285 0.88120586 0.24741348 0.88468679 0.24165459 0.88781069 0.23530287 0.89062221 0.22848537 0.89410314 0.22289586 0.89745018 0.22162551 0.89954766 0.22187958 0.90173439 0.22314993 0.90753593 0.2289935 0.90923177 0.23047557 0.90494755 0.23039088 0.90218067 0.23686963 0.90222529 0.24415293 0.9028947 0.24830272 0.90160051 0.25202906 0.89727167 0.25554367 0.89423702 0.26032863 0.89004206 0.26617221 0.88508843 0.27260861 0.87919764 0.27548806 0.87419939 0.27722419 0.87018294 0.27870626 0.86714828 0.28357591 0.86188227 0.28878431 0.85572371 0.29289175 0.85059158 0.29695685 0.84894037 0.30123367 0.84586109 0.30508705 0.84055045 0.30512939 0.83720341 0.30686553 0.83327621 0.31169283 0.82684989 0.31656248 0.82046819 0.32050054 0.81448814 0.32236371 0.81020393 0.32177088 0.80815108 0.32075461 0.80797257 0.31859503 0.81056095 0.31694358 0.81288156 0.31338662 0.81805832 0.31101531 0.82229791 0.30813587 0.82644824 0.30508705 0.83046469 0.30229229 0.83403487 0.29907409 0.83474891 0.29500899 0.83943477 0.29196017 0.8435851 0.29005465 0.84684289 0.290097 0.84902963 0.28560845 0.85500968 0.28044239 0.8604542 0.27663136 0.8638905 0.27332847 0.86705903 0.26951744 0.87049533 0.26214945 0.87611836
0 0.40122012 0.81939385 0.39984843 0.82264651 0.40036281 0.82653164 0.39770516 0.83439226 0.39144681 0.84505378 0.38535992 0.85282404 0.38098765 0.86041359 0.37327188 0.86854526 0.36649915 0.87821291 0.36186969 0.88426649 0.35826899 0.88842267 0.35423965 0.89266921 0.34961018 0.89673504 0.34395195 0.90034912 0.33666483 0.90441495 0.32723444 0.90775797 0.3198616 0.90784832 0.30725917 0.90911325 0.29637136 0.90956501 0.28419759 0.90947466 0.27571024 0.91037818 0.26730862 0.91110099 0.25985004 0.9116431 0.25101977 0.91028782 0.24287534 0.91290803 0.23490238 0.91561859 0.23661699 0.92049759 0.24561873 0.92131075 0.25282011 0.92266603 0.261136 0.92420201 0.27442427 0.92474412 0.28556928 0.92474412 0.2937137 0.92393096 0.30322982 0.92221427 0.31506067 0.92031688 0.32011879 0.91841949 0.3298921 0.91588964 0.34017979 0.91308873 0.34780984 0.90721586 0.35295368 0.90251756 0.36049799 0.89610258 0.36598476 0.88824197 0.37069996 0.88137523 0.37447211 0.87649623 0.38047327 0.8680935 0.38690308 0.85788374 0.387246 0.85752233 0.3883605 0.85607671 0.39024658 0.85725128 0.3928185 0.85454072 0.39479031 0.85038454 0.39564762 0.84658976 0.39967697 0.84225287 0.40250608 0.83529578 0.40464935 0.82933255 0.40524947 0.82291757 0.40516374 0.8196649
0 0.53245647 0.81671796 0.53213629 0.81908001 0.53354508 0.82177951 0.53527404 0.82717849 0.53706704 0.83203758 0.53860389 0.8388538 0.54007671 0.84303801 0.53802757 0.84823453 0.540589 0.85403844 0.54391885 0.85349854 0.54455921 0.85754778 0.5461601 0.86308174 0.54840135 0.86827826 0.55006628 0.87327232 0.55211542 0.87961613 0.55589352 0.88791707 0.55781459 0.89763524 0.56229709 0.9074209 0.56620326 0.91909621 0.57139015 0.93185131 0.57523229 0.94636108 0.57548843 0.95769895 0.57638493 0.96964421 0.57875425 0.98199439 0.57958671 0.99792139 0.58445342 0.99906868 0.58695081 0.9983938 0.58611835 0.99184753 0.58458149 0.98361408 0.58362096 0.97841756 0.58323675 0.96768707 0.58272446 0.95486449 0.58144375 0.93880251 0.57670511 0.92901684 0.57497615 0.91977108 0.57074979 0.91032286 0.56569098 0.901617 0.56441026 0.89824263 0.56831644 0.89547565 0.56588308 0.89054908 0.5626813 0.88933431 0.56050409 0.89014415 0.55717423 0.88326045 0.55550931 0.87725408 0.55269174 0.87077529 0.54981013 0.86348666 0.54750485 0.85646798 0.54628817 0.85167638 0.54545571 0.8478971 0.54513553 0.84209319 0.5434706 0.84141831 0.54167761 0.83743656 0.53866793 0.82697603 0.5377074 0.81988986 0.53540211 0.81557067
0 0.61826169 0.79699074 0.61732036 0.79821429 0.61785378 0.79963624 0.62014434 0.80138889 0.62303106 0.80416667 0.62472545 0.80591931 0.62663947 0.80753968 0.62714151 0.80849868 0.62541575 0.8104828 0.62613743 0.81316138 0.62830248 0.81164021 0.6307813 0.81236772 0.6339818 0.81365741 0.63661751 0.81448413 0.6394101 0.81464947 0.64166928 0.81405423 0.64188892 0.81709656 0.64270474 0.81736111 0.64326953 0.81415344 0.64311265 0.81273148 0.64107311 0.81058201 0.6387198 0.80859788 0.63482899 0.80800265 0.63100094 0.80691138 0.62905554 0.80638228 0.62635708 0.8030754 0.62372137 0.80026455 0.6203326 0.79794974
0 0.72737246 0.79498354 0.72745149 0.79823211 0.72895319 0.80206376 0.73132428 0.80522903 0.7344067 0.80814442 0.73748912 0.81130969 0.74009733 0.81455826 0.74254746 0.81747364 0.74436529 0.82230485 0.74618313 0.82547013 0.75013495 0.82705276 0.75100436 0.82322112 0.75511425 0.82638639 0.76056777 0.82946837 0.76246464 0.83413298 0.76704876 0.83888089 0.77313456 0.84237935 0.78032688 0.8462943 0.78981125 0.85070902 0.79494862 0.85295803 0.80593469 0.8563732 0.81589328 0.86012155 0.82427115 0.86295363 0.83209575 0.8662022 0.8399994 0.86728506 0.84371411 0.86453627 0.83367648 0.85962177 0.8204774 0.8487932 0.80870096 0.84304573 0.8011925 0.8387976 0.78949511 0.83330001 0.76602128 0.82846881 0.76056777 0.82522024 0.75155761 0.8185565 0.74333782 0.81130969 0.7378843 0.80506244 0.73377441 0.80031453 0.73164043 0.79698266
0 0.82306244 0.76967593 0.8213053 0.77208995 0.82406652 0.77539683 0.82707876 0.77867063 0.83090681 0.78138228 0.83479762 0.78439153 0.83828051 0.78733466 0.84179479 0.79027778 0.84502667 0.79285714 0.84904299 0.79659392 0.8548792 0.80300926 0.85858174 0.80724206 0.86162535 0.81074735 0.8660182 0.81693122 0.86937559 0.8255291 0.87445874 0.83277116 0.87750235 0.83878968 0.88167556 0.84715608 0.88512708 0.85380291 0.88964543 0.86170635 0.89391277 0.86838624 0.89799184 0.87347884 0.90360841 0.88105159 0.90909947 0.88607804 0.91449639 0.89212963 0.9186696 0.8974537 0.92215249 0.90248016 0.92196423 0.8973545 0.91998745 0.89160053 0.91550047 0.8828373 0.90944462 0.87228836 0.90630687 0.86597222 0.90232193 0.86005291 0.8987449 0.85449735 0.89300282 0.84371693 0.88572325 0.83333333 0.88183244 0.82714947 0.88016944 0.8234127 0.87608647 0.81856136 0.87212735 0.81326787 0.86615913 0.8081612 0.86131365 0.80436234 0.85948182 0.80268088 0.86290911 0.80405096 0.86350002 0.80075031 0.86137274 0.79670234 0.85782726 0.79296575 0.85345451 0.79016331 0.84884539 0.78866868 0.84654083 0.78848185 0.84364535 0.78605307 0.83826805 0.78156917 0.83129528 0.77602656 0.82780889 0.77297502 0.82455887 0.76911388
