# Supplementary material for: VanillaNet-YOLOv8 segment: detection of nano-iron oxide regulation on rice seedling growth vitality under salt stress
Source: Front Plant Sci. 2025 Sep 17;16:1631279. doi: 10.3389/fpls.2025.1631279 (PMC12484053; doi:10.3389/fpls.2025.1631279)
Supplement: Supplementary file 5 [file DataSheet5.zip › label/train/12-3.txt]

0 0.08148624 0.10046229 0.0837006 0.1013902 0.0880063 0.10306045 0.08929801 0.1036172 0.09305011 0.10590606 0.09581806 0.10782375 0.09981621 0.11060749 0.10362983 0.11351496 0.10639777 0.1159894 0.11230273 0.12062898 0.12054506 0.12953696 0.12411486 0.13484274 0.12753715 0.13897292 0.1325565 0.14425037 0.13552248 0.14838055 0.14016158 0.15235776 0.14305151 0.15564661 0.14654984 0.15855303 0.14867926 0.16123 0.14632169 0.16161242 0.14464857 0.16306563 0.14327966 0.16620151 0.14381201 0.16834309 0.14434437 0.1657426 0.14776665 0.16413642 0.14883137 0.16451885 0.15324231 0.1672723 0.15544778 0.16918442 0.15841376 0.16956684 0.15879402 0.16704284 0.15643644 0.16314212 0.15362256 0.15901194 0.14814691 0.15350503 0.14457252 0.14906891 0.14289941 0.14646843 0.14297546 0.14868649 0.14031368 0.14646843 0.13384936 0.14012019 0.12708084 0.13308358 0.12122493 0.12489971 0.11460852 0.1174042 0.11072993 0.11227971 0.10472192 0.10784359 0.09924626 0.10463123 0.09399876 0.10264263 0.08814285 0.10042457
0 0.26193758 0.15483082 0.25914066 0.15430086 0.25828942 0.15646148 0.25938387 0.15939666 0.26076206 0.16363636 0.26205918 0.16689768 0.26388326 0.16999592 0.26599108 0.17215654 0.26749088 0.17125968 0.2672882 0.16759071 0.26773409 0.16428863 0.26915282 0.16029352 0.26939603 0.1573991 0.26951763 0.15389319 0.268788 0.15295556 0.26769355 0.15373013 0.26708553 0.15584998 0.26627483 0.15866286 0.26436968 0.16033428 0.26311309 0.15866286 0.2625456 0.15601305
0 0.38662343 0.12254382 0.38633968 0.12478598 0.38642075 0.12751733 0.38613701 0.12975948 0.38544791 0.13200163 0.38463721 0.13497758 0.38443454 0.13779046 0.38463721 0.14145944 0.38552898 0.14427232 0.38613701 0.14765593 0.38581273 0.14904199 0.38463721 0.14863433 0.38338062 0.15006115 0.38325902 0.15311863 0.3842724 0.15690991 0.38475882 0.16037505 0.38516417 0.16225031 0.38710985 0.16302487 0.38856911 0.16143498 0.38925821 0.15772523 0.38917714 0.15426009 0.38860965 0.15124338 0.38779895 0.14847126 0.38702878 0.14390542 0.3868261 0.14011415 0.38706931 0.13673053 0.38775841 0.13367305 0.38852858 0.13000408 0.38873125 0.1268243 0.38897446 0.12433755 0.38848804 0.12197309
0 0.51097771 0.15066316 0.51076324 0.15875173 0.50872576 0.17255623 0.50776064 0.17838 0.50700999 0.18452731 0.50604487 0.19272374 0.50272057 0.20027307 0.50347122 0.20361635 0.50411463 0.20793025 0.50338545 0.21300085 0.50243752 0.21926562 0.50221182 0.22475865 0.50162501 0.23329326 0.50112848 0.23810533 0.50027084 0.24210026 0.49963889 0.24318979 0.49616316 0.24200947 0.49187493 0.24273582 0.48961797 0.24414312 0.48844435 0.24518725 0.49164924 0.24527804 0.49476384 0.245959 0.49796873 0.2473663 0.49968403 0.24936376 0.50063195 0.25108884 0.50257294 0.25122504 0.50451393 0.24795646 0.50523616 0.24500566 0.50546185 0.24187328 0.50532643 0.23851391 0.50501046 0.23547231 0.50460421 0.23306628 0.50464934 0.22866278 0.50582297 0.22062753 0.50636464 0.21604244 0.50704173 0.2107764 0.50789937 0.20555576 0.50826049 0.20287735 0.51033689 0.20142465 0.51268413 0.20015353 0.51430915 0.19788369 0.51543763 0.1948421 0.51250358 0.19075638 0.51105912 0.19166431 0.51024661 0.19071098 0.51173621 0.18639827 0.51322581 0.18322049 0.51331608 0.1802243 0.51390289 0.17305159 0.51403831 0.16506174 0.5136772 0.16011347 0.51318067 0.1553014
0 0.8184491 0.23979163 0.81567835 0.24123651 0.81270235 0.24345544 0.81029077 0.24541636 0.80767395 0.24711926 0.80444141 0.24918338 0.80823837 0.24913178 0.81229187 0.24706766 0.81562704 0.24495193 0.81788469 0.24417789 0.82019364 0.24464231 0.82178426 0.24293941 0.82291309 0.23989483 0.82404191 0.2376759 0.82619694 0.23483773 0.82804411 0.23210277 0.82948079 0.23029667 0.83225154 0.22828415 0.83476574 0.22596201 0.83635636 0.22451712 0.83830615 0.22307224 0.84025594 0.22173056 0.84030725 0.22049209 0.83671553 0.22204018 0.83450919 0.22353667 0.83112272 0.22544598 0.82835197 0.22735529 0.82696659 0.22941941 0.82388798 0.23303163 0.82204081 0.23545697 0.82039889 0.23855315
0 0.15727604 0.22556054 0.15914066 0.22890338 0.16193758 0.2314309 0.16457236 0.23346922 0.16676125 0.23575214 0.16246453 0.23644517 0.16307256 0.23803506 0.16380219 0.23954342 0.16639643 0.23925805 0.16915282 0.23986955 0.17130118 0.24154097 0.17442238 0.24382389 0.17859749 0.24679984 0.17989461 0.24830819 0.18212404 0.25034651 0.18585326 0.2526702 0.18528577 0.25483082 0.18747467 0.25695067 0.18946088 0.25756217 0.19209566 0.25593151 0.19237941 0.25348553 0.18909607 0.25055035 0.18569112 0.24867509 0.18167815 0.24512841 0.17774625 0.2421117 0.17417916 0.23974725 0.17138225 0.23709743 0.16854479 0.23444762 0.16558573 0.23200163 0.16238346 0.22910722 0.15966761 0.226702 0.15784353 0.22531594
0 0.20852872 0.20708841 0.20865167 0.20927306 0.21053703 0.21261187 0.21234041 0.2149614 0.213529 0.21706361 0.21574224 0.21945436 0.21844731 0.22196877 0.22119336 0.2241122 0.22471815 0.22588465 0.22705435 0.22617319 0.22975942 0.2293059 0.23303829 0.23235616 0.23541547 0.23499423 0.23857139 0.23792084 0.24160434 0.24097111 0.24525209 0.24480455 0.248408 0.2476075 0.25217871 0.25053411 0.25611336 0.25453243 0.24906378 0.25251266 0.24385857 0.25395535 0.24160434 0.25556292 0.24808012 0.2555217 0.25258857 0.25622244 0.25545758 0.25750026 0.25668716 0.25811855 0.25988406 0.26022077 0.26291702 0.26170468 0.26504828 0.26034442 0.26344983 0.25667586 0.26127758 0.25366681 0.25480181 0.246577 0.25070322 0.24451601 0.2452111 0.23936353 0.24119449 0.23557131 0.23807956 0.23239738 0.23512857 0.22914102 0.2318497 0.22609075 0.22947252 0.22365878 0.22721829 0.22069095 0.22430829 0.21739337 0.21873421 0.21236455 0.21566026 0.21001502 0.21377491 0.2091494 0.21143872 0.20820134 0.21012717 0.20725329
0 0.52887457 0.23573619 0.52752204 0.24027037 0.52526781 0.24814336 0.52317753 0.25346071 0.52100528 0.2613337 0.51854612 0.26854717 0.51608697 0.27473014 0.51518528 0.28153142 0.51416063 0.29233101 0.51444753 0.29781325 0.51350486 0.30284207 0.51354584 0.30638697 0.51305401 0.31467216 0.51375077 0.32365808 0.51465246 0.32728542 0.51547218 0.33153107 0.51707063 0.338456 0.51637387 0.34682362 0.51620993 0.35098682 0.51584105 0.35543856 0.51539021 0.35848883 0.51567711 0.36335277 0.51498035 0.36759841 0.51387373 0.37456456 0.51289007 0.37744995 0.51350486 0.38136584 0.51551317 0.38289097 0.51936584 0.38058266 0.51957077 0.37662556 0.5174395 0.37398749 0.51817725 0.37003038 0.51825922 0.36578474 0.51879204 0.36256959 0.51957077 0.3603025 0.52219387 0.35811785 0.52366936 0.35535612 0.52342345 0.3515639 0.52260373 0.34822509 0.52125119 0.3469885 0.51981669 0.34843119 0.51973471 0.34472141 0.52096429 0.34014601 0.52186598 0.33577671 0.52252176 0.32835714 0.52280866 0.32423516 0.52260373 0.32102001 0.5232595 0.31759876 0.52330049 0.31343556 0.52375133 0.30964334 0.52375133 0.30420232 0.52424316 0.29641177 0.524735 0.29241345 0.5255957 0.28825025 0.52686626 0.28289167 0.52764499 0.27295769 0.52875161 0.26479617 0.53026809 0.25387291 0.53121077 0.24863799 0.53145668 0.24109477 0.53194852 0.23853914 0.53416175 0.23705522 0.53444866 0.23433471 0.53334204 0.23379886 0.53178457 0.23425227
0 0.62596859 0.32375818 0.62465571 0.3292047 0.62405398 0.33360593 0.62356165 0.33756704 0.62410868 0.3402628 0.62427279 0.34350871 0.62421809 0.34532421 0.62295991 0.34895523 0.62153763 0.35236618 0.62038886 0.35610723 0.61956832 0.35891302 0.61836485 0.36375437 0.61672375 0.36859573 0.61617672 0.37107142 0.61535617 0.37024619 0.6142074 0.36832065 0.61158165 0.36661517 0.60868238 0.36584496 0.60917471 0.3674404 0.6125116 0.36997111 0.61360567 0.37178662 0.61338685 0.37558268 0.61431681 0.37794834 0.61634083 0.37937874 0.61798192 0.3784985 0.61984183 0.37508754 0.62022475 0.37107142 0.62126411 0.36612003 0.62230347 0.36133369 0.62350694 0.35737259 0.62580448 0.35264126 0.62750028 0.34757985 0.63001662 0.34273849 0.63253297 0.33855732 0.63586987 0.33448618 0.6398085 0.32843449 0.64205133 0.32628889 0.64719343 0.3206223 0.6501474 0.31836667 0.6552895 0.31407547 0.65271845 0.31281011 0.64921744 0.31440556 0.64626347 0.31666119 0.64150429 0.32084236 0.6382221 0.32452839 0.63554165 0.32749923 0.63209535 0.3313503 0.63094658 0.33047006 0.62914137 0.32590378 0.62739087 0.32293295
0 0.83384678 0.3311863 0.83230645 0.33346922 0.83206323 0.33575214 0.83113093 0.33811659 0.82837454 0.34015491 0.82590191 0.34300856 0.82561816 0.34345699 0.82249696 0.34618834 0.81994325 0.34761517 0.81665991 0.34949042 0.81272801 0.35112108 0.81175517 0.353404 0.81402513 0.35446392 0.81909201 0.35185487 0.82241589 0.34949042 0.82602351 0.34618834 0.82938792 0.34231553 0.83246859 0.33954342 0.83481962 0.33893192 0.83769761 0.33868732 0.83964329 0.33734203 0.84146737 0.33518141 0.84280503 0.33257236 0.84345359 0.33028944 0.84430482 0.32849572 0.84146737 0.32935181 0.83899473 0.32947411 0.83713012 0.33000408 0.83575193 0.33065634
0 0.11652433 0.31783741 0.11806186 0.32050831 0.1195994 0.32280435 0.11736298 0.32257006 0.1143345 0.32233577 0.11526634 0.3239758 0.12141649 0.32683414 0.12598251 0.32950504 0.12742686 0.33123878 0.12924395 0.33353482 0.13222584 0.33583086 0.13884191 0.34267212 0.14210335 0.34478073 0.14736825 0.3487168 0.14899897 0.34956024 0.15212064 0.35152827 0.15552185 0.35387117 0.15580141 0.35560491 0.15314566 0.35677636 0.14946489 0.35879125 0.14699551 0.36080614 0.1517479 0.35977527 0.15636051 0.35860382 0.15892307 0.35822896 0.16199815 0.35780724 0.16432775 0.35654207 0.16418797 0.35335573 0.15892307 0.3496071 0.15226041 0.34590532 0.14503865 0.34187554 0.14023967 0.33859548 0.13497477 0.33330053 0.13087467 0.32908332 0.12803256 0.32538154 0.12439838 0.32238263 0.11931985 0.31882143
0 0.09821646 0.54337546 0.10048642 0.54520995 0.10429672 0.54716673 0.10749899 0.54924582 0.11272801 0.55283327 0.11584921 0.55454545 0.12140251 0.5571545 0.12529388 0.55874439 0.12582084 0.55976355 0.12237535 0.55898899 0.11880827 0.55882593 0.11613296 0.56147574 0.1211593 0.56094578 0.12764491 0.56172034 0.131212 0.56216877 0.13429266 0.5632287 0.13785975 0.56445169 0.14576409 0.56816143 0.15196595 0.57113738 0.15581678 0.57309417 0.15885691 0.57476559 0.16274828 0.57721158 0.16546413 0.57798614 0.1671666 0.57831227 0.16165383 0.5739095 0.16169437 0.57170811 0.157803 0.56754994 0.15265505 0.56677538 0.14564248 0.56591928 0.14073774 0.5635956 0.135833 0.56127191 0.13242805 0.55955972 0.12663154 0.55617611 0.12375355 0.55381166 0.11897041 0.55103954 0.10956627 0.54647371 0.10502635 0.54337546 0.1024321 0.54158174 0.1 0.54109254
0 0.07990245 0.70380772 0.08407272 0.70816955 0.08936897 0.71156676 0.09362265 0.71290886 0.09954444 0.71412514 0.10471558 0.71483813 0.11063737 0.71475425 0.11384848 0.71525754 0.11947835 0.71580277 0.12535844 0.71362185 0.1279023 0.71240557 0.13482496 0.71240557 0.1431238 0.71114735 0.14971283 0.71081182 0.15384141 0.71064406 0.15901255 0.71076988 0.16530966 0.71081182 0.16735309 0.70909225 0.16676926 0.70674357 0.16201514 0.70452071 0.15993001 0.70158486 0.15505079 0.69671973 0.15621846 0.69973946 0.15842871 0.70317861 0.15955468 0.70598864 0.15692741 0.70720492 0.1492124 0.70745656 0.14187272 0.70837926 0.13674328 0.70884061 0.12961211 0.70963748 0.12585887 0.71035047 0.12410735 0.70909225 0.12602568 0.70737268 0.12460779 0.70510788 0.11935324 0.70531758 0.11038715 0.70498206 0.1050492 0.70489818 0.10016998 0.70624028 0.09725079 0.7072888 0.09149581 0.70674357 0.08795108 0.70514982 0.08428124 0.70401742 0.08194588 0.70376578
0 0.26274149 0.69135449 0.26415029 0.69573382 0.26824862 0.70069277 0.27074604 0.70198081 0.26600735 0.70268923 0.25909141 0.70371966 0.25038246 0.70565172 0.23834361 0.70945143 0.23232418 0.71138349 0.22066955 0.71756607 0.21516242 0.72020655 0.21067987 0.72368425 0.2017788 0.72973803 0.19768047 0.73418176 0.19883313 0.73720865 0.20331568 0.73785267 0.21087198 0.73295813 0.2140738 0.72825679 0.2188125 0.72484349 0.22278275 0.72291143 0.22700916 0.72104377 0.23283647 0.71917612 0.23751113 0.71621363 0.24186561 0.71376636 0.24654027 0.71254272 0.2525597 0.71106148 0.25992389 0.70925823 0.26203709 0.7082922 0.26639157 0.70706856 0.27113026 0.70597373 0.27510052 0.70584492 0.28092784 0.70603813 0.28643497 0.70719736 0.29207018 0.70900062 0.29616851 0.71009545 0.29969051 0.70861421 0.30570994 0.70661775 0.30506957 0.70539411 0.29898611 0.70417047 0.29066137 0.70223842 0.28406562 0.70107918 0.27823831 0.70107918 0.27478034 0.70037076 0.27016972 0.69676425 0.2657512 0.69193411
0 0.10175128 0.87294835 0.09866791 0.87567115 0.09693821 0.87809142 0.10084883 0.87990662 0.10498506 0.88172182 0.10114965 0.88452026 0.09633658 0.8886801 0.09189953 0.8929912 0.08844014 0.89820991 0.08475513 0.90297481 0.08219819 0.91439546 0.08076931 0.92316893 0.08189737 0.93163988 0.0841535 0.93368198 0.08911697 0.92869017 0.09084667 0.9240009 0.09332841 0.91802586 0.09460688 0.91076505 0.09641178 0.90569762 0.09791587 0.90138651 0.09896872 0.89647034 0.10017199 0.89268867 0.10348098 0.88928517 0.10791802 0.8859573 0.11145262 0.88300759 0.11679212 0.87967972 0.12235723 0.87695692 0.12634305 0.87438538 0.13047928 0.87234328 0.1379997 0.87007428 0.14770105 0.86682204 0.1522133 0.86515811 0.15567269 0.86372107 0.15830484 0.8619815 0.16026015 0.8578973 0.15777841 0.85691407 0.15266452 0.85850237 0.14852829 0.8606201 0.14379043 0.86304037 0.13754848 0.86614134 0.13040408 0.86901541 0.12423734 0.87067935 0.12025151 0.87181385 0.11611528 0.86992301 0.11130221 0.87052808 0.10513547 0.87181385
0 0.24115797 0.86555514 0.24077314 0.87028542 0.24047383 0.87652078 0.24226969 0.88641137 0.24346693 0.88950755 0.24466417 0.8920017 0.25018001 0.90335437 0.25330138 0.90838567 0.2539 0.90911671 0.25407104 0.90258032 0.25355794 0.89612994 0.25308759 0.8920447 0.25270277 0.88813147 0.25142001 0.88258414 0.25086415 0.87583274 0.25052208 0.87045743 0.24949588 0.86585615 0.25168221 0.86318793 0.25423591 0.85996739 0.25776246 0.85536078 0.26007296 0.85336323 0.26274828 0.85140644 0.26380219 0.85067265 0.26538306 0.8519364 0.26680178 0.8529148 0.26813944 0.85067265 0.2695987 0.84834896 0.27057154 0.84598451 0.27130118 0.84443539 0.27223348 0.84048104 0.27207134 0.83840196 0.27053101 0.83856502 0.26882854 0.84027721 0.2672882 0.8423563 0.26432914 0.84569914 0.26372112 0.84618834 0.2610458 0.84822666 0.25893798 0.85018345 0.25456019 0.8531594 0.24920957 0.85723604 0.24389947 0.86290257
0 0.23858938 0.38577252 0.24025132 0.39294741 0.2420754 0.39735018 0.24341305 0.40150836 0.24535874 0.40880554 0.2492501 0.41549124 0.25281719 0.42144313 0.25561411 0.42617203 0.25828942 0.43028944 0.26027564 0.43444762 0.26205918 0.4376274 0.26384272 0.43995108 0.2672882 0.44631064 0.27203081 0.45666531 0.27511147 0.46257644 0.2765302 0.46522625 0.27888123 0.46922136 0.28147548 0.47411333 0.28573166 0.48014676 0.28788002 0.48308194 0.28650182 0.48569099 0.28415079 0.48923767 0.28285367 0.49237668 0.28374544 0.49629026 0.28488042 0.49380351 0.28658289 0.49111292 0.2882043 0.4893192 0.29035266 0.48724011 0.29468991 0.48544639 0.29448723 0.48230738 0.29290636 0.47977986 0.28844751 0.47582552 0.28455614 0.47170811 0.28131334 0.46604158 0.27940819 0.46216877 0.27697608 0.457766 0.27458452 0.45377089 0.2719092 0.44912352 0.27020673 0.44362006 0.26534252 0.43232776 0.26339684 0.42747656 0.26246453 0.42388912 0.25970815 0.41887485 0.25800567 0.41386058 0.25488448 0.40778638 0.24920957 0.39820628 0.24625051 0.39372197 0.2430077 0.39021606
0 0.24186219 0.52321887 0.2392294 0.52891417 0.23545407 0.53226142 0.23346706 0.53540882 0.23813654 0.54105417 0.24300472 0.54415162 0.24956186 0.54779861 0.25323784 0.54879779 0.25606933 0.55179532 0.25780797 0.55414339 0.25303914 0.55309425 0.24827031 0.5536438 0.24484271 0.55404347 0.2434518 0.55544232 0.24732647 0.55769046 0.25254238 0.55903935 0.25646673 0.55983869 0.26058979 0.5612875 0.26684888 0.56518429 0.26923329 0.56743244 0.27494595 0.57162898 0.2776781 0.57382717 0.27926771 0.57557573 0.28070829 0.57562568 0.282894 0.57177885 0.28185082 0.56878132 0.27772777 0.56658314 0.27191576 0.56308602 0.2666005 0.5576405 0.26247745 0.55384363 0.25964595 0.55044643 0.2549268 0.54595014 0.25015797 0.54105417 0.24648199 0.53545878 0.24712777 0.52926389 0.24921414 0.52626636 0.24673037 0.52421804 0.24335245 0.52336874
0 0.42987691 0.41142337 0.42448934 0.41426153 0.41838342 0.41570642 0.41448384 0.41740932 0.40966069 0.42009268 0.40355477 0.42499497 0.40191284 0.42963924 0.40186153 0.43665726 0.40063009 0.43965023 0.39847506 0.44393329 0.40057878 0.4474939 0.40206678 0.4493 0.4011945 0.45476993 0.39693575 0.45079649 0.39339535 0.45188016 0.39129163 0.45497634 0.3936519 0.46091069 0.39862899 0.46436809 0.39847506 0.4712313 0.39970651 0.47933298 0.40124581 0.48351283 0.40437573 0.48165512 0.40360608 0.47685603 0.40299036 0.47040565 0.40396525 0.46220077 0.4042218 0.45874336 0.40411918 0.45440871 0.40340084 0.43985665 0.40745435 0.43650245 0.41238013 0.43123894 0.41571529 0.42932962 0.42243693 0.42643985 0.42623388 0.42158917 0.42844022 0.41906062 0.43110835 0.41586123 0.43203194 0.41405512
0 0.37117957 0.49461883 0.36773409 0.50040766 0.36607215 0.50370974 0.36465343 0.51174073 0.36384272 0.52128007 0.36351844 0.53318386 0.36380219 0.54141867 0.3671666 0.54790053 0.36870693 0.55324093 0.37032833 0.55552385 0.37369274 0.56204647 0.37811107 0.56522625 0.37985407 0.56575622 0.37750304 0.57007746 0.37681394 0.57443946 0.37774625 0.57651855 0.37961086 0.57187118 0.38171869 0.56860987 0.38459668 0.56693844 0.38658289 0.56596005 0.38435347 0.5631064 0.3812728 0.56110885 0.37774625 0.55960049 0.37632752 0.5572768 0.37300365 0.55332246 0.37199027 0.54883816 0.37057154 0.54435385 0.36963924 0.54109254 0.36931496 0.53587444 0.36988245 0.53012638 0.36984191 0.52637587 0.37113904 0.51785569 0.37304418 0.51023237 0.37401702 0.50525887 0.37446291 0.50211985 0.37288204 0.49788015
0 0.38406972 0.69315124 0.38329955 0.69673869 0.38597487 0.70101916 0.38840697 0.70301671 0.3805837 0.70085609 0.37466559 0.70085609 0.36870693 0.70081533 0.35999189 0.69979617 0.35293879 0.69955157 0.35379003 0.70175296 0.36157276 0.70778638 0.3694771 0.71153689 0.37766518 0.71337138 0.38240778 0.71349368 0.38848804 0.71218916 0.39258208 0.71015084 0.39493312 0.70713412 0.39695987 0.70440277 0.39886502 0.70126376 0.40097284 0.69836934 0.40182408 0.69596413 0.39979732 0.69506726 0.39744629 0.69645332 0.39420349 0.69306971 0.39039319 0.69241745 0.38642075 0.69294741
0 0.44737465 0.36013691 0.44617064 0.36709949 0.44717398 0.37900651 0.44827766 0.38667544 0.45108702 0.39908699 0.45469906 0.41603936 0.45680608 0.42461645 0.45997739 0.43451528 0.46279588 0.44234903 0.46628057 0.44781204 0.46991899 0.45208968 0.47294246 0.45446042 0.47576095 0.45554271 0.4829353 0.46451029 0.48626625 0.46940638 0.48893101 0.47172558 0.49190324 0.47590015 0.4940043 0.47919857 0.49456799 0.48244545 0.49651532 0.48156931 0.49795019 0.47899242 0.49743773 0.47626091 0.49590037 0.47316864 0.49354309 0.46976715 0.49359433 0.46780871 0.49513169 0.46554105 0.49354309 0.46476798 0.48964844 0.46487105 0.48580504 0.46255185 0.48170541 0.45605809 0.47955311 0.45219275 0.4779645 0.44415285 0.47453107 0.43420606 0.47345491 0.42771229 0.46884283 0.41864164 0.46638306 0.40854023 0.4637183 0.39715037 0.45900373 0.38431746 0.45582652 0.37261837 0.45182938 0.36287773
0 0.4674875 0.48465065 0.47141185 0.49084554 0.47662776 0.49823945 0.48407906 0.50478406 0.48979172 0.5089806 0.49624951 0.51397648 0.49932938 0.51722381 0.50330341 0.52291911 0.50663166 0.52991335 0.50668133 0.53620816 0.50651904 0.54660609 0.50530717 0.55282612 0.50376099 0.55501154 0.50422066 0.55690276 0.50656083 0.5595925 0.50722945 0.56484591 0.50710408 0.5690066 0.50948604 0.56967904 0.51103222 0.57022539 0.51245304 0.56778781 0.51203515 0.56518212 0.5107397 0.56417347 0.51103222 0.56030697 0.50982035 0.55581005 0.50839953 0.55089287 0.50923531 0.54790894 0.50894279 0.54231931 0.50881742 0.53609929 0.51136653 0.53576307 0.51103222 0.52857641 0.50990393 0.52492004 0.51023824 0.51937245 0.50810701 0.51428716 0.50505644 0.50899172 0.49841913 0.50216062 0.49246048 0.49739095 0.48836644 0.49400734 0.48386704 0.49058296 0.47831374 0.48695475 0.47186867 0.4848349
0 0.49609076 0.68965039 0.49776615 0.69353513 0.49790577 0.69582853 0.49292614 0.69723266 0.49092499 0.69980689 0.49422922 0.70008771 0.50116346 0.69957287 0.50763232 0.70046214 0.50349039 0.69568812 0.50195462 0.69325431 0.50153577 0.68993121 0.50251308 0.68248935 0.50297847 0.67790255 0.50367654 0.67345615 0.50558462 0.66793326 0.50479347 0.66035099 0.50502616 0.65281553 0.50502616 0.64715223 0.50577078 0.63886789 0.50632924 0.62702644 0.50614309 0.61621469 0.50414193 0.60559015 0.50209423 0.59538684 0.50041885 0.59005117 0.49846423 0.58869385 0.49525307 0.59496561 0.4910646 0.60666664 0.49092499 0.61275118 0.49036652 0.62300129 0.49004075 0.63011552 0.48938921 0.63741696 0.48813267 0.64579491 0.4886446 0.65553017 0.48892383 0.66432935 0.4898546 0.67359657 0.49139037 0.68141286 0.49325191 0.68534441
0 0.66239572 0.42199999 0.66001131 0.42615371 0.65524248 0.43677353 0.65273033 0.43934284 0.65094201 0.44490968 0.64902597 0.44717924 0.64476808 0.45034806 0.64195788 0.45291737 0.63863673 0.45518693 0.6367653 0.4572768 0.63498176 0.45854056 0.63546818 0.4571545 0.63648156 0.45662454 0.63425213 0.45527925 0.63307661 0.45548308 0.63072558 0.45654301 0.62796919 0.45841826 0.62602351 0.46265797 0.62480746 0.46449246 0.62225375 0.46649001 0.61937576 0.4691806 0.61832185 0.47321647 0.6180381 0.47537709 0.62038914 0.47713004 0.62330766 0.47635548 0.6241589 0.47358337 0.62618565 0.47085202 0.62930685 0.46779454 0.63259019 0.46473706 0.63611674 0.46188341 0.64008918 0.45854056 0.64329145 0.45589075 0.6461289 0.45311863 0.64880422 0.45067265 0.65091204 0.44944965 0.65338468 0.44924582 0.65622213 0.44944965 0.65950547 0.44879739 0.66282935 0.44777823 0.66449128 0.44280473 0.66351844 0.43978801 0.66696392 0.43746433 0.67020673 0.43497758 0.67357114 0.4319201 0.67730036 0.42874032 0.67811107 0.42804729 0.67705715 0.42796576 0.67235509 0.42980024 0.66720713 0.43289849 0.66412647 0.43530371 0.66169437 0.43620057 0.66072152 0.43371382 0.66278881 0.43024868 0.66445075 0.42825112 0.66663964 0.42282919 0.66704499 0.42091317
0 0.6960681 0.4624949 0.69590596 0.45735834 0.69473044 0.45226254 0.69359546 0.45283327 0.69290636 0.45568691 0.69314957 0.46008969 0.69160924 0.46437016 0.69156871 0.46575622 0.69096068 0.47024052 0.69266315 0.47187118 0.69594649 0.47064819 0.69700041 0.46763147 0.69817592 0.46494089 0.70008107 0.4573991 0.70129712 0.45474929 0.70328334 0.45458622 0.70433725 0.45311863 0.70222943 0.45250713 0.70052696 0.45320016 0.69914876 0.45625764 0.69728415 0.46066042 0.69594649 0.46302487 0.69590596 0.46294333
0 0.64218453 0.54640427 0.63911099 0.5455531 0.63755195 0.54492593 0.63666107 0.54532911 0.63612654 0.54618028 0.63621563 0.54891297 0.6345675 0.55263123 0.63265211 0.55697666 0.63069217 0.56006773 0.62797498 0.56311402 0.62605959 0.56521953 0.62628231 0.56817622 0.62828679 0.56772824 0.63256302 0.56472675 0.63492385 0.5610085 0.63911099 0.55505033 0.64196181 0.55160087 0.64548079 0.5481066 0.6480198 0.54447794 0.65211785 0.53977413 0.65572591 0.53659345 0.66539197 0.52669304 0.67193994 0.52275079 0.67942333 0.52104846 0.68810942 0.52042128 0.69612734 0.51916693 0.70160626 0.51921173 0.70548159 0.51836056 0.71452402 0.51858455 0.71817663 0.51724061 0.71390041 0.51379114 0.70793151 0.51401513 0.6994236 0.51392554 0.69002481 0.51414953 0.68018058 0.51450791 0.67412259 0.51612065 0.66770825 0.5198837 0.66352112 0.52337797 0.66494652 0.5200181 0.66632739 0.51688222 0.66298659 0.51621025 0.66254115 0.51638944 0.66053667 0.51930133 0.65888854 0.52413954 0.6576413 0.5277682 0.65140514 0.53556309 0.64859887 0.53932614 0.64548079 0.54192444
0 0.63909667 0.69084669 0.63443375 0.69172888 0.63212538 0.69391113 0.63295639 0.69604696 0.63840416 0.69604696 0.64223606 0.69367898 0.64754532 0.69177531 0.65003837 0.6911717 0.65290075 0.69149672 0.65414727 0.69168245 0.65696349 0.69284322 0.66074922 0.69418972 0.6651813 0.69576837 0.66578148 0.69330753 0.66407328 0.69089312 0.66185724 0.68931447 0.65876402 0.6878751 0.66111856 0.68611073 0.66435029 0.68513568 0.6705829 0.68332487 0.67838521 0.68146763 0.68392531 0.67900679 0.68761871 0.67636022 0.69297414 0.67329577 0.6981449 0.66660971 0.7002686 0.66280237 0.70105345 0.65806641 0.7002686 0.65054459 0.69597503 0.64645866 0.69315881 0.64474072 0.69449767 0.64813018 0.69338965 0.65416621 0.69200462 0.6608987 0.68632602 0.66633113 0.68263262 0.66902412 0.67547666 0.67529231 0.67238343 0.67747456 0.66531981 0.68030685 0.65945653 0.6827677 0.65206974 0.68494995 0.64772999 0.68731793 0.64205139 0.69019665
0 0.51463316 0.82686506 0.5126064 0.83065634 0.51199838 0.83452915 0.51183624 0.83693437 0.50952574 0.83885039 0.50616133 0.84101101 0.50490474 0.84349776 0.50526956 0.84520995 0.50794487 0.8473298 0.51139035 0.84761517 0.51414674 0.84561761 0.515606 0.84643294 0.51686259 0.853404 0.5179165 0.8627395 0.51856506 0.86746841 0.51714633 0.87525479 0.51402513 0.88263351 0.51053912 0.88988993 0.50733685 0.8953934 0.50437779 0.89836934 0.5008107 0.90676722 0.49927037 0.91002854 0.49578435 0.91667346 0.49659505 0.92058704 0.50218889 0.91907868 0.50575598 0.91357521 0.51325497 0.90493274 0.51901094 0.89714635 0.52359141 0.88862617 0.52711796 0.88124745 0.52906364 0.86999592 0.52805026 0.86396249 0.52655047 0.85809213 0.52245642 0.85654301 0.52055128 0.85470852 0.51880827 0.8476967 0.51820024 0.84390542 0.51743008 0.84182634 0.51605188 0.8375051 0.5162951 0.83452915 0.51738954 0.8317978 0.51828131 0.82821035
0 0.61568707 0.8417448 0.61264694 0.84190787 0.61151196 0.84431309 0.6131739 0.846596 0.61597081 0.84847126 0.61771382 0.85018345 0.61961897 0.85646148 0.62209161 0.86159804 0.62403729 0.8688137 0.62614512 0.87350183 0.62375355 0.88022829 0.62119984 0.88724011 0.61840292 0.89205055 0.6162951 0.8952711 0.61175517 0.90538117 0.60697203 0.91410518 0.60389137 0.9207501 0.60214836 0.92445985 0.5983786 0.93497758 0.59468991 0.94215247 0.59112282 0.94834896 0.58986623 0.95601305 0.59067694 0.95943742 0.59262262 0.96045658 0.60008107 0.95507542 0.60405351 0.94916429 0.60851236 0.94366082 0.61390353 0.9368936 0.61860559 0.93020791 0.62257803 0.92201386 0.62476692 0.91724419 0.63072558 0.9050958 0.63384678 0.89600489 0.6351439 0.88899307 0.63579246 0.88161435 0.63327929 0.87521402 0.63125253 0.87207501 0.62975274 0.86966979 0.62788812 0.86604158 0.62622619 0.86086425 0.62622619 0.86021199 0.62813133 0.86070118 0.63064451 0.86017122 0.63173895 0.85841826 0.63113093 0.85540155 0.62898257 0.85271097 0.62711796 0.85148797 0.62456425 0.85030575 0.62282124 0.84834896 0.6203486 0.84537301 0.6179165 0.84349776
0 0.84331335 0.46661137 0.84023827 0.46764225 0.83557907 0.46843883 0.8324574 0.47021944 0.82803116 0.47317149 0.82570156 0.47584239 0.82355833 0.47823214 0.81913208 0.48038761 0.81414674 0.48212135 0.80934776 0.4838551 0.80524766 0.48512026 0.80492152 0.48694772 0.80361694 0.48877518 0.80743749 0.48854089 0.81186373 0.48676029 0.81549791 0.48479226 0.82132191 0.48216821 0.8260743 0.4797316 0.83008121 0.47968474 0.83609158 0.47921616 0.84070419 0.47523324 0.84443155 0.47251547 0.84676116 0.46782968 0.8505817 0.4646902 0.85374996 0.46506506 0.85705799 0.46211301 0.85789665 0.46511192 0.85612615 0.469704 0.85421588 0.47752927 0.85286471 0.48366766 0.85295789 0.48793174 0.85654548 0.48727573 0.86092513 0.48184021 0.86465249 0.47799785 0.86749461 0.47153146 0.86935829 0.46628337 0.8704299 0.46267531 0.86935829 0.46023869 0.86674913 0.45906725 0.86353428 0.45756779 0.86073876 0.45559976 0.85990011 0.4523197 0.85654548 0.452882 0.85309767 0.45578719 0.84909076 0.45953583 0.84662138 0.46300331
0 0.72703689 0.57867917 0.72671261 0.58006523 0.72513174 0.58181818 0.72217268 0.58275581 0.71864613 0.5834896 0.71394406 0.58259274 0.71438995 0.58039136 0.71909201 0.57766001 0.72521281 0.57598859 0.72877989 0.57419486 0.73481962 0.57223808 0.74085934 0.57028129 0.74414268 0.56852833 0.74588569 0.56526702 0.74856101 0.5629841 0.753182 0.56098655 0.76019457 0.5583775 0.76449128 0.55719527 0.76732874 0.55703221 0.77223348 0.55748064 0.77434131 0.55670607 0.77162546 0.56017122 0.76696392 0.56457399 0.76258614 0.56775377 0.75342521 0.57207501 0.74904743 0.57272727 0.74479124 0.57231961 0.74033239 0.57333877 0.73571139 0.57484713 0.72983381 0.57664085
0 0.90766113 0.52327762 0.90328334 0.52637587 0.89752736 0.53196086 0.89331171 0.53583367 0.8898257 0.53840196 0.88650182 0.5415002 0.88265099 0.54533225 0.88042156 0.5480636 0.87559789 0.55336323 0.8717876 0.55662454 0.8702878 0.55845903 0.86753141 0.56061965 0.86445075 0.56188341 0.86019457 0.56302487 0.85508715 0.5632287 0.84576409 0.56600082 0.84308877 0.56889523 0.83940008 0.57044435 0.83348196 0.57174888 0.82715849 0.57431716 0.82192947 0.57627395 0.81828131 0.5790053 0.81852452 0.58295964 0.82351034 0.58242968 0.82683421 0.58026906 0.83177949 0.57729311 0.83498176 0.57537709 0.84004864 0.57346107 0.84312931 0.57272727 0.84503445 0.57464329 0.85127685 0.57488789 0.85634374 0.57297187 0.86153223 0.57101508 0.8678557 0.56640848 0.87194974 0.56428863 0.87920551 0.56143498 0.88581273 0.5582552 0.89059587 0.55495312 0.89801378 0.54573991 0.90024321 0.54129637 0.90563437 0.53033021
0 0.75014187 0.69714635 0.74787191 0.6955157 0.74576409 0.69616796 0.74321038 0.69800245 0.74515606 0.69918467 0.74827726 0.70004077 0.75111471 0.70081533 0.75642481 0.70105993 0.76047831 0.70138606 0.76295095 0.70562576 0.76477503 0.71051773 0.76574787 0.70811252 0.76651804 0.70444354 0.7672882 0.70224215 0.76595055 0.70175296 0.76574787 0.70089686 0.768788 0.70069303 0.77211188 0.70069303 0.77758411 0.70028536 0.78309688 0.70028536 0.78848804 0.70081533 0.79331171 0.70154912 0.79732469 0.70216062 0.79983786 0.70362821 0.80372923 0.70468814 0.80713417 0.70566653 0.80964734 0.7047289 0.80689096 0.70346514 0.80409404 0.70187525 0.80851236 0.70138606 0.81564653 0.69947004 0.82351034 0.69677945 0.82975274 0.69355891 0.83473855 0.68972687 0.83972436 0.68597636 0.84365626 0.68194048 0.84645318 0.67786384 0.85042562 0.67374643 0.85423591 0.67252344 0.85407377 0.66938443 0.85257398 0.66693844 0.85042562 0.6632287 0.84916903 0.66204647 0.85050669 0.66106808 0.85427645 0.66033428 0.85918119 0.66008969 0.86449128 0.66008969 0.86988245 0.66074195 0.87478719 0.66151651 0.87993514 0.66176111 0.88471828 0.66233184 0.88192136 0.65980432 0.87758411 0.65735834 0.873409 0.65690991 0.86651804 0.65674684 0.86149169 0.65690991 0.85435752 0.65711374 0.84564248 0.65723604 0.84187272 0.66013045 0.84106202 0.66200571 0.84458857 0.66351406 0.84779084 0.66502242 0.85168221 0.66746841 0.85099311 0.66934366 0.84657479 0.67060742 0.84215647 0.67362413 0.83879206 0.67635548 0.83036076 0.68059519 0.82541548 0.68442723 0.82160519 0.68752548 0.8188488 0.69013453 0.81252533 0.69302894 0.8047426 0.69596413 0.79906769 0.69796168 0.79112282 0.69726865 0.78678557 0.69653486 0.77730036 0.69620872 0.7704094 0.69702405 0.76368058 0.69730942 0.75841103 0.69739095
0 0.72281215 0.81361369 0.72319098 0.81774113 0.72546397 0.8200271 0.72975741 0.82307506 0.73335632 0.82517053 0.73518734 0.8272025 0.73663953 0.83018695 0.74093296 0.83323491 0.74307968 0.8341874 0.74314282 0.83037745 0.74623662 0.83209193 0.75071947 0.83602887 0.7519191 0.83920382 0.7541921 0.84555373 0.75848553 0.85171314 0.76618845 0.8613015 0.77843737 0.8754618 0.78424613 0.88060522 0.79201219 0.88803461 0.79655818 0.89254305 0.80217753 0.896226 0.80419797 0.89870246 0.80546074 0.89495601 0.8017987 0.88714563 0.79441146 0.87431881 0.78752934 0.86212699 0.7799527 0.84980817 0.7745859 0.84199778 0.76296838 0.8338064 0.75248735 0.82967896 0.74453187 0.827012 0.74080669 0.82110659 0.73815486 0.82224957 0.7352655 0.82168773 0.73194163 0.81911945 0.73015809 0.81687729 0.72817187 0.81434978 0.72533441 0.81349368
0 0.89825699 0.81781492 0.89351439 0.81618426 0.88540738 0.81447208 0.88017835 0.81434978 0.8742197 0.81439054 0.87134171 0.8165104 0.86967977 0.81948634 0.8781516 0.81960864 0.8796514 0.81846718 0.88483989 0.81969018 0.88962302 0.82070934 0.8945683 0.82193233 0.89833806 0.82445985 0.90385083 0.8263351 0.90895825 0.82886262 0.91552493 0.83330616 0.91913255 0.8365267 0.92399676 0.84203017 0.92683421 0.84724827 0.931212 0.85487159 0.93530604 0.86204647 0.93984597 0.87077049 0.94377787 0.87741541 0.94819619 0.88569099 0.95347282 0.89721091 0.96170741 0.91062475 0.96483888 0.91867306 0.97133377 0.93004566 0.9769588 0.93826893 0.98014826 0.94316789 0.98646918 0.95104123 0.98936868 0.95360736 0.98791893 0.94515081 0.98530937 0.93733579 0.98316374 0.92858763 0.97956836 0.9198978 0.97724875 0.91342416 0.97458121 0.90695053 0.97121779 0.90036025 0.96727446 0.89050399 0.9617654 0.88012285 0.95683625 0.87102476 0.95092126 0.86157676 0.94465833 0.85294524 0.93595982 0.84238913 0.9284791 0.83550725 0.92169426 0.83165806 0.91873677 0.83165806 0.91475476 0.82825112 0.90891771 0.82474521 0.90660722 0.82327762 0.90749899 0.82115777 0.90620186 0.81846718 0.9039319 0.81667346 0.90202675 0.81683653
