# Supplementary material for: VanillaNet-YOLOv8 segment: detection of nano-iron oxide regulation on rice seedling growth vitality under salt stress
Source: Front Plant Sci. 2025 Sep 17;16:1631279. doi: 10.3389/fpls.2025.1631279 (PMC12484053; doi:10.3389/fpls.2025.1631279)
Supplement: Supplementary file 5 [file DataSheet5.zip › label/train/13-1.txt]

0 0.14387787 0.10499303 0.13954901 0.10018838 0.13531854 0.09608441 0.12316823 0.0887273 0.11756039 0.08672536 0.11239528 0.08567435 0.11269043 0.08737599 0.11505163 0.08812672 0.11795393 0.08887744 0.12095461 0.0903789 0.1244964 0.09293136 0.12793981 0.0949333 0.1314816 0.09773601 0.13492501 0.10224037 0.1396474 0.10509313 0.14225455 0.10739535 0.14550119 0.11184966 0.14727208 0.11425198 0.15027277 0.11845605 0.1517977 0.1214089 0.15386375 0.12576311 0.15789746 0.13181897 0.16217712 0.13832526 0.16537457 0.14348025 0.16817849 0.14733397 0.17132674 0.15153804 0.17408147 0.15529167 0.17713135 0.15994617 0.18013203 0.16425033 0.18165697 0.16565169 0.17816437 0.16640241 0.17649186 0.16920512 0.17713135 0.1729087 0.17816437 0.16940531 0.17964011 0.16725323 0.1814602 0.16700299 0.18259161 0.16755352 0.1849528 0.17005594 0.18770753 0.17260841 0.19001953 0.17350928 0.19120013 0.1729087 0.19070821 0.17005594 0.18942923 0.16810406 0.18751076 0.16455062 0.18578906 0.16249864 0.18303433 0.15919544 0.18062395 0.15624259 0.17757407 0.1526391 0.17368794 0.1479846 0.16935908 0.13992681 0.16493185 0.1354725 0.16258018 0.1309014 0.15913139 0.12615411 0.15422193 0.11905381 0.15048912 0.11335706 0.14897435 0.1073073 0.14489441 0.10138828 0.14230371 0.094087 0.14005233 0.08777707 0.13797665 0.08325416 0.13610895 0.07743468 0.13330739 0.07106097 0.13132296 0.06555819 0.12859922 0.06005542 0.12731518 0.05482977 0.1251751 0.04857482 0.12326848 0.04330958 0.12163424 0.03752969 0.12019455 0.03194774 0.11696498 0.02019002 0.11525292 0.01551861 0.11249027 0.01108472 0.11217899 0.01401425 0.11287938 0.01749802 0.1136965 0.02098179 0.11385214 0.02490103 0.11634241 0.03424386 0.11871595 0.04097387 0.12054475 0.04667458 0.1229572 0.05364212 0.12544747 0.06096595 0.12809339 0.06631037 0.12968872 0.07177356 0.13140078 0.07501979 0.13276265 0.08036421 0.13392996 0.08365004 0.13657588 0.08855899 0.13821012 0.09129058 0.14042802 0.09604117 0.142607 0.10023753
0 0.13081712 0.15217736 0.13338521 0.15486936 0.13466926 0.15649248 0.13731518 0.16009501 0.13902724 0.16227237 0.14058366 0.16563737 0.14315175 0.16860649 0.1440856 0.17054632 0.14583658 0.17367379 0.14743191 0.17656374 0.14910506 0.1790578 0.15159533 0.1817498 0.15428016 0.18543151 0.1570428 0.19034046 0.16038911 0.19477435 0.16303502 0.1982977 0.1670428 0.20380048 0.17077821 0.20847189 0.17307393 0.21152019 0.17828794 0.21694378 0.18108949 0.22117973 0.18342412 0.22418844 0.18622568 0.2277118 0.18848249 0.23091845 0.1911284 0.23349169 0.19128405 0.23428345 0.18898833 0.23602534 0.18875486 0.23887569 0.19264591 0.23796516 0.1970428 0.23879652 0.19863813 0.24077593 0.20361868 0.24738717 0.20793774 0.25142518 0.21210117 0.25447348 0.21677043 0.25973872 0.21859922 0.26128266 0.22178988 0.26171813 0.2248249 0.26132225 0.2222179 0.25732383 0.21859922 0.25435471 0.21311284 0.24996041 0.20747082 0.24584323 0.20163424 0.24022169 0.19828794 0.23586698 0.19396887 0.23202692 0.18863813 0.22604909 0.18330739 0.21904196 0.17968872 0.21429137 0.17455253 0.20728424 0.17155642 0.20368171 0.16879377 0.20039588 0.16719844 0.19746635 0.16463035 0.19338876 0.16116732 0.18855899 0.1588716 0.1847981 0.15412451 0.1790578 0.14937743 0.17212985 0.14416342 0.16429137 0.13957198 0.15863025 0.1344358 0.15340459
0 0.09042802 0.2422407 0.09256809 0.24707047 0.09439689 0.25166271 0.09824903 0.25847189 0.10194553 0.26405384 0.10498054 0.26943785 0.10809339 0.27387173 0.11042802 0.2773555 0.11389105 0.28317498 0.11642023 0.2871734 0.12015564 0.2915677 0.12447471 0.29722882 0.12871595 0.30300871 0.13202335 0.30760095 0.13614786 0.31132225 0.13941634 0.31480602 0.14194553 0.3182502 0.14610895 0.32248614 0.1481323 0.32509897 0.14677043 0.32565321 0.14431907 0.32403009 0.13964981 0.32110055 0.13867704 0.32224861 0.13980545 0.3239905 0.14042802 0.32648456 0.14455253 0.32826603 0.14941634 0.33171021 0.15241245 0.33357086 0.15610895 0.33653998 0.16003891 0.33962787 0.16513619 0.34374505 0.17136187 0.34758511 0.17610895 0.35186065 0.18050584 0.35459224 0.182607 0.35601742 0.18579767 0.35847189 0.18758755 0.35993666 0.18638132 0.36108472 0.18381323 0.36227237 0.18085603 0.36310372 0.17824903 0.3641726 0.18793774 0.36353919 0.19319066 0.36373713 0.19521401 0.36270784 0.19645914 0.35973872 0.19451362 0.35779889 0.18972763 0.35534442 0.18638132 0.35320665 0.18299611 0.351346 0.17459144 0.34564529 0.17023346 0.34251781 0.16684825 0.33994458 0.16241245 0.3368171 0.15937743 0.33357086 0.15712062 0.33068092 0.15447471 0.32790974 0.15035019 0.32438638 0.1481323 0.32137767 0.14544747 0.3175772 0.14276265 0.31397466 0.14050584 0.31096595 0.13863813 0.30851148 0.13715953 0.30621536 0.13447471 0.30217736 0.13210117 0.29916865 0.12937743 0.295962 0.12680934 0.29129058 0.12202335 0.28368963 0.11867704 0.27980998 0.11645914 0.27616785 0.11120623 0.26777514 0.10603113 0.25890736 0.09933852 0.25063341 0.09463035 0.24615994
0 0.22541417 0.38334091 0.22950759 0.39181075 0.23406095 0.39798764 0.24086799 0.40781452 0.24900884 0.4202619 0.25411412 0.42583046 0.26078318 0.43200736 0.2656125 0.43743554 0.27071777 0.44239577 0.27812273 0.45128676 0.28368794 0.45540469 0.28874723 0.46031813 0.29376052 0.46541875 0.29845186 0.47051936 0.30001564 0.47313987 0.29688808 0.47412255 0.29431244 0.47646229 0.29366853 0.47903599 0.29495635 0.48058022 0.29734801 0.47917638 0.29891179 0.47795972 0.30134945 0.47580716 0.30286724 0.4763219 0.30567284 0.4798315 0.3080645 0.48394943 0.31045616 0.48671032 0.31247988 0.48923723 0.31169799 0.49237247 0.31045616 0.49532053 0.31082411 0.50060833 0.31151401 0.50322883 0.31215792 0.50023397 0.31339975 0.49766027 0.31546946 0.494759 0.31781512 0.49218529 0.31905695 0.49054748 0.31882698 0.48736544 0.3158374 0.4842302 0.31266385 0.48118855 0.30696066 0.47393537 0.30420105 0.47028539 0.30056756 0.46630785 0.29688808 0.46251748 0.28962111 0.45587264 0.28194019 0.44702845 0.2769269 0.43883938 0.27352338 0.43355158 0.27140768 0.42887212 0.26846409 0.42503496 0.26248494 0.41623756 0.25880546 0.4124004 0.25310226 0.40645748 0.24827294 0.40084212 0.24229379 0.39564791 0.233693 0.38759923 0.22757587 0.38371527
0 0.05214008 0.48745051 0.05871595 0.49568488 0.06291829 0.50083135 0.07042802 0.50882819 0.07879377 0.51627078 0.08789883 0.52256532 0.09731518 0.52806809 0.10194553 0.53083927 0.10793774 0.53357086 0.11392996 0.53745051 0.11708171 0.54093428 0.11941634 0.54315123 0.12968872 0.55 0.13680934 0.55312747 0.14136187 0.55562154 0.14346304 0.55799683 0.14836576 0.55950119 0.14949416 0.56108472 0.14770428 0.56239113 0.14529183 0.56306413 0.14217899 0.56500396 0.14081712 0.56733967 0.14054475 0.56864608 0.1436965 0.56813143 0.14677043 0.56682502 0.15023346 0.56492478 0.15151751 0.56377672 0.15319066 0.56373713 0.15583658 0.56532067 0.15961089 0.56670625 0.16373541 0.56801267 0.16914397 0.56995249 0.17132296 0.57145685 0.17696498 0.57319873 0.18194553 0.57438638 0.18533074 0.57454473 0.18692607 0.57739509 0.18782101 0.57885986 0.19007782 0.57941409 0.19284047 0.58218527 0.19455253 0.58115598 0.19252918 0.58004751 0.19093385 0.57826603 0.18933852 0.57699921 0.18824903 0.57537609 0.18941634 0.57323832 0.18914397 0.57153603 0.18564202 0.57003167 0.18237354 0.56975455 0.17568093 0.56801267 0.17042802 0.56646873 0.16571984 0.56492478 0.1614786 0.56353919 0.15953307 0.56235154 0.15610895 0.56068884 0.15330739 0.55958036 0.14832685 0.55684877 0.13961089 0.55186065 0.13599222 0.54912906 0.13124514 0.54568488 0.12758755 0.54267617 0.12299611 0.54018211 0.11466926 0.53392716 0.11280156 0.53167063 0.1051751 0.52529691 0.09505837 0.51642914 0.08894942 0.51072842 0.08237354 0.50510689 0.07311284 0.49920823 0.06501946 0.49453682 0.05762646 0.48946952 0.05451362 0.48752969
0 0.19412451 0.70688836 0.19046693 0.70356295 0.18844358 0.70182106 0.18645914 0.70039588 0.18466926 0.6969517 0.18420233 0.69996041 0.18607004 0.70328583 0.18712062 0.70554236 0.18202335 0.70661124 0.17315175 0.70728424 0.16976654 0.70835313 0.16428016 0.70969913 0.16023346 0.71025337 0.15451362 0.71084719 0.1533463 0.71029295 0.15291829 0.7087886 0.15089494 0.70823436 0.147393 0.70740301 0.14167315 0.70696754 0.1366537 0.70680918 0.13038911 0.7074426 0.12638132 0.70771971 0.12093385 0.70965954 0.12151751 0.71037213 0.12420233 0.71132225 0.12766537 0.71262866 0.13031128 0.71484561 0.12692607 0.71504355 0.12077821 0.71634996 0.11692607 0.71650831 0.10688716 0.71773555 0.09653696 0.71868567 0.08754864 0.71916073 0.07961089 0.71963579 0.07225681 0.72062549 0.06677043 0.72046714 0.05992218 0.71900238 0.05077821 0.71927949 0.04618677 0.72011085 0.04607004 0.72145685 0.05315175 0.72367379 0.06400778 0.72624703 0.07233463 0.72755344 0.08793774 0.72854315 0.09544747 0.72787015 0.10202335 0.72612827 0.11435798 0.72193191 0.12299611 0.71963579 0.13190661 0.71745843 0.14050584 0.71634996 0.15241245 0.71603325 0.16365759 0.71357878 0.17140078 0.71239113 0.17583658 0.71159937 0.18412451 0.70981789 0.18964981 0.71084719 0.19299611 0.70950119 0.1940856 0.70728424
0 0.28412451 0.69576405 0.28416342 0.69782264 0.28536965 0.70091053 0.28785992 0.7043943 0.29159533 0.70704671 0.28797665 0.70752177 0.28307393 0.7077593 0.27490272 0.70847189 0.26743191 0.70870942 0.26003891 0.70965954 0.25023346 0.71159937 0.24595331 0.71274743 0.23949416 0.71480602 0.23377432 0.71706255 0.22182879 0.72046714 0.21564202 0.72442597 0.20727626 0.72961203 0.20237354 0.73234363 0.19723735 0.73531275 0.18941634 0.73954869 0.18661479 0.74231987 0.18357977 0.74477435 0.17933852 0.74837688 0.17486381 0.750673 0.16937743 0.75209818 0.17046693 0.75451306 0.17715953 0.75653207 0.18299611 0.75376089 0.19217899 0.74845606 0.19766537 0.74303246 0.20315175 0.73836105 0.20894942 0.73638163 0.21891051 0.73020586 0.22505837 0.72684086 0.23540856 0.72375297 0.24412451 0.72066508 0.25217899 0.71682502 0.26085603 0.71547902 0.27389105 0.71219319 0.28867704 0.71239113 0.29789883 0.71053048 0.3029572 0.70997625 0.30626459 0.71021378 0.31400778 0.71084719 0.31961089 0.71092637 0.32533074 0.70997625 0.32719844 0.70839272 0.32470817 0.70653207 0.32190661 0.70542359 0.31385214 0.70542359 0.30544747 0.70570071 0.2988716 0.70554236 0.29400778 0.70427553 0.28972763 0.70075218 0.28661479 0.69679335
0 0.18548638 0.85071259 0.18120623 0.85154394 0.17754864 0.85300871 0.17428016 0.85494854 0.16715953 0.85779889 0.16097276 0.86053048 0.15540856 0.86254949 0.15093385 0.86543943 0.14805447 0.86615202 0.14171206 0.86441013 0.13416342 0.86441013 0.12801556 0.86543943 0.12361868 0.8675772 0.12120623 0.86908155 0.11941634 0.87185273 0.11992218 0.8726445 0.12381323 0.8753365 0.12653696 0.87596991 0.12264591 0.87814727 0.1181323 0.87878068 0.112607 0.88056215 0.10933852 0.88337292 0.10579767 0.88610451 0.1036965 0.8874901 0.09941634 0.88887569 0.09645914 0.89117181 0.08758755 0.89916865 0.08190661 0.90498812 0.0755642 0.91239113 0.07163424 0.9192399 0.06996109 0.92304038 0.06727626 0.92882027 0.06171206 0.93958828 0.05785992 0.94877276 0.0563035 0.95435471 0.0544358 0.95973872 0.05132296 0.96912114 0.05035019 0.98194774 0.05354086 0.98788599 0.05817121 0.97933492 0.06163424 0.97335709 0.06529183 0.96698337 0.07 0.95482977 0.07284047 0.94976247 0.07571984 0.94251781 0.08038911 0.93487728 0.08513619 0.92260491 0.08976654 0.91472684 0.092607 0.90942201 0.09712062 0.90431512 0.10291829 0.89623911 0.10513619 0.89247823 0.11031128 0.88812352 0.11548638 0.88463975 0.12225681 0.88123515 0.13249027 0.87767221 0.14027237 0.87553444 0.15525292 0.86844814 0.1629572 0.86433096 0.16933852 0.86207443 0.17299611 0.86029295 0.17840467 0.85835313 0.18326848 0.85684877 0.18548638 0.85455265 0.1866537 0.85229612 0.18587549 0.85071259
0 0.2951751 0.83388757 0.29217899 0.8354711 0.28918288 0.83812352 0.28599222 0.84283452 0.28451362 0.84520982 0.2814786 0.84786223 0.27871595 0.84980206 0.27540856 0.85360253 0.27252918 0.85550277 0.26945525 0.8567696 0.26684825 0.85870942 0.26171206 0.8641726 0.26031128 0.86638955 0.26050584 0.86726049 0.26198444 0.86733967 0.26435798 0.86650831 0.26046693 0.87260491 0.25922179 0.87596991 0.25809339 0.87977039 0.25735409 0.88499604 0.25735409 0.89010293 0.25856031 0.89750594 0.2588716 0.90178147 0.26 0.9091053 0.26178988 0.91809184 0.26498054 0.9287015 0.2677821 0.93725257 0.27194553 0.94410135 0.27389105 0.94461599 0.27202335 0.94006334 0.27233463 0.93657957 0.272607 0.93452098 0.27241245 0.92783056 0.27202335 0.91987332 0.27108949 0.91108472 0.27015564 0.90419636 0.26945525 0.90106888 0.26941634 0.897981 0.26848249 0.89330958 0.26743191 0.88725257 0.26649805 0.87953286 0.26649805 0.87434679 0.26700389 0.87042755 0.26906615 0.8669042 0.27132296 0.86302454 0.27373541 0.8594616 0.27758755 0.85605701 0.28081712 0.85249406 0.28424125 0.85 0.28645914 0.84691211 0.28840467 0.84532858 0.28747082 0.847308 0.28879377 0.84869359 0.29042802 0.84473476 0.29268482 0.84239905 0.29529183 0.83713381
0 0.4021885 0.7098663 0.39573174 0.70766215 0.38944489 0.70580375 0.38464479 0.702692 0.3796323 0.7001421 0.37449238 0.69906164 0.37071177 0.70117935 0.37334545 0.70325385 0.3778482 0.70839686 0.38413505 0.71302126 0.38821301 0.71630588 0.39628396 0.71954728 0.40486466 0.71967693 0.40996211 0.71652197 0.4123834 0.71293482 0.41399759 0.71047136 0.4155693 0.70882905 0.41833042 0.70537156 0.41973221 0.7033835 0.42109153 0.70092004 0.42002957 0.69871589 0.41765076 0.69932095 0.41646135 0.7015251 0.41595161 0.70260557 0.41204357 0.69988279 0.40864527 0.69958026 0.40414252 0.70139544 0.40312304 0.70308097 0.40524697 0.70649524 0.40894262 0.70926124 0.4095798 0.71012561 0.40575672 0.71133573
0 0.22513507 0.5401935 0.22506508 0.5440384 0.22590488 0.54653047 0.22877418 0.54453682 0.2344428 0.54318398 0.23871175 0.54097672 0.24228088 0.53969508 0.24857935 0.5401223 0.25550766 0.54190235 0.26068639 0.54446562 0.2627159 0.54603206 0.26670492 0.54859533 0.27643255 0.55507471 0.27895194 0.55678355 0.2852504 0.5620525 0.28322089 0.56262211 0.28028154 0.56160121 0.2740653 0.56196147 0.27072112 0.56324238 0.270249 0.5639629 0.27571772 0.5656441 0.27862912 0.5673253 0.28409784 0.56916661 0.28716661 0.56996718 0.29137635 0.57084781 0.29176978 0.57112801 0.29440578 0.57368984 0.29834011 0.57705225 0.30345473 0.57941393 0.30809724 0.57977419 0.30896279 0.57609156 0.30723169 0.57360979 0.30266787 0.57216876 0.29790733 0.56968698 0.29287139 0.56596432 0.28818954 0.56156118 0.28472733 0.55811872 0.28118644 0.55495646 0.27748817 0.55191429 0.2735145 0.54835174 0.26954082 0.54238748 0.26411145 0.53814445 0.25510184 0.53378133 0.24491193 0.53430171 0.23818423 0.53618305 0.23413187 0.53610299 0.23070901 0.53650328
0 0.39919941 0.46086187 0.39510356 0.46604663 0.39248413 0.47249123 0.39110297 0.47840282 0.38967419 0.48155244 0.38681663 0.48964454 0.38505446 0.4970098 0.38434007 0.50195228 0.38376856 0.51018974 0.3825779 0.52443571 0.38276841 0.52976583 0.3845782 0.53742183 0.38686425 0.54565929 0.38834066 0.55065023 0.39043621 0.55777321 0.39348428 0.56392708 0.39629421 0.56760971 0.39838976 0.57017786 0.40067581 0.57279447 0.40110445 0.57599254 0.39996142 0.57899679 0.40181884 0.58141958 0.40162834 0.579869 0.40129495 0.57749467 0.40277136 0.57550799 0.40543842 0.57458733 0.40762922 0.57332748 0.40720059 0.57022632 0.40543842 0.56814272 0.4021046 0.56668905 0.39996142 0.56465392 0.39691335 0.56038982 0.39534169 0.55757939 0.39343665 0.5542844 0.39124585 0.55040795 0.38891217 0.54469018 0.38767389 0.53819712 0.38762627 0.53383611 0.38743576 0.5247749 0.38843591 0.52012315 0.38919793 0.51488994 0.38995995 0.51052893 0.39172211 0.50243684 0.39319852 0.494054 0.39534169 0.4863011 0.39657997 0.47971113 0.39934228 0.47297579 0.40086632 0.4688086 0.39996142 0.46517443
0 0.44155548 0.41793846 0.43688201 0.41809874 0.4324186 0.42034261 0.42743007 0.42397554 0.42317669 0.4278756 0.41971098 0.43279074 0.41487999 0.44144567 0.41598271 0.44774988 0.41393479 0.44908552 0.40789605 0.44710877 0.40941886 0.45058143 0.41230696 0.45170336 0.41608774 0.45453492 0.41992102 0.45961034 0.42123379 0.46618167 0.41582518 0.46543371 0.412517 0.46602139 0.41183436 0.46783786 0.41388228 0.47120367 0.41587769 0.47414207 0.42013107 0.47772157 0.42207397 0.48076683 0.42091873 0.48477374 0.42259907 0.49097109 0.4261173 0.49236016 0.42685245 0.48920805 0.42548717 0.48413263 0.42506708 0.47996544 0.42422691 0.47574483 0.42422691 0.46794471 0.42380682 0.46404465 0.42259907 0.45987746 0.42118128 0.45635138 0.41971098 0.45277187 0.42112877 0.45068828 0.42627483 0.44550601 0.42963552 0.44064429 0.43299621 0.43637025 0.43656695 0.43305787 0.43772219 0.42819615 0.43992764 0.42413582 0.44087283 0.42034261
0 0.2871533 0.12296051 0.28471786 0.12722475 0.28398156 0.13125849 0.28443466 0.1366176 0.28579398 0.14249534 0.28602054 0.14699008 0.28845598 0.15436606 0.29026841 0.15914893 0.29219411 0.16594866 0.29400654 0.1720569 0.29666854 0.17897188 0.29859424 0.17908713 0.29933054 0.17539914 0.30102968 0.1697519 0.30204917 0.16496904 0.30216245 0.16243354 0.30176598 0.16053192 0.29984028 0.15949468 0.29933054 0.16128105 0.29882079 0.16364367 0.29700837 0.16640966 0.29638534 0.16652491 0.29525258 0.16266404 0.29383662 0.1595523 0.29293041 0.15661343 0.2905516 0.1505052 0.28902237 0.14526133 0.28834271 0.13990222 0.28811615 0.13598373 0.28732322 0.13056699 0.28766305 0.12399776
0 0.19221702 0.17484257 0.1943322 0.17789127 0.19666771 0.18080547 0.19935575 0.18367483 0.20283699 0.18672353 0.20631822 0.1894584 0.21010792 0.19174492 0.21632126 0.1952868 0.21997876 0.19775266 0.22482605 0.20057719 0.22795475 0.20246021 0.23412403 0.20658493 0.23760526 0.2105303 0.23980858 0.21380317 0.24355421 0.21761405 0.24989975 0.22420463 0.2549233 0.22667049 0.25822827 0.23030203 0.26228237 0.23711677 0.26845164 0.24186916 0.27188881 0.24666638 0.27444465 0.25011859 0.28299351 0.257023 0.28519682 0.26132705 0.27920381 0.25984753 0.27457685 0.25944402 0.27356333 0.26267206 0.27620731 0.26101321 0.27849875 0.26065454 0.28206812 0.26159605 0.28510869 0.2635239 0.29154236 0.26715545 0.29480327 0.26930747 0.29273215 0.26415158 0.29030851 0.25877152 0.28572562 0.25428813 0.28272911 0.2510601 0.27889535 0.24895291 0.2728142 0.24227266 0.27047869 0.2392688 0.26541107 0.23469574 0.26311963 0.23214022 0.26038752 0.22868801 0.25695035 0.22577381 0.25567243 0.2216491 0.25417418 0.21855556 0.24765237 0.21138215 0.24302541 0.20837828 0.23888318 0.20519508 0.23562228 0.20295338 0.23059873 0.19932184 0.22570737 0.19461429 0.22006689 0.1894584 0.21398575 0.18425767 0.20764021 0.18062613 0.20050147 0.1778016 0.19543385 0.17555991
0 0.41649805 0.12644497 0.41747082 0.12882027 0.41649805 0.13079968 0.41560311 0.13388757 0.41470817 0.13661916 0.41287938 0.13978622 0.41124514 0.13610451 0.41105058 0.13733175 0.41151751 0.14061758 0.41194553 0.14623911 0.41276265 0.14857482 0.4129572 0.15257324 0.4136965 0.15657165 0.4122179 0.16357878 0.41322957 0.17007126 0.41505837 0.1729612 0.41638132 0.17292162 0.41758755 0.16995249 0.41758755 0.16670625 0.41750973 0.16294537 0.41696498 0.15902613 0.41626459 0.15554236 0.41571984 0.15229612 0.41536965 0.149327 0.41587549 0.14429929 0.41700389 0.14006334 0.4181323 0.13404592 0.41894942 0.13012668 0.41914397 0.12739509
0 0.5449451 0.04930907 0.54395501 0.05404355 0.54212335 0.06477167 0.54128177 0.06965724 0.54083623 0.07842106 0.5415788 0.08854478 0.54182632 0.09343036 0.54177681 0.09972621 0.54182632 0.10954773 0.54227186 0.11528954 0.54177681 0.12354969 0.54039069 0.13644358 0.53890556 0.14858197 0.53791547 0.1609722 0.53623231 0.17376536 0.53514322 0.18212624 0.53449966 0.18837172 0.53346006 0.19300547 0.53306403 0.20035901 0.53177691 0.20469056 0.53009376 0.20705779 0.52935119 0.2097776 0.5304898 0.21078494 0.52984624 0.21889399 0.52915318 0.22604607 0.52860863 0.23193898 0.52751953 0.2431204 0.52652944 0.25178349 0.5260344 0.25505733 0.52445025 0.25399963 0.51751963 0.25203532 0.51479688 0.25258936 0.51509391 0.25369742 0.52118296 0.2564676 0.52355917 0.25777713 0.52534133 0.26054731 0.52638093 0.26291454 0.52949971 0.2584319 0.53093534 0.25470476 0.53058881 0.24901331 0.53172741 0.2432715 0.53261849 0.23601869 0.53261849 0.23219081 0.53301452 0.22377956 0.53355907 0.21572088 0.53425214 0.21249741 0.53593529 0.21179227 0.5405392 0.20736 0.54232136 0.20388469 0.54217285 0.19809251 0.53647984 0.20051011 0.53707389 0.19456684 0.538262 0.19053749 0.53930159 0.18313358 0.54103425 0.17084409 0.54187582 0.16590814 0.54321244 0.16026706 0.54365798 0.15437415 0.54435105 0.14903527 0.54440055 0.14273943 0.54514312 0.13724945 0.54583618 0.13256534 0.54657875 0.12662206 0.54742032 0.12072915 0.54751933 0.11629687 0.5482619 0.10773452 0.54920248 0.09786264 0.54979654 0.08829295 0.54880645 0.0786729 0.54781636 0.07126898 0.5483114 0.06739074 0.54682627 0.05338878 0.54633122 0.0504675
0 0.47272399 0.36622569 0.47298168 0.37749917 0.47182209 0.39690005 0.47491432 0.41354811 0.47723349 0.42482159 0.47942382 0.43504638 0.48367563 0.44920378 0.48960239 0.457069 0.49320999 0.46545857 0.49978097 0.47188183 0.50377509 0.47686314 0.50957302 0.4832864 0.5152421 0.49338011 0.51549978 0.49416663 0.51897853 0.49062728 0.51601515 0.48394184 0.51292293 0.47974705 0.50879996 0.47673205 0.50454815 0.47057096 0.50081171 0.46362335 0.49810601 0.454054 0.495658 0.4469753 0.49501379 0.44461573 0.4938542 0.43596399 0.49179272 0.42534594 0.48921586 0.41551441 0.48792744 0.40817354 0.48573711 0.39703114 0.48354678 0.38588874 0.48109877 0.37697483 0.47671812 0.36937178
0 0.48595022 0.50037588 0.48813922 0.50505739 0.4908643 0.50928438 0.49461686 0.51351138 0.49783334 0.51587486 0.50234535 0.51982914 0.50591922 0.52319255 0.50855495 0.52641961 0.51221817 0.53014664 0.51547932 0.53341915 0.51878515 0.53755523 0.52119751 0.54119136 0.52262706 0.54760002 0.52267174 0.55764481 0.52276108 0.56069006 0.52329716 0.56437164 0.52338651 0.57387101 0.5242353 0.57905248 0.52754113 0.57987061 0.53013219 0.57891613 0.53071294 0.57627994 0.52955143 0.57468913 0.52758581 0.57082575 0.52678169 0.56682602 0.52669234 0.56332625 0.52602224 0.55900836 0.52606691 0.55309966 0.52629028 0.54937263 0.52906003 0.54419116 0.5331253 0.53700982 0.53459953 0.53337369 0.53576103 0.52873764 0.53888817 0.52278349 0.53987098 0.51951098 0.53875415 0.51696569 0.5366545 0.51628392 0.53459953 0.51878375 0.53370606 0.52541968 0.53066827 0.53178289 0.52865797 0.53650985 0.52767515 0.53914604 0.52468204 0.53387366 0.52057209 0.52537423 0.51588138 0.51996549 0.50949309 0.51455676 0.50301545 0.51014796 0.49899485 0.50642094 0.49180244 0.50151217 0.48787118 0.50005772
0 0.43322957 0.56456849 0.43451362 0.57082344 0.43610895 0.5814331 0.43817121 0.58974663 0.44101167 0.59556611 0.44357977 0.60348377 0.44645914 0.61290578 0.45214008 0.62640538 0.45774319 0.64010293 0.46058366 0.64501188 0.46645914 0.65815519 0.47101167 0.66496437 0.47688716 0.67383215 0.48081712 0.67893903 0.48486381 0.68436263 0.48883268 0.68824228 0.49245136 0.69144893 0.49801556 0.69524941 0.50167315 0.69675376 0.50595331 0.70031671 0.50560311 0.70158353 0.50303502 0.70356295 0.502607 0.70522565 0.50595331 0.70395883 0.51206226 0.70419636 0.51575875 0.70261283 0.517393 0.69920823 0.51560311 0.69742676 0.51151751 0.69873317 0.50723735 0.69746635 0.50272374 0.6929137 0.49992218 0.69077593 0.49540856 0.68190816 0.48933852 0.67153603 0.48731518 0.66634996 0.48474708 0.65855107 0.48108949 0.65043547 0.4781323 0.64485352 0.47354086 0.6317498 0.47054475 0.62589074 0.46859922 0.6195962 0.46315175 0.60977831 0.45906615 0.59845606 0.45354086 0.58495645 0.44684825 0.57498021 0.44404669 0.57086302 0.4377821 0.5641726 0.4336965 0.56033254
0 0.5270428 0.82834521 0.52571984 0.83028504 0.52478599 0.83341251 0.52377432 0.83626287 0.52342412 0.84299287 0.52175097 0.84220111 0.51856031 0.84414093 0.51731518 0.84584323 0.51649805 0.84889153 0.51918288 0.85091053 0.52252918 0.85075218 0.52451362 0.84904988 0.52638132 0.85154394 0.52848249 0.85684877 0.53050584 0.86306413 0.53163424 0.86662708 0.53159533 0.87490103 0.53070039 0.87957245 0.52856031 0.88440222 0.5263035 0.88804434 0.52132296 0.89497229 0.5177821 0.89833729 0.51455253 0.902019 0.50797665 0.91112431 0.51303502 0.9108076 0.52206226 0.90455265 0.53066148 0.89758511 0.53544747 0.89061758 0.5381323 0.88416469 0.54011673 0.87937451 0.54019455 0.8733175 0.53782101 0.86492478 0.53346304 0.85732383 0.53027237 0.85138559 0.52856031 0.84584323 0.52793774 0.84271576 0.52863813 0.83824228 0.52929961 0.83562945 0.52972763 0.83178939 0.52980545 0.82913698
0 0.62132296 0.84513064 0.6192607 0.84714964 0.61976654 0.84912906 0.62178988 0.85178147 0.62385214 0.854038 0.62525292 0.85633413 0.62750973 0.86571655 0.62844358 0.86904196 0.63019455 0.87446556 0.63330739 0.88151227 0.63463035 0.88555028 0.63536965 0.88974663 0.63416342 0.90063341 0.63350195 0.90977831 0.63206226 0.91219319 0.62797665 0.92193191 0.62536965 0.92889945 0.62178988 0.93808393 0.62015564 0.94378464 0.617393 0.95613618 0.61412451 0.96512272 0.61587549 0.9766825 0.62303502 0.97561362 0.62832685 0.96492478 0.63058366 0.9584323 0.63389105 0.94976247 0.64023346 0.9381631 0.64322957 0.92478226 0.64626459 0.91187648 0.6466537 0.904038 0.64385214 0.89714964 0.6485214 0.89916865 0.65124514 0.89453682 0.64661479 0.89279493 0.64124514 0.88776722 0.63964981 0.88495645 0.6366537 0.87901821 0.63396887 0.87074426 0.63233463 0.86627078 0.63638132 0.86777514 0.63906615 0.86678543 0.63836576 0.86365796 0.63657588 0.86017419 0.6336965 0.85795724 0.63167315 0.85728424 0.63081712 0.85463183 0.6288716 0.85146477 0.62723735 0.84889153 0.62431907 0.84623911
0 0.73093385 0.82007126 0.72747082 0.81991291 0.72626459 0.8216152 0.72614786 0.82418844 0.72801556 0.82699921 0.73245136 0.83028504 0.73653696 0.83452098 0.7377821 0.83721298 0.74155642 0.84200317 0.74357977 0.84346793 0.74513619 0.84231987 0.74910506 0.84481394 0.75210117 0.84790182 0.75389105 0.85071259 0.75474708 0.8550673 0.75879377 0.86088678 0.76280156 0.86809184 0.76642023 0.87438638 0.77054475 0.88171021 0.77657588 0.88840063 0.7811284 0.89196358 0.78435798 0.89524941 0.78871595 0.89988124 0.79210117 0.90399842 0.79708171 0.91072842 0.80054475 0.9158749 0.80241245 0.91571655 0.80424125 0.91064925 0.80081712 0.90411718 0.79828794 0.897981 0.7933463 0.89093428 0.78918288 0.88388757 0.78785992 0.87977039 0.78521401 0.87529691 0.78011673 0.8672209 0.77330739 0.85728424 0.76723735 0.84960412 0.76105058 0.84608076 0.75766537 0.84406176 0.75357977 0.84136975 0.75038911 0.83974663 0.74766537 0.83828187 0.7463035 0.83665875 0.74494163 0.8324228 0.74315175 0.83044339 0.74132296 0.83052257 0.73902724 0.83147268 0.73766537 0.82937451 0.73540856 0.82723674 0.73365759 0.82391132 0.73284047 0.82177356
0 0.55968594 0.23152076 0.55736984 0.24165347 0.55100056 0.25096143 0.54578933 0.26462881 0.54347323 0.27358331 0.53988327 0.28748633 0.53779878 0.29962203 0.53710395 0.31305376 0.53664073 0.33367266 0.53860941 0.34168458 0.53942005 0.34569053 0.53903068 0.35245269 0.53753662 0.36355591 0.53721183 0.37188333 0.53708191 0.38060729 0.53513313 0.38589454 0.53513313 0.39118179 0.53604256 0.3946846 0.53870588 0.39349496 0.54110937 0.39171052 0.53994011 0.38820771 0.54052474 0.38331701 0.54032986 0.37657577 0.5452018 0.37432868 0.54552659 0.36738917 0.54416245 0.36289501 0.54208376 0.36315937 0.54182392 0.35899566 0.54318806 0.34809071 0.54422741 0.34240691 0.54682577 0.3375823 0.54780016 0.33315423 0.54818991 0.32383545 0.54831983 0.30975815 0.54955406 0.30116637 0.5505934 0.29429294 0.55390632 0.27499448 0.55715427 0.26336253 0.55867727 0.25872469 0.56065961 0.24933184 0.56105608 0.24155248 0.56162246 0.23561712
0 0.64933852 0.34976247 0.64548638 0.34338876 0.64385214 0.34319082 0.64268482 0.34517023 0.64178988 0.35316706 0.64202335 0.35803642 0.64264591 0.36136184 0.64284047 0.36274743 0.64007782 0.3692399 0.63750973 0.3773555 0.63583658 0.38214568 0.63474708 0.38555028 0.63249027 0.38182898 0.62996109 0.38008709 0.62848249 0.37957245 0.62595331 0.38111639 0.62466926 0.38325416 0.62494163 0.38372922 0.62789883 0.3817498 0.62972763 0.38266033 0.63190661 0.38642122 0.632607 0.38990499 0.63451362 0.39319082 0.63719844 0.39216152 0.63894942 0.3881631 0.63976654 0.38432304 0.64081712 0.38044339 0.64264591 0.37403009 0.64466926 0.36785432 0.64918288 0.36001584 0.65105058 0.35748219 0.65252918 0.3523753 0.65692607 0.34457641 0.66120623 0.33741093 0.66311284 0.33820269 0.66696498 0.33634204 0.66891051 0.33238321 0.6718677 0.3273555 0.67642023 0.32545527 0.67984436 0.32082344 0.68540856 0.31765637 0.68933852 0.31555819 0.69583658 0.31195566 0.70007782 0.30799683 0.70202335 0.30657165 0.69645914 0.30700713 0.6929572 0.3077593 0.6855642 0.31021378 0.67945525 0.31476643 0.67182879 0.32038797 0.66743191 0.32565321 0.66027237 0.33230404 0.65424125 0.3412114
0 0.64828794 0.47300079 0.64762646 0.47133808 0.65108949 0.46983373 0.64731518 0.46872526 0.6448249 0.47022961 0.64241245 0.4722882 0.64042802 0.47537609 0.63953307 0.47763262 0.63891051 0.47984956 0.63673152 0.48214568 0.63447471 0.48646081 0.63451362 0.48950911 0.63645914 0.49117181 0.63949416 0.4905384 0.63968872 0.48836105 0.6407393 0.48543151 0.64303502 0.48250198 0.64614786 0.47834521 0.64992218 0.47434679 0.65373541 0.4719715 0.65607004 0.47019002 0.66136187 0.46555819 0.66428016 0.46666667 0.66766537 0.46662708 0.66879377 0.4631829 0.66992218 0.46068884 0.67540856 0.4574426 0.68035019 0.45526524 0.68727626 0.45106888 0.69322957 0.44754553 0.69898833 0.44513064 0.70583658 0.44168646 0.71019455 0.43923199 0.71680934 0.43610451 0.72268482 0.43254157 0.72968872 0.42945368 0.73988327 0.42604909 0.74599222 0.42205067 0.74727626 0.41927949 0.74392996 0.41848773 0.73680934 0.42066508 0.73217899 0.42280285 0.72607004 0.42593032 0.72093385 0.42897862 0.71315175 0.43194774 0.70552529 0.43519398 0.70202335 0.43764846 0.69758755 0.44041964 0.69229572 0.44231987 0.68210117 0.44794141 0.67490272 0.45197941 0.66879377 0.45593824 0.66758755 0.45918448 0.66774319 0.45387965 0.66883268 0.45138559 0.67023346 0.44964371 0.67214008 0.44714964 0.6714786 0.44414093 0.67097276 0.44366587 0.66844358 0.4429137 0.66626459 0.44477435 0.66311284 0.45427553 0.66206226 0.45863025 0.66105058 0.46092637 0.65933852 0.46353919 0.65774319 0.46496437 0.65400778 0.46832937 0.65105058 0.4709422
0 0.71085603 0.47640538 0.71046693 0.47383215 0.70898833 0.47141726 0.7059144 0.46927949 0.70439689 0.47015044 0.7044358 0.47133808 0.70552529 0.47090261 0.70727626 0.47145685 0.7081323 0.47355503 0.70824903 0.47577197 0.70750973 0.47846397 0.70684825 0.48032462 0.70657588 0.48155186 0.70568093 0.48495645 0.7066537 0.48792557 0.70883268 0.48653998 0.71190661 0.48333333 0.71400778 0.47980998 0.71844358 0.4722882 0.72085603 0.46896279 0.722607 0.46631037 0.72451362 0.46120348 0.7251751 0.45771971 0.72533074 0.45431512 0.72447471 0.45063341 0.72357977 0.44901029 0.72307393 0.45043547 0.72233463 0.45348377 0.72136187 0.45720507 0.72159533 0.45922407 0.72077821 0.46278702 0.71941634 0.46547902 0.71805447 0.46813143 0.71587549 0.47141726 0.71416342 0.47395091 0.71229572 0.47593032 0.71101167 0.47810768
0 0.6994953 0.50063657 0.69586047 0.50172782 0.69162977 0.50760847 0.68876958 0.51257974 0.68513476 0.51791476 0.67959314 0.52846355 0.67530285 0.53604171 0.67166803 0.54234673 0.66892701 0.54798488 0.6647559 0.55271365 0.66022727 0.55689679 0.65551987 0.56229243 0.65313638 0.56271681 0.65117 0.56144368 0.64872692 0.56126181 0.64777352 0.56647558 0.64783311 0.56883996 0.64687971 0.57108309 0.64360241 0.57368998 0.64080181 0.57769125 0.64115933 0.57993438 0.64384076 0.579025 0.64825022 0.57411436 0.65111041 0.56999184 0.65373225 0.56720308 0.65712873 0.56459619 0.66267035 0.56041305 0.66988041 0.55325927 0.67613707 0.54768175 0.68596898 0.54477174 0.69127225 0.54452924 0.7027726 0.54452924 0.70843339 0.54465049 0.7168352 0.54477174 0.72166177 0.54477174 0.72577329 0.54368049 0.72642875 0.54028547 0.72327063 0.53961859 0.71617974 0.53998235 0.70622866 0.53955797 0.6990186 0.53870922 0.68936545 0.53943672 0.68191704 0.5413161 0.67738841 0.54331673 0.68006984 0.53852734 0.6844793 0.53119169 0.68793536 0.52537166 0.69073596 0.52094602 0.69305987 0.51688413 0.69842272 0.50639596 0.70217672 0.50118219
0 0.6706111 0.69985697 0.67550196 0.70249913 0.67848842 0.70707886 0.67827201 0.7089724 0.67268863 0.70782747 0.66784105 0.70633025 0.6636427 0.70408442 0.6605264 0.70346792 0.65658773 0.70443671 0.65126405 0.70518532 0.64620006 0.70518532 0.64247781 0.70364406 0.6427375 0.70197069 0.64611349 0.70051751 0.65225954 0.70082576 0.65654445 0.6992845 0.66087265 0.69778728 0.66623962 0.69655428 0.67476617 0.69562952 0.68260021 0.69558549 0.68852984 0.69439652 0.69017456 0.69206262 0.69874439 0.69206262 0.70372182 0.69338369 0.70705453 0.69624603 0.70843955 0.69972486 0.71034396 0.70254316 0.7128976 0.70483303 0.71614375 0.70659447 0.72068836 0.71011734 0.72324199 0.71302371 0.72237635 0.71782362 0.71623031 0.71971717 0.71177227 0.71606219 0.71064694 0.7117907 0.70783361 0.70588989 0.70566951 0.70311563 0.70212038 0.70254316 0.6941565 0.70179455 0.69069394 0.70131016 0.68801046 0.69893222 0.68376882 0.69906433 0.6775795 0.69950468 0.6727752 0.69950468
0 0.75671283 0.70865301 0.75460719 0.70789427 0.75394918 0.70776037 0.7516242 0.70789427 0.7502643 0.70883153 0.75179967 0.7107507 0.75434398 0.71235744 0.75807272 0.71325007 0.7618892 0.71387491 0.76447738 0.71369639 0.76522313 0.71436586 0.76487219 0.71762397 0.7655302 0.72025724 0.7667585 0.72284588 0.7670217 0.72025724 0.76816226 0.71624039 0.76908348 0.7141427 0.76987309 0.71374102 0.77531267 0.71387491 0.77965555 0.71391954 0.78465645 0.71409807 0.79092951 0.71530312 0.79312289 0.71677597 0.80058037 0.71882903 0.80913454 0.72083745 0.81672362 0.72266735 0.81874153 0.7238724 0.82483912 0.72771073 0.83760457 0.73101347 0.84646581 0.73128126 0.84940494 0.72971915 0.84615874 0.72579156 0.83953474 0.72320293 0.83168245 0.72083745 0.81812738 0.71927534 0.81097697 0.71624039 0.80422137 0.71516923 0.81303875 0.71262523 0.81970661 0.70967954 0.82027689 0.70941175 0.82290894 0.70776037 0.8272957 0.70445763 0.83177019 0.70093173 0.83563053 0.69745046 0.83913993 0.69374603 0.83900833 0.69013087 0.83448997 0.69142519 0.83032256 0.69379067 0.82650608 0.69611151 0.81663589 0.70213679 0.81163499 0.7053949 0.8071605 0.70642142 0.80452845 0.70744795 0.79922047 0.71142017 0.79307902 0.71092922 0.78671823 0.70945638 0.78062064 0.70883153 0.77504946 0.70918859 0.77061884 0.70967954 0.76447738 0.7097688 0.76057317 0.70959027
0 0.84770428 0.67375297 0.84638132 0.67470309 0.84696498 0.67695962 0.84910506 0.67846397 0.8522179 0.68036421 0.85412451 0.6824228 0.8570428 0.6854711 0.8577821 0.68622328 0.85579767 0.68139351 0.85451362 0.67925574 0.85346304 0.67787015 0.85708171 0.67814727 0.86031128 0.67854315 0.86326848 0.67862233 0.87 0.67937451 0.87521401 0.67878068 0.8811284 0.67929533 0.88396887 0.6807601 0.88828794 0.68095804 0.89089494 0.68068092 0.89715953 0.68087886 0.9014786 0.68036421 0.90533074 0.67961203 0.90758755 0.67858274 0.9107393 0.67767221 0.90797665 0.67620744 0.90342412 0.67391132 0.89785992 0.67335709 0.88824903 0.67383215 0.8855642 0.6746635 0.88346304 0.67569279 0.88093385 0.67620744 0.87311284 0.67620744 0.86949416 0.67585115 0.86525292 0.67577197 0.86077821 0.67478226 0.85684825 0.67371338 0.85276265 0.67244656 0.8488716 0.6729612
0 0.77810188 0.57757982 0.77366424 0.57642355 0.76787367 0.57664379 0.76311133 0.57917656 0.75916075 0.58066319 0.75569722 0.58225993 0.75337017 0.58457246 0.75337017 0.58743559 0.74920312 0.58743559 0.74249255 0.58820644 0.73686432 0.58919752 0.73350903 0.59007848 0.73004551 0.59106957 0.72712317 0.59277643 0.72512082 0.59431812 0.72463376 0.59569462 0.72820552 0.59734643 0.73193963 0.59701607 0.73491609 0.59641041 0.73767608 0.59481366 0.73453727 0.5944833 0.73659373 0.59305173 0.74000314 0.59239101 0.74417019 0.59101451 0.74817489 0.59035378 0.75299135 0.59013354 0.75705016 0.59013354 0.7624078 0.59013354 0.76895602 0.59002342 0.77447601 0.59007848 0.78086188 0.59095945 0.78529951 0.59206065 0.78919598 0.59327197 0.79309244 0.59409788 0.79834184 0.59574968 0.80261712 0.59756667 0.80705476 0.59459342 0.80575594 0.59189547 0.80342889 0.58930764 0.8009936 0.58771089 0.79720537 0.58583885 0.79217244 0.58534331 0.78589481 0.58556355 0.77896776 0.58616921 0.77144543 0.58671981 0.76949719 0.58616921 0.77274425 0.58407692 0.77561248 0.58220487
0 0.83696665 0.2592586 0.83337234 0.26006652 0.83027956 0.26202255 0.82793908 0.26380849 0.82614193 0.26529677 0.822673 0.26738036 0.82660166 0.26721027 0.82881676 0.26601965 0.83082289 0.26436128 0.83278722 0.2636384 0.83533667 0.262873 0.83780254 0.26244777 0.83947431 0.26236273 0.84060276 0.2592586 0.84365374 0.25585681 0.84532552 0.25317791 0.8469137 0.25079666 0.84883624 0.24841541 0.8513439 0.24616172 0.85326643 0.24433326 0.85552333 0.24080391 0.85702792 0.23842266 0.85928482 0.23489331 0.86112377 0.23251206 0.86442552 0.22970558 0.86797803 0.22868505 0.87408 0.22524074 0.87654587 0.2234548 0.87696381 0.22285949 0.8741218 0.22260436 0.87165593 0.22273192 0.86885571 0.2234548 0.86664061 0.22460291 0.86354784 0.22757947 0.8630881 0.22736686 0.86438372 0.22536831 0.86492705 0.22396507 0.86354784 0.22298706 0.86271195 0.22370994 0.86195965 0.22507065 0.86049685 0.22715424 0.85861611 0.23013081 0.85677716 0.23293728 0.85326643 0.23825257 0.85176184 0.24046373 0.85042442 0.24229219 0.84850188 0.24484353 0.84528372 0.24828784 0.84219094 0.25185971 0.83947431 0.25513393
0 0.85856031 0.34802059 0.85618677 0.34861441 0.8529572 0.34952494 0.85003891 0.350673 0.84712062 0.35281077 0.84723735 0.35542359 0.84568093 0.35823436 0.84272374 0.36041172 0.83984436 0.36274743 0.83719844 0.36472684 0.83447471 0.36642914 0.83198444 0.36745843 0.82863813 0.36983373 0.82743191 0.37177356 0.82805447 0.37323832 0.83003891 0.37244656 0.83420233 0.37003167 0.83653696 0.36840855 0.8392607 0.36646873 0.84155642 0.36488519 0.84494163 0.36247031 0.84770428 0.36025337 0.8488716 0.35922407 0.84949416 0.35874901 0.85077821 0.35839272 0.85229572 0.35760095 0.85447471 0.35629454 0.85626459 0.35463183 0.85747082 0.35265241 0.85867704 0.35027712 0.85964981 0.34833729
0 0.8535525 0.49007011 0.8491854 0.49031028 0.8459199 0.49067054 0.84332325 0.49099076 0.84025447 0.49263194 0.83750044 0.49451328 0.83632014 0.49603437 0.83384152 0.49783565 0.82675973 0.49947683 0.82298277 0.50047754 0.81849764 0.50171843 0.81594032 0.50259906 0.81515346 0.5050408 0.81653047 0.50576132 0.81861567 0.50520092 0.82160576 0.50496074 0.82498928 0.50404009 0.83049734 0.50263909 0.83549394 0.50099791 0.83793322 0.50103794 0.84123805 0.50155831 0.84489698 0.50007726 0.85071979 0.49835603 0.85304104 0.49683494 0.85516558 0.49479348 0.85524426 0.49243179 0.85890319 0.49079062 0.86334898 0.48894931 0.86669316 0.48794859 0.87157172 0.48730813 0.87405035 0.48762836 0.87220122 0.49339248 0.86913244 0.50175846 0.86736199 0.50832315 0.86551286 0.51780992 0.86496205 0.5216927 0.86629972 0.5239343 0.87066683 0.52049184 0.87562408 0.51536818 0.88006987 0.51056475 0.88294193 0.50556117 0.88408289 0.50047754 0.88565662 0.49515374 0.88424026 0.49159119 0.88140755 0.48922951 0.87656832 0.48434602 0.87676504 0.48242464 0.87877155 0.48142393 0.88211572 0.48014301 0.88565662 0.47822164 0.88915817 0.47537961 0.88825328 0.47309798 0.88408289 0.4740987 0.88046331 0.47622021 0.87593883 0.47926239 0.87287005 0.48066339 0.86960456 0.48094359 0.86602432 0.48218447 0.86307358 0.48410585 0.86268014 0.48590713 0.86083101 0.48746825 0.85744749 0.48882922 0.85441805 0.48966982
0 0.8840856 0.5824228 0.87875486 0.58372922 0.87287938 0.58499604 0.86750973 0.58519398 0.8629572 0.58511481 0.85614786 0.58570863 0.85252918 0.58665875 0.85038911 0.58812352 0.84898833 0.58950911 0.84373541 0.59045922 0.83533074 0.59117181 0.83081712 0.59263658 0.82657588 0.59394299 0.82431907 0.59750594 0.82715953 0.59853523 0.82968872 0.597981 0.8336965 0.59631829 0.83879377 0.59457641 0.84389105 0.59303246 0.84743191 0.59275534 0.85093385 0.5939034 0.85587549 0.59544735 0.86108949 0.59489311 0.86649805 0.59342835 0.86988327 0.59200317 0.87326848 0.58927158 0.87828794 0.58764846 0.88579767 0.58642122 0.89268482 0.58570863 0.90066148 0.58396675 0.9122179 0.57941409 0.91836576 0.57573238 0.93607004 0.56599367 0.94361868 0.56112431 0.95287938 0.55296912 0.96050584 0.54774347 0.9644358 0.54580364 0.98229572 0.53072051 0.97361868 0.53293745 0.9644358 0.53942993 0.9570428 0.54144893 0.94210117 0.54726841 0.93361868 0.55039588 0.91684825 0.56128266 0.91007782 0.56579572 0.90315175 0.56872526 0.8981323 0.57224861 0.89108949 0.57692003
0 0.87529183 0.82438638 0.87093385 0.82513856 0.86871595 0.82727633 0.86782101 0.82882027 0.87093385 0.82992874 0.87509728 0.83052257 0.87688716 0.82965162 0.87984436 0.82957245 0.88712062 0.83297704 0.89182879 0.83578781 0.89634241 0.83840063 0.9018677 0.84148852 0.90712062 0.84449723 0.91058366 0.846635 0.91564202 0.85015835 0.92046693 0.85352336 0.92533074 0.85819477 0.93040195 0.86526528 0.93615227 0.87501609 0.9409591 0.88295769 0.94519371 0.89011122 0.95230467 0.90124797 0.95837694 0.91344148 0.96365024 0.92360275 0.96684617 0.93002466 0.97187977 0.93823496 0.97555509 0.94546978 0.98434391 0.95806975 0.99041619 0.96880004 0.99680806 0.97847357 0.99904521 0.98099356 0.99944471 0.97237681 0.99800654 0.96481683 0.99393172 0.95538718 0.98921772 0.94343753 0.98370473 0.93230079 0.97939022 0.92246468 0.97355763 0.91205955 0.96980241 0.90458086 0.96197237 0.89165573 0.95837694 0.88580285 0.9508665 0.87515384 0.94719117 0.87019515 0.9507067 0.87019515 0.95486142 0.87149579 0.95030721 0.86661838 0.94719117 0.86466742 0.94031991 0.86060291 0.93496672 0.85751389 0.93057231 0.85296164 0.92362115 0.8500352 0.91778857 0.84613327 0.91427304 0.8434507 0.90852036 0.83963006 0.90412595 0.83694749 0.90220839 0.83629717 0.90308727 0.83304557 0.90021093 0.83003783 0.897015 0.82987525 0.89469794 0.83052557 0.88982414 0.82841203 0.88550963 0.82637978 0.87903786 0.82499785
