# Supplementary material for: VanillaNet-YOLOv8 segment: detection of nano-iron oxide regulation on rice seedling growth vitality under salt stress
Source: Front Plant Sci. 2025 Sep 17;16:1631279. doi: 10.3389/fpls.2025.1631279 (PMC12484053; doi:10.3389/fpls.2025.1631279)
Supplement: Supplementary file 5 [file DataSheet5.zip › label/train/13-2.txt]

0 0.07167202 0.23426241 0.07499933 0.24058331 0.07922591 0.24884911 0.0841719 0.25935153 0.0891179 0.269076 0.09523296 0.27899496 0.09856026 0.28434341 0.1059343 0.29484584 0.11204935 0.30165296 0.11996295 0.31215539 0.12958517 0.32421373 0.12499888 0.3219771 0.12050251 0.31905976 0.11663564 0.31721211 0.11025081 0.3137113 0.11357812 0.31857354 0.11987302 0.32333853 0.12679742 0.32858974 0.12832618 0.32917321 0.13525058 0.33179881 0.14118578 0.33714727 0.14775047 0.34405164 0.15431516 0.34862214 0.16043021 0.35338713 0.17302003 0.36126395 0.17940486 0.3657372 0.17679697 0.36836281 0.17679697 0.37166913 0.17994442 0.37244708 0.17949479 0.36894628 0.18291202 0.36816832 0.19091555 0.36709863 0.19073569 0.36457027 0.18453071 0.36009701 0.1788653 0.35795763 0.17185097 0.35504029 0.16321796 0.34969183 0.15746261 0.34560756 0.15161734 0.34132879 0.13983687 0.33121534 0.13444124 0.32460271 0.13192327 0.3219771 0.11888382 0.30418133 0.11168964 0.29435961 0.10287677 0.28132883 0.09370419 0.26722835 0.08435176 0.24914084 0.07733743 0.2370825 0.07463962 0.232512
0 0.38861386 0.04959693 0.38922054 0.06035605 0.39055523 0.07268968 0.39455931 0.08712264 0.39880606 0.10299891 0.40062609 0.11087144 0.4009901 0.11769429 0.40232479 0.12386111 0.40498965 0.13101417 0.40991218 0.14202325 0.41181406 0.15333479 0.41293282 0.16385995 0.41354813 0.177954 0.41427533 0.18793477 0.41472283 0.19446763 0.41354813 0.1871484 0.41287688 0.18170435 0.4114225 0.18067603 0.40907311 0.18212778 0.40879342 0.18642253 0.41069531 0.19114071 0.41265313 0.19591938 0.41304469 0.20245224 0.41293282 0.20656553 0.41338032 0.21037637 0.41427533 0.22186937 0.41567377 0.2285837 0.41746378 0.23360433 0.4210438 0.23602391 0.42283381 0.23426971 0.42137943 0.22955153 0.42087599 0.22616412 0.41925379 0.22017566 0.41869441 0.21327986 0.41768753 0.19973022 0.4173519 0.19343931 0.41712815 0.18884211 0.41656878 0.18182533 0.41679253 0.17432463 0.41718409 0.17069527 0.4185266 0.16882009 0.41992504 0.16900156 0.42188287 0.17172359 0.42288975 0.17486904 0.42384069 0.17541345 0.42428819 0.17250995 0.42227443 0.16839667 0.42076411 0.16621904 0.41908598 0.16543268 0.41718409 0.16579562 0.41640096 0.15980716 0.41561783 0.1526694 0.4160094 0.14565262 0.41589752 0.13591381 0.41914191 0.12641697 0.42009286 0.12272711 0.42121161 0.11861382 0.42395256 0.1124439 0.42613414 0.10536663 0.4297701 0.09683761 0.43200761 0.09006279 0.43586732 0.08147328 0.44308329 0.06864951 0.44691643 0.06239181 0.45028731 0.05611872 0.45491247 0.04526797 0.45883211 0.03967305 0.46392763 0.03068728 0.46823922 0.02161673 0.47239403 0.01263095 0.47458903 0.00796852 0.47607849 0.002967 0.47113975 0.00322132 0.46235978 0.01059644 0.457813 0.0163609 0.45091445 0.02382079 0.44511339 0.03611265 0.43852841 0.04560706 0.43382486 0.05603395 0.4290429 0.0704451 0.42183078 0.08655168 0.42002775 0.09723289 0.41681365 0.10587958 0.41438348 0.11579784 0.41320759 0.1308024 0.41211009 0.13648209 0.41132617 0.12825925 0.40975832 0.12139276 0.40646582 0.11495013 0.40325173 0.10876181 0.40160548 0.10299735 0.40011602 0.0939268 0.39619639 0.07934611 0.39376622 0.06595221 0.39282551 0.05959435 0.39266872 0.05510146 0.3907089 0.05103243
0 0.58722772 0.08868665 0.58511551 0.0917202 0.5829703 0.09507495 0.58178218 0.09807281 0.57986799 0.10189151 0.57613861 0.1076374 0.57264026 0.11320485 0.56924092 0.11780871 0.56514851 0.12448251 0.56254125 0.1315132 0.56013201 0.13861527 0.5567032 0.14641658 0.55285508 0.15571819 0.54945968 0.16462815 0.54533992 0.17588799 0.54244252 0.1860708 0.54008837 0.1965963 0.53814167 0.20296055 0.5366477 0.2101081 0.5358328 0.20555521 0.53492736 0.20256891 0.53393138 0.19948469 0.53293539 0.19713481 0.53144142 0.1987014 0.53193941 0.2012471 0.53302594 0.20354802 0.53379556 0.20785614 0.53379556 0.21544429 0.53266376 0.2222981 0.53103397 0.22699786 0.53012853 0.2340475 0.52809129 0.2408034 0.5248317 0.24736348 0.5248317 0.25069248 0.52700476 0.25186742 0.53012853 0.24853842 0.53257322 0.24476883 0.53406719 0.24109714 0.53479154 0.23532035 0.53565171 0.2289561 0.53691933 0.22347304 0.53850385 0.21696192 0.54031473 0.20854152 0.54167289 0.20281369 0.54371013 0.19649839 0.54592846 0.1907216 0.54706026 0.18548333 0.54864478 0.17980445 0.55348889 0.16736967 0.55570722 0.16404068 0.55905735 0.15875345 0.56145676 0.15219337 0.56272438 0.14930497 0.56480689 0.14254907 0.56860974 0.1344224 0.57277477 0.12835188 0.57549109 0.12267301 0.58060683 0.11474216 0.5848624 0.10431457 0.58807671 0.09721598 0.5897065 0.09060694
0 0.63283828 0.07469665 0.63194719 0.07658815 0.63125413 0.07890792 0.63072607 0.0809065 0.63 0.08372591 0.62957096 0.08568879 0.62910891 0.08786581 0.62828383 0.09111349 0.62782178 0.09382584 0.62693069 0.09578872 0.6269637 0.09689507 0.62636964 0.10099929 0.62471947 0.10610278 0.62313531 0.11034975 0.62178218 0.11713062 0.62 0.12287652 0.61825083 0.1273733 0.61554455 0.12947894 0.61547855 0.13233405 0.61587459 0.13422555 0.61438944 0.13811563 0.61363036 0.14086367 0.61448845 0.1448965 0.61920792 0.14122056 0.62128713 0.13675946 0.62178218 0.13194147 0.62227723 0.12819415 0.62310231 0.12423269 0.62577558 0.11713062 0.6269967 0.10974304 0.62834983 0.10360457 0.62980198 0.09914347 0.63122112 0.09568166 0.63310231 0.09218415 0.63541254 0.08943612 0.63861386 0.08465382 0.6379538 0.08037116 0.63719472 0.08340471 0.63488449 0.08558173 0.63277228 0.08772305 0.63214521 0.08847252 0.63264026 0.0831192 0.63320132 0.07997859 0.63379538 0.07744468
0 0.57673267 0.14029265 0.57719472 0.14453961 0.57818482 0.15310493 0.57907591 0.16488223 0.58056106 0.17034261 0.58247525 0.17726624 0.58475248 0.18768737 0.5860066 0.19361171 0.58894389 0.20720914 0.59128713 0.22055675 0.5930363 0.22669522 0.59627063 0.24610992 0.5980198 0.26216988 0.60075908 0.27441113 0.60244224 0.28836545 0.60405941 0.29357602 0.60267327 0.30228408 0.60128713 0.3117773 0.60105611 0.3178444 0.60092409 0.32780157 0.60066007 0.33426124 0.59924092 0.33997145 0.59726073 0.34282655 0.59620462 0.34725196 0.59745875 0.3493576 0.59940594 0.34889365 0.60188119 0.34450393 0.60326733 0.34057816 0.60376238 0.33786581 0.60432343 0.33486795 0.60435644 0.33197716 0.60462046 0.32844397 0.60729373 0.32698073 0.60858086 0.32523198 0.60894389 0.32291221 0.6089769 0.3203783 0.60841584 0.31502498 0.60762376 0.31556031 0.60531353 0.317202 0.6049505 0.31498929 0.60564356 0.31184868 0.60570957 0.30710207 0.60627063 0.30385439 0.60712871 0.29907209 0.60775578 0.29368308 0.60910891 0.28733048 0.60990099 0.28162027 0.61029703 0.27755175 0.61029703 0.27248394 0.61029703 0.26766595 0.60973597 0.26224126 0.60917492 0.25645967 0.60805281 0.24971449 0.60811881 0.24357602 0.60613861 0.23568879 0.60524752 0.22830121 0.60379538 0.22248394 0.60181518 0.21459672 0.60092409 0.20703069 0.59917492 0.19975018 0.59778878 0.19111349 0.59689769 0.18647395 0.59521452 0.17997859 0.5939604 0.17505353 0.59092409 0.16766595 0.58844884 0.16024268 0.58577558 0.15571021 0.58409241 0.15331906 0.58016502 0.14582441
0 0.59339934 0.23558173 0.59174917 0.23957887 0.58957096 0.24575303 0.58818482 0.24985724 0.58742574 0.25303355 0.58815182 0.25556745 0.59033003 0.25649536 0.59194719 0.25592434 0.59237624 0.25396146 0.59320132 0.25010707 0.5939934 0.24639543 0.59488449 0.24368308 0.59706271 0.23722341 0.59871287 0.23269094 0.60049505 0.22837259 0.6020462 0.22444682 0.60343234 0.21927195 0.60425743 0.21641685 0.60521452 0.21309779 0.60676568 0.20842256 0.60884488 0.20299786 0.60940594 0.19817987 0.60937294 0.19578872 0.60877888 0.19436117 0.60788779 0.19453961 0.60726073 0.18890079 0.6069637 0.18415418 0.6060396 0.18551035 0.6049505 0.191399 0.60343234 0.19768023 0.60158416 0.20485368 0.59917492 0.21602427 0.5979538 0.21920057 0.59567657 0.22822984
0 0.73092409 0.2232334 0.73016502 0.22526767 0.72950495 0.22740899 0.72930693 0.22947894 0.72887789 0.23226267 0.72858086 0.23379729 0.72722772 0.2362955 0.72567657 0.23868665 0.72409241 0.24089936 0.72257426 0.24304069 0.72013201 0.24621699 0.7190099 0.24853676 0.71732673 0.25132049 0.71636964 0.25203426 0.7149835 0.25185582 0.71349835 0.25078515 0.71184818 0.24860814 0.71006601 0.24757316 0.70881188 0.24778729 0.70854785 0.24896502 0.70963696 0.2496788 0.71214521 0.25103498 0.71409241 0.25206995 0.71636964 0.25260528 0.71785479 0.25228408 0.72254125 0.25089222 0.72544554 0.24500357 0.7269637 0.24168451 0.72881188 0.23743754 0.72993399 0.23547466 0.73148515 0.232798 0.73221122 0.23094218 0.73310231 0.22665953
0 0.86016502 0.19825125 0.85825083 0.19964311 0.85389439 0.20264097 0.85125413 0.20521056 0.84831683 0.20938615 0.84640264 0.21213419 0.84435644 0.21620271 0.84254125 0.22009279 0.8409571 0.22276945 0.8389769 0.22555318 0.83541254 0.22915774 0.83330033 0.23133476 0.82957096 0.23468951 0.82726073 0.23672377 0.82376238 0.24007852 0.82141914 0.24271949 0.81937294 0.24475375 0.81759076 0.24607423 0.81541254 0.2471449 0.8139934 0.24757316 0.81306931 0.25003569 0.81382838 0.25157031 0.81577558 0.25267666 0.8169967 0.25217702 0.81933993 0.25017844 0.82118812 0.24860814 0.82326733 0.24700214 0.82508251 0.2455389 0.82693069 0.24414704 0.82831683 0.243005 0.82930693 0.24207709 0.82877888 0.24136331 0.82963696 0.23932905 0.83145215 0.2369379 0.83372937 0.23458244 0.83528053 0.23272662 0.8380198 0.23019272 0.84009901 0.22783726 0.84277228 0.22491078 0.84683168 0.22177016 0.85039604 0.21684511 0.85247525 0.21416845 0.85577558 0.20906495 0.85755776 0.20603141 0.85966997 0.20185582
0 0.51072607 0.37105639 0.50887789 0.37077088 0.50735974 0.37023555 0.50544554 0.3694147 0.50369637 0.36870093 0.50132013 0.36805853 0.50009901 0.36805853 0.5009901 0.36905782 0.5030033 0.37048537 0.5050495 0.37184154 0.5070297 0.37248394 0.50864686 0.37359029 0.5119802 0.37605282 0.5139604 0.37591006 0.51528053 0.37526767 0.51547855 0.37234118 0.5149835 0.3703783 0.51419142 0.36541756 0.51455446 0.3627409 0.5150495 0.360207 0.51607261 0.35567452 0.5180198 0.348394 0.51907591 0.34461099 0.52026403 0.3388651 0.52171617 0.33479657 0.52244224 0.33251249 0.52551155 0.32765882 0.5289769 0.32501784 0.53293729 0.32116345 0.53894389 0.31316916 0.54194719 0.30917202 0.54432343 0.30385439 0.54729373 0.29896502 0.54947195 0.29482512 0.55260726 0.28986438 0.55244224 0.28404711 0.54825083 0.28319058 0.54531353 0.28551035 0.54138614 0.29089936 0.53884488 0.29493219 0.5330033 0.30321199 0.52864686 0.31017131 0.52541254 0.31481085 0.52293729 0.3190935 0.52016502 0.32498216 0.51825083 0.33062099 0.5169637 0.34082798 0.51640264 0.34314775 0.51537954 0.34007852 0.51435644 0.33697359 0.51267327 0.33468951 0.51135314 0.33404711 0.51009901 0.3350464 0.50834983 0.33750892 0.50841584 0.34082798 0.50910891 0.34357602 0.50940594 0.34621699 0.51059406 0.35007138 0.51171617 0.35203426 0.51267327 0.35306924 0.5119802 0.35674518 0.51075908 0.36199143 0.51036304 0.36520343
0 0.80719472 0.35688794 0.80528053 0.35863669 0.80339934 0.36088508 0.80168317 0.36216988 0.79960396 0.36366881 0.79891089 0.36509636 0.80006601 0.36755889 0.80138614 0.36770164 0.80468647 0.36548894 0.80633663 0.36395432 0.80825083 0.36163455 0.81085809 0.35945753 0.81366337 0.35781585 0.81650165 0.35567452 0.82046205 0.35367595 0.82270627 0.35228408 0.83059406 0.34832263 0.83547855 0.34557459 0.84082508 0.34254104 0.84415842 0.34093505 0.84762376 0.33840114 0.85184818 0.33572448 0.85544554 0.33319058 0.86026403 0.3305853 0.86445545 0.32787295 0.86686469 0.32708779 0.87056106 0.32594575 0.87570957 0.32391149 0.87811881 0.32191292 0.88326733 0.31966453 0.88689769 0.31852248 0.89488449 0.31659529 0.90323432 0.31563169 0.91166083 0.31575878 0.91749678 0.31581318 0.92740783 0.31292979 0.93933128 0.31108006 0.94139399 0.31069924 0.94617343 0.30890392 0.95130504 0.30623814 0.95714099 0.30384438 0.96322849 0.30014493 0.9698694 0.29639108 0.96156826 0.29535741 0.94436227 0.29682631 0.93057736 0.29883924 0.91266703 0.30275631 0.90144792 0.30678218 0.8942536 0.31026401 0.8856003 0.3131474 0.88087117 0.31641162 0.87729916 0.31701006 0.88092148 0.31407227 0.88323573 0.3115697 0.88605309 0.30732621 0.88197798 0.30884952 0.87775195 0.31222254 0.87146321 0.31684685 0.86779059 0.31978465 0.86436952 0.32375611 0.85858388 0.32718354 0.85143987 0.33110061 0.84328966 0.33659538 0.84374245 0.33447363 0.84017045 0.33452804 0.83549163 0.33708501 0.8312656 0.34007721 0.82547996 0.3444295 0.81888936 0.34910822 0.81405961 0.35242684 0.80887769 0.35569106
0 0.17070079 0.48153794 0.17225105 0.48578483 0.17397356 0.49062778 0.17452476 0.49420411 0.17614392 0.49714713 0.17996789 0.498451 0.18275836 0.49904706 0.18637563 0.50023917 0.1895795 0.50184106 0.19491928 0.50530563 0.20129257 0.50728007 0.20566775 0.50798788 0.20835486 0.50817415 0.20890607 0.50541739 0.20856157 0.5043743 0.20566775 0.50206459 0.20366964 0.49956861 0.20077582 0.49614129 0.19867436 0.49319827 0.1980198 0.49375707 0.19832985 0.49558249 0.19994901 0.4983765 0.20160262 0.50079797 0.20329068 0.50336846 0.20139592 0.50284691 0.1973997 0.50154304 0.19295562 0.50001565 0.19061301 0.49912156 0.18837374 0.49804121 0.18685793 0.49558249 0.18255166 0.49059053 0.18020904 0.48783377 0.17604057 0.48503976 0.17307785 0.48179872
0 0.08796549 0.52149196 0.09017437 0.52886858 0.0946571 0.5362452 0.09849016 0.54207624 0.10420727 0.54853957 0.11161352 0.55430036 0.11888984 0.55879659 0.1276604 0.56350357 0.13753541 0.56729726 0.14084873 0.56919411 0.14747538 0.57270678 0.15449183 0.57530616 0.160079 0.5749549 0.15838985 0.57762453 0.16059874 0.57860808 0.16495153 0.57980239 0.16865466 0.58050493 0.17346223 0.58029417 0.17787999 0.5799429 0.18015384 0.57860808 0.18112835 0.5770625 0.18983394 0.57650047 0.19093839 0.57657073 0.19678543 0.57783529 0.20230763 0.57783529 0.20464645 0.57924036 0.2027624 0.58268279 0.2067254 0.58162898 0.21179283 0.57874859 0.21413165 0.57586819 0.21179283 0.57291754 0.2069203 0.57376059 0.19223773 0.57474414 0.1784647 0.57249602 0.16358722 0.57066943 0.15429693 0.56898335 0.14214807 0.5631523 0.13370235 0.55851557 0.12837504 0.55247377 0.1219433 0.54741551 0.11473195 0.54193574 0.10920974 0.53673698 0.10277799 0.53076543 0.09790546 0.5262692 0.09160365 0.52029765
0 0.28379538 0.58765168 0.28158416 0.58618844 0.27805281 0.58511777 0.27438944 0.58433262 0.26953795 0.58290507 0.26471947 0.58208423 0.26191419 0.58340471 0.26135314 0.58390435 0.26293729 0.58515346 0.26551155 0.58636688 0.26986799 0.5888651 0.27036304 0.58975732 0.26663366 0.59111349 0.26528053 0.59246966 0.26805281 0.59329051 0.27184818 0.59250535 0.27768977 0.59225553 0.2809571 0.59200571 0.28389439 0.5920414 0.28669967 0.59239829 0.28877888 0.5926838 0.29188119 0.59339757 0.29537954 0.59432548 0.29851485 0.5948965 0.30435644 0.59596717 0.30646865 0.5933262 0.30617162 0.59125625 0.30353135 0.58993576 0.29891089 0.58990007 0.29650165 0.58857959 0.2939934 0.58540328 0.29250825 0.58369022 0.29148515 0.5834404 0.29178218 0.58529622 0.29356436 0.58775874 0.29537954 0.59000714 0.29310231 0.59029265 0.28778878 0.58911492
0 0.33542485 0.55824061 0.32478337 0.55686185 0.31497555 0.55723305 0.30350041 0.55951332 0.30247059 0.56062693 0.30928702 0.56683138 0.31639769 0.56916467 0.32159583 0.56964193 0.32649974 0.57059646 0.33223731 0.57107373 0.33557197 0.57139191 0.34170185 0.57218735 0.34989138 0.57266461 0.35974823 0.57107373 0.36622139 0.57064949 0.37465611 0.57239946 0.37892251 0.57335399 0.38171774 0.57446761 0.38814186 0.57754332 0.39579196 0.58189173 0.3989795 0.58523258 0.40393244 0.58767193 0.40662959 0.58586893 0.4095229 0.58380079 0.41275948 0.58199779 0.4137893 0.58030085 0.4081498 0.58152052 0.40422668 0.58152052 0.40118626 0.57918723 0.3987343 0.57717211 0.39765544 0.57425549 0.39422271 0.57027829 0.39186883 0.57027829 0.39064285 0.57319491 0.37970714 0.56958891 0.36921278 0.56513443 0.36048382 0.56253599 0.34969522 0.55993755 0.34018164 0.55797546
0 0.51320132 0.45146324 0.50917492 0.45003569 0.50669967 0.45074946 0.50409241 0.45260528 0.50151815 0.45567452 0.50240924 0.45738758 0.50475248 0.45781585 0.50762376 0.45838687 0.50877888 0.45888651 0.50907591 0.4611349 0.50881188 0.46498929 0.50887789 0.46723769 0.50653465 0.467202 0.50448845 0.46866524 0.50382838 0.47087794 0.50465347 0.47066381 0.50656766 0.4694147 0.50815182 0.46955746 0.51 0.47148465 0.51108911 0.47194861 0.51389439 0.46798715 0.51353135 0.46588151 0.51336634 0.46202712 0.51336634 0.45781585 0.51343234 0.45695931 0.51462046 0.45521056 0.51610561 0.45296217 0.51735974 0.45078515 0.51920792 0.44785867 0.5220462 0.44436117 0.52739274 0.43922198 0.5309571 0.43579586 0.5360396 0.43165596 0.54066007 0.42858672 0.54788779 0.42551749 0.55273927 0.42334047 0.55933993 0.41934333 0.56514851 0.41702355 0.5719802 0.41320485 0.57488449 0.41102784 0.57867987 0.4079586 0.58376238 0.40385439 0.5860396 0.40182013 0.5860396 0.40107066 0.5779538 0.401606 0.56930693 0.40438972 0.56181518 0.40720914 0.55815182 0.40995717 0.55211221 0.41391863 0.54894389 0.41620271 0.54178218 0.42041399 0.53587459 0.42512491 0.53264026 0.42815846 0.5260066 0.434404 0.52260726 0.43754461 0.52026403 0.44064954 0.51567657 0.44568166
0 0.62379538 0.45813704 0.6230033 0.46324054 0.62089109 0.46270521 0.61966997 0.46359743 0.61973597 0.46598858 0.62138614 0.4675232 0.62353135 0.46691649 0.62518152 0.46809422 0.62676568 0.46581014 0.62732673 0.46327623 0.62739274 0.46117059 0.62719472 0.4589222 0.6260396 0.45713776
0 0.72122112 0.47291221 0.7190429 0.47184154 0.71673267 0.47059243 0.71429043 0.46977159 0.71174917 0.46984297 0.71247525 0.47112777 0.71567657 0.47294789 0.71742574 0.474197 0.71759076 0.47583869 0.71811881 0.47633833 0.71950495 0.47662384 0.72145215 0.47533904 0.72524752 0.47348323 0.72844884 0.47155603 0.73158416 0.47016417 0.73429043 0.46927195 0.73811881 0.46830835 0.74118812 0.46830835 0.74534653 0.46691649 0.74561056 0.46556031 0.74382838 0.46506067 0.74587459 0.46363312 0.74957096 0.46249108 0.75155116 0.46092077 0.75046205 0.4595646 0.74749175 0.46027837 0.7449835 0.46152748 0.7430363 0.46231263 0.74082508 0.46374019 0.73805281 0.46295503 0.73679868 0.46459672 0.73633663 0.46545325 0.73465347 0.46663098 0.73158416 0.46798715 0.72739274 0.46952177 0.72465347 0.47077088
0 0.99846954 0.43842296 0.99941004 0.43167353 0.99684502 0.43010174 0.9947075 0.42945453 0.98855145 0.42889979 0.98205339 0.4284375 0.97102379 0.42797521 0.95665966 0.42760537 0.94657056 0.42779029 0.93494246 0.42779029 0.92630688 0.42862241 0.91673079 0.42889979 0.90946323 0.43028666 0.91450777 0.42677325 0.90869372 0.42880733 0.89980164 0.43158107 0.89304708 0.4337076 0.88902854 0.43546431 0.8844115 0.43796067 0.88005096 0.43934754 0.87560492 0.44036458 0.87064587 0.44165899 0.86722584 0.44267603 0.86201029 0.44434028 0.85354572 0.44655927 0.85063869 0.44729893 0.84790267 0.44831597 0.84414063 0.44665173 0.8406351 0.44729893 0.83772807 0.44933301 0.83636006 0.45118217 0.83123001 0.4533087 0.82515946 0.45525032 0.81960191 0.45746931 0.81455736 0.45894864 0.81173584 0.46098272 0.80891431 0.46421875 0.81045333 0.4665302 0.81395886 0.46440366 0.81737889 0.46172238 0.82191043 0.45950339 0.82481746 0.45885618 0.829862 0.45737686 0.83524855 0.45589753 0.83807008 0.45562015 0.84140461 0.45469557 0.84414063 0.45238412 0.84790267 0.45145954 0.85269071 0.44988776 0.85705125 0.44850089 0.86106979 0.44720647 0.86611433 0.44526486 0.87030387 0.44443273 0.87551942 0.44323078 0.88167547 0.44221374 0.88295798 0.44175145 0.8849245 0.44147408 0.89031105 0.44045704 0.89954514 0.43823805 0.9067272 0.43925508 0.91459327 0.44027212 0.92391286 0.43934754 0.93075292 0.43879279 0.94015801 0.43796067 0.94956309 0.43786821 0.96230271 0.43740592 0.96982678 0.43796067 0.98778194 0.43860788
0 0.81656766 0.5197359 0.82138614 0.5165596 0.82884488 0.51263383 0.83841584 0.5092434 0.84412541 0.50635261 0.84217822 0.51163455 0.83683168 0.51705924 0.82933993 0.52276945 0.81993399 0.5289793 0.81135314 0.53479657 0.80669967 0.53961456 0.80049505 0.54536046 0.7969967 0.54800143 0.79145215 0.55228408 0.78211221 0.55935046 0.77788779 0.56363312 0.76765677 0.56880799 0.76155116 0.57187723 0.75775578 0.57491078 0.7550165 0.57669522 0.75161716 0.57926481 0.74636964 0.58261956 0.7440264 0.58433262 0.74471947 0.58704497 0.74237624 0.5879015 0.73970297 0.58754461 0.73673267 0.58843683 0.73237624 0.58965025 0.72914191 0.59168451 0.72627063 0.59329051 0.72326733 0.59446824 0.72353135 0.59132762 0.72419142 0.58743754 0.72782178 0.58665239 0.73366337 0.58551035 0.74524752 0.57851535 0.7529703 0.57384011 0.75990099 0.56887937 0.76409241 0.565596 0.77333333 0.55428266 0.77867987 0.54896502 0.78679868 0.54225553 0.79960396 0.53101356 0.8069967 0.52558887
0 0.83729373 0.59539615 0.83491749 0.59482512 0.83138614 0.59557459 0.82825083 0.59593148 0.82376238 0.5965025 0.82231023 0.59739472 0.82237624 0.59892934 0.82471947 0.60092791 0.82920792 0.60114204 0.8339934 0.60046395 0.83673267 0.60003569 0.84161716 0.59985724 0.84534653 0.60028551 0.84841584 0.60007138 0.85438944 0.60024982 0.8560066 0.60149893 0.85759076 0.6025339 0.86092409 0.60235546 0.86349835 0.60185582 0.86752475 0.60149893 0.87118812 0.60221271 0.87425743 0.60314061 0.88006601 0.60417559 0.88557756 0.60513919 0.89026403 0.60592434 0.89679868 0.60685225 0.90429043 0.60767309 0.91353135 0.6082798 0.92557756 0.60806567 0.93382838 0.60717345 0.94224422 0.60681656 0.95386139 0.60460385 0.96168317 0.60231977 0.97280528 0.59989293 0.98089109 0.59771592 0.9860396 0.59518201 0.99854785 0.59229122 0.99966997 0.58892832 0.99617162 0.58800857 0.98940594 0.59072091 0.97973597 0.59357602 0.97138614 0.59575303 0.96429043 0.59728765 0.95574257 0.59882227 0.94481848 0.59985724 0.93709571 0.60099929 0.92712871 0.60039258 0.91864686 0.60103498 0.90821782 0.60110635 0.90194719 0.60121342 0.89293729 0.60121342 0.88313531 0.60078515 0.87462046 0.60042827 0.87346535 0.59810849 0.87174917 0.59571734 0.86765677 0.59400428 0.86468647 0.5948965 0.85755776 0.5968237 0.85171617 0.59721627 0.84455446 0.59664525 0.83953795 0.59582441
0 0.07056106 0.71374019 0.0639604 0.7108137 0.05937294 0.71095646 0.06280528 0.7140257 0.07092409 0.71780871 0.08280528 0.724197 0.09247525 0.72648108 0.09943894 0.72798001 0.10471947 0.72905068 0.11207921 0.73019272 0.11739274 0.73162027 0.12841584 0.73369022 0.13729373 0.73465382 0.14217822 0.73508208 0.15481848 0.73547466 0.16128713 0.7347252 0.1660396 0.73394004 0.16475248 0.7359743 0.16184818 0.73847252 0.15970297 0.74136331 0.15729373 0.74443255 0.1549835 0.74632405 0.15059406 0.75189151 0.14719472 0.75535332 0.14544554 0.75931478 0.1450165 0.76374019 0.14534653 0.76491792 0.14755776 0.76102784 0.14891089 0.75842256 0.15089109 0.75513919 0.1530363 0.75231977 0.15478548 0.74932191 0.15735974 0.74732334 0.16132013 0.74432548 0.1639934 0.74214847 0.16679868 0.73932905 0.17042904 0.73593862 0.17214521 0.73365453 0.17270627 0.73258387 0.17757297 0.73279965 0.18398844 0.73115467 0.18908113 0.73001034 0.19695166 0.72793624 0.20363169 0.72407413 0.20931963 0.7204981 0.2133541 0.71820944 0.21553668 0.71863856 0.21606579 0.7225722 0.21520599 0.72621975 0.21633035 0.72908057 0.21877749 0.72965274 0.21725629 0.72629127 0.21752085 0.72250068 0.21725629 0.71949681 0.21990185 0.71677903 0.22274582 0.71291691 0.22195216 0.7094124 0.21990185 0.70934088 0.21606579 0.70898328 0.20991488 0.71348908 0.20687249 0.71592078 0.20733546 0.71713663 0.20660794 0.718424 0.20396238 0.72021202 0.19953108 0.72142787 0.19893583 0.72192851 0.19377699 0.72385957 0.18822133 0.72593367 0.1767793 0.72886601 0.1663955 0.73058251 0.15720219 0.73108315 0.14774433 0.73151228 0.13636845 0.73029642 0.12704286 0.72836537 0.11917234 0.727078 0.10978062 0.72464629 0.09820631 0.7212133 0.09165856 0.71963985 0.08524309 0.71813792 0.07823237 0.71570622 0.0745286 0.71434732
0 0.28663366 0.69607423 0.2879868 0.69875089 0.29118812 0.70103498 0.29544554 0.70249822 0.29521452 0.70378301 0.29336634 0.70663812 0.29171617 0.71170592 0.29191419 0.71548894 0.29267327 0.71738044 0.29330033 0.71673804 0.29554455 0.71377587 0.29749175 0.71099215 0.29914191 0.70820842 0.30085809 0.70581727 0.30382838 0.70335475 0.30755776 0.70146324 0.31066007 0.69928622 0.31290429 0.69768023 0.31551155 0.69660956 0.31983498 0.69900071 0.32138614 0.70049964 0.32429043 0.7025339 0.32752475 0.70503212 0.3280198 0.70367595 0.32561056 0.70114204 0.32330033 0.6990364 0.3210231 0.69728765 0.31960396 0.69600286 0.31950495 0.69443255 0.31970297 0.69182727 0.31709571 0.69122056 0.31448845 0.69304069 0.31128713 0.69528908 0.30561056 0.69942898 0.30171617 0.70078515 0.29666667 0.69971449 0.29343234 0.6987152 0.29128713 0.69718059 0.28933993 0.69628837
0 0.34630363 0.75488936 0.34079208 0.75674518 0.33442244 0.75995717 0.33056106 0.76331192 0.32924092 0.76545325 0.33171617 0.7665596 0.33752475 0.76520343 0.34359736 0.76252677 0.34993399 0.75974304 0.3569967 0.75753034 0.3650495 0.75538901 0.36937294 0.75335475 0.3729703 0.75182013 0.37778878 0.74996431 0.38069307 0.74793005 0.38415842 0.74596717 0.38729373 0.74475375 0.39019802 0.74671663 0.39158416 0.74857245 0.39343234 0.75014276 0.39475248 0.7509636 0.39722772 0.75071378 0.39877888 0.7493576 0.39910891 0.74757316 0.39818482 0.74532477 0.39643564 0.74386153 0.39442244 0.74189864 0.39415842 0.73957887 0.39679868 0.73554604 0.39884488 0.73054961 0.39983498 0.73297645 0.40118812 0.73369022 0.40250825 0.73358315 0.40217822 0.73222698 0.40141914 0.73197716 0.40155116 0.72847966 0.40184818 0.72576731 0.40257426 0.72301927 0.40260726 0.72062812 0.40072607 0.71823697 0.3980198 0.72048537 0.39633663 0.72398287 0.39343234 0.73094218 0.39059406 0.73736617 0.38788779 0.74032834 0.38363036 0.74307637 0.37867987 0.74578872 0.37155116 0.74796574 0.36537954 0.74950036 0.3580198 0.75057102 0.35069307 0.75292648
0 0.51881188 0.70239115 0.51759076 0.70528194 0.51742574 0.70824411 0.51838284 0.71181299 0.52042904 0.71523911 0.52168317 0.71763026 0.51980198 0.71937901 0.51907591 0.72155603 0.52151815 0.72376874 0.52415842 0.72426838 0.52567657 0.72587438 0.52788779 0.73033547 0.5290099 0.73454675 0.53089109 0.73986438 0.53280528 0.7471449 0.53419142 0.75435403 0.53432343 0.75917202 0.53435644 0.76413276 0.53085809 0.77205567 0.52838284 0.775803 0.52425743 0.78019272 0.52085809 0.78486795 0.52019802 0.78754461 0.52013201 0.7885439 0.52188119 0.78797288 0.52854785 0.78611706 0.5319802 0.78383298 0.53455446 0.78208423 0.54089109 0.77615989 0.54310231 0.76930764 0.54412541 0.76302641 0.54405941 0.75781585 0.54191419 0.75424697 0.54019802 0.75078515 0.53937294 0.74828694 0.5359736 0.74207709 0.53432343 0.73743754 0.53132013 0.73158458 0.5279868 0.71998572 0.52732673 0.71812991 0.52534653 0.71409707 0.52363036 0.71074233 0.52339934 0.70981442 0.52346535 0.70738758 0.52264026 0.7047823 0.52158416 0.70342612
0 0.61290429 0.69361171 0.61471947 0.69632405 0.61613861 0.69846538 0.61910891 0.70196288 0.62108911 0.7034975 0.62458746 0.7051035 0.62666667 0.70342612 0.62778878 0.70153462 0.62792079 0.69946467 0.62617162 0.69703783 0.62554455 0.69660956 0.62188119 0.6952177 0.61818482 0.69468237
0 0.73854785 0.70107066 0.73712871 0.70242684 0.73650165 0.7038187 0.73693069 0.70549607 0.73838284 0.706995 0.74122112 0.70870807 0.74607261 0.71034975 0.75349835 0.71249108 0.75768977 0.71302641 0.76181518 0.71359743 0.76448845 0.71541756 0.7660396 0.71677373 0.76689769 0.71491792 0.76594059 0.71331192 0.7650165 0.71256246 0.76458746 0.71213419 0.76808581 0.71309779 0.77224422 0.71295503 0.77673267 0.71234832 0.78049505 0.71220557 0.78382838 0.71206281 0.79155116 0.71149179 0.79587459 0.71138473 0.80132013 0.71088508 0.80966997 0.71127766 0.81960396 0.71231263 0.82544554 0.7130621 0.83346535 0.7133833 0.84349835 0.71438258 0.85059406 0.71595289 0.85683168 0.71870093 0.86577558 0.72177016 0.87749175 0.7251606 0.88425743 0.72815846 0.89323432 0.7293005 0.89933993 0.72944325 0.90679868 0.72744468 0.89894389 0.725803 0.8909571 0.72326909 0.88455446 0.7197359 0.87316832 0.71481085 0.86369637 0.71195575 0.8530033 0.70974304 0.8430363 0.70938615 0.83240924 0.70688794 0.82742574 0.70649536 0.82772277 0.70531763 0.83455446 0.7028551 0.84561056 0.69989293 0.85231023 0.69789436 0.85953795 0.69518201 0.86320132 0.69182727 0.85808581 0.69100642 0.84966997 0.69243398 0.84145215 0.69464668 0.83155116 0.69807281 0.82514851 0.69992862 0.81729373 0.70199857 0.81194719 0.70331906 0.80438944 0.70442541 0.80013201 0.70578158 0.79056106 0.70756602 0.78075908 0.70810136 0.77188119 0.70820842 0.76438944 0.70852962 0.76006601 0.708601 0.75462046 0.70770878 0.75079208 0.70695931 0.74726073 0.70581727 0.74448845 0.70503212 0.74306931 0.70406852 0.74049505 0.70189151 0.73877888 0.70135617
0 0.82165017 0.69061385 0.82029703 0.69243398 0.82085809 0.69368308 0.82762376 0.69789436 0.83752475 0.70206995 0.84207921 0.70292648 0.84412541 0.70538901 0.84686469 0.70688794 0.84976898 0.70738758 0.85257426 0.70720914 0.85356436 0.70628123 0.85339934 0.70417559 0.85405941 0.7031763 0.85937294 0.70371163 0.86683168 0.70535332 0.87415842 0.70606709 0.87778878 0.70724483 0.88089109 0.70902926 0.8879538 0.71138473 0.88993399 0.71117059 0.89323432 0.71309779 0.89848185 0.71605996 0.89920792 0.71577445 0.899967 0.71416845 0.89950495 0.71231263 0.89828383 0.71006424 0.90019802 0.70802998 0.90834983 0.70917202 0.91382838 0.70992148 0.91818482 0.7098858 0.92405941 0.70799429 0.92389439 0.70581727 0.92016502 0.70567452 0.91336634 0.70374732 0.90673267 0.70374732 0.90033003 0.70421128 0.89735974 0.70456817 0.89485149 0.70424697 0.89465347 0.70028551 0.8929703 0.69828694 0.88858086 0.6990364 0.88359736 0.70124911 0.87920792 0.7025339 0.87145215 0.70210564 0.86478548 0.70114204 0.85792079 0.70035689 0.85165017 0.69900071 0.84627063 0.69803712 0.84082508 0.69778729 0.83452145 0.6958601 0.83019802 0.69403997 0.82689769 0.69254104 0.82419142 0.68943612
0 0.02088824 0.8740545 0.00860104 0.87431126 0.00296199 0.87604435 0.00052829 0.88002403 0.0009438 0.88682801 0.00990693 0.88920298 0.02059145 0.88984487 0.03560914 0.88990906 0.04920222 0.89029419 0.05822471 0.89029419 0.08006862 0.88926717 0.09413657 0.88714895 0.10743287 0.88451723 0.12541848 0.88034497 0.13990194 0.87411869 0.15129876 0.86879105 0.15949023 0.86513231 0.16803785 0.86044655 0.17248973 0.85800738 0.16916566 0.86185869 0.16726619 0.86622351 0.16720683 0.86879105 0.17237101 0.86583838 0.17943467 0.86044655 0.18750742 0.85389932 0.1898224 0.85158854 0.19635183 0.84927775 0.20086307 0.84748047 0.20555239 0.84549063 0.21012299 0.84163932 0.21386257 0.83945691 0.21884868 0.83740288 0.22009521 0.83579817 0.21855189 0.83374414 0.21374386 0.83380833 0.20935133 0.83695356 0.20205024 0.84183189 0.1999727 0.84228121 0.19017855 0.84722372 0.1806812 0.85004801 0.1736769 0.85287231 0.1666726 0.85595335 0.15949023 0.8584567 0.14856827 0.86487555 0.13782439 0.86879105 0.12832704 0.87110183 0.11966071 0.87334843 0.10903554 0.873541 0.0869542 0.87379775 0.07668519 0.87411869 0.05887765 0.87469639 0.03928936 0.87456801
0 0.23785623 0.92112396 0.23454533 0.92744662 0.22478875 0.935369 0.22447175 0.93860651 0.22922676 0.93750195 0.23919468 0.93121737 0.24454847 0.92645633 0.25021926 0.91990513 0.25476294 0.91632482 0.25916572 0.9124779 0.26522396 0.90783112 0.26768952 0.90425081 0.26930975 0.90097521 0.2741352 0.89674741 0.27899588 0.89202445 0.28304645 0.88676826 0.28575857 0.88349266 0.28949213 0.87998853 0.29248603 0.87835073 0.29519814 0.87709381 0.29805115 0.87427527 0.29981227 0.87206615 0.30072805 0.86978085 0.30051671 0.86802878 0.30231305 0.86368671 0.30467294 0.85957317 0.30727939 0.85504065 0.30911095 0.85187932 0.31143563 0.84860372 0.31333763 0.84589945 0.3143943 0.84418547 0.31513397 0.84190017 0.31492263 0.84003384 0.31277407 0.83991957 0.31041418 0.84289046 0.30717373 0.84887034 0.30259483 0.85705933 0.30016449 0.86140141 0.29717059 0.86425803 0.29495159 0.86467701 0.29259169 0.86616245 0.28780146 0.87271365 0.28695612 0.87477042 0.28614601 0.87724617 0.2790311 0.88513046 0.27462832 0.88947253 0.27166964 0.8925196 0.26807697 0.89518578 0.26413207 0.89929933 0.25888395 0.9010133 0.25212126 0.90546964 0.24789459 0.90687891 0.24247035 0.90847862 0.24032179 0.90969745 0.23676434 0.91091628 0.23095266 0.91194466 0.22876887 0.91392526 0.23503845 0.9167438
0 0.23039604 0.96399001 0.22214521 0.96698787 0.22161716 0.96859386 0.2359736 0.97433976 0.24712871 0.9748394 0.2520462 0.974197 0.26590759 0.97241256 0.27452145 0.97173448 0.28623762 0.97116345 0.30108911 0.96770164 0.31188119 0.96377587 0.32465347 0.95913633 0.33419142 0.95606709 0.34244224 0.95010707 0.34815182 0.94500357 0.34950495 0.94421842 0.34409241 0.95046395 0.34412541 0.95324768 0.33488226 0.96556798 0.32921298 0.97607756 0.32617587 0.9833029 0.33427484 0.9806755 0.33913422 0.97169857 0.34541092 0.95987529 0.35006783 0.95133625 0.35472474 0.94192141 0.35978659 0.93250658 0.36484845 0.9224349 0.37092268 0.91170636 0.38023649 0.89791253 0.38590577 0.8884977 0.38894288 0.8863082 0.39157505 0.88389976 0.39198 0.87952076 0.39319484 0.87601757 0.39380226 0.87470387 0.39906659 0.86485114 0.40169876 0.85915845 0.39805422 0.85127626 0.39582701 0.85237101 0.39400474 0.85675 0.39400474 0.86069109 0.39278989 0.86528904 0.38975278 0.87098173 0.3848934 0.88039656 0.37557958 0.89594199 0.36869546 0.90645157 0.36322865 0.91389586 0.35330742 0.92768969 0.3502703 0.93272553 0.33629958 0.94279721 0.32556845 0.9489278 0.31038288 0.952431 0.28952803 0.95790474 0.27778453 0.95965634 0.26219401 0.96075108 0.24781834 0.96337848
0 0.40831683 0.81334761 0.40726073 0.81456103 0.40617162 0.81677373 0.40570957 0.81870093 0.40471947 0.82105639 0.40323432 0.82291221 0.40062706 0.8238758 0.4 0.82444682 0.40023102 0.82562455 0.40240924 0.82558887 0.40392739 0.8254818 0.40211221 0.82862241 0.40075908 0.83069236 0.39858086 0.83397573 0.3969637 0.83643826 0.3950495 0.83954318 0.39386139 0.84100642 0.39392739 0.84197002 0.39617162 0.84036403 0.39782178 0.83907923 0.39947195 0.83772305 0.40056106 0.83654532 0.40178218 0.83476089 0.40290429 0.83258387 0.40488449 0.82790864 0.40650165 0.82555318 0.40808581 0.82334047 0.40973597 0.82027123 0.41118812 0.81788009 0.41158416 0.81538187 0.41069307 0.81438258 0.40864686 0.81324054
0 0.52973597 0.84568166 0.53240924 0.85239115 0.53442244 0.85710207 0.53610561 0.8620985 0.53749175 0.86613133 0.5389769 0.8694147 0.53815182 0.87305496 0.53848185 0.87708779 0.54006601 0.88029979 0.54227723 0.88047823 0.54419142 0.88447537 0.54716172 0.89339757 0.55056106 0.90199857 0.55511551 0.91263383 0.55950495 0.92305496 0.56346535 0.93304782 0.56732673 0.94575303 0.57105611 0.95785153 0.57574257 0.97384011 0.57983498 0.98593862 0.57990099 0.99800143 0.58435644 0.99932191 0.5840264 0.99104211 0.58151815 0.97880086 0.58019802 0.9706995 0.57775578 0.96224126 0.57630363 0.95938615 0.57683168 0.95267666 0.57858086 0.95406852 0.58267327 0.96042113 0.58993399 0.967202 0.59818482 0.97819415 0.60574257 0.98875803 0.61481848 0.99842969 0.61720482 0.99428313 0.61135535 0.98755819 0.60248879 0.97543998 0.59645461 0.96618487 0.59072829 0.96112452 0.58143072 0.94940581 0.57515024 0.93955144 0.56659155 0.92829882 0.56320501 0.92217313 0.55978748 0.91342683 0.55597207 0.90517508 0.55223297 0.89597439 0.5483031 0.88590726 0.546052 0.87955342 0.54475476 0.87728419 0.54513631 0.87501496 0.54502184 0.86874363 0.5427326 0.86878489 0.54128274 0.86519538 0.53891719 0.8588828 0.53720025 0.8517863 0.53643717 0.8484856 0.53399531 0.84485483 0.53162975 0.84386462
0 0.6180198 0.82362598 0.61689769 0.82512491 0.61709571 0.82598144 0.61881188 0.82765882 0.62075908 0.82890792 0.6249835 0.83169165 0.62726073 0.83326196 0.62930693 0.83543897 0.63026403 0.84004283 0.63029703 0.8442541 0.62947195 0.84610992 0.63089109 0.84900071 0.63174917 0.84735903 0.63174917 0.84411135 0.63188119 0.84186296 0.6319802 0.839793 0.63207921 0.83911492 0.63343234 0.83975732 0.63712871 0.8407566 0.63927393 0.84114918 0.64184818 0.84164882 0.64389439 0.84193433 0.64528053 0.84336188 0.64735974 0.84589579 0.64937294 0.84853676 0.65023102 0.84989293 0.65155116 0.84978587 0.65280528 0.85121342 0.65366337 0.85114204 0.65270627 0.84853676 0.65059406 0.84575303 0.64966997 0.8442541 0.64844884 0.8417202 0.64567657 0.84018558 0.64244224 0.8379015 0.64039604 0.83690221 0.63759076 0.83679515 0.63518152 0.83551035 0.63257426 0.83411849 0.63108911 0.83254818 0.62778878 0.82980014 0.62607261 0.82819415 0.62273927 0.82573162 0.62062706 0.82462527 0.62033003 0.82391149 0.62224422 0.82155603 0.62379538 0.81937901 0.62188119 0.82002141 0.61970297 0.82137759
0 0.73164868 0.82141854 0.72918019 0.82141854 0.72813193 0.82346626 0.72945071 0.82609904 0.73137816 0.82876839 0.73428624 0.83202279 0.74054198 0.83743462 0.74480266 0.83981143 0.7464934 0.84200542 0.74902951 0.84595459 0.75146418 0.84884333 0.75379741 0.85041569 0.75504856 0.8490993 0.75515 0.84705158 0.75393267 0.84504043 0.75700982 0.84628368 0.76187916 0.84880677 0.76509157 0.85114701 0.76776294 0.8526828 0.77067102 0.85429172 0.77368054 0.85612004 0.77834699 0.85952072 0.781999 0.86387212 0.78788278 0.86858918 0.79079086 0.86983244 0.79150097 0.86800412 0.79024982 0.8658467 0.79843302 0.86752876 0.80367432 0.86866231 0.80962574 0.86961304 0.81794056 0.87022043 0.82808964 0.87095209 0.83369043 0.87119597 0.84113309 0.87111468 0.8494403 0.87078949 0.85282332 0.87050496 0.85695813 0.86981395 0.85928866 0.86900099 0.86105535 0.86737508 0.86237098 0.86583046 0.85541698 0.86286317 0.84883887 0.860343 0.84098273 0.85810737 0.83504364 0.85664405 0.82470662 0.85367676 0.81624905 0.85310769 0.81170076 0.85343287 0.80331837 0.85290445 0.79692821 0.85261992 0.7896735 0.85310769 0.78666637 0.85420518 0.78072728 0.8547336 0.77798327 0.85343287 0.77148034 0.85050623 0.76877392 0.84843319 0.76212063 0.84514071 0.75918868 0.8426612 0.75516663 0.8397752 0.75268575 0.83831188 0.74967861 0.83729568 0.74840058 0.83672661 0.74355158 0.83408451 0.73986784 0.83111721 0.73599615 0.82741826 0.73445499 0.82485745
0 0.82551155 0.79200571 0.82425743 0.79336188 0.82471947 0.79578872 0.8279538 0.79892934 0.83184818 0.80239115 0.8369967 0.80531763 0.84171617 0.80749465 0.84567657 0.81009993 0.84834983 0.81167024 0.85244224 0.81488223 0.85567657 0.81727338 0.85894389 0.81891506 0.86158416 0.82077088 0.86627063 0.82384011 0.86957096 0.82569593 0.8739934 0.8286581 0.87712871 0.83072805 0.88112211 0.83394004 0.88557756 0.84064954 0.89254125 0.84953605 0.9 0.85660243 0.90650165 0.86288365 0.91557756 0.87127052 0.92287129 0.87894361 0.93363036 0.88957887 0.94514851 0.89614561 0.9510231 0.90289079 0.95617162 0.90613847 0.96567657 0.91152748 0.97254125 0.9152748 0.97762376 0.91684511 0.9730033 0.90938615 0.96049505 0.89892934 0.95151815 0.89054247 0.94313531 0.88447537 0.93445545 0.8764454 0.9269967 0.86709493 0.91706271 0.85642398 0.90610561 0.84689507 0.89854785 0.84079229 0.89148515 0.83379729 0.88227723 0.82847966 0.87412541 0.82448251 0.86759076 0.82009279 0.86831683 0.81713062 0.86541254 0.81259814 0.86122112 0.81027837 0.85646865 0.80874375 0.85168317 0.80738758 0.85023102 0.80845824 0.84646865 0.80620985 0.83917492 0.80142755 0.83442244 0.79921485 0.83042904 0.79660956 0.82782178 0.79361171
