# Supplementary material for: VanillaNet-YOLOv8 segment: detection of nano-iron oxide regulation on rice seedling growth vitality under salt stress
Source: Front Plant Sci. 2025 Sep 17;16:1631279. doi: 10.3389/fpls.2025.1631279 (PMC12484053; doi:10.3389/fpls.2025.1631279)
Supplement: Supplementary file 5 [file DataSheet5.zip › label/train/13-3.txt]

0 0.38963338 0.05016527 0.38994311 0.05697554 0.3901496 0.06356252 0.39197356 0.07379654 0.3937631 0.08432827 0.39555264 0.09433899 0.40071478 0.11071341 0.39951028 0.11841683 0.40188487 0.12314308 0.40432828 0.12597139 0.40962808 0.14338782 0.41214033 0.15347298 0.41217474 0.16158576 0.41282861 0.16735402 0.41348248 0.18313301 0.41485906 0.19418574 0.41310393 0.18201657 0.41059168 0.18116063 0.40924953 0.18648232 0.41017871 0.18908734 0.41245006 0.19950743 0.41317276 0.20415925 0.41310393 0.21134167 0.41337924 0.2188218 0.41489347 0.22648801 0.41589148 0.2308049 0.4178531 0.23333549 0.41926408 0.23467522 0.42208606 0.23571723 0.42360028 0.23545672 0.4224302 0.23076768 0.42046858 0.22734394 0.41957381 0.22429235 0.41847256 0.21405833 0.4173713 0.20036336 0.41792193 0.1948556 0.41781868 0.18804533 0.41719923 0.17970926 0.4168895 0.17505744 0.41692391 0.1721547 0.41771544 0.17021954 0.4195394 0.1688426 0.42101921 0.17014511 0.42177633 0.17200584 0.42256786 0.17513187 0.42401326 0.17505744 0.42449506 0.17289899 0.42301524 0.16981018 0.42132894 0.16754009 0.41926408 0.16553051 0.41836931 0.16541886 0.41730247 0.16504672 0.41699274 0.16381863 0.41699274 0.16162297 0.41578824 0.15202161 0.41627004 0.1425691 0.41699274 0.13862436 0.41764661 0.13471682 0.41964264 0.12518989 0.42163867 0.11997984 0.42442623 0.11008076 0.42865919 0.10040497 0.43189413 0.09281319 0.43776791 0.08019723 0.44345814 0.066455 0.44952771 0.05394341 0.45559728 0.04532887 0.46090816 0.03527858 0.46565001 0.02645893 0.47228861 0.0102554 0.47608209 0.0024613 0.46754675 0.00451238 0.46071849 0.01251159 0.45483859 0.01948526 0.44649293 0.03220196 0.43871629 0.05045657 0.43074997 0.06378859 0.4246804 0.07876148 0.41861083 0.09660587 0.41462767 0.11588603 0.41386897 0.12983337 0.4129206 0.13516618 0.40931679 0.12306481 0.40573474 0.11259348 0.40317814 0.10932619 0.4013188 0.1025762 0.39833058 0.08774776 0.39623882 0.07794591 0.39391464 0.06706693 0.39311778 0.06013741 0.39132485 0.05263343
0 0.63287129 0.07491078 0.63165017 0.07773019 0.63082508 0.08054961 0.63019802 0.08336902 0.62920792 0.09079229 0.62815182 0.09371877 0.62752475 0.09543183 0.62646865 0.10024982 0.62465347 0.10695931 0.6239604 0.11270521 0.62181518 0.11691649 0.61993399 0.12266238 0.61920792 0.1248394 0.61706271 0.12937188 0.61537954 0.12972877 0.61564356 0.13154889 0.61468647 0.13568879 0.6140264 0.14129193 0.61429043 0.14414704 0.61693069 0.14221984 0.61891089 0.14057816 0.62006601 0.1388651 0.62141914 0.13590293 0.62161716 0.13319058 0.6219802 0.12969308 0.62240924 0.12719486 0.62316832 0.12280514 0.62478548 0.11887937 0.62577558 0.11538187 0.62676568 0.1114561 0.62785479 0.10810136 0.62947195 0.10185582 0.63174917 0.09525339 0.63376238 0.09072091 0.63752475 0.08658101 0.63811881 0.08265525 0.63650165 0.08415418 0.63382838 0.08775874 0.63194719 0.08911492 0.63280528 0.08583155 0.63330033 0.0824768 0.6339604 0.07858672 0.63386139 0.07487509
0 0.58825083 0.08861527 0.58442244 0.09129193 0.58231023 0.0968237 0.57973597 0.10331906 0.57656766 0.10835118 0.57125413 0.11534618 0.56689769 0.12077088 0.56313531 0.13129907 0.55986799 0.13986438 0.55617162 0.14950036 0.55214521 0.15945753 0.54917492 0.16573876 0.54488449 0.17947894 0.54105611 0.19321913 0.53834983 0.20321199 0.5369637 0.21002855 0.53633663 0.20553176 0.53471947 0.20153462 0.53369637 0.198394 0.53280528 0.19764454 0.53168317 0.19896502 0.53188119 0.20210564 0.53369637 0.2066738 0.53465347 0.21052819 0.53435644 0.21384725 0.53353135 0.21937901 0.5320132 0.22533904 0.53046205 0.23158458 0.52894389 0.2382227 0.52772277 0.24200571 0.52660066 0.24578872 0.52528053 0.24914347 0.52537954 0.25171306 0.53056106 0.24950036 0.53214521 0.2458601 0.53326733 0.2417202 0.53392739 0.23640257 0.53419142 0.2321556 0.53567657 0.2254818 0.53732673 0.21987866 0.53825083 0.2178444 0.53957096 0.21456103 0.54085809 0.20785153 0.54188119 0.20324768 0.54287129 0.19817987 0.54610561 0.18593862 0.55145215 0.17405425 0.55250825 0.17048537 0.55528053 0.1659172 0.55940594 0.15642398 0.56207921 0.15060671 0.56363036 0.14668094 0.5660396 0.1417202 0.5690429 0.13622413 0.57231023 0.13137045 0.57448845 0.12640971 0.57891089 0.11937901 0.58277228 0.11238401 0.58554455 0.10428266 0.5870297 0.09907209 0.58973597 0.09275517
0 0.57739035 0.14068109 0.57739035 0.15081877 0.57920792 0.15826687 0.58006888 0.16778388 0.58159946 0.17926636 0.58408667 0.19199019 0.5859999 0.20098998 0.58944373 0.21547239 0.59260056 0.22995479 0.5977663 0.25612658 0.60168843 0.27288479 0.60187975 0.28529829 0.60245372 0.29543597 0.60130578 0.30753913 0.60073181 0.31912506 0.60082747 0.32698693 0.59996652 0.33557293 0.59747931 0.34240036 0.59719233 0.34840021 0.60073181 0.34912433 0.60369733 0.33981421 0.60541924 0.32802139 0.60848041 0.32636626 0.60848041 0.31891816 0.6075238 0.31540101 0.60484527 0.31819404 0.60484527 0.31167696 0.60599321 0.30391853 0.60628019 0.29760833 0.60781078 0.28974645 0.60934137 0.28209147 0.6107763 0.27578127 0.610011 0.26626426 0.60886306 0.25519556 0.60790644 0.24350619 0.60608887 0.23502364 0.60283637 0.21692063 0.60149711 0.21092077 0.59633137 0.18609378 0.59049601 0.16964591 0.58686086 0.1587841 0.58303439 0.15050844
0 0.60647152 0.18588689 0.60484527 0.1931281 0.60302769 0.20233477 0.60149711 0.20740361 0.59709667 0.22043778 0.59422681 0.23005824 0.59307887 0.23740289 0.59078299 0.24371308 0.58839145 0.25012672 0.58858277 0.25488523 0.59173961 0.25529901 0.59365284 0.25033361 0.59508777 0.2432993 0.59987086 0.23212716 0.60274071 0.22436872 0.60541924 0.21474826 0.60828909 0.2053347 0.61029799 0.19881761 0.60943703 0.19405911 0.60809777 0.19230053 0.60714115 0.19571424
0 0.72651346 0.22113057 0.72720103 0.22349232 0.72861661 0.22537298 0.72898062 0.22686002 0.72950641 0.22974661 0.72889973 0.2320209 0.72784815 0.23460134 0.72606856 0.23796903 0.72408675 0.24129298 0.72174092 0.24387342 0.71923332 0.24763474 0.71830308 0.24947167 0.71632126 0.25117738 0.71413722 0.25052134 0.7109825 0.24833452 0.70916246 0.248422 0.71049715 0.24995276 0.71276209 0.25122112 0.7151888 0.25222705 0.71870753 0.2525332 0.72101291 0.25152727 0.72420808 0.24754727 0.72558322 0.24509804 0.72760548 0.24168661 0.72946596 0.23836265 0.7308411 0.23543232 0.73245891 0.22624771 0.73229713 0.22314243 0.73092199 0.22196155 0.72707969 0.22073694
0 0.85942197 0.19861994 0.85688326 0.20030564 0.85474539 0.20184686 0.85287476 0.20444766 0.84997973 0.20762642 0.84757464 0.21075702 0.84503592 0.21456189 0.84361068 0.21730719 0.84120558 0.22159369 0.83986941 0.22380919 0.83764247 0.22732509 0.83621722 0.22862549 0.83238688 0.23218956 0.82570605 0.23869157 0.82298918 0.24158135 0.82013869 0.24490459 0.81572935 0.24668663 0.8137251 0.24866131 0.80878128 0.25106946 0.80976114 0.25367026 0.81443772 0.2549225 0.81715459 0.25159925 0.82165302 0.24866131 0.82566151 0.24586785 0.82895739 0.2430744 0.82918008 0.24220747 0.82655229 0.24288175 0.82877923 0.24032911 0.83118433 0.23792096 0.83497014 0.23411608 0.84044842 0.22684346 0.84361068 0.22390552 0.84695109 0.22149737 0.8499352 0.21783698 0.85229576 0.21432108 0.8543 0.21152762 0.85688326 0.20748193 0.85888751 0.20372522 0.86017914 0.20035381 0.86075814 0.19837912
0 0.07230928 0.23362892 0.07561462 0.24104829 0.07987149 0.24868428 0.08773419 0.2651477 0.09184082 0.27321694 0.09589737 0.27874085 0.10035457 0.28681009 0.10821727 0.2963957 0.11427706 0.30419416 0.11733199 0.30874327 0.12133846 0.31442965 0.1246438 0.31838303 0.12945156 0.3230946 0.13060342 0.32488175 0.12684736 0.3226072 0.11968579 0.31859966 0.1144273 0.31562108 0.11137237 0.31150522 0.11087156 0.31307575 0.11407673 0.31729991 0.11803312 0.32087421 0.12198951 0.32417772 0.12599598 0.3258024 0.13060342 0.32856436 0.13596208 0.33295099 0.13986839 0.33674191 0.14332397 0.33972049 0.14843222 0.34421544 0.15469233 0.3484396 0.16270527 0.35547988 0.17091853 0.36019145 0.17622711 0.36344081 0.18113503 0.36582367 0.17853083 0.3673942 0.17637735 0.36928966 0.17722872 0.37118512 0.1804339 0.37264733 0.17978285 0.3705894 0.17873115 0.36939797 0.18243714 0.36826069 0.18479094 0.36771913 0.18784587 0.36674433 0.18664393 0.36279094 0.18163584 0.36024561 0.17667783 0.35835015 0.17272145 0.35575066 0.1610526 0.34789804 0.14813173 0.33842075 0.14312364 0.3330593 0.13471006 0.32466513 0.12724801 0.31610848 0.12619631 0.31063873 0.12033684 0.30533144 0.11683118 0.3004574 0.10846768 0.28848893 0.10065506 0.2778202 0.09364373 0.2651477 0.08663241 0.25572456 0.08277618 0.24640973 0.07947085 0.24034426 0.07386179 0.23287073
0 0.51029703 0.33401142 0.50980198 0.33615275 0.50917492 0.33993576 0.50914191 0.3442541 0.51006601 0.34914347 0.51211221 0.35231977 0.51336634 0.35360457 0.51227723 0.35620985 0.51165017 0.35845824 0.51145215 0.36288365 0.51046205 0.36966453 0.51056106 0.37187723 0.50712871 0.36970021 0.50379538 0.36862955 0.50171617 0.36834404 0.50026403 0.36866524 0.50323432 0.37062812 0.50749175 0.37301927 0.51128713 0.37505353 0.51207921 0.37562455 0.51389439 0.37533904 0.51528053 0.37462527 0.51570957 0.37194861 0.51508251 0.36920057 0.51445545 0.36584582 0.51511551 0.36049251 0.51574257 0.35628123 0.5169967 0.35142755 0.51785479 0.34832263 0.5219802 0.33458244 0.52475248 0.32694504 0.52933993 0.32344754 0.53283828 0.32041399 0.53818482 0.31391863 0.54138614 0.30877944 0.54339934 0.3041399 0.54627063 0.29917916 0.54910891 0.29175589 0.55158416 0.28522484 0.55092409 0.28354747 0.5460396 0.28586724 0.54151815 0.29089936 0.53656766 0.29857245 0.53178218 0.30492505 0.52914191 0.30831549 0.52488449 0.31759458 0.52231023 0.32244825 0.52178218 0.32416131 0.51950495 0.32969308 0.51782178 0.33586724 0.51716172 0.34111349 0.51633663 0.34339757 0.51528053 0.33922198 0.51389439 0.33683084 0.5120462 0.33515346
0 0.51415842 0.45185582 0.51105611 0.45092791 0.50709571 0.45153462 0.50425743 0.45314061 0.50118812 0.45563883 0.50240924 0.45728051 0.50818482 0.45845824 0.51026403 0.458601 0.50924092 0.46117059 0.50924092 0.46384725 0.50980198 0.46705924 0.50679868 0.46723769 0.50412541 0.46862955 0.50363036 0.47105639 0.50485149 0.47023555 0.50739274 0.46934333 0.50970297 0.47062812 0.51033003 0.47191292 0.5120462 0.47123483 0.51366337 0.46945039 0.51369637 0.46680942 0.51323432 0.46266952 0.51366337 0.45992148 0.51541254 0.45913633 0.51825083 0.45692363 0.51755776 0.45421128 0.51537954 0.45321199 0.51623762 0.45167737 0.51993399 0.44814418 0.52254125 0.44439686 0.52785479 0.43882941 0.53046205 0.43608137 0.53491749 0.4331192 0.53938636 0.42963817 0.54419178 0.42571633 0.54972255 0.42414759 0.55851739 0.42101011 0.56613354 0.41640194 0.57184565 0.41326447 0.57773909 0.41022504 0.58218184 0.40649928 0.58753128 0.40277353 0.59043267 0.39983215 0.58435789 0.39767513 0.5800058 0.40032238 0.57293367 0.40316571 0.56685888 0.40502859 0.56205346 0.40777388 0.555344 0.41218596 0.55108258 0.41522539 0.5450078 0.41934333 0.54020237 0.42277494 0.53430893 0.42718702 0.53068219 0.431403 0.5257861 0.43669749 0.52134334 0.44130566 0.51680992 0.44532555
0 0.84231938 0.3344146 0.8385289 0.33540399 0.83473842 0.33816015 0.83401954 0.33837217 0.82898735 0.34204705 0.82663464 0.34367248 0.82441264 0.34550993 0.82107963 0.34805408 0.81434827 0.35229433 0.81036173 0.35497982 0.80657125 0.35780666 0.80310754 0.36035081 0.80075483 0.36232959 0.79944777 0.36529777 0.80062412 0.36720589 0.80349966 0.36649918 0.80807437 0.36360167 0.81264909 0.35971477 0.81663562 0.35639324 0.82166781 0.35314238 0.82696141 0.34932615 0.83153612 0.3472767 0.83735255 0.34395517 0.8417312 0.34077498 0.8480051 0.3373121 0.85284122 0.33399057 0.8608143 0.32975032 0.86865667 0.32529805 0.87388491 0.32289524 0.8800281 0.31999774 0.88747835 0.31752426 0.89675849 0.31625218 0.9023135 0.31519212 0.90976375 0.31519212 0.91701794 0.31512145 0.92178871 0.31434407 0.9300232 0.3120826 0.93479397 0.31102254 0.94106787 0.30953845 0.94675359 0.30777168 0.95152436 0.30642893 0.95649119 0.3043088 0.96028167 0.30183532 0.96564062 0.29879647 0.96818939 0.29710037 0.9576022 0.29611098 0.94518511 0.29596964 0.92231154 0.30013922 0.91283534 0.30289539 0.9045355 0.30494484 0.8970199 0.30777168 0.88930824 0.31194126 0.88185799 0.31469742 0.87767539 0.31745359 0.87414633 0.32063378 0.87800216 0.31618151 0.88192334 0.3120826 0.88571382 0.30805436 0.88120446 0.31031583 0.87525733 0.31519212 0.87002908 0.31844298 0.8651276 0.32197652 0.86061824 0.3249447 0.85695847 0.32763019 0.85186093 0.33137575 0.84695945 0.33335453 0.84369179 0.33483862
0 0.81895551 0.45734528 0.81238541 0.46098025 0.8081072 0.46428477 0.81070468 0.46478045 0.82262254 0.45965845 0.82965102 0.45718006 0.83392923 0.45585825 0.84126329 0.45470167 0.84813898 0.45238851 0.8544035 0.45057102 0.86402946 0.44743173 0.87090515 0.44511857 0.88114228 0.44181405 0.891685 0.44032702 0.90161655 0.4383443 0.91246486 0.43966611 0.92224361 0.44098792 0.93691175 0.43850953 0.94852402 0.43850953 0.96288657 0.4383443 0.98290246 0.43950089 0.99940411 0.43784863 0.99894573 0.42958733 0.97724911 0.4281003 0.94577374 0.4274394 0.93431426 0.42843075 0.9246883 0.42892643 0.91674306 0.42925688 0.91108972 0.43057869 0.91643748 0.42776985 0.91017296 0.4281003 0.89718555 0.4325614 0.88939311 0.43636159 0.88129507 0.43850953 0.87579452 0.43999656 0.86723811 0.44313586 0.86173756 0.44412721 0.85501467 0.44627515 0.84936133 0.44809263 0.84737502 0.44776218 0.84523591 0.44627515 0.84126329 0.44759695 0.83790185 0.45007534 0.83392923 0.45288418 0.83072057 0.45387554 0.82430326 0.45651915
0 0.72098775 0.47284746 0.71611703 0.47066799 0.71258996 0.4691696 0.71149825 0.46957825 0.71347173 0.47212097 0.71666289 0.47339232 0.71725073 0.47516314 0.71804852 0.47661612 0.72031592 0.47602585 0.72333913 0.47425503 0.72682421 0.47266583 0.73098111 0.47080421 0.73438222 0.46966907 0.7393789 0.46739879 0.74231812 0.46739879 0.74496343 0.46567337 0.7424021 0.46512851 0.74618111 0.46394796 0.74949823 0.46240417 0.75092586 0.46095119 0.75071591 0.45972524 0.74576122 0.46090579 0.74261205 0.4618593 0.74118442 0.46322147 0.73958884 0.46353931 0.73778332 0.46372093 0.73677559 0.4650831 0.73463415 0.46676311 0.73165294 0.46807987 0.72850377 0.46926042 0.72472476 0.47053177
0 0.17117914 0.48176833 0.17277696 0.48629646 0.17415439 0.49255242 0.17481556 0.4960081 0.17845199 0.498153 0.18754304 0.50089371 0.19310788 0.50333651 0.19933387 0.50697093 0.20005014 0.50732842 0.20313559 0.50792422 0.20622104 0.50816255 0.20892081 0.50625597 0.20809435 0.50405148 0.20578026 0.50202574 0.20263971 0.49851048 0.20016033 0.49511439 0.19845232 0.49332697 0.19839722 0.4960081 0.20159286 0.50220448 0.20330088 0.50387274 0.19922368 0.50232364 0.19509138 0.50101287 0.1905183 0.49976168 0.18809402 0.49678265 0.18484328 0.49362487 0.18241899 0.49070542 0.17685416 0.4861773 0.17470537 0.48367491
0 0.08788625 0.52237484 0.09036577 0.53023377 0.09395681 0.536336 0.10122437 0.54437985 0.10661092 0.55001979 0.1154175 0.55676922 0.12200106 0.56139212 0.13072214 0.56555273 0.13961422 0.56786418 0.14577028 0.57165496 0.15243934 0.57424379 0.15722738 0.57498345 0.16098942 0.57489099 0.15859539 0.57701753 0.16064741 0.57794211 0.16560646 0.57932898 0.17227552 0.58090076 0.17868808 0.58053093 0.18193711 0.57784965 0.18245011 0.57683261 0.19125669 0.57766473 0.19553173 0.57784965 0.20194429 0.57849685 0.20459481 0.57812702 0.20185879 0.58330467 0.20425281 0.58182534 0.21228988 0.57868177 0.21528241 0.57600049 0.21228988 0.57387395 0.20527882 0.57396641 0.19912276 0.57424379 0.18202261 0.5737815 0.17774757 0.57285692 0.16398194 0.57128513 0.15218283 0.56841893 0.14440226 0.56536782 0.13935772 0.56277899 0.13491168 0.55843347 0.12507909 0.55149911 0.12054755 0.54678376 0.1157595 0.54290052 0.09874485 0.52616562 0.09250329 0.52145026 0.08993827 0.51997093
0 0.05949999 0.71145148 0.06625455 0.71431768 0.07574514 0.72060482 0.08583423 0.72467298 0.09558132 0.72642968 0.1042169 0.7283713 0.11182647 0.73022046 0.12516459 0.7329942 0.13807521 0.73576794 0.14927581 0.73549056 0.15714188 0.73447353 0.16458045 0.73354895 0.16748747 0.7336414 0.16449495 0.73595285 0.16124592 0.73854168 0.15628687 0.74464391 0.15320884 0.74908189 0.1485063 0.75481429 0.14465877 0.76202601 0.14508627 0.76544696 0.14619778 0.76202601 0.1485918 0.75814278 0.15158433 0.75388971 0.15414935 0.75120843 0.15825339 0.74630815 0.16184442 0.74344195 0.16919749 0.73733972 0.17142051 0.73438107 0.17441304 0.73336403 0.18065459 0.73216208 0.18834966 0.72938833 0.19433472 0.72781655 0.19903726 0.72587493 0.20835685 0.72115957 0.21280289 0.71875566 0.21579541 0.71736879 0.21605192 0.71958779 0.21536791 0.72300873 0.21528241 0.72605985 0.21605192 0.72929588 0.21836044 0.72957325 0.21724893 0.72679951 0.21707793 0.72328611 0.21733443 0.72014253 0.21801843 0.718016 0.22058346 0.71598192 0.22263548 0.71459505 0.22280648 0.71145148 0.22126746 0.70932495 0.21750543 0.71006461 0.21357239 0.71200623 0.20921185 0.71524226 0.20673233 0.71672159 0.20784384 0.71736879 0.2027993 0.71949533 0.19416372 0.72384085 0.17988509 0.72864867 0.16705997 0.73059029 0.15645787 0.73132995 0.13961422 0.73003554 0.12302707 0.72772409 0.10678192 0.72384085 0.08788625 0.7191255 0.07471913 0.71413276 0.06565605 0.71061936 0.0602695 0.7105269
0 0.04083677 0.87388941 0.02028997 0.87277848 0.00898923 0.87500035 0.00077051 0.87902749 0.0 0.88666517 0.00410936 0.88833157 0.02260148 0.88930364 0.03415906 0.88930364 0.04443246 0.88985911 0.06677711 0.88833157 0.08783758 0.88666517 0.11287899 0.88263803 0.13021536 0.87708335 0.14241502 0.87305621 0.15487152 0.86708493 0.16951111 0.86055819 0.17567516 0.85750312 0.16758485 0.8647242 0.16591542 0.86958454 0.17657408 0.86278006 0.18350862 0.85736425 0.18813165 0.85375371 0.19712088 0.84944884 0.20623852 0.84556056 0.21458566 0.84000589 0.22036445 0.83681195 0.2207497 0.83445121 0.215613 0.83292368 0.20816479 0.83611761 0.20071657 0.84125569 0.1899295 0.8479213 0.18196761 0.85014317 0.17041004 0.85389258 0.15410101 0.86291893 0.1371499 0.86958454 0.12559233 0.87236188 0.10735704 0.87402828 0.0916901 0.87472261 0.06652027 0.87486148
0 0.23290598 0.90983547 0.2228569 0.91429656 0.2322713 0.91738502 0.23882965 0.91967276 0.23449268 0.92562089 0.22814589 0.93053954 0.22158754 0.93923297 0.22878057 0.93786032 0.23808919 0.93053954 0.24559956 0.92230367 0.2542735 0.91509727 0.26400525 0.90823405 0.26823644 0.90262907 0.27479479 0.89542268 0.28442075 0.88501345 0.2883346 0.87963726 0.29542185 0.87723513 0.2993357 0.87231648 0.30049928 0.86728344 0.30208598 0.86430938 0.30779809 0.85618789 0.31329864 0.84657937 0.31477955 0.83983052 0.31329864 0.84051685 0.30832699 0.84577866 0.30589405 0.85092608 0.30208598 0.85870441 0.2988068 0.86339428 0.29584497 0.86430938 0.291508 0.86796977 0.28854616 0.87174454 0.28526699 0.87734951 0.28410341 0.87986603 0.2794491 0.88524223 0.27447745 0.89016087 0.27035204 0.89336371 0.26358213 0.89805359 0.25385039 0.90342978 0.24253195 0.90800527
0 0.35674231 0.9264495 0.34564386 0.93418734 0.33585969 0.94350432 0.31994217 0.94950509 0.30709133 0.95282131 0.28562458 0.95597961 0.26561815 0.95740085 0.25247525 0.9600854 0.23904028 0.96403328 0.22458308 0.96703366 0.21888782 0.96908656 0.22998627 0.97192903 0.24531966 0.97287652 0.26328164 0.97319235 0.27423406 0.97129737 0.2879611 0.9695603 0.30533894 0.96592826 0.31745962 0.9621383 0.32855808 0.95850625 0.33702795 0.95266339 0.34549782 0.94666262 0.35046292 0.94397807 0.34213908 0.95218965 0.33702795 0.96040123 0.33644382 0.96355953 0.32899617 0.97429775 0.32490727 0.98250933 0.33016443 0.98235142 0.33527556 0.97824563 0.33878034 0.96987613 0.34476766 0.96198038 0.35382167 0.94761011 0.35659628 0.93876687 0.36418996 0.92360703 0.36857093 0.91681669 0.37119951 0.91286881 0.37908525 0.89707731 0.38434242 0.89012905 0.38872339 0.88839198 0.39252023 0.88239121 0.39222816 0.87923291 0.39733929 0.8707055 0.39982184 0.86154643 0.400552 0.85222944 0.3964631 0.85080821 0.39500277 0.85396651 0.39500277 0.85838813 0.39237419 0.86565222 0.38901545 0.87465338 0.38317416 0.88349662 0.37528841 0.89518233 0.36871696 0.90797345 0.36214551 0.91855375
0 0.40828088 0.81361603 0.40622165 0.81602337 0.40477463 0.82023621 0.40338326 0.82312501 0.40004397 0.82432868 0.39920915 0.82541199 0.40126837 0.82523144 0.40405111 0.82505089 0.40288236 0.82697676 0.4003779 0.8311896 0.39831867 0.83419877 0.39670468 0.83690703 0.39436718 0.84009675 0.39353235 0.84184207 0.39659337 0.84015693 0.40015528 0.83696721 0.40277105 0.83341639 0.40555379 0.82781932 0.40722344 0.82444905 0.41111927 0.81722703 0.41223237 0.81542153
0 0.26124175 0.58423242 0.26425647 0.58328872 0.26441514 0.58663455 0.26814388 0.58860773 0.27028592 0.58998037 0.2675092 0.59169618 0.2654465 0.59255408 0.26917523 0.5923825 0.27425267 0.59195355 0.27750539 0.59229671 0.28305883 0.59195355 0.28964363 0.59324041 0.29472106 0.59452726 0.29979849 0.59529937 0.30241654 0.59555675 0.3057486 0.59358357 0.30558993 0.59083827 0.29987782 0.58946563 0.2966251 0.58826456 0.29440372 0.5861198 0.29194434 0.58371767 0.291627 0.58603401 0.29472106 0.58903668 0.29630776 0.59092407 0.28932629 0.58860773 0.28559755 0.58843614 0.28305883 0.58749245 0.27877475 0.58534769 0.27290397 0.584404 0.26711253 0.58303135 0.26163842 0.58311714
0 0.30249587 0.56227008 0.30781131 0.56613065 0.3162208 0.56879015 0.32201225 0.57110649 0.34343266 0.57342283 0.35572956 0.5718786 0.3646944 0.5710207 0.37413525 0.57230756 0.38627348 0.57505285 0.38968488 0.57745498 0.39841172 0.58397505 0.39983974 0.58646297 0.40396516 0.58672034 0.40658321 0.58594822 0.40959793 0.58285977 0.41253332 0.58208766 0.41419935 0.58062922 0.41094662 0.58071501 0.40697988 0.58208766 0.4047585 0.58225924 0.39983974 0.57942816 0.3974597 0.57694023 0.39698369 0.5710207 0.39412763 0.56930489 0.39198559 0.56973384 0.39277894 0.57402336 0.39262027 0.5746239 0.38730484 0.57230756 0.37873667 0.56964805 0.36715378 0.56329957 0.35961697 0.56184113 0.34970011 0.559439 0.32177424 0.55660792 0.3143961 0.55772319 0.30725597 0.5585811 0.30257521 0.56021111
0 0.28661131 0.69681807 0.28942792 0.69946659 0.2929793 0.70171783 0.29634698 0.70244617 0.29622452 0.70324073 0.29328545 0.70582303 0.29248945 0.70992824 0.29199961 0.71449693 0.29199961 0.71707924 0.2929793 0.71694681 0.29463252 0.71390102 0.29830636 0.7091999 0.30075559 0.70535954 0.30369466 0.70185026 0.30700111 0.7010557 0.3115934 0.69893688 0.31502232 0.69688428 0.3169817 0.69714913 0.319186 0.69893688 0.32096169 0.70032736 0.32396199 0.70211511 0.32696229 0.70416771 0.32769706 0.70357179 0.32671737 0.70218132 0.32579891 0.70065842 0.32371707 0.69913552 0.32163522 0.69814233 0.31961461 0.69622215 0.31992077 0.69363985 0.31936969 0.69125618 0.31643062 0.69112375 0.30896049 0.69622215 0.30583773 0.69853961 0.30247004 0.70012872 0.29824513 0.70012872 0.29114238 0.69787748 0.28814208 0.69661943
0 0.37086464 0.74833176 0.36161881 0.75045058 0.35310776 0.75276803 0.34594378 0.75501927 0.33884103 0.75793265 0.33351396 0.76190542 0.32610506 0.76581199 0.33069736 0.76508365 0.33920841 0.76448773 0.34735208 0.7623027 0.35457729 0.75991903 0.35972067 0.75773401 0.3657825 0.75468821 0.37300771 0.75144377 0.3843966 0.74680887 0.38770306 0.7444252 0.3927852 0.75064922 0.39731626 0.75084786 0.3987858 0.74859662 0.39823472 0.74601431 0.39468335 0.74283609 0.39290766 0.73926059 0.39682642 0.73555266 0.39866334 0.73085154 0.39915318 0.72985834 0.40068395 0.73297035 0.40252086 0.73363248 0.40117379 0.73124882 0.4009901 0.72893136 0.40215348 0.7240316 0.40288825 0.72098581 0.40062272 0.71860214 0.39756118 0.72065474 0.39596919 0.72376675 0.39486704 0.72747468 0.39327504 0.73310278 0.39162182 0.73667828 0.38947874 0.73952544 0.38507014 0.74270366 0.38170246 0.74422656 0.37723262 0.74634537
0 0.74423315 0.57996933 0.73838336 0.58015816 0.73768488 0.58308502 0.73550212 0.58525656 0.7310493 0.5867672 0.7259853 0.58695603 0.72354061 0.58856108 0.72292944 0.59394272 0.72362792 0.5950757 0.72659647 0.59224326 0.7310493 0.59101587 0.73497826 0.58903315 0.73995495 0.58629513 0.74327274 0.58629513 0.74510626 0.58516215 0.74571743 0.58157439 0.75017026 0.57874194 0.7539246 0.5765704 0.76195715 0.57203849 0.76693384 0.56948929 0.77295825 0.56778983 0.78064156 0.56165286 0.78753907 0.55532707 0.79295231 0.55098399 0.800461 0.54513027 0.80735851 0.53993746 0.81285906 0.53417816 0.81670072 0.53059039 0.82560637 0.52464226 0.83241657 0.51963828 0.83704402 0.51605052 0.8428065 0.50981914 0.84516388 0.50547606 0.83634554 0.50821409 0.82901147 0.51378456 0.82307437 0.516617 0.81565299 0.52143216 0.80831893 0.52634173 0.80159603 0.53153454 0.79548431 0.53616087 0.78867411 0.54220341 0.77968114 0.54871804 0.77313287 0.55504383 0.76763232 0.56108637 0.75994901 0.56930046 0.75610736 0.57251057 0.74920984 0.5759095
0 0.83026597 0.59468027 0.82498544 0.59577193 0.8219569 0.59770332 0.82203456 0.6006424 0.82793632 0.60114624 0.83298389 0.60089432 0.84005048 0.60081035 0.84851485 0.6006424 0.854106 0.60097829 0.85798874 0.60240584 0.86389051 0.60274174 0.86777325 0.60148213 0.87305378 0.60274174 0.8798874 0.60492505 0.89223452 0.60702439 0.9015531 0.60752824 0.91079402 0.608284 0.91840419 0.60786413 0.92764512 0.608284 0.9378179 0.60694042 0.9491555 0.60576479 0.96196855 0.60215392 0.97221899 0.59854306 0.98083867 0.59753537 0.99303048 0.59274888 0.99877694 0.59174119 0.99908756 0.58838225 0.99054553 0.59090146 0.9788973 0.59476424 0.96655018 0.59644372 0.95179577 0.59879498 0.93742963 0.59946677 0.91910309 0.60005458 0.90784314 0.60022253 0.89456416 0.6003065 0.88159581 0.6003065 0.87367501 0.60039048 0.87080179 0.59644372 0.86878276 0.59442835 0.86326927 0.59568795 0.85682392 0.59719948 0.84766065 0.59719948 0.84005048 0.59661166
0 0.51852117 0.70266597 0.52007006 0.71348856 0.5228104 0.72018826 0.52531246 0.72598608 0.52793366 0.73345882 0.53079315 0.74196229 0.53150802 0.74376606 0.53365264 0.751883 0.53627384 0.75935575 0.53401008 0.76657081 0.53067401 0.77288399 0.52376357 0.77919717 0.52555075 0.78692759 0.5335335 0.78306238 0.5374653 0.77752224 0.54235026 0.76953414 0.5427077 0.75935575 0.54103966 0.75110996 0.53651213 0.74286417 0.53281862 0.73526259 0.52924426 0.72688796 0.52447844 0.71567885 0.52292955 0.70897915 0.52209553 0.70369669
0 0.52984646 0.84545718 0.5317597 0.85052602 0.53443823 0.85807756 0.53788205 0.86614633 0.53931698 0.87080139 0.53807337 0.87349098 0.53845602 0.87824949 0.54094322 0.87980118 0.54304778 0.88114597 0.54639594 0.89035265 0.54754388 0.89645595 0.55462285 0.91228315 0.55749271 0.91817956 0.56036256 0.92562766 0.56428469 0.93742048 0.57184197 0.96038544 0.5770077 0.97797122 0.57944266 0.9888266 0.58066889 0.99458531 0.58529356 0.99466108 0.58511838 0.98780368 0.58200024 0.98056741 0.58035358 0.97120952 0.5783916 0.96313977 0.57544863 0.9531757 0.57436253 0.94718968 0.57986308 0.95241797 0.59086418 0.97204302 0.59639977 0.98003701 0.59997337 0.98617457 0.6045506 0.99255745 0.61307846 0.99943471 0.62367806 0.99943471 0.6168365 0.99401627 0.6069596 0.9854197 0.60175616 0.97541641 0.59636 0.96770555 0.59077112 0.95890058 0.58518224 0.95197122 0.57670256 0.94280154 0.5696201 0.93571589 0.56831924 0.93029744 0.5628749 0.91982526 0.55858688 0.91169759 0.55617788 0.90690435 0.55376888 0.90007919 0.5513117 0.89252463 0.54861362 0.88611628 0.54495194 0.87809281 0.54490376 0.86996514 0.54235022 0.86829793 0.540953 0.86287949 0.53921852 0.85787785 0.53700224 0.85126109 0.53483414 0.84636365 0.53295512 0.84454014
0 0.61898843 0.82341372 0.61722297 0.82376437 0.61664649 0.82602414 0.61978108 0.82875145 0.62273553 0.8304268 0.62637454 0.83280346 0.62853633 0.83518011 0.63022973 0.83903731 0.62990546 0.84168669 0.62954516 0.84562181 0.63077017 0.84944004 0.63131062 0.84706339 0.63199519 0.84437504 0.63203122 0.83954381 0.63372462 0.84016719 0.63880482 0.84176462 0.64269604 0.84215423 0.6457946 0.84456985 0.64842478 0.84799847 0.65011818 0.84998551 0.65300056 0.85146605 0.6506226 0.84640104 0.64975788 0.84359581 0.64698358 0.84040096 0.63966953 0.83701131 0.63415697 0.83533596 0.6301937 0.83206319 0.62493334 0.82676441 0.62021344 0.82415399 0.62280759 0.82111499 0.6240326 0.81877729 0.62194287 0.81979029 0.6199252 0.82197214
0 0.61337841 0.6938859 0.61442486 0.69588795 0.61683973 0.69941331 0.61828866 0.70150241 0.62203172 0.70450549 0.62569428 0.70350447 0.62786766 0.70176355 0.6280689 0.69858638 0.62476857 0.69567034 0.61965709 0.69506102 0.61486758 0.69379885
0 0.74242559 0.70356277 0.73945232 0.70171403 0.73737103 0.70444695 0.739155 0.70726026 0.74681117 0.71087737 0.75171706 0.71119889 0.75662296 0.71184193 0.75915024 0.71224383 0.76502245 0.71505713 0.76665775 0.71578056 0.76554277 0.71377105 0.76353581 0.71216345 0.76524544 0.71232421 0.77074599 0.71280649 0.77639521 0.71240459 0.78442304 0.71176155 0.7894776 0.71127927 0.79572146 0.71055584 0.80308031 0.71127927 0.81029049 0.71127927 0.81891297 0.71216345 0.83422531 0.71401219 0.84329379 0.71521789 0.85191627 0.71706664 0.8583088 0.71939766 0.86849225 0.72309515 0.88105432 0.72647112 0.88923081 0.72840024 0.8945827 0.73000785 0.90164422 0.72912366 0.90602979 0.7265515 0.89421104 0.72422047 0.88529123 0.7200407 0.87533078 0.71570018 0.8662623 0.71304763 0.849166 0.71111851 0.83288734 0.70758178 0.82478518 0.70645646 0.82233223 0.70452733 0.82946808 0.70300011 0.8363066 0.70099061 0.84530075 0.69914186 0.8519906 0.69745388 0.85890346 0.69480133 0.86351203 0.69182727 0.85488954 0.69158613 0.84069218 0.69584627 0.82723813 0.69930262 0.81861565 0.70171403 0.80293164 0.70613494 0.79282253 0.70846596 0.7782535 0.7087071 0.76190051 0.7083052 0.75364969 0.7083052 0.74606785 0.70645646
0 0.82262956 0.689657 0.82017661 0.69118422 0.82077127 0.69351525 0.82463652 0.69681084 0.82939375 0.69833806 0.83883388 0.70227669 0.84277347 0.70251783 0.84530075 0.70573303 0.84961199 0.70726026 0.85370023 0.70734064 0.85273392 0.70316087 0.86165373 0.70533113 0.86968156 0.70533113 0.87815538 0.70637608 0.88120299 0.70822482 0.88618321 0.71047546 0.89101478 0.71232421 0.89562335 0.71529827 0.90000892 0.71505713 0.89592067 0.70943052 0.90223887 0.70878748 0.90900306 0.70902862 0.92067315 0.7083052 0.92565338 0.70677798 0.92074748 0.70372353 0.91376029 0.70275897 0.90610412 0.70444695 0.89703565 0.70452733 0.89391372 0.70340201 0.89324473 0.69906148 0.88982547 0.69809692 0.88484524 0.70034756 0.8774864 0.70235707 0.87087087 0.70195517 0.86076175 0.70091023 0.85377457 0.69914186 0.84872001 0.69769502 0.84076651 0.6969716 0.83608361 0.69600703 0.82612315 0.69110384
0 0.82560283 0.79278475 0.82374454 0.79479426 0.82575149 0.79720566 0.82931942 0.80026011 0.83563762 0.80331456 0.84009752 0.80620824 0.84596973 0.81014687 0.85191627 0.81432664 0.85972111 0.82019439 0.87362115 0.82895583 0.87837838 0.83217104 0.88291262 0.83667233 0.88796718 0.84358502 0.89257574 0.84864897 0.89792763 0.85556166 0.90647578 0.86376044 0.91457794 0.87147694 0.92602503 0.88281054 0.94304701 0.89462643 0.95642672 0.90692459 0.96638718 0.91439995 0.97582731 0.91849933 0.97880058 0.91568603 0.95129783 0.89317958 0.94408765 0.88570423 0.9369518 0.87646051 0.92461273 0.86536804 0.91524693 0.85467748 0.89941427 0.83996791 0.88960247 0.83289446 0.88276395 0.82783051 0.87035055 0.82180199 0.86737728 0.81931021 0.86760027 0.81384436 0.86202539 0.81014687 0.85258526 0.80612786 0.85094996 0.80861965 0.84723337 0.80669052 0.84255047 0.80403798 0.83704992 0.80026011 0.83273868 0.79833099 0.82917075 0.79471388
0 0.72768228 0.82251284 0.72923458 0.82674587 0.73186674 0.83003011 0.73436393 0.83346032 0.74043815 0.83776633 0.74415018 0.84024776 0.7471198 0.84324008 0.74934702 0.84710819 0.7518442 0.84973558 0.75488132 0.85002751 0.75488132 0.84608642 0.753464 0.84316709 0.75643362 0.8461594 0.76190042 0.84980857 0.76608489 0.8518521 0.77917822 0.86163185 0.78693974 0.86885718 0.79078675 0.87148458 0.792744 0.87017088 0.79065176 0.86601084 0.79773836 0.86798139 0.81103417 0.86944105 0.81764833 0.86995193 0.82601726 0.87090072 0.83377878 0.87017088 0.84241768 0.86973298 0.85173149 0.86966 0.85861562 0.86856525 0.8611128 0.86695962 0.85942551 0.86433223 0.85065163 0.86163185 0.83965053 0.8570339 0.82797452 0.85404159 0.80759211 0.85221701 0.79557864 0.85250894 0.78363266 0.85477142 0.7762086 0.85338474 0.77256407 0.8505384 0.7668273 0.84740012 0.76136049 0.84309411 0.75461135 0.83944495 0.74880709 0.83594175 0.74408269 0.83353331 0.74043815 0.83119784 0.73699609 0.82820553 0.73389149 0.82411847 0.73227169 0.82127213 0.72930207 0.82046931
