# Supplementary material for: VanillaNet-YOLOv8 segment: detection of nano-iron oxide regulation on rice seedling growth vitality under salt stress
Source: Front Plant Sci. 2025 Sep 17;16:1631279. doi: 10.3389/fpls.2025.1631279 (PMC12484053; doi:10.3389/fpls.2025.1631279)
Supplement: Supplementary file 5 [file DataSheet5.zip › label/train/13-4.txt]

0 0.16427977 0.32777977 0.16839023 0.33056318 0.17321839 0.3316898 0.18013441 0.33361167 0.1880291 0.33573237 0.19735919 0.33798561 0.20407947 0.33871459 0.21275711 0.33984121 0.21784625 0.34063647 0.22534947 0.34395006 0.23089533 0.34626957 0.23768085 0.34964942 0.2412041 0.35183639 0.24492309 0.35389081 0.24870733 0.35561387 0.2526873 0.35773457 0.25979904 0.36204223 0.26123444 0.35939136 0.256863 0.35654168 0.25177386 0.35309555 0.24185656 0.34925179 0.23526677 0.34626957 0.22991665 0.3431548 0.22528423 0.3410341 0.22273965 0.33805188 0.21843346 0.33341286 0.21549741 0.33122589 0.21066925 0.32877384 0.20460143 0.32592416 0.19983852 0.32565907 0.20160014 0.32824367 0.20558011 0.33149098 0.20531913 0.3326176 0.19781591 0.3291052 0.19266152 0.32744841 0.18568026 0.32711705 0.18052588 0.32612297 0.17367511 0.32565907 0.16545419 0.32552653 0.16023456 0.32638806
0 0.03339749 0.388087 0.0240674 0.388087 0.01043111 0.39007515 0.00416755 0.39120177 0.00123151 0.39193076 0.00612491 0.39438281 0.01943497 0.39391891 0.03104866 0.39365382 0.03946531 0.39272602 0.04846918 0.39259348 0.05929992 0.39279229 0.07287096 0.39325619 0.0844194 0.39358755 0.0921836 0.39372009 0.10197041 0.39550943 0.1159708 0.39687089 0.12671186 0.39834522 0.13941243 0.400999 0.14674248 0.40291563 0.15973336 0.40564313 0.16670053 0.40851807 0.17257909 0.41117185 0.17620783 0.41301476 0.18310242 0.41353078 0.18448134 0.41190902 0.17853022 0.40814948 0.17156304 0.40579056 0.16575706 0.40365279 0.15095182 0.39930353 0.14652476 0.39672346 0.14006561 0.39289021 0.13542082 0.39171075 0.14173483 0.39642859 0.14485554 0.3987138 0.13259041 0.39451197 0.11575307 0.39134217 0.10377824 0.38927811 0.09035191 0.38669804 0.07772391 0.38758264 0.06691028 0.38736149 0.05689496 0.38736149 0.04825857 0.38736149 0.03998505 0.38802493
0 0.06946336 0.53147367 0.05733054 0.53304433 0.05007464 0.53376925 0.06672753 0.53932698 0.08254777 0.54222667 0.09872486 0.54331405 0.1164483 0.54621374 0.13345803 0.54754276 0.14713719 0.54850932 0.16676381 0.55140901 0.17580395 0.54995916 0.18876941 0.55044244 0.19198104 0.54826768 0.19602531 0.5477844 0.2058981 0.5477844 0.20803918 0.55032162 0.21826881 0.5495967 0.22124254 0.54850932 0.23040163 0.54887178 0.23682489 0.54947588 0.24562713 0.55068408 0.2503851 0.54911342 0.25205039 0.54742194 0.24634083 0.54730112 0.23753858 0.54548881 0.22885529 0.54573045 0.22124254 0.5459721 0.21791197 0.54548881 0.21791197 0.54415979 0.213154 0.54464307 0.20744444 0.54548881 0.19352738 0.54548881 0.18841256 0.54150175 0.17972927 0.54101847 0.16831015 0.5394478 0.15237095 0.53751468 0.1375023 0.53594402 0.12001677 0.5352191 0.10633761 0.53316515 0.09408585 0.53280269 0.08349937 0.53171531
0 0.26318839 0.64804376 0.25714271 0.64794141 0.25079475 0.64865783 0.24575669 0.64968129 0.24202853 0.65039772 0.23799808 0.6508071 0.23437067 0.65295637 0.23205316 0.65592441 0.23517676 0.65541268 0.23225468 0.65889245 0.22953413 0.66452149 0.22802271 0.67250449 0.22792195 0.6802828 0.22973565 0.69164323 0.23396763 0.70218489 0.23900569 0.7097585 0.23789731 0.70320835 0.23467295 0.69133619 0.2337661 0.68366023 0.23457219 0.66933176 0.23850188 0.65786899 0.24071863 0.65387749 0.24686507 0.65203526 0.25139932 0.65183056 0.25825109 0.65131883 0.26127392 0.65050006
0 0.34422478 0.65232225 0.34303496 0.65604083 0.34056379 0.66087498 0.3354384 0.66515135 0.33095369 0.66831214 0.32665202 0.66896289 0.3261944 0.67165886 0.3239978 0.67444779 0.31832327 0.67974676 0.31191653 0.68476685 0.3036793 0.68922914 0.29782171 0.69229697 0.28638111 0.69741001 0.27960827 0.70140748 0.27420831 0.70401049 0.2660626 0.70559088 0.25800842 0.7092165 0.25141863 0.71191246 0.2457441 0.7175833 0.24299835 0.72120891 0.25306608 0.71814108 0.26185246 0.71563104 0.27732015 0.71154061 0.28638111 0.70456827 0.29352004 0.70038487 0.29983526 0.69722408 0.30798096 0.6935055 0.31264873 0.68709096 0.31749954 0.68290756 0.32491305 0.67751562 0.33012997 0.67351815 0.33369943 0.67351815 0.33607908 0.66775435 0.33974007 0.66533728 0.34697053 0.66171166 0.34770273 0.65855087 0.34532308 0.65613379 0.3472451 0.65157854
0 0.21306974 0.83118585 0.20199524 0.83574111 0.19137836 0.84280641 0.18076149 0.8488491 0.17224968 0.85386918 0.16620904 0.85870333 0.17206663 0.85786665 0.17719202 0.8585174 0.19265971 0.85349732 0.20382574 0.84922096 0.22396119 0.8389019 0.2446458 0.82830396 0.26093721 0.8182638 0.27219476 0.80998996 0.27256086 0.80738696 0.27732015 0.80357541 0.28372689 0.79967091 0.29132345 0.79455786 0.29663189 0.791583 0.29983526 0.79353525 0.30377082 0.79241968 0.30688267 0.78888703 0.30971993 0.78535438 0.31310635 0.78247248 0.32061139 0.77810315 0.32344865 0.77633683 0.32683507 0.773269 0.32967234 0.77280418 0.33278418 0.773269 0.33077064 0.77001525 0.32848252 0.76713335 0.3250961 0.76741224 0.32061139 0.77252529 0.31374703 0.7774524 0.30816401 0.78210062 0.30459455 0.7829373 0.30486912 0.78126394 0.3029471 0.78228655 0.29937763 0.78591217 0.29416072 0.79009557 0.28683873 0.79483675 0.28098115 0.7986483 0.27338459 0.80311059 0.2693575 0.80487692 0.2653304 0.8054347 0.25965587 0.80803771 0.25471353 0.81157036 0.24894746 0.81463818 0.24272378 0.81779897 0.23045945 0.82319091 0.22304595 0.82709542
0 0.39262109 0.82388903 0.3837351 0.83083807 0.37720823 0.83523114 0.37005225 0.84066257 0.36305356 0.8464135 0.3542462 0.85392165 0.35369575 0.85703674 0.36564858 0.8519248 0.36950179 0.84912921 0.37901688 0.8439374 0.38609422 0.83922484 0.39175608 0.83690849 0.38271282 0.85480027 0.37956734 0.86438515 0.38271282 0.8718933 0.39183472 0.86166943 0.39529475 0.85543926 0.39851887 0.84912921 0.40127117 0.84321854 0.40669713 0.82971983 0.41078625 0.82285067 0.41345991 0.81550226 0.41629085 0.80951171 0.41990815 0.80384066 0.42376137 0.79824948 0.42832232 0.79185956 0.43170371 0.78674763 0.43469192 0.78267405 0.43406282 0.78011809 0.43225417 0.78011809 0.42588457 0.78706712 0.42218863 0.79321742 0.41778495 0.79920797 0.41416765 0.80416016 0.4074835 0.81326579 0.4019789 0.81765886 0.39490157 0.82301042
0 0.53773393 0.77685649 0.53495733 0.78136892 0.53458712 0.78700946 0.53458712 0.79095784 0.53366159 0.79641036 0.53255095 0.80355504 0.53032967 0.8093836 0.52625733 0.81483612 0.52625733 0.81859648 0.52755308 0.82235684 0.52496159 0.83476603 0.52033393 0.84416693 0.51478074 0.85676414 0.50996798 0.87218161 0.5020084 0.89417972 0.49701053 0.92125431 0.48997649 0.95077313 0.48405309 0.97747168 0.48294245 0.99946979 0.49053181 0.99796565 0.49201266 0.98254817 0.49682543 0.95942196 0.50348925 0.93554367 0.5077467 0.91542575 0.51126372 0.90113638 0.51570627 0.89286359 0.51959351 0.87763413 0.52736797 0.83777432 0.53069989 0.82348495 0.53181053 0.81859648 0.53588286 0.81408405 0.53810414 0.79659838 0.53939989 0.78193298 0.54717435 0.78287307
0 0.40947976 0.62851809 0.4104722 0.63275189 0.41225859 0.63456638 0.41037296 0.63728811 0.40421984 0.63809455 0.39628034 0.64021145 0.39409698 0.64232835 0.40471606 0.64071547 0.40947976 0.6392034 0.4129533 0.63990903 0.41791548 0.64021145 0.42019809 0.63819535 0.42029733 0.6370865 0.43071793 0.63466718 0.42982474 0.63809455 0.43101566 0.63940501 0.43558087 0.63698569 0.43826046 0.6349696 0.44302416 0.63345752 0.44669618 0.63164304 0.44451281 0.62740924 0.44133701 0.62942533 0.43816121 0.63043338 0.43419146 0.62952614 0.42903079 0.63134062 0.42109128 0.63325592 0.417717 0.6329535 0.41900717 0.62972775 0.41920565 0.62640119 0.41374725 0.6245867
0 0.44957424 0.56027322 0.4431234 0.56470863 0.43627558 0.5702529 0.4304202 0.57549475 0.42525952 0.58214787 0.42059507 0.58638167 0.4129533 0.59666376 0.40848733 0.60462734 0.40689943 0.61269173 0.41076993 0.6120869 0.41801473 0.60301447 0.42357238 0.59575652 0.42873305 0.58950662 0.43438995 0.58134143 0.44242869 0.57146256 0.44818483 0.56541427 0.45235307 0.56259173 0.45662055 0.56027322 0.45870467 0.56087805 0.46098728 0.55896276 0.46336913 0.54847906 0.4605903 0.5515032 0.45771223 0.55543459 0.45007046 0.55704747 0.44709315 0.55734988 0.44679542 0.55886195
0 0.41438992 0.43905874 0.41591357 0.44033552 0.41831332 0.44176707 0.42075116 0.44296647 0.42166535 0.44346945 0.41903705 0.44435933 0.41671349 0.44610039 0.41637067 0.4481123 0.41652303 0.44989205 0.41846568 0.4480736 0.42090352 0.4464873 0.42296045 0.44536528 0.42486501 0.44536528 0.43019779 0.44664206 0.43419737 0.44757063 0.43587338 0.44764801 0.43869214 0.44668075 0.44139662 0.44428194 0.44265363 0.44242481 0.43979678 0.44021945 0.43594957 0.43917481 0.43328318 0.43932957 0.43446401 0.44064505 0.43568293 0.44184445 0.43271181 0.44211528 0.42760758 0.44215397 0.42078925 0.44095457 0.41758959 0.43979386
0 0.53481368 0.64156832 0.52799143 0.64156832 0.52086597 0.64331354 0.51141589 0.64593137 0.50651398 0.64813857 0.49857996 0.65162901 0.49292002 0.65465748 0.49170718 0.65624872 0.5032292 0.65835325 0.50828271 0.6580966 0.51465015 0.65691601 0.52172507 0.65517079 0.52672805 0.65399019 0.534561 0.65162901 0.53910917 0.65055108 0.54204021 0.64762527 0.54234342 0.64362152 0.53996826 0.64331354 0.53784579 0.64280024 0.53607706 0.64007975
0 0.50792987 0.50424584 0.5098355 0.50817948 0.51241732 0.51492288 0.51635152 0.52129163 0.52176105 0.52697357 0.52870737 0.5326555 0.53380954 0.53546524 0.53872729 0.53746329 0.5419853 0.53927401 0.54524331 0.54270815 0.54530478 0.54483107 0.54401387 0.54888959 0.5463498 0.55038812 0.54843984 0.54870227 0.550284 0.54583009 0.55157491 0.54339497 0.55311171 0.54870227 0.55440262 0.54764081 0.55477145 0.54401936 0.55477145 0.53758816 0.55255846 0.53633939 0.55132902 0.53702621 0.54997664 0.54145937 0.54819396 0.54108474 0.54382945 0.53752572 0.54118616 0.53352964 0.53571516 0.52672381 0.52938356 0.5201053 0.52440434 0.51398629 0.52034719 0.50924094 0.51389265 0.50511998 0.51008139 0.50355901
0 0.63737054 0.76370022 0.63707055 0.76740752 0.63787052 0.77040382 0.63867049 0.7738064 0.63952047 0.77644722 0.64127041 0.7798498 0.64277036 0.784522 0.64307035 0.78838165 0.64252037 0.79046383 0.64317035 0.79396798 0.64547027 0.79782763 0.64817018 0.8009255 0.65302003 0.80270297 0.65421999 0.80016373 0.65352001 0.79640565 0.65791987 0.7945774 0.66096977 0.79371406 0.66461965 0.79472975 0.66671958 0.79330778 0.66501964 0.79112403 0.66031979 0.79102246 0.6570199 0.79163188 0.65397 0.7929015 0.65212006 0.79285071 0.65037011 0.78970206 0.64802019 0.7882293 0.64652024 0.78741674 0.64432031 0.78315081 0.64277036 0.7791896 0.64192039 0.77558387 0.6415204 0.77233364 0.64107042 0.76755987 0.64102042 0.76430964 0.63912048 0.76263374
0 0.75681665 0.75628564 0.75701665 0.75821546 0.75876659 0.76217668 0.76371643 0.76471592 0.76711632 0.76700124 0.77261614 0.77116559 0.777016 0.77477132 0.78111586 0.77797076 0.78391577 0.78228747 0.78556572 0.78624869 0.78811564 0.78995598 0.79146553 0.79147952 0.79626537 0.7922413 0.79631537 0.79076854 0.79471542 0.78731517 0.79416544 0.78482671 0.80206518 0.788534 0.80601505 0.79000676 0.81466477 0.79310464 0.83136423 0.79681193 0.84226388 0.79838626 0.85116359 0.80001138 0.87106294 0.80021452 0.8814626 0.7992496 0.88861237 0.79782763 0.89536215 0.79452661 0.89876204 0.79366327 0.88721242 0.79046383 0.8786127 0.78812773 0.8661631 0.78670575 0.85006362 0.78670575 0.83701405 0.78751831 0.8200646 0.78868636 0.80551507 0.784522 0.79706535 0.78203355 0.79111554 0.77888489 0.7860157 0.77578701 0.77251614 0.7667981 0.7647664 0.75963744 0.75961656 0.75593014
0 0.85422991 0.75098226 0.85243036 0.75294067 0.85225897 0.75542134 0.85594377 0.75720568 0.85907156 0.75868537 0.86117104 0.75972986 0.85842886 0.75637879 0.85757193 0.75494261 0.86014272 0.75581302 0.86271351 0.75720568 0.86515576 0.75885945 0.86948325 0.76125307 0.87423921 0.76434302 0.87710992 0.76682369 0.87946648 0.76952195 0.88327981 0.77326471 0.8876073 0.77987981 0.88902124 0.78601619 0.89069225 0.78975895 0.89300596 0.79206553 0.89806184 0.79358875 0.90166094 0.79428507 0.90444596 0.79110808 0.89969001 0.78932374 0.89591952 0.78601619 0.89309165 0.78192527 0.89694783 0.78270864 0.90307488 0.78484114 0.9052172 0.7845365 0.90166094 0.78083726 0.89771907 0.77731211 0.8936915 0.77413512 0.89060656 0.77156741 0.88499367 0.76856451 0.88362258 0.7676941 0.88272281 0.76852098 0.87805254 0.76373374 0.87351082 0.75964282 0.86978318 0.75690103 0.86644115 0.7553343 0.86318482 0.75376756 0.86057119 0.75307124 0.8628849 0.75198323 0.8651986 0.75046001 0.86558422 0.74967664 0.86254212 0.7495896 0.86001418 0.75015537 0.85757193 0.74998129 0.85581523 0.74963312
0 0.64925013 0.65463001 0.65571209 0.65975107 0.66132193 0.66328533 0.66139294 0.66645894 0.66203204 0.6694883 0.66522752 0.66573766 0.66764188 0.66566554 0.67303869 0.6673966 0.67935863 0.6689834 0.68369028 0.67064234 0.68752485 0.67251766 0.69611714 0.67533063 0.70627166 0.67756659 0.72054479 0.68066807 0.72764586 0.68153361 0.74255809 0.68456296 0.74880702 0.68557275 0.75562404 0.68672679 0.75988468 0.68838573 0.7647134 0.68917913 0.76911606 0.68932339 0.76954212 0.68102871 0.75839346 0.67634042 0.73481793 0.67035383 0.70882804 0.66580979 0.70037778 0.6660983 0.69178549 0.66667532 0.68887406 0.66847851 0.67772539 0.66595405 0.67090837 0.66357384 0.66082486 0.65989533 0.65514401 0.65491852 0.65187752 0.65196129
0 0.74610862 0.6564332 0.74113787 0.6564332 0.74220303 0.65953469 0.74781287 0.66155426 0.75462989 0.66443937 0.75775436 0.66681958 0.76194399 0.67085872 0.76556553 0.67742233 0.76613361 0.68557275 0.76542351 0.69631976 0.76450037 0.70338827 0.76620462 0.70547997 0.77060728 0.70288337 0.77181446 0.69725742 0.77224053 0.69213636 0.77160143 0.6854285 0.76996819 0.67958616 0.76954212 0.67828786 0.77302164 0.68045169 0.77706925 0.68066807 0.78203999 0.6799468 0.78282111 0.67958616 0.77820542 0.67374383 0.7707493 0.66905553 0.76542351 0.6673966 0.76009771 0.6648 0.75534 0.66184277 0.75100835 0.6590298 0.74916207 0.65744299
0 0.6591421 0.55804857 0.6555447 0.55630462 0.65227433 0.55995861 0.65047563 0.56411087 0.65055739 0.57000708 0.65268313 0.5720832 0.65104795 0.56867835 0.65276489 0.56535655 0.653746 0.56394478 0.65480887 0.56768181 0.65709812 0.56959185 0.66110432 0.56643613 0.6613496 0.56128733 0.66167663 0.55813162 0.66445644 0.5540624 0.66723626 0.54642225 0.6685444 0.5378686 0.66838088 0.53122498 0.66813561 0.52433223 0.66699098 0.51768862 0.6645382 0.5119585 0.66298478 0.50614534 0.66200367 0.50215917 0.66143136 0.50656057 0.66216719 0.5137855 0.66249423 0.51885125 0.66241247 0.52466441 0.66216719 0.52981321 0.66233071 0.5360416 0.66167663 0.54218694 0.6609408 0.54932883
0 0.66308253 0.414318 0.66225148 0.41714832 0.66049159 0.42012759 0.65892725 0.42246136 0.65623854 0.42583787 0.65408757 0.42797302 0.6550164 0.43060471 0.65711848 0.4325909 0.65917168 0.43278952 0.66176262 0.42663235 0.66293588 0.42161723 0.66479353 0.41829037 0.66533127 0.41754555 0.66674896 0.41724763 0.66806887 0.41451662 0.66718893 0.4126794 0.66513573 0.41258009
0 0.63502471 0.34685408 0.63179572 0.34916332 0.62952224 0.35147256 0.62820428 0.35371486 0.62952224 0.35619143 0.63314662 0.3583668 0.63410214 0.35689424 0.63482702 0.35237617 0.63663921 0.35 0.63957166 0.34769076 0.64230643 0.34544846 0.64434926 0.3435743 0.64593081 0.34136546 0.64840198 0.3394913 0.65222405 0.33865462 0.65555189 0.33912316 0.65818781 0.33925703 0.65864909 0.33818608 0.65512356 0.33688086 0.65189456 0.337249 0.64991763 0.3374498 0.64856672 0.33798527 0.64833608 0.33811914 0.64504119 0.34006024 0.64283361 0.3416332 0.64065898 0.34310576 0.63825371 0.34481258
0 0.52477759 0.2436747 0.52596376 0.2439759 0.52988468 0.24651941 0.53202636 0.25127175 0.53159802 0.25461847 0.53107084 0.25716198 0.53153213 0.25903614 0.53334432 0.26117805 0.53650741 0.26134538 0.5370346 0.25763052 0.53584843 0.25391566 0.53367381 0.24933066 0.53120264 0.24588353 0.52728171 0.24233601 0.52616145 0.2419344
0 0.78207774 0.1050049 0.77987298 0.1068089 0.77870936 0.11041688 0.77791319 0.11371384 0.77791319 0.11844155 0.77791319 0.12192512 0.77748449 0.12621739 0.77656584 0.12994979 0.77540222 0.13405543 0.77319745 0.13984065 0.77160513 0.14375967 0.76970658 0.14898504 0.76768555 0.15470805 0.76180619 0.15470805 0.75917272 0.15545453 0.76376598 0.15663646 0.76688939 0.16055548 0.76866545 0.16248389 0.77111518 0.15962238 0.77215632 0.15545453 0.77362616 0.15004255 0.77534097 0.14481719 0.77760698 0.14040051 0.77858687 0.13679252 0.7806079 0.13144275 0.7824452 0.12522208 0.78311888 0.1226716 0.78434375 0.11732183 0.78464996 0.11446032 0.78464996 0.11029247 0.78360883 0.10612462
0 0.45439519 0.03666764 0.45690455 0.04187611 0.4594139 0.04730622 0.46323249 0.05284715 0.46890581 0.06049363 0.47381542 0.06736438 0.48123438 0.07722723 0.48778053 0.08664681 0.49454488 0.09662048 0.50054551 0.10581842 0.50610974 0.11634618 0.51080114 0.12620903 0.51461972 0.13485288 0.51680177 0.14360754 0.51854741 0.15103239 0.51756549 0.15867887 0.51756549 0.16953908 0.51942023 0.17186627 0.52236599 0.17086891 0.52400253 0.16887417 0.52793022 0.16577125 0.52923945 0.16355488 0.52400253 0.16499552 0.5224751 0.16300079 0.52116587 0.15745986 0.52171138 0.15202975 0.52072946 0.14715374 0.51985664 0.1403938 0.51756549 0.13330142 0.51505613 0.12620903 0.51331049 0.11568127 0.51211037 0.10925379 0.5088373 0.10548596 0.50796448 0.10526432 0.50872819 0.11014034 0.51112845 0.11479472 0.51014652 0.116457 0.50687345 0.10947543 0.50283666 0.1009424 0.49836346 0.09385001 0.49290834 0.0854278 0.48723502 0.07656232 0.4819981 0.06614538 0.47567016 0.05727989 0.46814209 0.04763868 0.459523 0.03954892
0 0.86382208 0.34354083 0.8646458 0.34608434 0.86329489 0.34852744 0.86151565 0.35251004 0.86240527 0.35361446 0.86448105 0.35311245 0.86593081 0.3497992 0.86645799 0.34695448 0.86550247 0.34451138 0.86477759 0.34277108
