# Supplementary material for: VanillaNet-YOLOv8 segment: detection of nano-iron oxide regulation on rice seedling growth vitality under salt stress
Source: Front Plant Sci. 2025 Sep 17;16:1631279. doi: 10.3389/fpls.2025.1631279 (PMC12484053; doi:10.3389/fpls.2025.1631279)
Supplement: Supplementary file 5 [file DataSheet5.zip › label/train/13-5.txt]

0 0.02716967 0.00138818 0.03500808 0.01360559 0.04249812 0.02405235 0.05225258 0.0399881 0.060091 0.05185138 0.0773355 0.07433849 0.08325785 0.08319168 0.07036802 0.07345317 0.08674159 0.08956598 0.09910886 0.10231458 0.10503121 0.10851181 0.11147613 0.11293841 0.1172243 0.11754207 0.12454015 0.12604114 0.13412043 0.13436314 0.14300396 0.14498697 0.15589379 0.15738144 0.1623387 0.16481812 0.15850659 0.16428693 0.16146777 0.16959884 0.1677385 0.17314012 0.17958321 0.1869511 0.18742162 0.19598136 0.19055698 0.19456485 0.18533137 0.18765936 0.17784134 0.17792085 0.17157061 0.16995297 0.16320964 0.16163097 0.15275842 0.14976769 0.14056534 0.13701909 0.12680458 0.12143748 0.11600499 0.11134484 0.09910886 0.08513938 0.0813418 0.06052751 0.06549079 0.03662389 0.03779507 0.00156524
0 0.07405014 0.15525943 0.07958928 0.17277694 0.09302683 0.19404821 0.10256647 0.20979313 0.11056745 0.22115866 0.1222612 0.23554805 0.13087765 0.24534952 0.14041728 0.25629796 0.14554612 0.26151151 0.15252134 0.26755923 0.14985434 0.26776777 0.14452035 0.26912329 0.14677704 0.27193861 0.15139299 0.27318986 0.15652183 0.27350267 0.16267643 0.27996747 0.1698568 0.28841341 0.17406245 0.29414831 0.17990932 0.30092593 0.1844227 0.30259426 0.18401239 0.29894478 0.18421754 0.29414831 0.18380724 0.28497247 0.18278147 0.29039456 0.18083251 0.29623373 0.17744748 0.29049883 0.17272895 0.28580664 0.1637022 0.27579663 0.15888109 0.26995746 0.15118784 0.2629713 0.14452035 0.25598515 0.13436526 0.24368118 0.12256893 0.22793627 0.11333703 0.2149024 0.10277162 0.19842759 0.0953861 0.18581081 0.08369235 0.16516517
0 0.00193086 0.32605154 0.00313764 0.3145204 0.0207567 0.32212605 0.0448924 0.3348839 0.07095896 0.34715107 0.09340516 0.35868221 0.10981744 0.36751457 0.12454021 0.37487487 0.13298771 0.38027243 0.15012406 0.38763273 0.16557091 0.394257 0.17667333 0.40088127 0.18343132 0.40407074 0.18367268 0.4072602 0.17594926 0.40284402 0.16629498 0.39867318 0.15808884 0.39916387 0.15374441 0.39474769 0.14722777 0.3886141 0.1341945 0.38370724 0.129126 0.38174449 0.11947172 0.38051777 0.09364652 0.37168541 0.06468368 0.35868221 0.04440969 0.34715107 0.0258252 0.33660131 0.02317027 0.33561993 0.01158514 0.33046772
0 0.1607482 0.49854446 0.15584964 0.49402464 0.15019745 0.49088374 0.14605251 0.48981124 0.1450728 0.49034749 0.14861484 0.49348839 0.15215687 0.4968591 0.15728152 0.50053625 0.16059747 0.50168536 0.16444096 0.50268125 0.16949025 0.50467304 0.17469026 0.50697126 0.17875983 0.50835019 0.18162361 0.50835019 0.18192506 0.5052859 0.17973955 0.50375375 0.17469026 0.50245143 0.16964097 0.50130232 0.16406415 0.50061286
0 0.15784107 0.03036554 0.16225278 0.04016517 0.17058601 0.05727298 0.1802264 0.07139108 0.19019359 0.08451261 0.1995072 0.09763414 0.20767702 0.11125395 0.21682723 0.12454158 0.22532385 0.13517168 0.22891858 0.13616825 0.23431066 0.14380863 0.24133671 0.15526921 0.24934315 0.1695534 0.25179409 0.17536674 0.25457184 0.17985131 0.25980053 0.18865436 0.26666318 0.19961665 0.26960432 0.20177589 0.26993111 0.1977896 0.2656828 0.19230846 0.26143449 0.18483417 0.25800316 0.17719379 0.25310127 0.1697195 0.24362427 0.15410654 0.23610802 0.14414082 0.23038915 0.13500558 0.23087933 0.12952444 0.22091214 0.1132471 0.21176194 0.09879681 0.20195814 0.08368213 0.1898668 0.06524556 0.16748147 0.03983297
0 0.18855963 0.10809814 0.19052039 0.120057 0.19395171 0.13284634 0.20097776 0.14762882 0.20914759 0.16523493 0.21682723 0.18234274 0.22728461 0.20094541 0.23480085 0.21489742 0.24133671 0.22519533 0.24493144 0.22801895 0.25016013 0.23914733 0.25718618 0.25260105 0.26176128 0.26671915 0.26437563 0.27136982 0.25865675 0.26539039 0.25653259 0.26788182 0.26306846 0.2720342 0.2658462 0.28166773 0.27303565 0.29395878 0.27842773 0.29844335 0.27957151 0.29246392 0.2751598 0.28548792 0.2704213 0.27801363 0.26731677 0.26904449 0.26274166 0.26007534 0.25914694 0.24977743 0.25342806 0.23898124 0.24868956 0.22502923 0.24493144 0.21406694 0.23888577 0.20011494 0.22989896 0.18118007 0.2230363 0.16523493 0.21241552 0.14181549 0.20212154 0.12520596
0 0.28086017 0.41239936 0.28020556 0.41584389 0.2810142 0.42253724 0.28340159 0.42594263 0.2864821 0.42883916 0.28863846 0.430444 0.2912954 0.4294263 0.28960112 0.42774318 0.2882534 0.4268429 0.28798385 0.42320266 0.28671314 0.42014956 0.2846338 0.41697902 0.28228491 0.41419991
0 0.25059084 0.50026276 0.24878139 0.50131381 0.24771049 0.5033033 0.24641802 0.50563063 0.24501477 0.50675676 0.24737814 0.50653153 0.25336041 0.50213964 0.25598227 0.50127628 0.25915805 0.50101351 0.26281388 0.50086336 0.26768833 0.50045045 0.26990399 0.50142643 0.269387 0.4984985 0.26624815 0.49635886 0.2633678 0.49602102 0.25960118 0.49695946 0.2542836 0.49838589 0.24918759 0.49684685 0.24405465 0.49523273 0.24073117 0.49504505 0.24228213 0.49677177 0.24553176 0.49853604 0.2482644 0.49936186
0 0.2575253 0.61817083 0.2563316 0.61981481 0.25586953 0.62110651 0.25359765 0.62185021 0.25094071 0.62228078 0.25286603 0.62259392 0.25552297 0.62302448 0.25710173 0.6242379 0.25821842 0.62505989 0.26014374 0.62341591 0.26326275 0.62141965 0.2653806 0.61985395 0.26688235 0.61875797 0.26892319 0.61817083 0.27069449 0.61824911 0.27285084 0.61801426 0.27327441 0.61644857 0.2701939 0.6170357 0.26792203 0.61664428 0.26745995 0.61453059 0.26599671 0.61347374 0.26349379 0.61413917 0.26260815 0.61660513 0.26102938 0.6196191 0.26006672 0.62059766 0.2599127 0.61899282 0.25806439 0.61777941
0 0.32073561 0.08874315 0.32115334 0.09180051 0.3235762 0.09579206 0.3273358 0.10020824 0.33126249 0.10377516 0.33585756 0.10759685 0.34212356 0.11260752 0.34797182 0.12008105 0.35214915 0.12645055 0.35490619 0.13171599 0.35824806 0.13851012 0.36033673 0.14411527 0.36367859 0.15048476 0.36518243 0.16118551 0.36760529 0.17035757 0.36902558 0.17851052 0.37169907 0.18853186 0.37614476 0.20491742 0.37747415 0.2128003 0.3792836 0.22075826 0.38035451 0.22736486 0.38112999 0.2298048 0.38526588 0.22999249 0.38574594 0.22759009 0.38633678 0.22515015 0.3870384 0.2228979 0.38707533 0.22053303 0.38493353 0.22252252 0.38371492 0.22177177 0.38338257 0.21711712 0.3823486 0.21238739 0.38090842 0.20777027 0.37991137 0.20187688 0.37880355 0.1990991 0.37836041 0.19763514 0.37987445 0.19583333 0.37932053 0.190503 0.37721566 0.18427177 0.37533235 0.18021772 0.37418759 0.18066817 0.37355982 0.18186937 0.37289513 0.1789039 0.37160266 0.17387387 0.3704579 0.16711712 0.36820532 0.1576952 0.36691285 0.15195195 0.36613737 0.1472973 0.36643279 0.14215465 0.36358936 0.13434685 0.36211226 0.12792793 0.36133678 0.12391141 0.35823486 0.10634384 0.35723781 0.10593093 0.35716396 0.1103979 0.35926883 0.12443694 0.3560192 0.12072072 0.35199409 0.1158033 0.34782127 0.1109985 0.34161743 0.10570571 0.33482275 0.10078829 0.32569079 0.09333233
0 0.57103137 0.01631779 0.56169085 0.03000795 0.55082979 0.04789348 0.54148927 0.06842872 0.53193153 0.08631426 0.52498045 0.10177089 0.52280824 0.11148649 0.51976714 0.12053966 0.51889825 0.12473503 0.51781215 0.1167859 0.51585716 0.11501943 0.51563993 0.12341017 0.51542271 0.13489225 0.51563993 0.14504946 0.5132505 0.1607269 0.5102094 0.17971648 0.50955774 0.18479509 0.50456165 0.1753003 0.50434443 0.18037891 0.50825441 0.18700318 0.50651664 0.19892687 0.50673386 0.21129217 0.5071683 0.22100777 0.51194717 0.22078696 0.51216439 0.21394188 0.51194717 0.20665518 0.51194717 0.20157658 0.51194717 0.19517311 0.51455383 0.18170376 0.51563993 0.17309221 0.51650882 0.16227257 0.51802937 0.15145292 0.52085325 0.13975004 0.52454601 0.12473503 0.52932488 0.11325296 0.53518985 0.10132927 0.54192371 0.08874315 0.55017812 0.07461138 0.55908419 0.05518018 0.56408028 0.04568539 0.57016248 0.03332008 0.57472413 0.02007154
0 0.59598192 0.2073683 0.59568291 0.20904001 0.5939636 0.2108637 0.59269282 0.21413114 0.59261806 0.21648673 0.59164628 0.220742 0.58962797 0.22788477 0.58626412 0.23138017 0.59082401 0.23214003 0.59344034 0.22955648 0.59493538 0.22872062 0.59762647 0.22454134 0.59934577 0.22021009 0.60233586 0.21352324 0.605184 0.20726706 0.6085487 0.20192288 0.61107223 0.19888738 0.61376399 0.19576638 0.61447899 0.1947403 0.61704458 0.1910635 0.62554046 0.18276933 0.63311104 0.17751065 0.63857868 0.17349183 0.64299486 0.16921648 0.6484625 0.16211941 0.65283661 0.15818609 0.66047224 0.14835608 0.66821075 0.13938571 0.67472739 0.13013933 0.67703536 0.12489512 0.67092601 0.12751722 0.66305174 0.13303745 0.65585629 0.14186981 0.6443164 0.15360029 0.63698519 0.16008656 0.63087584 0.16753886 0.62463072 0.17554319 0.61920019 0.18382353 0.61186897 0.19182786 0.60766031 0.20038421 0.6054881 0.20245429 0.60711726 0.19638204 0.60480928 0.19638204 0.60290859 0.2027303 0.59910722 0.21142466 0.5958489 0.22080904 0.59421974 0.22287913 0.59557737 0.21653087 0.59625619 0.21114865
0 0.67336975 0.22743332 0.67255517 0.23212551 0.67486315 0.23336756 0.67934334 0.23033143 0.68328048 0.22619126 0.68776067 0.22163708 0.69278391 0.21708289 0.69753562 0.21156267 0.70160852 0.20645646 0.70432379 0.20342033 0.71192654 0.19624404 0.71599944 0.19058581 0.72115844 0.18975777 0.72509558 0.18589361 0.72713203 0.18285749 0.73079764 0.17940735 0.7390792 0.16974695 0.75102637 0.16229465 0.76256625 0.15042616 0.77722869 0.13745363 0.77600682 0.13579756 0.76500999 0.14435391 0.75659267 0.15015015 0.75034755 0.15511835 0.7431521 0.1610526 0.73609241 0.16795288 0.73120493 0.17305909 0.72495981 0.17844131 0.72740355 0.17236906 0.72944 0.16753886 0.72781084 0.16491675 0.72319489 0.170851 0.72156573 0.17678524 0.71722131 0.18189145 0.71382722 0.18754968 0.70880398 0.1927939 0.70527413 0.19790011 0.70174429 0.20135025 0.69821444 0.20645646 0.69047593 0.2100446 0.6876249 0.21377076 0.68776067 0.21653087 0.68436658 0.22108506 0.67988639 0.22481121
0 0.96412456 0.00102843 0.97154381 0.00085702 0.96766557 0.01062707 0.9600777 0.02176834 0.95383879 0.0318812 0.94759987 0.04319388 0.9408551 0.05399235 0.92905175 0.07250401 0.9189346 0.08844461 0.90477058 0.1079847 0.88723417 0.12958164 0.86986639 0.14980734 0.85131827 0.17157569 0.84153835 0.18220275 0.84153835 0.18700207 0.83782872 0.19162999 0.82990362 0.19402965 0.82299023 0.20140003 0.81405341 0.21151288 0.80106972 0.22179714 0.79601114 0.22968174 0.79398771 0.22573944 0.79702286 0.22145433 0.80140696 0.21596939 0.80714001 0.21134148 0.82046094 0.19985739 0.82737433 0.19300122 0.82788019 0.18923033 0.83293876 0.18443101 0.83681701 0.18220275 0.84474211 0.17363254 0.85266722 0.1640339 0.86362747 0.15254981 0.87239568 0.14123713 0.88234421 0.12855321 0.89043794 0.11655491 0.89853166 0.10541363 0.90746849 0.0922155 0.91539359 0.07970299 0.92298146 0.0678761 0.93023209 0.05673482 0.93815719 0.04456511 0.94743125 0.02999575 0.95586222 0.01782605 0.96277561 0.00719898
0 0.9976798 0.1201544 0.99076641 0.12666776 0.98014339 0.14243696 0.96732833 0.1600916 0.95198397 0.18288837 0.93916891 0.19797194 0.92787142 0.21151288 0.91539359 0.22196854 0.90375886 0.23790914 0.91134673 0.23293842 0.92534213 0.22693927 0.93933753 0.2200831 0.94641954 0.21768344 0.93630238 0.22385399 0.92500489 0.22968174 0.91421326 0.23448106 0.90645677 0.23893757 0.89751995 0.2442511 0.89195551 0.24750778 0.88403041 0.25350693 0.86716848 0.2643054 0.84558521 0.28247426 0.84035801 0.29035885 0.8376601 0.29378694 0.83226429 0.29395834 0.8245078 0.29995749 0.81995508 0.30389979 0.80882621 0.31041315 0.80511658 0.3081849 0.80916345 0.3042426 0.81624546 0.30150013 0.82180989 0.29721502 0.82754295 0.29155868 0.83125257 0.28744498 0.83985215 0.28247426 0.85890613 0.26756208 0.87273291 0.2564208 0.88268145 0.24922182 0.89195551 0.23910897 0.90898606 0.22213995 0.91960907 0.20979884 0.936471 0.19180139 0.95198397 0.17243271 0.96901452 0.14689347 0.98098649 0.13455236 0.9880685 0.12598215 0.9924526 0.12032581
0 0.72201194 0.29931103 0.71912697 0.29676943 0.71662666 0.30067959 0.71797298 0.30263467 0.71220304 0.30693584 0.7064331 0.31436515 0.70047083 0.32023039 0.69604721 0.32472707 0.69758586 0.32726867 0.70200948 0.32335851 0.7095104 0.31592921 0.71374169 0.31065049 0.71989629 0.30576279 0.72393525 0.30537178 0.72470458 0.29950654 0.73008986 0.29383681 0.7420144 0.28484344 0.74932299 0.28034675 0.75701625 0.27604558 0.77028711 0.2668567 0.78259632 0.25864536 0.79702117 0.24789242 0.80913805 0.23831253 0.81971627 0.22834162 0.83067916 0.21954376 0.84164205 0.21094141 0.85375892 0.19940644 0.87164574 0.17594548 0.86299083 0.18102868 0.84971997 0.19041307 0.8364491 0.20116601 0.82510155 0.20918184 0.813754 0.21856622 0.80240645 0.22853713 0.79663651 0.23225178 0.78394264 0.24202718 0.77374908 0.25121606 0.76624815 0.2570813 0.75624692 0.2668567 0.74759201 0.27526354 0.74336072 0.28015124 0.73682145 0.28601649 0.72508924 0.29559638
0 0.62191722 0.27847804 0.61943402 0.27660524 0.61478803 0.28067656 0.61078287 0.28694638 0.61030225 0.29077342 0.61222473 0.29215767 0.61014204 0.29663612 0.60661749 0.30420876 0.6043746 0.31047859 0.6019715 0.31788839 0.60165109 0.32301825 0.60309295 0.32603102 0.60525574 0.32456535 0.60733842 0.3188655 0.60982163 0.30811723 0.61735134 0.29199481 0.62151671 0.28548071 0.62504125 0.28035085 0.63016786 0.27367389 0.63497406 0.27066112 0.64218336 0.26772977 0.648111 0.26610124 0.64722987 0.26341417 0.64338491 0.2588543 0.63937974 0.26064568 0.63409293 0.2650427 0.62712394 0.27017256
0 0.55855666 0.23530674 0.55296476 0.23884599 0.54663431 0.24485199 0.54146444 0.25096525 0.53587255 0.25900901 0.53017514 0.27273702 0.52848702 0.26823252 0.52827601 0.26769627 0.52806499 0.27198627 0.52616586 0.28335478 0.52500528 0.29043329 0.52321165 0.29869155 0.52067947 0.30501931 0.5182528 0.29976405 0.51424351 0.29450879 0.51487656 0.2990133 0.51466554 0.31220506 0.51202785 0.32014157 0.5098122 0.32528958 0.51371597 0.32915058 0.51572062 0.32325182 0.51941338 0.31424281 0.52363368 0.30662806 0.52700992 0.29933505 0.53080819 0.28603604 0.53682211 0.27380952 0.54188647 0.26651652 0.54737286 0.25858001 0.55338679 0.253003 0.55845115 0.2454955 0.5605613 0.23734449
0 0.49055347 0.32177691 0.49063238 0.33188317 0.49213158 0.34728318 0.49386749 0.35819152 0.4970237 0.37190716 0.49875961 0.38570301 0.4971026 0.38915197 0.49662917 0.39163843 0.49828618 0.39276135 0.49891742 0.39548844 0.49828618 0.3989374 0.49631355 0.4027874 0.49647136 0.40880303 0.49647136 0.41096866 0.49899633 0.40631657 0.50057443 0.40270719 0.50057443 0.39725302 0.50136348 0.3932426 0.50380954 0.39091656 0.5046775 0.38786864 0.50207363 0.38666551 0.5016791 0.38169259 0.5016002 0.37543633 0.50049552 0.36677383 0.49899633 0.35562486 0.4986018 0.34062588 0.4956034 0.32851441 0.49323625 0.32249878
0 0.37702538 0.28673712 0.37589782 0.29089204 0.3749112 0.29452162 0.37448837 0.29762587 0.37589782 0.3003003 0.37726029 0.30240164 0.38045505 0.30354782 0.38463642 0.30378661 0.38242828 0.30182855 0.37838785 0.29953618 0.37918654 0.29466489 0.37970334 0.29031894 0.3792805 0.28726245
0 0.35672928 0.32088386 0.35588361 0.32857285 0.35672928 0.33779008 0.3561655 0.34438064 0.35654136 0.35674988 0.35766892 0.36911912 0.35827968 0.37723792 0.36091066 0.38492691 0.36283691 0.38984595 0.36612563 0.39500378 0.36908547 0.4013078 0.37152852 0.4078506 0.37204532 0.41076382 0.37087078 0.41248309 0.3731259 0.41253085 0.37477026 0.41425013 0.37655556 0.41744989 0.37843483 0.41940796 0.38115977 0.41993329 0.38195846 0.41759317 0.37787105 0.41343825 0.37688444 0.41047727 0.37899861 0.41143242 0.38050203 0.41081157 0.37848181 0.40823266 0.37585084 0.40780284 0.37331383 0.40522393 0.37195136 0.40035264 0.37072983 0.39605445 0.3687566 0.38846098 0.36678337 0.37508883 0.36570279 0.36267183 0.3649041 0.35307254 0.36241407 0.33740802 0.3610516 0.32938473 0.36081669 0.32747442 0.36048782 0.32059731
0 0.7060716 0.41389557 0.70239817 0.41487823 0.70085146 0.4178262 0.69389128 0.42313256 0.68886449 0.42706319 0.68461104 0.43217301 0.68809113 0.43354873 0.69311793 0.4290285 0.70027145 0.42431175 0.70375154 0.41998805 0.7101317 0.41979152 0.71148507 0.41428863 0.72153866 0.40564124 0.73681239 0.39443894 0.75363283 0.38068173 0.76755319 0.36888983 0.78108687 0.35277424 0.79307385 0.33901703 0.81086097 0.32211531 0.82052789 0.31268179 0.82555469 0.30344481 0.81646779 0.30698238 0.80216075 0.31621936 0.7938472 0.32172225 0.77141995 0.34275113 0.74821935 0.3686933 0.73700573 0.38598808 0.73004555 0.394832 0.72095865 0.40190714 0.71322512 0.40858922
0 0.84432195 0.42012211 0.83894177 0.41887914 0.83429524 0.42148937 0.83099377 0.42534256 0.82708091 0.42770419 0.81876608 0.43081161 0.81252996 0.43416761 0.80690522 0.43851799 0.80604928 0.44324125 0.80849482 0.44386274 0.8133859 0.43988525 0.8186438 0.43615636 0.82683635 0.43242746 0.83515118 0.42857427 0.84199869 0.42509397 0.85434866 0.41925203 0.86376398 0.41390728 0.8736684 0.40781676 0.87965997 0.40570372 0.88773025 0.40508223 0.89384409 0.40520653 0.89836834 0.40582801 0.90374852 0.40719527 0.9107183 0.41104847 0.91878858 0.41428017 0.92636975 0.4167661 0.94165436 0.41850625 0.94764593 0.4168904 0.93003805 0.40570372 0.91646532 0.40110475 0.90717227 0.39899171 0.89580052 0.39986178 0.88601837 0.40247201 0.88063819 0.40122904 0.88467333 0.39675437 0.89188766 0.39165821 0.89983566 0.38270887 0.90325941 0.37512678 0.89372182 0.38457332 0.88760797 0.39091244 0.88149413 0.39638148 0.87586939 0.40060756 0.86987782 0.40470935 0.86645407 0.40744387 0.86131844 0.41166995 0.85288133 0.4167661
0 0.37950776 0.48667059 0.37986057 0.48882242 0.3807622 0.49228926 0.38264386 0.49452079 0.38554476 0.49699142 0.38738722 0.49854552 0.38962169 0.50105599 0.39130735 0.50488147 0.392993 0.5088265 0.39377703 0.5120941 0.39675633 0.51185501 0.39804997 0.50990242 0.39683473 0.50683406 0.39522748 0.50348677 0.3929146 0.49998008 0.39122894 0.4974696 0.39044492 0.49479974 0.38848485 0.4912532 0.38476073 0.48726832 0.38178143 0.48615255
0 0.46981933 0.49048776 0.46393349 0.49179911 0.46147433 0.4956922 0.46687641 0.50368327 0.47344759 0.51007612 0.47844652 0.51310863 0.48300201 0.51610016 0.49078261 0.51778033 0.49521715 0.5170427 0.4953784 0.51544448 0.49223391 0.51036298 0.49009727 0.50905163 0.48618681 0.50815007 0.48429205 0.50450287 0.48122819 0.50048684 0.47639051 0.49536436 0.47308476 0.49233185
0 0.58300404 0.53573873 0.57990043 0.53712901 0.57563955 0.53996304 0.57043181 0.54322485 0.56906412 0.5456311 0.57158909 0.54712832 0.57458748 0.54450818 0.57826973 0.54220888 0.58268842 0.54301096 0.58647586 0.54611235 0.58794876 0.54916027 0.58910604 0.55381236 0.59184142 0.55830403 0.59499762 0.56119153 0.59662833 0.55862486 0.59526064 0.55172694 0.59199923 0.5456311 0.58847479 0.54172763 0.5901055 0.5383054 0.59073674 0.53509706 0.58763314 0.53466928
0 0.85696701 0.53132843 0.84679854 0.53259782 0.83591648 0.53441122 0.82824553 0.53368586 0.82949429 0.52933368 0.82396406 0.5298777 0.81789866 0.53169111 0.80969252 0.5329605 0.79898886 0.53368586 0.79542097 0.53531793 0.79559937 0.5387634 0.80273514 0.5387634 0.81326041 0.53803804 0.82378567 0.53840072 0.83324057 0.53912608 0.85553986 0.53531793 0.86089169 0.53586195 0.86767067 0.54003279 0.87962309 0.54456631 0.88979156 0.54710508 0.89871128 0.54746776 0.90852297 0.5485558 0.92136736 0.55073189 0.92778955 0.55018787 0.9136964 0.54329692 0.8981761 0.53731267 0.87997988 0.53205379 0.86731388 0.53078441 0.87730396 0.52516284 0.88319097 0.52280541 0.89121872 0.51700251 0.89657055 0.50829815 0.88996996 0.51246899 0.87694717 0.5200853 0.8698114 0.5231681
0 0.77811673 0.63197255 0.77793833 0.63505535 0.7820414 0.63759412 0.78882039 0.63850082 0.79506419 0.64013289 0.80041602 0.64176495 0.80630303 0.64394104 0.81468756 0.64484775 0.81843384 0.6477492 0.83127823 0.65300808 0.84590656 0.66062439 0.86142687 0.66932875 0.8667787 0.67204886 0.8635676 0.66624596 0.85322073 0.66098707 0.84305226 0.65536551 0.83877079 0.65246406 0.85054482 0.65518417 0.85999971 0.65627221 0.86927622 0.65572819 0.87819593 0.65318942 0.88782923 0.65065065 0.89996004 0.64738652 0.90495508 0.64575445 0.89425142 0.64249032 0.87962309 0.64067691 0.86856264 0.64194629 0.85625343 0.64412238 0.84590656 0.64684249 0.83484612 0.64793054 0.82574801 0.64484775 0.81557953 0.64158361 0.80665982 0.63723143 0.8007728 0.63705009 0.78989075 0.63414864
0 0.80547716 0.73812652 0.80305928 0.73533355 0.79668487 0.73354605 0.78921142 0.72952417 0.78404595 0.72606088 0.77723192 0.72539057 0.77492395 0.72874213 0.78008942 0.73052964 0.78745296 0.73242886 0.79426699 0.73689761 0.79998198 0.74013746 0.80393851 0.74270699 0.80613658 0.74404762 0.80855446 0.74549996 0.81020301 0.74650543 0.82745788 0.75566638 0.83185403 0.76102889 0.84020671 0.76951952 0.85141688 0.78080312 0.86471522 0.79566173 0.87295799 0.80471096 0.88197009 0.81163753 0.89405949 0.81789379 0.89285055 0.81353675 0.88724546 0.80448752 0.8822998 0.79767267 0.87746404 0.79052267 0.87119953 0.78493672 0.86174782 0.77510546 0.85284562 0.76639139 0.84273449 0.75957654 0.83515114 0.75510779 0.82339145 0.749857 0.81459916 0.74404762 0.8008612 0.73756793
0 0.72119589 0.52003082 0.71670084 0.52003082 0.71357138 0.52182383 0.70782456 0.52523633 0.70395541 0.52743421 0.69940347 0.52980561 0.69536362 0.53130943 0.68967369 0.53298676 0.68233369 0.53616791 0.68068361 0.53553168 0.6818216 0.53125159 0.67983012 0.53258189 0.67721276 0.53628359 0.67732655 0.53981177 0.67994392 0.54073719 0.68404067 0.53969609 0.68973059 0.53668846 0.6970137 0.53420138 0.70936084 0.53246621 0.70810906 0.53154079 0.71123851 0.52980561 0.71431108 0.52633527 0.71778193 0.52309629
0 0.60420975 0.60337838 0.60535451 0.60548048 0.60443131 0.60810811 0.60192024 0.61066066 0.59804284 0.6118994 0.59316839 0.61122372 0.58932792 0.60975976 0.58652142 0.61212462 0.58604136 0.61295045 0.58563516 0.61456456 0.59146972 0.61621622 0.59420236 0.6164039 0.59704579 0.61783033 0.59977843 0.62012012 0.60273264 0.62045796 0.60539143 0.61966967 0.60653619 0.61756757 0.60609306 0.61497748 0.60893648 0.61231231 0.61144756 0.60897147 0.61026588 0.60529279 0.61078287 0.60078829 0.61011817 0.59399399 0.60878877 0.59185435 0.60465288 0.58858859 0.60140325 0.59024024 0.60199409 0.59253003 0.60391433 0.59590841 0.60432053 0.59853604
0 0.58035451 0.81940691 0.58116691 0.82173423 0.58035451 0.82327327 0.58223781 0.82488739 0.58408419 0.82492492 0.58389956 0.82575075 0.58393648 0.82751502 0.58600443 0.83021772 0.5877031 0.83153153 0.58980798 0.83348348 0.5922452 0.8347973 0.59460857 0.83536036 0.59649188 0.83611111 0.5982644 0.83704955 0.59981536 0.83832583 0.60014771 0.8399024 0.59903988 0.83963964 0.59951994 0.84087838 0.60158789 0.84237988 0.60288035 0.84358108 0.60302806 0.84320571 0.60232644 0.84072823 0.60125554 0.83798799 0.59686115 0.83344595 0.59431315 0.83224474 0.59124815 0.83055556 0.58870015 0.82894144 0.58748154 0.82672673 0.58471196 0.82353604 0.58356721 0.82147147 0.58293944 0.81925676 0.58149926 0.81835586
0 0.48511817 0.73021772 0.48386263 0.72807808 0.48183161 0.72864114 0.48020679 0.73111862 0.48109306 0.7329955 0.48249631 0.7341967 0.48330871 0.73581081 0.48389956 0.73464715 0.48408419 0.73314565 0.4834195 0.73243243 0.48463811 0.73246997 0.48674298 0.73367117 0.48888479 0.73385886 0.49091581 0.73385886 0.49298375 0.73318318 0.49464549 0.73235736 0.49649188 0.73111862 0.49734121 0.7289039 0.49361152 0.72927928 0.48977105 0.72991742
0 0.47603397 0.82252252 0.47525849 0.8246997 0.47703102 0.82665165 0.47902511 0.83006757 0.47957903 0.83216967 0.48046529 0.83475976 0.48068685 0.8375 0.48098227 0.84072823 0.48035451 0.84283033 0.480613 0.84620871 0.48090842 0.84827327 0.48109306 0.85198949 0.48286558 0.85105105 0.483161 0.8521021 0.48364106 0.85356607 0.4848966 0.85326577 0.48493353 0.85075075 0.48519202 0.84786036 0.48519202 0.84508258 0.48437962 0.84054054 0.48308715 0.8359985 0.48183161 0.83134384 0.48053914 0.8271021 0.47946824 0.82398649 0.47784343 0.82203453
