# Supplementary material for: VanillaNet-YOLOv8 segment: detection of nano-iron oxide regulation on rice seedling growth vitality under salt stress
Source: Front Plant Sci. 2025 Sep 17;16:1631279. doi: 10.3389/fpls.2025.1631279 (PMC12484053; doi:10.3389/fpls.2025.1631279)
Supplement: Supplementary file 5 [file DataSheet5.zip › label/train/2-1.txt]

0 0.12343426 0.91695956 0.12433787 0.91618795 0.12551258 0.91464473 0.12713909 0.91358377 0.12903669 0.91339087 0.13228971 0.91329442 0.13771142 0.91281216 0.14204879 0.91184765 0.14728978 0.91011154 0.15108497 0.90876122 0.1531633 0.90731446 0.15596451 0.90577124 0.15903682 0.90413157 0.16201876 0.90239546 0.16400672 0.90094869 0.1661754 0.89940548 0.16771155 0.89979128 0.16780191 0.90181675 0.16689829 0.90345642 0.16472961 0.90471028 0.16183803 0.90721801 0.15786211 0.90837542 0.15370547 0.91001508 0.14991027 0.91146185 0.14692833 0.91252281 0.14421748 0.91348732 0.13933794 0.91503054 0.13491021 0.91705601 0.13219935 0.91879212 0.13012103 0.92014244 0.12677764 0.92129985 0.12415715 0.92129985 0.12244028 0.91966018 0.12234991 0.91888858
0 0.15975971 0.72916948 0.16129586 0.73158075 0.16274165 0.73293107 0.16364527 0.73514944 0.16283201 0.73572815 0.1612055 0.73592105 0.15858501 0.73524589 0.15831392 0.73630685 0.16030188 0.73698201 0.16138622 0.73746426 0.1642778 0.73794652 0.16608504 0.73813942 0.16780191 0.73871813 0.16969951 0.73871813 0.17177783 0.73717491 0.17213928 0.73592105 0.17033204 0.73476364 0.16906698 0.73505299 0.16671757 0.73399203 0.16536214 0.73293107 0.16382599 0.7314843 0.16228984 0.73061624 0.16102478 0.72849432 0.1604826 0.72772271
0 0.16012116 0.59307713 0.16093441 0.5947168 0.16138622 0.59712808 0.16138622 0.5994429 0.16219948 0.59925 0.16319346 0.59683872 0.16355491 0.594331 0.16436816 0.59269133 0.16626576 0.59172682 0.16653685 0.58989425 0.16518142 0.58883329 0.16337418 0.58892974 0.16219948 0.589412 0.16138622 0.59056941 0.16030188 0.59163037
0 0.16111514 0.34953839 0.16391635 0.35098515 0.16563323 0.35214256 0.16789227 0.35407158 0.16879589 0.35407158 0.16951879 0.35301062 0.16888625 0.35137095 0.16753083 0.34953839 0.16644649 0.34876678 0.16527178 0.34809162 0.1631031 0.34780227 0.16147658 0.34828452
0 0.18497066 0.23900555 0.18578392 0.24054877 0.18659717 0.24180263 0.18867549 0.24392455 0.18939839 0.2436352 0.19021165 0.24257424 0.18921767 0.24035587 0.18831405 0.23900555 0.18713934 0.23755879 0.18623573 0.23707653 0.18542247 0.23707653
0 0.15027172 0.14805227 0.15135606 0.14766646 0.1524404 0.14679841 0.15352474 0.14679841 0.15497053 0.14834162 0.15641632 0.14988484 0.1581332 0.15055999 0.15903682 0.14998129 0.15840428 0.14766646 0.15713922 0.1462197 0.15578379 0.14515874 0.15406691 0.14458003 0.15280185 0.14448358 0.15144642 0.14525519 0.15018136 0.14650905 0.14909701 0.14737711 0.14927774 0.14872743
0 0.26729028 0.23765524 0.26837463 0.2385233 0.27000114 0.24083812 0.2712662 0.24276714 0.27307344 0.24633583 0.27343489 0.24787904 0.27424814 0.24778259 0.27479032 0.24440681 0.27406742 0.24189908 0.27144693 0.23881265 0.26927824 0.23784814
0 0.29358558 0.48919942 0.29241087 0.49247875 0.29150725 0.49450422 0.29141689 0.49720485 0.29141689 0.49961613 0.29250123 0.50019483 0.29322413 0.49855516 0.29412775 0.49595099 0.29503136 0.49382907 0.29665788 0.49141779 0.29810367 0.49161069 0.29954946 0.49103199 0.30054344 0.48939232 0.29973018 0.48794556 0.29792294 0.48678814 0.29647715 0.48582363 0.29503136 0.48563073 0.29204942 0.48640234 0.29123617 0.4872704 0.2925916 0.4876562 0.29394702 0.48823491
0 0.26457943 0.59191972 0.26620594 0.59172682 0.26945897 0.59182327 0.27189874 0.59105166 0.27469995 0.5899907 0.27804334 0.58854394 0.28102528 0.58854394 0.28509156 0.58854394 0.28509156 0.58854394 0.28942893 0.58825458 0.29096508 0.58671137 0.29051327 0.58516815 0.28942893 0.584493 0.28735061 0.5846859 0.28527229 0.5846859 0.2831036 0.58516815 0.28120601 0.58642202 0.2788566 0.58719362 0.27677828 0.58690427 0.2750614 0.58593976 0.27262163 0.58632556 0.26973005 0.58690427 0.2681939 0.58777233 0.26602522 0.58892974 0.26548305 0.58921909 0.26403726 0.59066586
0 0.30108561 0.73659621 0.30244103 0.73842877 0.3037061 0.73948974 0.30569406 0.73920038 0.30686876 0.73765717 0.30858564 0.73736781 0.3093989 0.73669266 0.3105736 0.73534234 0.31102541 0.73408848 0.31111577 0.73322042 0.31030251 0.73235236 0.30921817 0.73206301 0.30795311 0.73206301 0.30686876 0.73293107 0.30542297 0.73418493 0.30334465 0.73543879 0.30271212 0.73466719 0.30081452 0.73524589
0 0.27903732 0.88146559 0.27768189 0.88435912 0.2757843 0.88705975 0.27442887 0.88995328 0.27343489 0.89275036 0.27180838 0.89574034 0.26909752 0.89959838 0.26729028 0.90143095 0.26476015 0.90442093 0.2613264 0.90712156 0.25735048 0.91020799 0.25482035 0.91425893 0.2532842 0.91715246 0.25301312 0.91908148 0.25463963 0.91908148 0.25744084 0.91753826 0.26033242 0.91570569 0.26304328 0.91319797 0.26421798 0.91184765 0.26620594 0.90885767 0.26828426 0.9064464 0.27063367 0.90249191 0.27262163 0.89892322 0.27497104 0.89496873 0.27641683 0.8920752 0.27840479 0.88860297 0.28012166 0.88580589 0.28183854 0.88368396 0.28247107 0.88165849 0.2819289 0.87934367 0.28030239 0.87934367
0 0.39858602 0.73051979 0.40084506 0.72878368 0.40418845 0.72868722 0.40563424 0.72762626 0.40698967 0.72627595 0.40825473 0.72463628 0.40961016 0.72241791 0.41051378 0.7212605 0.41268246 0.72019954 0.41349572 0.72097115 0.41394753 0.72280371 0.41340536 0.72434693 0.41223065 0.72502209 0.41123667 0.7257937 0.4106945 0.72810852 0.41132704 0.72888013 0.41096559 0.73042334 0.40961016 0.73138785 0.40780292 0.73350977 0.40662822 0.73379913 0.40527279 0.73457074 0.40328483 0.7364033 0.40156796 0.73707846 0.40066434 0.73678911 0.39822457 0.7360175 0.39605589 0.73659621 0.39488118 0.73698201 0.39361612 0.73630685 0.39451974 0.73486009 0.39596553 0.73312397 0.39668842 0.73206301
0 0.38936911 0.57783788 0.38991128 0.57880239 0.38909803 0.58102076 0.3889173 0.58323913 0.38846549 0.58545751 0.38918839 0.58632556 0.39063418 0.58410719 0.39180888 0.58275688 0.39343539 0.5803456 0.39488118 0.57870594 0.39605589 0.57706627 0.39605589 0.57648756 0.39524263 0.57494435 0.39406793 0.57494435 0.39235105 0.5750408 0.39090526 0.5754266 0.38909803 0.57581241 0.38756188 0.57610176 0.38873658 0.57706627
0 0.39162816 0.46479732 0.39262214 0.46634053 0.39352576 0.46865536 0.39569444 0.47000567 0.39723059 0.47174179 0.39948964 0.4730921 0.40192941 0.47453887 0.40409809 0.47714304 0.40527279 0.47965077 0.4064475 0.48244785 0.40852582 0.48553428 0.40979088 0.4872704 0.4114174 0.48659524 0.41105595 0.48408752 0.40942944 0.48138689 0.40744148 0.47830046 0.40581496 0.47579273 0.40445954 0.47367081 0.40301375 0.47106663 0.40229085 0.46711214 0.4007547 0.46412216 0.39849566 0.46151798 0.39424865 0.46036057 0.39298358 0.46055347 0.3919896 0.46180734
0 0.52807452 0.34886323 0.52861669 0.34587325 0.52933958 0.34404068 0.53105646 0.34182231 0.53223116 0.34172586 0.53286369 0.34471584 0.53349623 0.34683776 0.53367695 0.35021354 0.53322514 0.35349288 0.53286369 0.35677221 0.53196007 0.36014799 0.53078537 0.36448829 0.53150827 0.36718892 0.53159863 0.37008245 0.53105646 0.37259017 0.5290685 0.37442274 0.52762271 0.37384403 0.52680945 0.37249372 0.52708054 0.36969664 0.52744198 0.36699601 0.52843596 0.36468119 0.52924922 0.3611125 0.52997211 0.35860478 0.52933958 0.35638641 0.52843596 0.35387868 0.52798415 0.35098515
0 0.51442988 0.5703147 0.51632748 0.57176147 0.51777327 0.57262952 0.51903833 0.57369048 0.52003231 0.5752337 0.52129738 0.57735562 0.52283353 0.5799598 0.52473113 0.58169592 0.52689981 0.5801527 0.52689981 0.57909174 0.5252733 0.57610176 0.5240986 0.57388339 0.52328534 0.57176147 0.52211064 0.56973599 0.52102629 0.56636021 0.52021304 0.56404539 0.51903833 0.56221282 0.51795399 0.56230927 0.51750218 0.56423829 0.51822508 0.56655311 0.51876725 0.56877148 0.51795399 0.56838568 0.51696001 0.56780697 0.51569495 0.56838568
0 0.51551422 0.72048889 0.51641784 0.72261081 0.51813472 0.72540789 0.51867689 0.72714401 0.51976123 0.72955528 0.51985159 0.73158075 0.52111666 0.73486009 0.52211064 0.73592105 0.52446004 0.73804297 0.52708054 0.73920038 0.52879741 0.73881458 0.52807452 0.7356317 0.5271709 0.73254526 0.52626728 0.73003754 0.52464077 0.72839787 0.52292389 0.72801207 0.5214781 0.72646885 0.52012268 0.72261081 0.51967087 0.72058534 0.51903833 0.71904213 0.51786363 0.71817407 0.51623712 0.7169202 0.51542386 0.71788471 0.51551422 0.71952438
0 0.53232152 0.86873406 0.53223116 0.8672873 0.53322514 0.86564763 0.53412876 0.86535828 0.53530346 0.86593698 0.53647817 0.86796245 0.53665889 0.87008438 0.53674925 0.87326726 0.53575527 0.8771253 0.53530346 0.88001883 0.53476129 0.88320171 0.53467093 0.88503428 0.5340384 0.88812071 0.53412876 0.8916894 0.53467093 0.89583679 0.53458057 0.89786226 0.53430948 0.89979128 0.53268297 0.89815161 0.5314179 0.89747646 0.52988175 0.89844097 0.52726126 0.89940548 0.52536366 0.89959838 0.5245504 0.89853742 0.52545402 0.89564389 0.52735162 0.89342551 0.52861669 0.89178585 0.53006248 0.89053199 0.53087573 0.88879587 0.53096609 0.88358751 0.53114682 0.88098334 0.53123718 0.877704 0.53186971 0.872785 0.53196007 0.87027728
0 0.6360569 0.88455202 0.63777377 0.88599879 0.64003282 0.88744555 0.64427983 0.88956748 0.64708104 0.89159295 0.64897864 0.89303971 0.65205094 0.89439002 0.6540389 0.8969942 0.65720157 0.89911612 0.66171966 0.90056289 0.6647016 0.90027354 0.66452087 0.89786226 0.66316545 0.89487228 0.66099676 0.89313616 0.65693048 0.892461 0.65503288 0.89197875 0.65205094 0.89062844 0.64879792 0.88802426 0.64554489 0.88628814 0.64310512 0.88426267 0.6398521 0.88233365 0.63696052 0.88175495 0.63542437 0.88339461 0.63515328 0.88455202
0 0.65430999 0.71778826 0.65548469 0.71855987 0.65702084 0.71865632 0.65873772 0.71788471 0.66081604 0.71749891 0.66190038 0.71749891 0.66262328 0.71923503 0.6647016 0.7210676 0.66632811 0.7212605 0.66741245 0.71991018 0.66641847 0.71807762 0.66497268 0.71605215 0.66307509 0.71470183 0.66126785 0.71402667 0.6609064 0.71537699 0.65946061 0.71441248 0.65801482 0.71479828 0.65584614 0.71479828 0.65421963 0.7161486
0 0.64617742 0.57369048 0.64807502 0.57205082 0.65006298 0.5705076 0.65105696 0.56935019 0.65259311 0.56819278 0.6540389 0.56674601 0.65494252 0.56481699 0.65512324 0.56144121 0.65539433 0.55931929 0.65647867 0.55758317 0.65819555 0.55816188 0.65946061 0.55902993 0.6609064 0.55835478 0.66199074 0.55681156 0.66199074 0.55440029 0.66434015 0.5510245 0.66687028 0.54880613 0.66705101 0.55015644 0.66650883 0.55266417 0.66596666 0.5553648 0.6639787 0.55796897 0.66271364 0.55999444 0.66126785 0.56259862 0.66027387 0.56510635 0.65864736 0.56838568 0.65864736 0.56935019 0.65693048 0.56838568 0.65584614 0.56809633 0.65358709 0.57002535 0.65187022 0.57214727 0.65042443 0.57446209 0.64771357 0.57619821 0.64554489 0.57677692 0.64536417 0.57533015
0 0.63650871 0.47077728 0.63831594 0.46788375 0.6410268 0.46315765 0.64274367 0.46036057 0.64391838 0.45862445 0.64491236 0.45650253 0.64608706 0.45245159 0.64771357 0.44869 0.64952081 0.44695388 0.65313528 0.44434971 0.65367746 0.44213134 0.65467144 0.43972006 0.65647867 0.43817684 0.65864736 0.43836975 0.65946061 0.43962361 0.65756301 0.44280649 0.65557505 0.44579647 0.65430999 0.44897936 0.65313528 0.45158353 0.65105696 0.45438061 0.64961117 0.4577564 0.64680996 0.46084283 0.64536417 0.46315765 0.64373765 0.46614763 0.64256295 0.46942697 0.64120752 0.47212759 0.64156897 0.47424951 0.64057499 0.47521402 0.63894848 0.47646789 0.63741233 0.47675724 0.6360569 0.47444242 0.63578581 0.47260985
0 0.62548457 0.35860478 0.62702072 0.35956929 0.62846651 0.3605338 0.63000266 0.36159476 0.63000266 0.36371668 0.63009302 0.3654528 0.63081591 0.36824988 0.63144845 0.36979309 0.63271351 0.3703718 0.6341593 0.36863568 0.63506292 0.36632086 0.63551473 0.36381313 0.63506292 0.36313798 0.63406894 0.36400603 0.63307496 0.36390958 0.63171953 0.3611125 0.63072555 0.35879768 0.62891831 0.35841188 0.62747253 0.35744737 0.62566529 0.35735092
0 0.83729269 0.33835007 0.8389192 0.33719266 0.84153969 0.33516719 0.84397946 0.33478138 0.84632887 0.33323817 0.85102769 0.33092334 0.85310601 0.32928368 0.85473252 0.32764401 0.85635903 0.32503983 0.85870844 0.32330372 0.86196147 0.32185695 0.86422051 0.3213747 0.866841 0.32089244 0.8687386 0.32089244 0.87045548 0.32089244 0.8694615 0.32262856 0.86882896 0.32436468 0.86810607 0.32706531 0.86602775 0.32870497 0.86403979 0.32918723 0.86123857 0.33015174 0.85816627 0.33092334 0.85563614 0.33227366 0.85156986 0.33439558 0.848859 0.33603525 0.84560598 0.33719266 0.84217223 0.33921813 0.84036499 0.34018264 0.83801558 0.3408578 0.83711196 0.34018264
0 0.83241315 0.48466622 0.8339493 0.48418397 0.83548545 0.48399106 0.83928065 0.48331591 0.84153969 0.4825443 0.84370838 0.48177269 0.84741321 0.48032593 0.85084696 0.47868626 0.8538289 0.47752885 0.85644939 0.47598563 0.85735301 0.47463532 0.8595217 0.4725134 0.85997351 0.47222404 0.86394943 0.47125953 0.86711209 0.46971632 0.87027475 0.46884826 0.87461212 0.4681731 0.87786515 0.46720859 0.8812989 0.4677873 0.88292541 0.46884826 0.88274469 0.47097018 0.88120854 0.473285 0.87858804 0.47511757 0.87334706 0.47685369 0.8694615 0.47772175 0.86277472 0.47936142 0.8606964 0.47994012 0.85780482 0.48013303 0.8569012 0.47916852 0.85337709 0.47965077 0.84931081 0.48177269 0.84497344 0.48302655 0.83991318 0.48524493 0.83693124 0.48669169 0.83422039 0.4870775 0.83223243 0.48698105 0.83196134 0.48601654
0 0.73961155 0.59211262 0.7411477 0.59191972 0.7437682 0.59066586 0.74503326 0.5899907 0.7468405 0.58815813 0.74819593 0.58613266 0.74738267 0.58622911 0.74539471 0.58680782 0.74412964 0.58709717 0.7430453 0.58709717 0.74042481 0.58786878 0.73915974 0.58892974 0.73915974 0.59047296
0 0.85039515 0.58680782 0.85220239 0.58565041 0.85518433 0.58391429 0.85825663 0.58227462 0.86024459 0.58082786 0.86223255 0.5797669 0.86403979 0.57812723 0.86548558 0.57533015 0.86747354 0.57253307 0.86937114 0.5703147 0.87163018 0.56761407 0.87434104 0.56655311 0.87696153 0.56732472 0.87777479 0.56780697 0.87804587 0.57060405 0.87596755 0.57291888 0.87388923 0.57426919 0.87199163 0.57581241 0.86910005 0.57774143 0.86647956 0.57947754 0.86440124 0.58188882 0.8614193 0.5846859 0.85961206 0.58613266 0.85744337 0.58729007 0.85409999 0.58864039 0.85166022 0.58950845 0.8507566 0.58931555
0 0.77385868 0.7216463 0.77575628 0.72212856 0.77928039 0.72299662 0.78443102 0.72453983 0.7892202 0.72540789 0.79455154 0.72560079 0.79644914 0.72666175 0.79662987 0.72907303 0.79861783 0.73167721 0.80051542 0.73273817 0.80250338 0.73379913 0.80431062 0.73293107 0.80476243 0.7309056 0.80349736 0.72916948 0.80159977 0.72772271 0.80024434 0.72589015 0.80169013 0.72560079 0.80403954 0.72569724 0.80928052 0.7259866 0.81280463 0.72531144 0.8152444 0.72482919 0.81678055 0.72347887 0.81515404 0.72270726 0.81289499 0.72212856 0.80982269 0.72232146 0.80711184 0.72280371 0.80169013 0.72376822 0.79699131 0.72328597 0.79265394 0.72241791 0.78840694 0.72241791 0.78388885 0.7216463 0.78144908 0.72058534 0.77774424 0.71913858 0.77539484 0.72029599 0.77385868 0.72000664
0 0.7506357 0.85243384 0.75235257 0.85416996 0.75425017 0.85619543 0.75659958 0.85966767 0.75967188 0.86333281 0.76211165 0.86661214 0.76464178 0.86863761 0.76572612 0.87095243 0.7655454 0.87432822 0.76681046 0.87741465 0.76897915 0.88030818 0.77096711 0.882623 0.77304543 0.88339461 0.7754852 0.882623 0.77494303 0.88030818 0.77458158 0.8775111 0.77467194 0.87471402 0.77340688 0.87085598 0.77214181 0.86844471 0.77024421 0.8676731 0.76816589 0.8672873 0.76572612 0.86526183 0.76283454 0.86178959 0.75967188 0.85725639 0.75732247 0.85320545 0.75578632 0.85098708 0.75361764 0.84934741 0.75226221 0.84973322 0.75072606 0.85040837
0 0.91147975 0.853109 0.91473277 0.85243384 0.91753399 0.85079418 0.92123882 0.84982967 0.9279256 0.84828645 0.93280514 0.84683969 0.93614853 0.84577873 0.93940155 0.84491067 0.94337747 0.84404261 0.94626905 0.84413906 0.95069678 0.84529647 0.95602813 0.843271 0.95837754 0.84163133 0.96117875 0.83950941 0.96289563 0.83661588 0.9634378 0.8330472 0.96181128 0.83198623 0.95973296 0.83237204 0.95765464 0.8330472 0.9546727 0.83468686 0.95214257 0.83603718 0.95006425 0.83758039 0.94635941 0.83950941 0.9428353 0.84057037 0.93894974 0.84163133 0.93578708 0.84259584 0.9328955 0.84317455 0.9279256 0.84442841 0.9248533 0.84539292 0.92078702 0.84635743 0.91690146 0.84732194 0.91355807 0.8478042 0.91147975 0.84828645 0.91039541 0.84982967 0.91039541 0.85166224
0 0.50877106 0.46646773 0.50856125 0.46764342 0.50845635 0.46937896 0.50803675 0.47167435 0.50772204 0.47452959 0.50704019 0.47760877 0.50646323 0.47984817 0.50635833 0.48186363 0.50714509 0.48281538 0.50782694 0.48287136 0.50919066 0.48158371 0.50992497 0.47962423 0.51044948 0.47643308 0.51081663 0.47363382 0.51092153 0.47061063 0.51155094 0.46803532 0.51186564 0.46501212 0.5122328 0.46266075 0.51364896 0.45952558 0.51543228 0.45583057 0.51600924 0.45431897 0.51632395 0.45297533 0.51496023 0.45319927 0.51322936 0.45448692 0.51207544 0.45543867 0.51176074 0.45476685 0.51186564 0.45303131 0.51128869 0.45034403 0.51002987 0.45000812 0.50877106 0.4515757 0.50882351 0.45415101 0.50898086 0.45739815 0.50903331 0.46042134 0.50898086 0.46372446 0.50903331 0.46579591
