# Supplementary material for: VanillaNet-YOLOv8 segment: detection of nano-iron oxide regulation on rice seedling growth vitality under salt stress
Source: Front Plant Sci. 2025 Sep 17;16:1631279. doi: 10.3389/fpls.2025.1631279 (PMC12484053; doi:10.3389/fpls.2025.1631279)
Supplement: Supplementary file 5 [file DataSheet5.zip › label/train/2-2.txt]

0 0.16581741 0.84852591 0.16741643 0.84708877 0.16912204 0.84590827 0.17040125 0.8451897 0.17157385 0.84513838 0.17232006 0.84585694 0.17237336 0.84652418 0.17168045 0.84744806 0.17034794 0.84826928 0.16869563 0.85011702 0.16688342 0.85191344 0.1644316 0.85427445 0.16288589 0.85576291 0.15979447 0.85771331 0.15776906 0.86007432 0.15547714 0.8621787 0.15371823 0.86376981 0.15281213 0.86597684 0.15057351 0.86792724 0.1489745 0.86951835 0.14684249 0.87100682 0.14508357 0.87347048 0.14199215 0.87552353 0.13954034 0.87670403 0.13548951 0.87850045 0.1342103 0.87906504 0.1342103 0.87752525 0.13564941 0.87470231 0.13660882 0.87290589 0.13778143 0.87085284 0.13868753 0.8694157 0.14081955 0.86751663 0.14364447 0.86541225 0.14545668 0.86407777 0.14673589 0.86294859 0.1489745 0.86161411 0.15211922 0.86069024 0.15307863 0.86053626 0.15457104 0.85971504 0.15590355 0.85863718 0.15696955 0.85755933 0.15878177 0.85566026 0.16048738 0.85365854 0.16251279 0.85181079 0.1641118 0.85011702 0.16533771 0.84924448
0 0.13596921 0.58943089 0.13906063 0.58825039 0.14209875 0.58712121 0.14460387 0.58655662 0.14758869 0.5855301 0.14993391 0.58511949 0.15254563 0.58491418 0.15334513 0.58506816 0.15345173 0.58619734 0.15265223 0.58691591 0.15201262 0.58835304 0.15249232 0.58850702 0.15403804 0.58825039 0.15537054 0.58732652 0.15659645 0.5865053 0.15915487 0.58547877 0.16293919 0.58404164 0.1634722 0.58322042 0.16245949 0.58075675 0.16155339 0.58039747 0.15979447 0.58039747 0.15766246 0.58101339 0.15505074 0.581424 0.15281213 0.5816293 0.1494009 0.5826045 0.14684249 0.58337439 0.14401757 0.5847602 0.14156575 0.58583806 0.14039314 0.58635132 0.13730172 0.58686458 0.13612911 0.5876858 0.13532961 0.58855835 0.13532961 0.58937957
0 0.14988061 0.50145767 0.15110652 0.50320276 0.15206592 0.50443459 0.15355833 0.50592305 0.15494414 0.50761682 0.15622335 0.50884865 0.15760916 0.50864334 0.15814216 0.50792478 0.15787566 0.50617968 0.15691625 0.50494785 0.15505074 0.50304878 0.15387813 0.50207358 0.15201262 0.50079042 0.15030701 0.50017451 0.1494542 0.50032849 0.1489745 0.50104706
0 0.27593595 0.85524965 0.27662886 0.85293997 0.27721516 0.85160549 0.27817457 0.85047631 0.27982688 0.85073294 0.28041318 0.85119488 0.28105279 0.85211875 0.28067969 0.85386384 0.27956038 0.85658413 0.27860097 0.85930443 0.27764157 0.8614088 0.27662886 0.86448838 0.27561615 0.86690071 0.27529635 0.86895377 0.27513645 0.87064753 0.27396384 0.87193069 0.27337754 0.87372711 0.27327094 0.87536955 0.27305773 0.8774226 0.27295113 0.87932167 0.27332424 0.8815287 0.27279123 0.88332512 0.27225823 0.88609674 0.27156532 0.88830377 0.27039272 0.89143467 0.26948661 0.89389833 0.2676744 0.89631067 0.26479618 0.89856902 0.26383677 0.89887698 0.26213116 0.89882565 0.25994585 0.89723454 0.26010575 0.89518149 0.26095855 0.89282048 0.26213116 0.88963825 0.26415658 0.8854295 0.26522258 0.88322247 0.26666169 0.88106677 0.2678876 0.87927035 0.26911351 0.87814117 0.26922011 0.87803852 0.27028612 0.87583149 0.27124552 0.87275191 0.27188513 0.87033957 0.27241813 0.8664901 0.27359074 0.86192207 0.27428364 0.85966371 0.27545625 0.85678944
0 0.37752644 0.21208015 0.37880565 0.21264474 0.38035136 0.21331198 0.38216357 0.21444116 0.38429558 0.21598095 0.3867474 0.21829063 0.38813321 0.22029235 0.38930582 0.22224275 0.39122463 0.22521968 0.39239724 0.22752936 0.39367645 0.22963374 0.39522216 0.23194342 0.39666127 0.23461238 0.39804707 0.23569024 0.39943288 0.23548493 0.39980599 0.23368851 0.39964609 0.23184077 0.39831358 0.23045496 0.39719427 0.22870986 0.39532876 0.22645151 0.39340994 0.22434713 0.39186423 0.2221401 0.39122463 0.22008705 0.39026522 0.21711013 0.38919922 0.2160836 0.3862144 0.21372259 0.38440218 0.21213148 0.38258997 0.21069434 0.38019145 0.20997577 0.37853914 0.20992445 0.37731324 0.21048904
0 0.38072446 0.59102201 0.38173717 0.59127864 0.38274987 0.59143262 0.38392248 0.59163792 0.38552149 0.5915866 0.3869073 0.59143262 0.38802661 0.59132997 0.38765351 0.59215119 0.3863743 0.59317771 0.38461538 0.5937423 0.38376258 0.59394761 0.38258997 0.59487148 0.38072446 0.59538474 0.37923205 0.59528209 0.37795284 0.59482015 0.37805944 0.59389628 0.37885895 0.59281843 0.37912545 0.59163792 0.37987165 0.59066272 0.38061786 0.59050875
0 0.37320911 0.8633592 0.37315581 0.86489899 0.37379541 0.86674674 0.37438172 0.86854316 0.37550102 0.8701856 0.37598073 0.87218732 0.37651373 0.87393241 0.37736654 0.87726862 0.37805944 0.88209329 0.37848584 0.88522419 0.37885895 0.88922764 0.37832594 0.891486 0.37821934 0.89333374 0.37896555 0.89605404 0.37971175 0.89862035 0.38051126 0.90175125 0.38173717 0.90519011 0.38232347 0.90529277 0.38248337 0.90277778 0.38306967 0.90118666 0.38408238 0.9004681 0.38605449 0.89897963 0.38765351 0.89749117 0.38823981 0.89538679 0.38770681 0.89292313 0.3866408 0.89066478 0.38429558 0.88799581 0.38301637 0.88666133 0.38211027 0.88512154 0.38189707 0.8813234 0.38157726 0.87911637 0.38093766 0.87542088 0.37949855 0.87064753 0.37843254 0.86756796 0.37768634 0.86484766 0.37678023 0.86325655 0.37550102 0.86197339 0.37432842 0.86171676 0.37336901 0.86192207
0 0.52500853 0.85776464 0.52639434 0.85894514 0.52836645 0.86027963 0.53044516 0.86197339 0.53263048 0.8641291 0.5357219 0.86623347 0.53939962 0.86926172 0.54153164 0.87141743 0.54409006 0.87403507 0.54456976 0.87470231 0.54488956 0.87629342 0.54536926 0.8783978 0.54691498 0.88029687 0.54888709 0.88127207 0.55197851 0.88224727 0.55395062 0.88209329 0.55538973 0.88168268 0.55794815 0.88322247 0.56018676 0.88414634 0.56151927 0.88394104 0.56039997 0.88301716 0.55901416 0.88111809 0.55837455 0.87783321 0.55693544 0.87470231 0.55538973 0.8725466 0.55379072 0.87203334 0.55208511 0.87182804 0.54878049 0.87141743 0.54702158 0.87157141 0.54558247 0.87090416 0.54179814 0.86761928 0.53769401 0.86387246 0.53380309 0.86063891 0.53055177 0.8573027 0.52820655 0.85524965 0.52682074 0.85478771 0.52394252 0.85586557 0.52426232 0.85689209
0 0.50944482 0.71343516 0.50944482 0.71471832 0.50992453 0.71672005 0.51061743 0.71902973 0.51189664 0.72185267 0.51200324 0.7238544 0.51157684 0.72534286 0.51024433 0.72719061 0.50992453 0.72908968 0.51051083 0.73042416 0.51173674 0.7299109 0.51290935 0.72878172 0.51418856 0.72693397 0.51610737 0.72488092 0.51621397 0.72364909 0.51461496 0.72082615 0.51381545 0.71825983 0.51445506 0.71589883 0.51408195 0.71374312 0.51317585 0.71261394 0.51184334 0.7119467 0.51088393 0.7119467
0 0.49905125 0.47918206 0.50011726 0.47774493 0.50155637 0.47743697 0.50352848 0.47697503 0.50491429 0.47579453 0.50507419 0.47446005 0.50395489 0.47327954 0.50267568 0.47317689 0.50134317 0.47394678 0.50038376 0.47420342 0.49894465 0.47430607 0.49803855 0.47492198 0.49867815 0.47558923 0.49931776 0.47599984 0.49830505 0.47743697 0.49830505 0.47861748
0 0.49643954 0.36739345 0.49734564 0.3684713 0.49846495 0.37001109 0.49953096 0.37134557 0.50230258 0.37442515 0.50283558 0.37591361 0.50427469 0.37699146 0.50496759 0.37694013 0.5062468 0.37565698 0.50715291 0.37386056 0.50752601 0.37273138 0.50752601 0.37088363 0.50672651 0.36862528 0.505394 0.36790671 0.5052874 0.3686766 0.505394 0.36924119 0.5055539 0.37067833 0.5055539 0.37180751 0.50491429 0.37216679 0.50352848 0.37114026 0.50134317 0.36903589 0.49969086 0.36765008 0.49718574 0.36682886
0 0.51765308 0.24805987 0.51882569 0.24770058 0.52308972 0.24708467 0.52399582 0.24641743 0.52404912 0.24523692 0.52324962 0.24364581 0.52213031 0.24354316 0.5208511 0.24395377 0.51983839 0.24482631 0.51887899 0.24600682 0.51765308 0.24687936
0 0.62793152 0.71184405 0.62841122 0.71394843 0.62958383 0.71435904 0.63048994 0.714667 0.63144934 0.71538556 0.63182245 0.71687402 0.63198235 0.71831116 0.63246205 0.71918371 0.63368796 0.71979962 0.63475397 0.71985095 0.63454076 0.71836249 0.63438086 0.71677137 0.63534027 0.71528291 0.63566007 0.71451302 0.63480727 0.7136918 0.63406106 0.71322986 0.63288845 0.71245997 0.63171585 0.71215201 0.63123614 0.7119467 0.62963713 0.71138211 0.62899753 0.71122814
0 0.62238828 0.83636158 0.62382739 0.83728546 0.6249467 0.83810668 0.62691881 0.83938983 0.62825132 0.8399031 0.62899753 0.84041636 0.63033004 0.84103227 0.63096964 0.84128891 0.63422096 0.84231543 0.63475397 0.84190482 0.63491387 0.84123758 0.63400776 0.8399031 0.63246205 0.83867127 0.62969043 0.8371828 0.62739852 0.83595097 0.6256396 0.83512975 0.6251066 0.83466782 0.62585281 0.83338466 0.62665231 0.83297405 0.62745182 0.83246079 0.62835792 0.83148559 0.62883763 0.83045906 0.62798482 0.83040774 0.62638581 0.8311263 0.6254264 0.83158824 0.62398729 0.83256344 0.62329439 0.83302538 0.62265478 0.83364129 0.62249488 0.83487312 0.62217508 0.83564302
0 0.74588521 0.83302538 0.74695122 0.83420588 0.74833703 0.83677219 0.74956294 0.83897922 0.75137515 0.84164819 0.75377367 0.84513838 0.75590568 0.84739673 0.75702499 0.84914182 0.7589438 0.8510409 0.76080931 0.85258068 0.76214182 0.85422313 0.76336773 0.85596822 0.76411393 0.85822657 0.76533984 0.8614088 0.76747186 0.86418042 0.76965717 0.8653096 0.77216229 0.8664901 0.77253539 0.86474501 0.77146938 0.86166543 0.76944397 0.85843188 0.76800486 0.85627618 0.76597945 0.85360721 0.76363423 0.85155416 0.76123572 0.84826928 0.7589438 0.84549766 0.75702499 0.84272604 0.75441327 0.83928718 0.75238786 0.83610495 0.75030914 0.83292272 0.74881673 0.83107498 0.74711112 0.83076702 0.74631162 0.8311263 0.74529891 0.83240946
0 0.7592636 0.71358914 0.75984991 0.71240864 0.76080931 0.71184405 0.76219512 0.71245997 0.76400733 0.71441036 0.76672565 0.717028 0.76949727 0.71964564 0.77301509 0.72159604 0.77642632 0.72370042 0.77935784 0.72570214 0.78490107 0.72801183 0.78975141 0.73114273 0.79289613 0.73242588 0.79524134 0.73350374 0.79806626 0.73524883 0.80067798 0.73704525 0.79955867 0.73740453 0.79737336 0.73683994 0.79428194 0.73550546 0.79039101 0.73334976 0.7880458 0.73170732 0.78713969 0.73114273 0.78783259 0.73314445 0.7888453 0.73463291 0.78985801 0.73627536 0.79209662 0.73817443 0.79273623 0.73961156 0.79108392 0.73976554 0.788259 0.73755851 0.78607368 0.73504352 0.78463457 0.73314445 0.78207616 0.73057814 0.77914464 0.72852509 0.77573341 0.72647204 0.77253539 0.72488092 0.76944397 0.72354644 0.76688555 0.72226328 0.76347433 0.71990227 0.76144892 0.71769525 0.7594768 0.71538556 0.7591037 0.71441036
0 0.7436999 0.60246777 0.74524561 0.60210848 0.74673802 0.60210848 0.74871013 0.60144124 0.75036244 0.60092798 0.75206805 0.60103063 0.75478637 0.60169787 0.75606558 0.60221114 0.75755799 0.60349429 0.7587839 0.60513673 0.7594768 0.60677917 0.75974331 0.60872957 0.75979661 0.61047467 0.76043621 0.60929416 0.76080931 0.60677917 0.76038291 0.60462347 0.7586773 0.60215981 0.75574578 0.5995935 0.75435997 0.59923421 0.75142845 0.59825901 0.74855023 0.59712983 0.74737762 0.59692453 0.74551211 0.59738647 0.74508571 0.59866962 0.7446593 0.60026074 0.7441796 0.60103063
0 0.8331379 0.36657223 0.83441711 0.36549437 0.83638922 0.36390326 0.83836133 0.36277408 0.84081315 0.36138827 0.84395787 0.35933522 0.84608989 0.3575388 0.8480087 0.35579371 0.85147322 0.35250883 0.85413824 0.34973721 0.85621695 0.34763283 0.85872207 0.34552846 0.85962818 0.34491254 0.85989468 0.34573376 0.85952158 0.3481461 0.85872207 0.35025047 0.85749616 0.35204689 0.85563065 0.35389464 0.85333873 0.35507514 0.85136662 0.35630697 0.85008741 0.35723085 0.8479554 0.35877063 0.84534368 0.3604644 0.84363807 0.36215817 0.84129285 0.36405724 0.83894764 0.36631559 0.83708213 0.36775273 0.8335643 0.36975446 0.8328181 0.37001109 0.83148559 0.36913854 0.83121909 0.3677014 0.83233839 0.36708549
0 0.83905424 0.46963538 0.84123955 0.46819824 0.84321167 0.46758233 0.84550358 0.46670978 0.8483285 0.46614519 0.85147322 0.46527265 0.85472454 0.46445142 0.85808247 0.46275766 0.86021448 0.46142317 0.8630394 0.45926747 0.86453181 0.4583436 0.86639732 0.45772768 0.86799633 0.45793299 0.86858264 0.45906217 0.86799633 0.46003737 0.86746333 0.460294 0.86629072 0.46101256 0.86426531 0.46332225 0.8628795 0.46496469 0.86101399 0.46619652 0.85962818 0.46660713 0.85749616 0.46624784 0.85477784 0.46650448 0.85152652 0.46773631 0.848595 0.4685062 0.84672949 0.46932742 0.84486398 0.47019997 0.84326497 0.47081588 0.84065325 0.47158578 0.83868114 0.4714318 0.83836133 0.4704566
0 0.85301893 0.60606061 0.85333873 0.60811366 0.85456464 0.60872957 0.85754946 0.60903753 0.86106729 0.60872957 0.86431861 0.60831896 0.86693033 0.60811366 0.87215376 0.60785703 0.87561828 0.60770305 0.87918941 0.60888355 0.88116152 0.60811366 0.88276053 0.60703581 0.88467935 0.60657387 0.88867687 0.60641989 0.88777077 0.60529071 0.88414634 0.60462347 0.88217423 0.60457214 0.88004221 0.60508541 0.8773239 0.60534204 0.87439238 0.60559867 0.86938214 0.60570132 0.86581102 0.60575265 0.85994798 0.60518806 0.85563065 0.60529071
0 0.85211283 0.70116819 0.85280573 0.70322124 0.85365854 0.70399113 0.85706976 0.70517164 0.85978808 0.70691673 0.86394551 0.70902111 0.86746333 0.71004763 0.87231366 0.71210068 0.87529848 0.71297323 0.8784432 0.71405108 0.88110822 0.71651474 0.88308033 0.71805453 0.88622506 0.72087747 0.88963628 0.72251991 0.8930475 0.72411103 0.89635212 0.72467562 0.89869734 0.72518888 0.89880394 0.72441899 0.89747143 0.72246859 0.89411351 0.71969697 0.8935272 0.71913238 0.8921414 0.71795188 0.88899667 0.71548822 0.88718446 0.71482097 0.88238743 0.71184405 0.87950921 0.71148477 0.87385937 0.70917508 0.87215376 0.70840519 0.86794303 0.70671142 0.8636257 0.70440174 0.86106729 0.70291328 0.85904187 0.70204073 0.85477784 0.69901248 0.85307223 0.69942309 0.85211283 0.70009033
0 0.85621695 0.80397471 0.85552405 0.80494991 0.85589715 0.80546317 0.85728296 0.80633571 0.85925507 0.80818346 0.8627196 0.81023651 0.86677042 0.81208426 0.87066135 0.81434261 0.87396597 0.81608771 0.87663099 0.81757617 0.8784432 0.81916728 0.88158792 0.82219553 0.88569205 0.82589102 0.88659816 0.8270202 0.89032918 0.82917591 0.89480641 0.83117763 0.89891054 0.83148559 0.90136236 0.83102365 0.90120246 0.82917591 0.90045625 0.8268149 0.89779123 0.82281145 0.89432671 0.82132299 0.89096879 0.82014248 0.88755756 0.818808 0.88430624 0.81767882 0.87950921 0.81649832 0.87513858 0.81444527 0.87162076 0.81218691 0.86884914 0.81018519 0.86490491 0.80751622 0.86197339 0.8059251 0.85834897 0.80397471 0.85637685 0.80310216
0 0.61828671 0.3362963 0.61923077 0.33548822 0.62115385 0.3343771 0.62321678 0.33289562 0.625 0.33185185 0.62706294 0.3306734 0.62814685 0.32942761 0.62933566 0.3279798 0.63034965 0.32666667 0.63094406 0.32565657 0.63027972 0.32511785 0.62912587 0.32511785 0.62681818 0.32602694 0.62548951 0.32690236 0.62391608 0.32821549 0.62283217 0.32922559 0.62017483 0.33084175 0.6184965 0.33276094 0.61730769 0.33356902 0.61604895 0.33441077 0.61486014 0.33592593 0.6134965 0.33710438 0.61269231 0.33771044 0.61073427 0.33952862 0.60842657 0.3410101 0.60688811 0.34218855 0.60513986 0.34410774 0.60391608 0.34535354 0.60216783 0.34693603 0.60097902 0.34791246 0.60132867 0.34986532 0.60171329 0.35040404 0.60251748 0.35053872 0.60482517 0.34922559 0.60653846 0.34801347 0.6086014 0.34599327 0.60867133 0.34599327 0.61013986 0.3440404 0.61157343 0.34215488 0.61272727 0.34053872 0.61433566 0.33872054 0.61573427 0.33744108 0.61664336 0.336633 0.61762238 0.33632997
