# Supplementary material for: VanillaNet-YOLOv8 segment: detection of nano-iron oxide regulation on rice seedling growth vitality under salt stress
Source: Front Plant Sci. 2025 Sep 17;16:1631279. doi: 10.3389/fpls.2025.1631279 (PMC12484053; doi:10.3389/fpls.2025.1631279)
Supplement: Supplementary file 5 [file DataSheet5.zip › label/train/2-3.txt]

0 0.26767153 0.83828883 0.26833999 0.83703549 0.26872197 0.83510729 0.27005889 0.83414318 0.2716823 0.83404677 0.27254175 0.83462523 0.27273274 0.83655344 0.27321022 0.83722832 0.27426066 0.83819242 0.2752156 0.83925293 0.27397417 0.83944576 0.27196878 0.83954217 0.27044087 0.84185602 0.26795801 0.84619449 0.26557064 0.84947244 0.26509317 0.85207552 0.26404273 0.85573912 0.26346976 0.85872784 0.26203734 0.86007759 0.26060492 0.8592099 0.25945898 0.85699246 0.25955448 0.8545822 0.2609869 0.85140065 0.26299229 0.84995449 0.26346976 0.84841193 0.26413822 0.8462909 0.26509317 0.84339858 0.26652559 0.84089191 0.26728955 0.83925293
0 0.3790183 0.85670323 0.3807372 0.85487143 0.3824561 0.85381091 0.38379303 0.85226834 0.3861804 0.85101501 0.38856776 0.85034014 0.3897137 0.8509186 0.39038216 0.85111142 0.39019117 0.85226834 0.38980919 0.85332886 0.38837677 0.85525707 0.3878038 0.85535348 0.38665787 0.85622117 0.38446149 0.85786015 0.38283808 0.85824579 0.38111918 0.85978836 0.38025973 0.86094529 0.37873181 0.86229503 0.37682192 0.8648017 0.375294 0.86701914 0.37347961 0.87087556 0.37252466 0.87318941 0.37080576 0.87617814 0.36927784 0.87868481 0.36832289 0.88099866 0.36746344 0.88292687 0.36631751 0.88398738 0.36478959 0.88427661 0.36307069 0.88446943 0.36297519 0.88466225 0.36326168 0.88167353 0.36431212 0.87945609 0.36564904 0.87694942 0.36708146 0.87482839 0.36851388 0.87261095 0.36956432 0.87077915 0.37090125 0.86894735 0.37252466 0.86701914 0.37328862 0.86557299 0.37338411 0.86460888 0.3718562 0.8648017 0.3700418 0.86586222 0.36889586 0.86595863 0.36841839 0.86518734 0.36803641 0.86412683 0.3700418 0.86345196 0.37156971 0.86306631 0.37290664 0.86268067 0.37453005 0.86239144 0.37500752 0.86142734 0.37643994 0.85959554 0.37768137 0.85843861 0.37825434 0.85757092
0 0.5076496 0.84571243 0.50889103 0.84638731 0.51022796 0.84686936 0.51251983 0.84764064 0.51528917 0.84802629 0.51614862 0.84850834 0.51548016 0.84966526 0.5129973 0.84956885 0.5112784 0.84966526 0.50994147 0.85014732 0.50927301 0.85043655 0.50898652 0.85294322 0.50955949 0.85467861 0.50994147 0.8565104 0.51099191 0.85814938 0.51204235 0.85959554 0.51366576 0.86152375 0.51433423 0.86268067 0.51586214 0.86393401 0.51758104 0.86586222 0.51863149 0.86788684 0.51910896 0.86923658 0.51805852 0.8694294 0.51633961 0.86875453 0.51442972 0.86730837 0.51328378 0.86605504 0.51232884 0.86538017 0.51108741 0.86345196 0.51022796 0.86239144 0.50927301 0.86027041 0.50784059 0.85843861 0.50650366 0.8565104 0.50573971 0.85390732 0.50507124 0.85149706 0.50497575 0.8481227 0.50468927 0.84619449 0.50573971 0.8454232 0.50640817 0.84513397
0 0.40069558 0.68393571 0.40079108 0.68470699 0.40079108 0.68538186 0.40050459 0.68827418 0.4003136 0.68933469 0.39935866 0.68972033 0.39811723 0.69058803 0.39716228 0.692227 0.39649382 0.69386598 0.39649382 0.69579419 0.39706679 0.69724035 0.39783074 0.69781881 0.39926316 0.69984343 0.39993163 0.69907215 0.40079108 0.69724035 0.40260548 0.69646906 0.40308295 0.69511932 0.4040379 0.69357675 0.40413339 0.69203418 0.40327394 0.69078085 0.40308295 0.6894311 0.4040379 0.6875993 0.40499284 0.68596033 0.40547032 0.68412853 0.40556581 0.68239314 0.40537482 0.68152544 0.40413339 0.68152544 0.40250998 0.68171827 0.40174602 0.6820075 0.40136405 0.68277878
0 0.41788462 0.59735913 0.41864858 0.59562374 0.42036748 0.59417758 0.42132243 0.59292424 0.4218954 0.59263501 0.42199089 0.5925386 0.42256386 0.59282783 0.42113144 0.5952381 0.42055847 0.59649143 0.42055847 0.59813041 0.42084496 0.5989981 0.42055847 0.60063708 0.41903056 0.60111913 0.41836209 0.60131195 0.41692967 0.60111913 0.4164522 0.60063708 0.41673869 0.59957657 0.41702517 0.59880528
0 0.52321523 0.58309038 0.52359721 0.58395807 0.52397919 0.58530782 0.52417018 0.58762167 0.52445666 0.58839295 0.5255071 0.58733244 0.52608007 0.58588628 0.52655754 0.58405448 0.52665304 0.58251192 0.52655754 0.58164422 0.52598457 0.58058371 0.52436116 0.58019807 0.52388369 0.58087294
0 0.50053451 0.69502587 0.50161434 0.6956073 0.50240621 0.69626141 0.50334206 0.6969882 0.50377399 0.69829641 0.50384597 0.69967731 0.503702 0.70062213 0.50470983 0.70229374 0.50564568 0.70258445 0.50766135 0.70222106 0.50888515 0.70149427 0.51054088 0.69996802 0.51140474 0.69873248 0.51126077 0.69706088 0.51075685 0.69640677 0.509821 0.69575266 0.50888515 0.69546195 0.50744539 0.69582534 0.50571767 0.69611605 0.50514176 0.6945898 0.50456586 0.69320891 0.50384597 0.69204605 0.5030541 0.69160998 0.50111042 0.69240944 0.50111042 0.69335426
0 0.61564377 0.83064422 0.61564377 0.82948137 0.61679559 0.8286819 0.61801939 0.82751904 0.6191712 0.82730101 0.62002369 0.8282114 0.62031922 0.82890759 0.61992518 0.83025023 0.61982667 0.83159287 0.61977742 0.83313442 0.61977742 0.83522298 0.61982667 0.83765963 0.61967891 0.83994709 0.61953114 0.84203564 0.61982667 0.84312965 0.62022071 0.84472093 0.62095954 0.84641166 0.62150135 0.84840076 0.62184613 0.85019095 0.62194464 0.85287624 0.62150135 0.85481561 0.6211073 0.85541234 0.62051624 0.85576043 0.61992518 0.85446752 0.61903859 0.85332379 0.61879231 0.85193142 0.61859529 0.85073796 0.618152 0.84874886 0.61795498 0.84646139 0.61775796 0.84516848 0.61761019 0.8415881 0.61736391 0.84019573 0.61701913 0.83900227 0.61692062 0.83611807 0.61662509 0.8336317 0.61632956 0.83213987
0 0.63090908 0.70777141 0.6311061 0.70697577 0.63184493 0.7064785 0.63292854 0.70568286 0.63371662 0.70618013 0.63411066 0.70687632 0.63465247 0.70841787 0.63465247 0.70971078 0.63470172 0.71070533 0.63465247 0.71160043 0.63401215 0.71259498 0.63391364 0.71334089 0.6345047 0.71393762 0.63435694 0.71547917 0.63401215 0.71677209 0.63332258 0.71781637 0.6325345 0.71811473 0.63179567 0.71831364 0.63105684 0.718065 0.63046578 0.71761746 0.62977621 0.71627481 0.63036727 0.71562836 0.63081057 0.71473326 0.63125386 0.71388789 0.63140163 0.71249552 0.63125386 0.71150097 0.63095833 0.71055615 0.63076131 0.70926324 0.6306628 0.70856705
0 0.63376588 0.60508414 0.63391364 0.60463659 0.63435694 0.6037415 0.63499725 0.60334368 0.63588385 0.60319449 0.63647491 0.60334368 0.63696746 0.60364204 0.63746001 0.60418904 0.63755852 0.6048355 0.63731225 0.60587978 0.63657342 0.60662569 0.63613012 0.60742133 0.63534204 0.60801806 0.63460321 0.6088137 0.63415992 0.60931098 0.63386439 0.61035525 0.63283003 0.61214544 0.6320912 0.61304054 0.63130312 0.61443291 0.6306628 0.61592473 0.63041653 0.61657119 0.62972695 0.61667064 0.62977621 0.61537773 0.63007174 0.61353781 0.6306628 0.61179735 0.63140163 0.61030553 0.63238673 0.60806779 0.63263301 0.60717269
0 0.09851661 0.42470859 0.10003225 0.42623876 0.10121108 0.428279 0.1019689 0.42963915 0.10323193 0.4309143 0.10407396 0.43176439 0.10500018 0.43227445 0.10398975 0.43303954 0.10457917 0.43363461 0.10643162 0.43507977 0.10769465 0.43635492 0.10878928 0.43677997 0.10996811 0.43754506 0.11123115 0.43822513 0.11215737 0.43831014 0.11274679 0.43771507 0.1130836 0.43575985 0.11148375 0.43490975 0.10988391 0.43380463 0.10803146 0.43167938 0.10550539 0.42963915 0.10373715 0.428364 0.1018847 0.42666381 0.10020065 0.42513364 0.09927443 0.42419853 0.09868501 0.42385849
0 0.18709736 0.37863332 0.18852879 0.3793984 0.19004443 0.38033351 0.19139167 0.38084357 0.19341252 0.38152365 0.19610699 0.38296881 0.19753843 0.38347887 0.19795944 0.38237374 0.19787524 0.3810986 0.19711742 0.37965343 0.19602279 0.37888834 0.19459135 0.3776132 0.19282311 0.37667809 0.19139167 0.37582799 0.18979183 0.37506291 0.1887814 0.37446784 0.18962342 0.37616803 0.19097066 0.37701813 0.19206529 0.37769821 0.19307571 0.37854831 0.19315992 0.37871833 0.19198108 0.37931339 0.19054965 0.37854831 0.18911821 0.37769821 0.18785518 0.3776132
0 0.15958298 0.59128958 0.16223687 0.59164213 0.1640527 0.59185366 0.16691611 0.59199468 0.17103663 0.5922062 0.17424924 0.59284078 0.17725234 0.5929818 0.17809041 0.59432148 0.17976655 0.59361639 0.18228077 0.59291129 0.18346804 0.5937574 0.18416644 0.59347537 0.18346804 0.59206518 0.18221093 0.59086653 0.18158238 0.59016144 0.18060463 0.58952686 0.17962688 0.58966787 0.179138 0.59002042 0.17543651 0.59002042 0.17278262 0.59016144 0.16977952 0.59002042 0.16733515 0.58973838 0.16517013 0.58952686 0.16342414 0.58875126 0.16202735 0.58818718 0.16084008 0.58797565 0.15951314 0.58853973 0.15923378 0.58931533 0.15923378 0.59044347
0 0.1610496 0.71312936 0.16286543 0.71256529 0.16454157 0.71235376 0.16705579 0.71249478 0.16929065 0.7126358 0.17117631 0.7126358 0.17313181 0.71214224 0.1748778 0.71150765 0.17641426 0.71052053 0.17760153 0.70967442 0.17857929 0.70840525 0.18060463 0.70755914 0.18249029 0.70664252 0.18521403 0.70593743 0.18828696 0.70516183 0.19010278 0.70480929 0.19205829 0.70445674 0.19422331 0.7041747 0.19638833 0.70382216 0.19827399 0.70290554 0.19904222 0.70234147 0.19911206 0.70156587 0.19869303 0.70043772 0.19750576 0.70015568 0.19617881 0.70071976 0.19415347 0.70135434 0.19122021 0.70198892 0.18975359 0.70241198 0.1876584 0.70304656 0.18493467 0.70368114 0.18269981 0.70438623 0.17990623 0.70551438 0.17606507 0.70671303 0.17306197 0.70706558 0.17152551 0.70748863 0.16936049 0.70833474 0.16726531 0.70946289 0.16517013 0.71023849 0.16363366 0.71101409 0.161748 0.71193071
0 0.29088549 0.71729932 0.28848148 0.71750158 0.28587713 0.71719819 0.28347312 0.71699594 0.28197061 0.71699594 0.28026777 0.71628804 0.27736292 0.71628804 0.27525941 0.71568128 0.27395723 0.71517564 0.27485874 0.71325421 0.27676192 0.71386098 0.2798671 0.71436662 0.28116927 0.71426549 0.28217094 0.71436662 0.28537629 0.71477113 0.28677863 0.71426549 0.28918265 0.71416436 0.29038465 0.71406323 0.29108582 0.71264744 0.29198733 0.70981587 0.29288883 0.71011925 0.29338967 0.71163617 0.29489218 0.71396211 0.29529284 0.71446774 0.294191 0.71588353 0.2926885 0.71628804
0 0.73272291 0.71052376 0.73382475 0.71011925 0.73482643 0.70991699 0.73572793 0.70951248 0.73652927 0.70900684 0.73833228 0.70870346 0.73923378 0.70779331 0.73692994 0.70748993 0.73442576 0.70718654 0.73282308 0.70718654 0.73071957 0.70728767 0.73051924 0.70870346 0.73132057 0.70981587
0 0.74554431 0.82176432 0.74604515 0.82348349 0.74724716 0.82459589 0.74915033 0.82631507 0.75155434 0.82843875 0.75415869 0.83005679 0.75556103 0.83127033 0.75716371 0.83207935 0.7559617 0.8304613 0.75455936 0.82874213 0.75375802 0.82692183 0.75295668 0.82550604 0.75185485 0.82419138 0.75085317 0.82307898 0.75045251 0.82156206 0.74945083 0.82004514 0.74895 0.81964063 0.74844916 0.81933725 0.74744749 0.81933725 0.74644582 0.8195395
