# Supplementary material for: VanillaNet-YOLOv8 segment: detection of nano-iron oxide regulation on rice seedling growth vitality under salt stress
Source: Front Plant Sci. 2025 Sep 17;16:1631279. doi: 10.3389/fpls.2025.1631279 (PMC12484053; doi:10.3389/fpls.2025.1631279)
Supplement: Supplementary file 5 [file DataSheet5.zip › label/train/2-5.txt]

0 0.13547145 0.1127142 0.13767967 0.11295791 0.13916489 0.11339972 0.14065011 0.11406245 0.14183828 0.11568245 0.14362054 0.1170079 0.14607115 0.11987971 0.14926437 0.12444515 0.15037828 0.12569697 0.15060107 0.1239297 0.15089811 0.12319334 0.15171498 0.12216243 0.15141794 0.12068971 0.14993272 0.11906971 0.14792768 0.11649244 0.14577411 0.11362063 0.14451168 0.11214791 0.14258089 0.11104337 0.14027881 0.11038064 0.13834802 0.10957064 0.13745689 0.1092761 0.13597167 0.10964428 0.13530333 0.11082246
0 0.23481291 0.10898155 0.23555552 0.10795065 0.23666943 0.10699338 0.23718926 0.10743519 0.2374863 0.10817155 0.23845169 0.10986519 0.23904578 0.110307 0.23993691 0.11089609 0.23993691 0.11244245 0.23978839 0.11362063 0.23934282 0.11553517 0.23897152 0.11656608 0.23978839 0.11870153 0.24045673 0.12002698 0.24134786 0.12076334 0.24327865 0.12385606 0.24409552 0.12599151 0.243947 0.12790605 0.24268456 0.12827423 0.24157065 0.12783242 0.24038247 0.12591788 0.23949134 0.12341424 0.23837743 0.12113152 0.23756056 0.11855426 0.23622386 0.11553517 0.23540699 0.11384154 0.23525847 0.11222154 0.23481291 0.11052791
0 0.37078458 0.13335513 0.37152719 0.13600603 0.37234406 0.13828875 0.37241832 0.14116057 0.37293815 0.14410601 0.37308667 0.1463151 0.37308667 0.14830328 0.37338371 0.15014418 0.37330945 0.15264781 0.37286389 0.15493053 0.37368076 0.15699234 0.37479467 0.15817052 0.37583432 0.15817052 0.37724528 0.15515144 0.37769084 0.1540469 0.37769084 0.15169054 0.37694823 0.14970236 0.37546302 0.14786146 0.37561154 0.14535783 0.37516597 0.14248602 0.37457189 0.14005602 0.37368076 0.13740512 0.37278962 0.13526967 0.37204702 0.13372331
0 0.14948715 0.24866939 0.15097237 0.24793303 0.15312594 0.24660758 0.15572507 0.2446194 0.15542802 0.24410395 0.15401707 0.24366213 0.15253185 0.24344123 0.14985846 0.24344123 0.14785341 0.24417759 0.14599689 0.24513486 0.14562559 0.24675485 0.14681376 0.24763849 0.14740785 0.24822758
0 0.27350283 0.37915271 0.27439396 0.38040453 0.27513657 0.38158271 0.27654752 0.38386543 0.2777357 0.38570633 0.27847831 0.38600088 0.27951796 0.38600088 0.27996352 0.38555906 0.2794437 0.38452815 0.27855257 0.38357088 0.2777357 0.3823927 0.27729013 0.3805518 0.27625048 0.37907908 0.27543361 0.37826908 0.27461674 0.37782726 0.27387413 0.37775363
0 0.25152161 0.22274946 0.25233848 0.22436945 0.25389795 0.22621036 0.25486335 0.22768308 0.25523465 0.22915581 0.25620004 0.23136489 0.2562743 0.23298489 0.25568021 0.23364761 0.25501187 0.23460488 0.25441778 0.23600397 0.25553169 0.23651942 0.25902195 0.23732942 0.25946752 0.23651942 0.25954178 0.23512034 0.25902195 0.23291125 0.25842787 0.23040762 0.25805656 0.22783035 0.257611 0.2256949 0.2562743 0.223854 0.25464056 0.22289673 0.25337813 0.22208673 0.25226421 0.22157128 0.25100178 0.22157128 0.24973934 0.22267582 0.24936804 0.223854 0.24929378 0.22503218 0.24981361 0.22495854 0.25011065 0.22370673
0 0.50237486 0.46766341 0.5036373 0.4682525 0.50527104 0.46943067 0.50675625 0.46994613 0.50779591 0.46994613 0.50794443 0.4692834 0.50631069 0.46839977 0.50556808 0.46736886 0.50475121 0.4666325 0.50386008 0.46604341 0.50252338 0.46530705 0.50103817 0.46530705 0.49977573 0.46589614 0.5002213 0.46677977 0.50051834 0.46795795 0.50126095 0.4684734 0.5019293 0.46869431
0 0.52569278 0.12319334 0.52621261 0.12525515 0.52650965 0.12842151 0.52636113 0.12996787 0.5258413 0.1324715 0.52495017 0.13409149 0.52383626 0.13585876 0.52257382 0.13769966 0.52108861 0.13931966 0.51952913 0.14116057 0.51886078 0.14182329 0.51893504 0.14270693 0.51975191 0.1428542 0.52108861 0.14314874 0.52279661 0.14278056 0.52368774 0.14160238 0.52487591 0.13983511 0.52561852 0.13769966 0.52673243 0.1359324 0.52740078 0.1343124 0.52784635 0.13261877 0.52858895 0.13018877 0.52873748 0.12842151 0.52896026 0.12613878 0.52866322 0.12378243 0.52777208 0.12194152 0.52650965 0.12098425 0.52576704 0.12091061
0 0.61502862 0.13799421 0.61577123 0.13873057 0.61591975 0.14005602 0.61599401 0.14160238 0.61584549 0.14359056 0.61599401 0.14476874 0.61606827 0.14683055 0.61636532 0.14830328 0.61681088 0.14933418 0.61755349 0.14874509 0.61807332 0.147346 0.6186674 0.14587328 0.61903871 0.14425328 0.61881593 0.14241238 0.61844462 0.14086602 0.61814758 0.14005602 0.61807332 0.13924602 0.61777627 0.13792057 0.61681088 0.13703694 0.61591975 0.13637421 0.61502862 0.13637421 0.61450879 0.13740512
0 0.73897003 0.3712 0.74060377 0.3709791 0.74238603 0.37105273 0.74312864 0.37075819 0.74349995 0.3701691 0.74253455 0.36928546 0.74097508 0.36847547 0.73956412 0.36810728 0.73822742 0.36869637 0.73718777 0.36869637 0.73763334 0.36994819 0.7380789 0.37075819
0 0.74387125 0.24852212 0.7449109 0.24756485 0.7462476 0.24660758 0.74780708 0.2454294 0.74929229 0.24454577 0.75085177 0.2435885 0.75233699 0.24263123 0.75404499 0.24211577 0.75671838 0.24152668 0.75872343 0.24101123 0.75916899 0.24056941 0.75864916 0.23983305 0.75760951 0.23939123 0.75605003 0.2393176 0.75434203 0.23946487 0.75196569 0.2401276 0.74958934 0.24152668 0.74721299 0.24285214 0.74535647 0.24388304 0.7432029 0.24498758 0.74231177 0.24587122 0.74216325 0.24697576 0.74275734 0.24763849 0.74335142 0.24793303
0 0.70852307 0.14660964 0.71060237 0.14675692 0.71490951 0.14579964 0.71988498 0.14484237 0.72352377 0.1436642 0.72634568 0.14211784 0.72879629 0.14049784 0.73213803 0.13924602 0.73488568 0.13843603 0.73904429 0.13762603 0.74075229 0.13718421 0.74327716 0.13725785 0.74706447 0.13711058 0.75018342 0.13637421 0.75203995 0.13637421 0.75434203 0.13630058 0.75545595 0.1361533 0.7551589 0.13549058 0.75419351 0.13497513 0.75367369 0.13468058 0.75530743 0.13423876 0.75723821 0.1335024 0.75939177 0.13254513 0.76176812 0.13188241 0.76065421 0.13121968 0.75879769 0.13129332 0.75590151 0.13129332 0.75322812 0.13129332 0.74988638 0.13217695 0.74713873 0.13328149 0.74409403 0.13394422 0.74008394 0.13475422 0.73703925 0.13549058 0.7312469 0.13659512 0.72864777 0.13711058 0.72582586 0.13784694 0.72240985 0.13880421 0.7196622 0.13968784 0.71691455 0.1404242 0.71550359 0.14108693 0.71320151 0.14152875 0.71082516 0.14167602 0.70919142 0.14226511 0.70830029 0.14314874 0.70755768 0.14425328 0.70763194 0.14594692
0 0.86231736 0.22186582 0.86380257 0.22090855 0.86506501 0.2195831 0.86625318 0.21862583 0.8677384 0.21730038 0.87056031 0.21590129 0.87330797 0.21398675 0.87434762 0.21339766 0.87568431 0.21236676 0.87850623 0.21089403 0.88088258 0.2092004 0.88251632 0.20831677 0.88489266 0.20691768 0.88778884 0.20588677 0.89105632 0.20588677 0.8933584 0.20588677 0.8943238 0.20588677 0.89306136 0.20677041 0.88949684 0.20846404 0.88704623 0.20905313 0.88385301 0.20993676 0.87999145 0.2118513 0.87828344 0.21280857 0.87612988 0.21457584 0.87412484 0.21553311 0.87197127 0.21700583 0.87011475 0.21847856 0.8677384 0.2203931 0.86580762 0.22230764 0.86417388 0.22326491 0.8626144 0.22436945 0.8612777 0.22532672 0.8609064 0.22532672 0.86023805 0.22348582 0.86075788 0.22282309 0.86157475 0.22238128
0 0.87561005 0.36884365 0.87642692 0.3685491 0.87828344 0.36766547 0.87999145 0.36656093 0.88266484 0.36560365 0.88415005 0.36486729 0.88682345 0.36376275 0.8895711 0.36140639 0.8916504 0.36030185 0.89358119 0.35882913 0.89514066 0.3573564 0.89707145 0.35544186 0.89877945 0.35411641 0.90130432 0.35234914 0.9032351 0.35102369 0.90501736 0.34955097 0.90575997 0.34874097 0.90620554 0.34785733 0.90561145 0.3496246 0.90509162 0.35146551 0.90360641 0.35315914 0.9015271 0.35514732 0.89915075 0.35706186 0.89699719 0.35905003 0.89551197 0.36067003 0.8929871 0.36221639 0.88971962 0.36391002 0.88734327 0.36545638 0.88548675 0.36678183 0.88348171 0.36825456 0.88162518 0.36943274 0.87984292 0.37039001 0.87813492 0.37142091 0.87716953 0.37208364 0.87583284 0.37208364 0.87523875 0.37142091 0.8745704 0.37002183 0.87494171 0.36980092
0 0.86848101 0.47554248 0.87041179 0.47561611 0.87360501 0.47510066 0.8762784 0.47473248 0.87865475 0.47399612 0.88125388 0.4735543 0.88400153 0.47289158 0.8865264 0.47215521 0.88942258 0.4709034 0.89217023 0.46943067 0.8943238 0.46862068 0.89692293 0.46707432 0.89929927 0.46552796 0.90189841 0.46361342 0.90427475 0.46258251 0.90516588 0.4623616 0.90397771 0.46412887 0.9028638 0.46611705 0.90137858 0.46788431 0.89922501 0.46913613 0.89699719 0.47016704 0.89454658 0.47112431 0.89194745 0.47215521 0.8895711 0.47303885 0.88630362 0.47392248 0.88377875 0.47495339 0.88192223 0.47568975 0.87880327 0.47627884 0.8762784 0.4770152 0.87442188 0.47775156 0.87293666 0.47804611 0.87093162 0.47841429 0.86937214 0.47841429 0.86892657 0.47811974 0.86825823 0.47672066
0 0.85622796 0.59372855 0.85867857 0.59468582 0.8612777 0.59512764 0.86305996 0.59542219 0.86573336 0.59601128 0.86751562 0.59645309 0.8690751 0.59674764 0.87122866 0.59711582 0.87315944 0.59755764 0.87523875 0.59880945 0.87716953 0.60020854 0.87850623 0.60035581 0.88162518 0.60153399 0.88392727 0.6025649 0.88660066 0.6027858 0.88749179 0.6027858 0.88593232 0.60153399 0.88466988 0.59976672 0.88385301 0.59917763 0.88155092 0.59763127 0.87895179 0.59652673 0.87672397 0.59549582 0.8741991 0.59490673 0.87085736 0.59453855 0.8681097 0.5940231 0.8660304 0.59343401 0.86357979 0.59277128 0.86142622 0.59247674 0.85994101 0.59203492 0.85830727 0.59196129 0.85652501 0.59188765 0.85645075 0.59269765
0 0.85964396 0.69173831 0.86142622 0.69203286 0.86328275 0.69203286 0.86677301 0.69218013 0.86914936 0.6921065 0.87167423 0.69173831 0.87486744 0.69188559 0.87672397 0.69166468 0.87820918 0.69166468 0.87999145 0.6912965 0.88251632 0.69107559 0.88407579 0.69114923 0.88585805 0.69122286 0.88897701 0.69085468 0.88927406 0.69225377 0.88660066 0.69306377 0.8844471 0.69416831 0.88214501 0.6947574 0.88043701 0.69534649 0.87872901 0.69542012 0.87583284 0.69461013 0.87405057 0.69438922 0.87219405 0.69461013 0.86959492 0.6947574 0.86610466 0.69512558 0.86439666 0.69534649 0.86276292 0.69571467 0.86105492 0.69600921 0.86023805 0.69564103 0.85890135 0.69372649 0.85882709 0.69299013 0.8591984 0.69247468
