# Supplementary material for: VanillaNet-YOLOv8 segment: detection of nano-iron oxide regulation on rice seedling growth vitality under salt stress
Source: Front Plant Sci. 2025 Sep 17;16:1631279. doi: 10.3389/fpls.2025.1631279 (PMC12484053; doi:10.3389/fpls.2025.1631279)
Supplement: Supplementary file 5 [file DataSheet5.zip › label/train/200-2024-3-18-18-42-33.txt]

0 0.11526316 0.13184211 0.11486842 0.12703947 0.11526316 0.12447368 0.11953947 0.12375 0.12289474 0.12631579 0.12638158 0.12861842 0.13131579 0.13144737 0.13519737 0.13361842 0.13881579 0.13519737 0.14421053 0.13723684 0.14855263 0.13782895 0.15256579 0.13769737 0.15368421 0.13677632 0.15072368 0.13447368 0.15019737 0.13263158 0.15322368 0.13322368 0.15802632 0.13651316 0.16144737 0.13835526 0.1625 0.14138158 0.15769737 0.14342105 0.15144737 0.14315789 0.14703947 0.14236842 0.14177632 0.14085526 0.13907895 0.13888158 0.13302632 0.13671053 0.12986842 0.13506579 0.12690789 0.13335526 0.12467105 0.13151316 0.12263158 0.12947368 0.11973684 0.12690789 0.11927632 0.12921053 0.11947368 0.13230263 0.11743421 0.13256579
0 0.25236842 0.10592105 0.25407895 0.1075 0.25539474 0.10980263 0.25572368 0.11657895 0.25493421 0.12092105 0.25236842 0.12296053 0.25348684 0.12539474 0.25690789 0.12513158 0.25901316 0.12230263 0.26072368 0.11901316 0.26157895 0.11453947 0.26210526 0.11026316 0.26 0.10717105 0.25651316 0.10486842 0.25355263 0.10401316
0 0.36934211 0.16967105 0.36947368 0.16638158 0.36921053 0.16197368 0.36657895 0.15618421 0.36480263 0.15032895 0.36309211 0.14355263 0.3625 0.13809211 0.36572368 0.13552632 0.37085526 0.13546053 0.37217105 0.13967105 0.36868421 0.14111842 0.36907895 0.14355263 0.37039474 0.14453947 0.37289474 0.14526316 0.37151316 0.14828947 0.37 0.14815789 0.37052632 0.15282895 0.37203947 0.15703947 0.37453947 0.15690789 0.37638158 0.15921053 0.37546053 0.16282895 0.37467105 0.16888158 0.37256579 0.17019737
0 0.53677632 0.16322368 0.53835526 0.16710526 0.54184211 0.17092105 0.54427632 0.17105263 0.54355263 0.16651316 0.54651316 0.16394737 0.55223684 0.16440789 0.55664474 0.16467105 0.56315789 0.16605263 0.56809211 0.16598684 0.56927632 0.16401316 0.565 0.16184211 0.55960526 0.16092105 0.55164474 0.16078947 0.54578947 0.16085526 0.54190789 0.16144737 0.53940789 0.16263158 0.53710526 0.16131579
0 0.62349337 0.13149525 0.62809696 0.12563613 0.63387237 0.12011183 0.63805745 0.11492232 0.64299585 0.10948172 0.64692982 0.10420852 0.65144971 0.09943753 0.65714142 0.09382952 0.66149391 0.08897482 0.6662649 0.08403643 0.67003147 0.07909803 0.67396545 0.07449444 0.67873644 0.07106268 0.68325633 0.0669613 0.68785992 0.06277622 0.69279831 0.05934445 0.6975693 0.05633119 0.70150328 0.05382014 0.7075298 0.0518113 0.71062676 0.0514765 0.71196598 0.05499196 0.7128867 0.05850743 0.71079416 0.06034887 0.70711129 0.06043257 0.70401433 0.0618555 0.69932704 0.06578947 0.69388643 0.07005826 0.69003616 0.07382483 0.68434445 0.0775077 0.68015937 0.07976764 0.67555578 0.08361792 0.66936186 0.08721709 0.66542788 0.09257399 0.6612428 0.09742869 0.6559696 0.10362261 0.6509475 0.1083099 0.64592541 0.11408531 0.6404011 0.11994442 0.63655082 0.12580354 0.63303536 0.12839829 0.62767845 0.13291817 0.62433039 0.1345085
0 0.74183868 0.18948772 0.74542436 0.18488869 0.74885414 0.18130301 0.75212802 0.17647013 0.75672705 0.17257265 0.76078043 0.17046801 0.76576921 0.16773977 0.76943284 0.16469974 0.77379802 0.16056841 0.77761755 0.15760632 0.77980014 0.15472219 0.78245042 0.1516042 0.78556841 0.15004521 0.78814075 0.14817442 0.79196028 0.14731697 0.79601366 0.14575798 0.79500031 0.14942161 0.79008949 0.15183805 0.7871274 0.15550168 0.78284017 0.15830787 0.77995604 0.16251715 0.77465546 0.16703823 0.77021233 0.17046801 0.76522356 0.17514499 0.76007889 0.17896452 0.7566491 0.18395329 0.75197213 0.18808462 0.7469054 0.19128056 0.74285202 0.1916703
0 0.10248538 0.1496345 0.0998538 0.15095029 0.09890351 0.15402047 0.1002193 0.16038012 0.10204678 0.16681287 0.10314327 0.17097953 0.10431287 0.1752193 0.10540936 0.17989766 0.10679825 0.18486842 0.10899123 0.18991228 0.11089181 0.19488304 0.11330409 0.1994883 0.11622807 0.20387427 0.11885965 0.20833333 0.12119883 0.21111111 0.12353801 0.21454678 0.12595029 0.21761696 0.12777778 0.22002924 0.12989766 0.21871345 0.13099415 0.21717836 0.12843567 0.21374269 0.12404971 0.20921053 0.12222222 0.20701754 0.12061404 0.20394737 0.11885965 0.20124269 0.11695906 0.19751462 0.11586257 0.19539474 0.11432749 0.19173977 0.11323099 0.18866959 0.1127924 0.18545322 0.1119883 0.18143275 0.11111111 0.17711988 0.10964912 0.17156433 0.10826023 0.16798246 0.10709064 0.16454678 0.10562865 0.16052632 0.10438596 0.15665205 0.10497076 0.15431287 0.10592105 0.15168129 0.10387427 0.1501462
0 0.25263158 0.22138158 0.25006579 0.22368421 0.24940789 0.22756579 0.24901316 0.23243421 0.24894737 0.23888158 0.24947368 0.24447368 0.25085526 0.24802632 0.25309211 0.25098684 0.25565789 0.25460526 0.25940789 0.25901316 0.26223684 0.26177632 0.26421053 0.265 0.26625 0.26855263 0.26894737 0.27039474 0.27164474 0.27032895 0.27282895 0.26809211 0.27078947 0.26513158 0.26822368 0.26276316 0.26592105 0.26026316 0.26157895 0.25546053 0.25940789 0.25282895 0.25730263 0.25032895 0.25565789 0.24671053 0.25460526 0.24394737 0.25467105 0.23927632 0.25486842 0.23486842 0.25572368 0.23078947 0.25756579 0.22730263 0.25855263 0.22368421 0.25611842 0.22144737
0 0.33789474 0.27460526 0.33934211 0.27092105 0.34164474 0.26822368 0.34480263 0.26605263 0.34828947 0.26375 0.35164474 0.26236842 0.35526316 0.26296053 0.35401316 0.26657895 0.35026316 0.26677632 0.34782895 0.26967105 0.34605263 0.27138158 0.34460526 0.27526316 0.34328947 0.27802632 0.34 0.27697368
0 0.46065789 0.22078947 0.46401316 0.21993421 0.46657895 0.21953947 0.46690789 0.22072368 0.46552632 0.22256579 0.46486842 0.22368421 0.46690789 0.22263158 0.46881579 0.22039474 0.46967105 0.21782895 0.46993421 0.21618421 0.47118421 0.21546053 0.47282895 0.21598684 0.47157895 0.21822368 0.46967105 0.22210526 0.46769737 0.22513158 0.46480263 0.2275 0.46151316 0.22743421 0.45980263 0.22572368 0.45914474 0.22388158
0 0.60296053 0.27322368 0.60447368 0.27164474 0.60611842 0.26986842 0.60934211 0.26756579 0.61289474 0.26559211 0.61572368 0.265 0.61868421 0.26467105 0.62236842 0.26440789 0.62631579 0.26414474 0.62934211 0.26460526 0.62986842 0.26592105 0.62578947 0.26598684 0.6225 0.26684211 0.61914474 0.26743421 0.61565789 0.26763158 0.61105263 0.26894737 0.60894737 0.27105263 0.61078947 0.27164474 0.60855263 0.27427632 0.60559211 0.27585526 0.60328947 0.27513158
0 0.75486842 0.30019737 0.75835526 0.29927632 0.76296053 0.29769737 0.76677632 0.29723684 0.76585526 0.29973684 0.76230263 0.30131579 0.76151316 0.30315789 0.75901316 0.30401316 0.75736842 0.30223684
0 0.87921053 0.29394737 0.88026316 0.29131579 0.88217105 0.28914474 0.88532895 0.28782895 0.89 0.28809211 0.89342105 0.28809211 0.89815789 0.28796053 0.90203947 0.28782895 0.90473684 0.28815789 0.90006579 0.29046053 0.89776316 0.29125 0.89256579 0.29065789 0.88927632 0.29118421 0.88513158 0.29144737 0.88243421 0.29276316
0 0.07973684 0.37855263 0.08019737 0.37618421 0.08197368 0.37407895 0.08407895 0.37421053 0.08572368 0.37618421 0.08756579 0.37605263 0.09144737 0.37546053 0.09388158 0.37506579 0.09822368 0.37460526 0.10144737 0.37453947 0.10598684 0.37506579 0.11019737 0.37506579 0.11414474 0.37559211 0.11809211 0.37625 0.12375 0.37651316 0.12809211 0.37697368 0.13190789 0.37848684 0.13368421 0.38065789 0.12888158 0.38217105 0.12322368 0.38177632 0.11980263 0.38039474 0.11552632 0.37914474 0.11092105 0.37875 0.10717105 0.37868421 0.10394737 0.37953947 0.09947368 0.38065789 0.09565789 0.38078947 0.09059211 0.38151316 0.08585526 0.38171053 0.08217105 0.38171053 0.07986842 0.38032895
0 0.24177632 0.36881579 0.24078947 0.37203947 0.24052632 0.37486842 0.24092105 0.37769737 0.24230263 0.38078947 0.24375 0.38322368 0.24480263 0.38677632 0.24625 0.38907895 0.24868421 0.39052632 0.25223684 0.39171053 0.25381579 0.39171053 0.25276316 0.39026316 0.25171053 0.38835526 0.25 0.38657895 0.24822368 0.38559211 0.24756579 0.38335526 0.24638158 0.37993421 0.24598684 0.37815789 0.24539474 0.37598684 0.245 0.37401316 0.24519737 0.37151316 0.24447368 0.36789474
0 0.36901316 0.39144737 0.36822368 0.38822368 0.36855263 0.38625 0.37144737 0.38427632 0.37467105 0.38282895 0.37519737 0.38414474 0.37375 0.38723684 0.37243421 0.38960526 0.37184211 0.39118421
0 0.47203947 0.36296053 0.46769737 0.36644737 0.46855263 0.37 0.47059211 0.37296053 0.47605263 0.37203947 0.47809211 0.37368421 0.48006579 0.37644737 0.48296053 0.37868421 0.48526316 0.38065789 0.48789474 0.38144737 0.48940789 0.37967105 0.49 0.37618421 0.49 0.37421053 0.48539474 0.37440789 0.48368421 0.37296053 0.48157895 0.37138158 0.48210526 0.36809211 0.47993421 0.36782895 0.47881579 0.36625 0.47756579 0.36427632 0.47453947 0.3625
0 0.74894737 0.39493421 0.75013158 0.39282895 0.75309211 0.39282895 0.75519737 0.39302632 0.75848684 0.39388158 0.76197368 0.39473684 0.76453947 0.39552632 0.76690789 0.39743421 0.76717105 0.39881579 0.76875 0.40052632 0.76980263 0.40302632 0.76855263 0.40467105 0.76769737 0.40276316 0.76572368 0.40065789 0.76368421 0.39888158 0.76013158 0.39769737 0.75644737 0.39677632 0.75322368 0.39677632 0.75072368 0.39657895
0 0.85065789 0.39467105 0.85059211 0.39598684 0.85223684 0.39763158 0.84967105 0.39730263 0.84631579 0.39671053 0.84414474 0.39513158 0.84302632 0.39230263 0.84427632 0.39105263 0.84717105 0.39065789 0.85138158 0.39098684 0.85519737 0.39144737 0.85894737 0.39223684 0.86269737 0.39282895 0.86361842 0.39394737 0.86046053 0.39453947 0.85638158 0.39453947 0.85263158 0.39434211
0 0.22091028 0.52843782 0.22117636 0.52597653 0.22091028 0.52311612 0.22084375 0.51965702 0.21977942 0.51539966 0.22124288 0.51307142 0.22490155 0.51247273 0.22776196 0.51220664 0.22829413 0.51659704 0.22709675 0.51885876 0.22643154 0.52132005 0.22676414 0.52438002 0.22802805 0.52697435 0.22623197 0.52857086 0.22310548 0.52890346
0 0.36118421 0.50342105 0.36296053 0.50157895 0.36473684 0.50039474 0.36769737 0.49940789 0.36980263 0.49822368 0.37236842 0.49809211 0.37611842 0.49809211 0.37815789 0.49861842 0.37506579 0.50032895 0.37151316 0.50223684 0.36677632 0.50296053 0.36421053 0.50348684 0.36421053 0.50572368 0.36190789 0.50513158
0 0.47631579 0.53322368 0.47861842 0.53217105 0.48125 0.53164474 0.48368421 0.53322368 0.48506579 0.53493421 0.48730263 0.53625 0.48756579 0.53927632 0.48763158 0.54144737 0.48532895 0.54118421 0.48539474 0.53947368 0.48388158 0.53717105 0.48125 0.53697368 0.47894737 0.53585526 0.47875 0.53440789 0.47657895 0.53414474
0 0.62486842 0.49940789 0.62631579 0.49736842 0.62796053 0.49651316 0.63085526 0.49565789 0.63322368 0.49565789 0.63453947 0.49789474 0.63401316 0.50092105 0.63302632 0.50138158 0.63171053 0.49927632 0.62960526 0.49960526 0.62697368 0.50111842 0.62526316 0.50078947
0 0.10375 0.63651316 0.10460526 0.63355263 0.10763158 0.63151316 0.11026316 0.62973684 0.11328947 0.62848684 0.11611842 0.62736842 0.12111842 0.62592105 0.12546053 0.62519737 0.12927632 0.62368421 0.13276316 0.62164474 0.13611842 0.62085526 0.13855263 0.62171053 0.13848684 0.62473684 0.135 0.62592105 0.13131579 0.62710526 0.12710526 0.62796053 0.12322368 0.62927632 0.11914474 0.63098684 0.11611842 0.63263158 0.11164474 0.63493421 0.10782895 0.63697368 0.10513158 0.63934211 0.10355263 0.63914474
0 0.38730263 0.60559211 0.39065789 0.60315789 0.39453947 0.60098684 0.39927632 0.59947368 0.40236842 0.59848684 0.40105263 0.60296053 0.39934211 0.60664474 0.39638158 0.60769737 0.39342105 0.60769737 0.39486842 0.60888158 0.39230263 0.61013158 0.39 0.60953947 0.38822368 0.60796053
0 0.50513158 0.62125 0.50855263 0.61960526 0.51223684 0.61888158 0.51572368 0.62085526 0.51828947 0.62243421 0.52085526 0.62453947 0.51947368 0.62690789 0.51638158 0.62664474 0.51269737 0.62460526 0.50967105 0.62421053 0.50651316 0.62368421
0 0.74006579 0.65381579 0.74585526 0.65526316 0.74888158 0.65644737 0.75217105 0.65815789 0.74710526 0.65861842 0.74473684 0.65828947 0.74184211 0.65703947
0 0.84703947 0.73190789 0.84848684 0.73098684 0.85223684 0.73019737 0.85506579 0.73059211 0.85723684 0.73243421 0.85506579 0.73276316 0.85605263 0.73473684 0.85921053 0.73585526 0.86131579 0.73710526 0.86289474 0.73894737 0.86131579 0.74019737 0.85756579 0.73881579 0.85486842 0.73789474 0.85151316 0.73644737 0.84861842 0.735
0 0.1458317 0.77107609 0.14426762 0.77498631 0.14514742 0.77860327 0.14768906 0.77997185 0.14993744 0.78397982 0.15140377 0.78847658 0.15277235 0.79297333 0.15590052 0.79629702 0.15844217 0.80089153 0.16147259 0.80069602 0.16450301 0.800305 0.16469852 0.79610151 0.16245014 0.79307109 0.15941972 0.79248455 0.15756237 0.79043169 0.15580277 0.78691249 0.15482521 0.78397982 0.15257684 0.77997185 0.15052397 0.77664816 0.14837335 0.77283569
0 0.37731251 0.75243692 0.37475119 0.75712048 0.37533663 0.76187723 0.38089837 0.76414583 0.38499649 0.76495082 0.39121685 0.76678034 0.39575405 0.76956121 0.39963263 0.77007347 0.40380393 0.77080528 0.40878022 0.77212253 0.4145615 0.77351297 0.41902553 0.77417159 0.42122095 0.7703662 0.41961097 0.76802441 0.41441514 0.76641444 0.40782887 0.76619489 0.40270622 0.76634126 0.39743721 0.76451174 0.39319273 0.76268222 0.38697237 0.76114542 0.38287425 0.75938909 0.38009338 0.7582182 0.37994702 0.75573005 0.38016656 0.752876 0.37936157 0.74950969
0 0.49118421 0.74381579 0.49019737 0.74782895 0.49230263 0.75171053 0.49473684 0.75368421 0.49611842 0.75368421 0.49585526 0.75171053 0.49447368 0.75177632 0.49467105 0.74953947 0.49618421 0.74914474 0.49822368 0.74894737 0.49901316 0.74684211 0.49480263 0.74460526 0.49269737 0.74375
0 0.63028146 0.75404219 0.63335884 0.75711957 0.63593719 0.76044647 0.63751747 0.76502096 0.63660257 0.77167476 0.63618671 0.77674829 0.63701843 0.7788276 0.63876505 0.7764156 0.64001264 0.77258966 0.64051168 0.76926276 0.6407612 0.76502096 0.64101071 0.76077916 0.63992947 0.75645419 0.63726795 0.75420853 0.63360836 0.75163018 0.63028146 0.75212922
0 0.76377337 0.74381196 0.76818152 0.744311 0.77001131 0.74722204 0.7736709 0.75104797 0.77683146 0.75562246 0.78015836 0.76102868 0.78281988 0.7646051 0.78556458 0.76917959 0.78797658 0.77383725 0.79097079 0.77849491 0.7930501 0.78207133 0.79438086 0.78423381 0.79704238 0.78930734 0.79878901 0.79471355 0.8006188 0.79945439 0.80186639 0.80436157 0.80269812 0.80743895 0.80294763 0.81126489 0.80228225 0.81650476 0.8000366 0.81600572 0.79812363 0.81317786 0.79654335 0.80843702 0.79612749 0.80386253 0.7948799 0.79895535 0.79371548 0.79438086 0.79263424 0.79030541 0.79113713 0.78614678 0.78830927 0.78115643 0.78614678 0.77733049 0.78323574 0.77242331 0.78107326 0.76834786 0.77716415 0.76285847 0.77425311 0.75928205 0.77150842 0.75470757 0.76718345 0.74896866 0.76443875 0.7458081
0 0.75722712 0.86474268 0.76046798 0.86636311 0.76370884 0.86765945 0.76727379 0.86952295 0.76929933 0.87211563 0.77237814 0.87543752 0.77416062 0.87835429 0.77642922 0.88135209 0.77910293 0.8851601 0.78185766 0.88872505 0.78372116 0.89180386 0.78607078 0.89528779 0.7880153 0.89869069 0.79060799 0.90274177 0.79360578 0.90630672 0.79538826 0.90930451 0.79854809 0.91384172 0.80146487 0.9182979 0.80340939 0.9205665 0.80624514 0.92405043 0.80908089 0.92761537 0.81183562 0.93012704 0.81467138 0.93280075 0.81718304 0.93344892 0.81507648 0.92988398 0.81378014 0.92712925 0.81256482 0.92380736 0.8106203 0.91999935 0.809486 0.91732564 0.80616412 0.91359865 0.80381449 0.91019575 0.80097874 0.90614467 0.79806197 0.90298483 0.79514519 0.8990958 0.79158024 0.89439655 0.78923062 0.89115569 0.78679997 0.88759074 0.78266788 0.88208128 0.77894089 0.8768959 0.77497083 0.87276381 0.77172997 0.86838864 0.76727379 0.86530983 0.76322271 0.86287918 0.75965777 0.86174488
0 0.6163307 0.86417553 0.61673581 0.86782149 0.61819419 0.87130542 0.61949054 0.87454628 0.62046279 0.87811123 0.62111097 0.88232435 0.62167812 0.88556521 0.62216425 0.88864402 0.62240731 0.89301919 0.62224527 0.89747537 0.6215971 0.90217462 0.62021973 0.90622569 0.61908543 0.91238333 0.61722193 0.91692053 0.61778908 0.91902709 0.62119199 0.92016139 0.62289344 0.92016139 0.62135403 0.91619134 0.62070586 0.91756871 0.61940952 0.91764973 0.62021973 0.91513806 0.62232629 0.91254537 0.62362263 0.9088994 0.625 0.90582059 0.62564817 0.90176951 0.62572919 0.89707026 0.62589124 0.89237101 0.62548613 0.88702359 0.62508102 0.88264843 0.62524306 0.87940757 0.62459489 0.87616671 0.62402774 0.87316891 0.62321753 0.8693609 0.6220022 0.865958 0.61940952 0.86458063
0 0.07646199 0.89875731 0.07953216 0.89539474 0.08347953 0.89290936 0.08654971 0.89078947 0.08983918 0.8880117 0.09342105 0.88574561 0.09590643 0.88377193 0.09912281 0.88165205 0.10168129 0.88019006 0.10548246 0.87858187 0.10891813 0.87668129 0.1119883 0.8748538 0.11549708 0.87339181 0.11885965 0.87251462 0.12200292 0.87368421 0.12244152 0.8755117 0.11820175 0.87792398 0.11483918 0.87938596 0.11140351 0.88121345 0.10774854 0.88238304 0.10285088 0.88457602 0.09861111 0.8869152 0.09524854 0.88903509 0.09393275 0.89122807 0.09042398 0.89342105 0.08559942 0.89488304 0.08157895 0.89780702 0.07960526 0.9004386 0.07748538 0.90131579
