# Supplementary material for: VanillaNet-YOLOv8 segment: detection of nano-iron oxide regulation on rice seedling growth vitality under salt stress
Source: Front Plant Sci. 2025 Sep 17;16:1631279. doi: 10.3389/fpls.2025.1631279 (PMC12484053; doi:10.3389/fpls.2025.1631279)
Supplement: Supplementary file 5 [file DataSheet5.zip › label/train/200-2024-3-18-21-36-32.txt]

0 0.10427632 0.14493421 0.10315789 0.14881579 0.10243421 0.15473684 0.10263158 0.15980263 0.10368421 0.16539474 0.10388158 0.17065789 0.10605263 0.17585526 0.10684211 0.18125 0.10881579 0.18631579 0.11144737 0.19203947 0.11401316 0.1975 0.11664474 0.20296053 0.11927632 0.20769737 0.12125 0.21388158 0.12526316 0.21736842 0.12947368 0.21868421 0.12927632 0.21447368 0.1275 0.21269737 0.12440789 0.20763158 0.12236842 0.20467105 0.12032895 0.20164474 0.11822368 0.19868421 0.11710526 0.19592105 0.11565789 0.19256579 0.11401316 0.18842105 0.11289474 0.18453947 0.11144737 0.17960526 0.11072368 0.17427632 0.11026316 0.16894737 0.11 0.16375 0.10980263 0.15993421 0.1075 0.15657895 0.10671053 0.15118421 0.10684211 0.14776316 0.10796053 0.14526316 0.10618421 0.14368421
0 0.11473684 0.12756579 0.115 0.13085526 0.11763158 0.13217105 0.12085526 0.13368421 0.12539474 0.13519737 0.12861842 0.13664474 0.13177632 0.13796053 0.13677632 0.13914474 0.14065789 0.14059211 0.14322368 0.14335526 0.14526316 0.14592105 0.14842105 0.14467105 0.15013158 0.14243421 0.15440789 0.14289474 0.15947368 0.14276316 0.16098684 0.14006579 0.15855263 0.13710526 0.15736842 0.13539474 0.15296053 0.13282895 0.15138158 0.13223684 0.15184211 0.13460526 0.15335526 0.13730263 0.15203947 0.13835526 0.14835526 0.13835526 0.14493421 0.13802632 0.14197368 0.13717105 0.13822368 0.13618421 0.13427632 0.13506579 0.13085526 0.13282895 0.12480263 0.12980263 0.12197368 0.12815789 0.11861842 0.12703947
0 0.25 0.10651316 0.25171053 0.10526316 0.25480263 0.10467105 0.25914474 0.10631579 0.26125 0.10914474 0.26171053 0.11394737 0.26111842 0.11763158 0.25986842 0.12118421 0.25644737 0.12361842 0.25282895 0.12348684 0.25263158 0.12177632 0.25473684 0.12111842 0.25539474 0.11861842 0.25677632 0.11559211 0.25717105 0.11296053 0.25690789 0.11039474 0.25572368 0.10927632 0.25315789 0.10815789 0.25013158 0.10769737
0 0.36401316 0.13421053 0.36263158 0.13677632 0.36368421 0.13953947 0.365 0.14434211 0.36546053 0.14756579 0.36605263 0.15098684 0.36677632 0.15447368 0.36782895 0.15796053 0.36960526 0.16171053 0.37046053 0.16592105 0.36973684 0.16960526 0.37296053 0.17118421 0.37532895 0.16875 0.37664474 0.16348684 0.37578947 0.15894737 0.37368421 0.15592105 0.37125 0.15467105 0.36973684 0.15190789 0.36940789 0.14881579 0.37059211 0.14572368 0.37197368 0.14230263 0.37046053 0.14085526 0.36815789 0.13875 0.36815789 0.13618421 0.37046053 0.13677632 0.37098684 0.13421053 0.36980263 0.13197368 0.36796053 0.13315789 0.36585526 0.13335526
0 0.54309211 0.16046053 0.53967105 0.16217105 0.53789474 0.16414474 0.53901316 0.16802632 0.54171053 0.17006579 0.545 0.17223684 0.54467105 0.16947368 0.54407895 0.16638158 0.54453947 0.16447368 0.54625 0.16375 0.54907895 0.16309211 0.55355263 0.16328947 0.55710526 0.16328947 0.56052632 0.16355263 0.565 0.16440789 0.56842105 0.16473684 0.57217105 0.16493421 0.57296053 0.16421053 0.57105263 0.16276316 0.56730263 0.16144737 0.56322368 0.16085526 0.55605263 0.16006579 0.55184211 0.16006579 0.54730263 0.16006579
0 0.62090643 0.13165205 0.62419591 0.12945906 0.62733918 0.12675439 0.62975146 0.12309942 0.63304094 0.12032164 0.63596491 0.11710526 0.63932749 0.1129386 0.64298246 0.11001462 0.64612573 0.10687135 0.64839181 0.10409357 0.65080409 0.10124269 0.65336257 0.09853801 0.65577485 0.09532164 0.65921053 0.09254386 0.66140351 0.08940058 0.66447368 0.08589181 0.66608187 0.08355263 0.66717836 0.07997076 0.66827485 0.07828947 0.67127193 0.07792398 0.67317251 0.07719298 0.67390351 0.07383041 0.67690058 0.06995614 0.68026316 0.06769006 0.68450292 0.06447368 0.6880848 0.06147661 0.69232456 0.05833333 0.69619883 0.05577485 0.70168129 0.05299708 0.70694444 0.05087719 0.71052632 0.0504386 0.71133041 0.05263158 0.71162281 0.05497076 0.71337719 0.05723684 0.71111111 0.06059942 0.70782164 0.06140351 0.70723684 0.05921053 0.70723684 0.05672515 0.70862573 0.05314327 0.70614035 0.05343567 0.70387427 0.05584795 0.70409357 0.05877193 0.70372807 0.0619883 0.6997807 0.06425439 0.69612573 0.06703216 0.69276316 0.07017544 0.68852339 0.07404971 0.68421053 0.07719298 0.67923977 0.07997076 0.67404971 0.08187135 0.67397661 0.08377193 0.66951754 0.0869152 0.66732456 0.08823099 0.6629386 0.09225146 0.65921053 0.09641813 0.65592105 0.0998538 0.65277778 0.10365497 0.6495614 0.10877193 0.64597953 0.1129386 0.64144737 0.11769006 0.63647661 0.12171053 0.63150585 0.12719298 0.62785088 0.13157895 0.62317251 0.13377193
0 0.74328947 0.18927632 0.74611842 0.18605263 0.74855263 0.18361842 0.75052632 0.18078947 0.75197368 0.17809211 0.75197368 0.17605263 0.755 0.17335526 0.75934211 0.17125 0.76263158 0.16953947 0.76611842 0.16592105 0.76901316 0.16361842 0.77230263 0.16157895 0.77611842 0.15822368 0.77907895 0.15519737 0.78203947 0.15197368 0.78546053 0.14986842 0.7875 0.14776316 0.78947368 0.14440789 0.79065789 0.14611842 0.79256579 0.14546053 0.79381579 0.14368421 0.79335526 0.14151316 0.79519737 0.14092105 0.79763158 0.14269737 0.79901316 0.14493421 0.79638158 0.14789474 0.79282895 0.14953947 0.79006579 0.15164474 0.78631579 0.15427632 0.78276316 0.15671053 0.78019737 0.16039474 0.77611842 0.16348684 0.77269737 0.16664474 0.76953947 0.16901316 0.76519737 0.17276316 0.76210526 0.17493421 0.76032895 0.17763158 0.75796053 0.18085526 0.75414474 0.18421053 0.75111842 0.18763158 0.74730263 0.18980263 0.74394737 0.19111842
0 0.24736842 0.22401316 0.24519737 0.22782895 0.24473684 0.23302632 0.24526316 0.23796053 0.24657895 0.24289474 0.24875 0.24592105 0.25151316 0.24861842 0.25447368 0.25157895 0.25723684 0.25539474 0.25986842 0.25835526 0.26177632 0.26078947 0.26368421 0.26467105 0.26506579 0.26684211 0.26736842 0.26967105 0.27 0.26973684 0.27210526 0.26782895 0.27072368 0.265 0.26921053 0.2625 0.26526316 0.25980263 0.26236842 0.25723684 0.26006579 0.25453947 0.25697368 0.25098684 0.25460526 0.2475 0.25203947 0.24460526 0.25098684 0.24131579 0.25052632 0.23875 0.25085526 0.23467105 0.25223684 0.23236842 0.25328947 0.22986842 0.25236842 0.22730263 0.25059211 0.22414474
0 0.34605263 0.26184211 0.34644737 0.26552632 0.34368421 0.27032895 0.34098684 0.27355263 0.34072368 0.27881579 0.34388158 0.27868421 0.34710526 0.27796053 0.35 0.27447368 0.35065789 0.27125 0.34986842 0.26756579 0.35375 0.26710526 0.35388158 0.26355263 0.35157895 0.26164474 0.34894737 0.25993421
0 0.45934211 0.22401316 0.45993421 0.22151316 0.46197368 0.21986842 0.46526316 0.21947368 0.46684211 0.21894737 0.46802632 0.21743421 0.46953947 0.21460526 0.47144737 0.21151316 0.47171053 0.21434211 0.47085526 0.21894737 0.46986842 0.22164474 0.46789474 0.22421053 0.46486842 0.22638158 0.46164474 0.22743421 0.45888158 0.22552632
0 0.60309211 0.27243421 0.60618421 0.27059211 0.60947368 0.26802632 0.61315789 0.26592105 0.61644737 0.26519737 0.62026316 0.26486842 0.62434211 0.26414474 0.62763158 0.26394737 0.63046053 0.26486842 0.63328947 0.26519737 0.63263158 0.26782895 0.63144737 0.26960526 0.62894737 0.26835526 0.62657895 0.26677632 0.62282895 0.26664474 0.61782895 0.26782895 0.61368421 0.26947368 0.61 0.2725 0.60690789 0.27513158 0.60355263 0.27546053
0 0.75328947 0.30039474 0.75526316 0.29921053 0.75980263 0.29828947 0.76328947 0.29736842 0.76769737 0.29598684 0.76644737 0.29789474 0.76315789 0.30111842 0.75993421 0.30335526 0.75598684 0.30348684 0.75434211 0.30177632
0 0.87980263 0.29217105 0.88138158 0.28980263 0.88348684 0.28855263 0.88644737 0.28815789 0.88967105 0.28822368 0.89532895 0.28822368 0.89986842 0.28815789 0.90440789 0.28611842 0.90368421 0.28828947 0.89940789 0.29 0.89480263 0.29085526 0.88901316 0.29138158 0.88532895 0.29171053 0.88210526 0.29276316
0 0.08026316 0.37513158 0.07947368 0.3775 0.08171053 0.37993421 0.08690789 0.37993421 0.09085526 0.37973684 0.09618421 0.37914474 0.10190789 0.37901316 0.10592105 0.37710526 0.11006579 0.37723684 0.11434211 0.37861842 0.11815789 0.37973684 0.12190789 0.38072368 0.12657895 0.38157895 0.13072368 0.38197368 0.13322368 0.38072368 0.13151316 0.37756579 0.1275 0.37631579 0.12065789 0.37565789 0.11427632 0.37473684 0.10993421 0.37407895 0.10651316 0.37322368 0.10072368 0.37243421 0.09513158 0.37289474 0.08875 0.37342105 0.08493421 0.375 0.08276316 0.37493421
0 0.24046053 0.36723684 0.24032895 0.37059211 0.24006579 0.37322368 0.24059211 0.37677632 0.24085526 0.38052632 0.24197368 0.38453947 0.24407895 0.38730263 0.24789474 0.38953947 0.25059211 0.39046053 0.25282895 0.39085526 0.25144737 0.38776316 0.24888158 0.38605263 0.24664474 0.38375 0.24539474 0.37980263 0.24480263 0.37671053 0.24480263 0.37381579 0.24480263 0.37046053 0.24440789 0.36697368 0.24164474 0.36618421
0 0.47026316 0.36243421 0.47 0.36513158 0.47098684 0.37013158 0.47282895 0.37177632 0.47526316 0.37125 0.47710526 0.37394737 0.47921053 0.37743421 0.48236842 0.37848684 0.485 0.37822368 0.48822368 0.37677632 0.48986842 0.37447368 0.48532895 0.37407895 0.48131579 0.37190789 0.47940789 0.36809211 0.47697368 0.36480263 0.47328947 0.36223684
0 0.74881579 0.39421053 0.75092105 0.39276316 0.75480263 0.3925 0.7575 0.39289474 0.76184211 0.39421053 0.76578947 0.39532895 0.76842105 0.39868421 0.77032895 0.40197368 0.76993421 0.40592105 0.76828947 0.40243421 0.76440789 0.39861842 0.76177632 0.39730263 0.75736842 0.39671053 0.75223684 0.39690789 0.74776316 0.39690789
0 0.84223684 0.39177632 0.84328947 0.39427632 0.84592105 0.39598684 0.84960526 0.39743421 0.85105263 0.39743421 0.84986842 0.39486842 0.85151316 0.39427632 0.85453947 0.39427632 0.85842105 0.39427632 0.86223684 0.39493421 0.86539474 0.39460526 0.86289474 0.39276316 0.85796053 0.39131579 0.85407895 0.39052632 0.84947368 0.39006579 0.84559211 0.39006579 0.84328947 0.39039474
0 0.62526316 0.49861842 0.62605263 0.49664474 0.62868421 0.49486842 0.63157895 0.49434211 0.63486842 0.49592105 0.63578947 0.49842105 0.63460526 0.50085526 0.63210526 0.49934211 0.63059211 0.49861842 0.62842105 0.49907895 0.62644737 0.50039474 0.62440789 0.49953947
0 0.47751294 0.5335059 0.47913072 0.53530342 0.48164725 0.53638194 0.48506255 0.53835922 0.48865761 0.5403365 0.48730946 0.53656169 0.4848828 0.53449454 0.48200676 0.531978 0.47940035 0.53098936 0.47778257 0.531978
0 0.36193198 0.50177955 0.3648979 0.50016178 0.36885246 0.49845413 0.37235764 0.49773512 0.3766717 0.49719586 0.37873886 0.49809462 0.37388553 0.50016178 0.36930184 0.50150992 0.36480802 0.50285807 0.36462827 0.50483535 0.36247124 0.50321757
0 0.22118421 0.52730263 0.22039474 0.52361842 0.22078947 0.51868421 0.22092105 0.51447368 0.22269737 0.51203947 0.22480263 0.51059211 0.22842105 0.51098684 0.22973684 0.51361842 0.22723684 0.51743421 0.22657895 0.52131579 0.2275 0.525 0.22815789 0.52796053 0.22381579 0.52914474
0 0.10131579 0.63901316 0.10282895 0.63506579 0.10473684 0.63144737 0.10907895 0.62934211 0.11289474 0.62769737 0.11605263 0.62638158 0.11967105 0.62552632 0.12289474 0.62519737 0.12638158 0.62381579 0.13052632 0.62243421 0.13506579 0.62078947 0.13861842 0.62059211 0.13921053 0.62348684 0.13453947 0.62532895 0.12848684 0.62638158 0.12230263 0.62855263 0.11625 0.63098684 0.11019737 0.63440789 0.10677632 0.63822368 0.105 0.64092105 0.10263158 0.64085526
0 0.25210526 0.60848684 0.25151316 0.61151316 0.25052632 0.61506579 0.25217105 0.61736842 0.25506579 0.61546053 0.25585526 0.61256579 0.25506579 0.61065789 0.25605263 0.60868421 0.25335526 0.60828947
0 0.38631579 0.60565789 0.38881579 0.60381579 0.39282895 0.60256579 0.39710526 0.60256579 0.39940789 0.60394737 0.39684211 0.60796053 0.39197368 0.61013158 0.38967105 0.60960526
0 0.50558313 0.62100039 0.50950111 0.6193679 0.51382722 0.62026577 0.51856145 0.62173501 0.52101019 0.62459188 0.5177452 0.62622437 0.51366397 0.62393888 0.50933786 0.62361238
0 0.74243421 0.65611842 0.74394737 0.65796053 0.74730263 0.65973684 0.75006579 0.65967105 0.75276316 0.65802632 0.75026316 0.65736842 0.74822368 0.65526316 0.74519737 0.65414474 0.74335526 0.65434211
0 0.85309211 0.73184211 0.85578947 0.73210526 0.85651316 0.73118421 0.85486842 0.72980263 0.85111842 0.73039474 0.84802632 0.73138158 0.84730263 0.73289474 0.84967105 0.73473684 0.85223684 0.73592105 0.85565789 0.73723684 0.85888158 0.73835526 0.86138158 0.73947368 0.86493421 0.73901316 0.86276316 0.73802632 0.86026316 0.73651316 0.85664474 0.73447368 0.85434211 0.73315789
0 0.76559211 0.74796053 0.76815789 0.74578947 0.77072368 0.74776316 0.77236842 0.75059211 0.77394737 0.75328947 0.77552632 0.75585526 0.77776316 0.75901316 0.77947368 0.76263158 0.78118421 0.76519737 0.78315789 0.76769737 0.78453947 0.77052632 0.78618421 0.77243421 0.78855263 0.77644737 0.78993421 0.77940789 0.79197368 0.78302632 0.79342105 0.78671053 0.79618421 0.79019737 0.79848684 0.79401316 0.80072368 0.79934211 0.80203947 0.80328947 0.80322368 0.80782895 0.80421053 0.81203947 0.805 0.81671053 0.80519737 0.82177632 0.80486842 0.825 0.80203947 0.82184211 0.80026316 0.82078947 0.80006579 0.81848684 0.79907895 0.81440789 0.79855263 0.81085526 0.79697368 0.805 0.79519737 0.79927632 0.79401316 0.79546053 0.7925 0.79177632 0.79111842 0.78710526 0.78960526 0.78381579 0.78756579 0.78039474 0.78552632 0.77690789 0.78322368 0.77368421 0.78052632 0.77039474 0.77881579 0.7675 0.77657895 0.76355263 0.77407895 0.76032895 0.77309211 0.75717105 0.76940789 0.75342105 0.76664474 0.74993421
0 0.62960526 0.75440789 0.63072368 0.75164474 0.63328947 0.75072368 0.63756579 0.75348684 0.64098684 0.7575 0.64210526 0.76230263 0.64072368 0.76756579 0.63960526 0.77269737 0.63855263 0.77736842 0.63717105 0.78052632 0.63592105 0.77802632 0.63644737 0.77453947 0.63736842 0.77125 0.63763158 0.76717105 0.63743421 0.76348684 0.63625 0.76026316 0.63296053 0.75723684
0 0.49039474 0.74460526 0.49 0.74914474 0.49309211 0.75282895 0.49480263 0.75572368 0.49427632 0.75125 0.49467105 0.74855263 0.49736842 0.74776316 0.49855263 0.74763158 0.49703947 0.74493421 0.49328947 0.74348684
0 0.37848684 0.75309211 0.37605263 0.75585526 0.37506579 0.75881579 0.37736842 0.76144737 0.38125 0.76315789 0.38453947 0.76361842 0.38967105 0.76480263 0.39434211 0.76605263 0.39822368 0.7675 0.40342105 0.76940789 0.41039474 0.77032895 0.41539474 0.77105263 0.42151316 0.77269737 0.42546053 0.77118421 0.42164474 0.76809211 0.41526316 0.76697368 0.40960526 0.76638158 0.40256579 0.76506579 0.39914474 0.76348684 0.39335526 0.76151316 0.39019737 0.76046053 0.38585526 0.75940789 0.38223684 0.75828947 0.37986842 0.75730263 0.37986842 0.75493421 0.37986842 0.75269737
0 0.23552632 0.84756579 0.23625 0.84539474 0.23901316 0.84348684 0.24072368 0.84388158 0.24217105 0.84618421 0.24105263 0.84881579 0.23861842 0.85019737 0.23855263 0.84934211 0.23855263 0.84743421 0.23625 0.84868421
0 0.0775 0.90177632 0.07881579 0.89881579 0.08052632 0.89730263 0.08355263 0.89513158 0.08638158 0.89302632 0.08914474 0.89092105 0.09184211 0.88842105 0.09401316 0.88618421 0.09717105 0.88414474 0.10032895 0.88243421 0.10315789 0.88032895 0.10664474 0.87868421 0.11092105 0.87671053 0.11559211 0.87467105 0.11934211 0.87309211 0.12164474 0.87375 0.12171053 0.87644737 0.11782895 0.87927632 0.11243421 0.88164474 0.10980263 0.88217105 0.10697368 0.88328947 0.10296053 0.88513158 0.09980263 0.88756579 0.09447368 0.88993421 0.09236842 0.89243421 0.09065789 0.89611842 0.0875 0.89743421 0.08407895 0.89848684 0.08125 0.90085526 0.07940789 0.90282895 0.07763158 0.90315789
0 0.145 0.77157895 0.14421053 0.77546053 0.14598684 0.77835526 0.14789474 0.77986842 0.14907895 0.78276316 0.15032895 0.78493421 0.15085526 0.78736842 0.15203947 0.79032895 0.15315789 0.79256579 0.15375 0.79506579 0.15440789 0.79796053 0.15618421 0.80059211 0.15973684 0.79973684 0.16256579 0.79776316 0.16394737 0.79539474 0.16046053 0.79486842 0.15815789 0.79322368 0.15611842 0.78980263 0.15539474 0.78638158 0.15421053 0.78276316 0.15269737 0.77927632 0.15078947 0.77592105 0.14960526 0.77322368 0.14776316 0.77105263
0 0.61664474 0.86539474 0.61598684 0.86671053 0.61651316 0.86967105 0.61723684 0.87190789 0.61855263 0.87559211 0.61953947 0.87986842 0.61986842 0.88394737 0.62006579 0.88756579 0.62052632 0.89190789 0.62052632 0.89480263 0.62125 0.89842105 0.62125 0.90210526 0.62052632 0.90552632 0.61960526 0.90980263 0.61815789 0.91473684 0.61690789 0.91940789 0.61578947 0.92375 0.61644737 0.92664474 0.61881579 0.92717105 0.62131579 0.92677632 0.62013158 0.92473684 0.61815789 0.92453947 0.61927632 0.92276316 0.62085526 0.91986842 0.62256579 0.91690789 0.62361842 0.91361842 0.62440789 0.90953947 0.62480263 0.90611842 0.62480263 0.90059211 0.625 0.89690789 0.625 0.89335526 0.62460526 0.88914474 0.62407895 0.88421053 0.62375 0.88078947 0.62414474 0.87802632 0.62368421 0.87526316 0.62342105 0.87210526 0.62243421 0.86901316 0.62138158 0.86605263 0.61855263 0.865
0 0.75769737 0.86210526 0.75677632 0.86493421 0.75907895 0.86618421 0.76210526 0.86736842 0.76519737 0.86894737 0.76802632 0.87138158 0.77006579 0.87414474 0.77184211 0.87677632 0.77434211 0.88078947 0.77743421 0.88447368 0.78032895 0.88967105 0.78243421 0.89256579 0.78559211 0.89625 0.78835526 0.90013158 0.79078947 0.90342105 0.79355263 0.90769737 0.79592105 0.91098684 0.79802632 0.91460526 0.80039474 0.91789474 0.80269737 0.92151316 0.80467105 0.92427632 0.80763158 0.92769737 0.81098684 0.93125 0.81388158 0.93453947 0.81526316 0.93578947 0.81796053 0.93539474 0.81684211 0.93328947 0.81519737 0.93164474 0.81256579 0.92625 0.81177632 0.92388158 0.80921053 0.92013158 0.80598684 0.91611842 0.80388158 0.91151316 0.8 0.90690789 0.79723684 0.90309211 0.79434211 0.89894737 0.79157895 0.89631579 0.78907895 0.89269737 0.78717105 0.88927632 0.78361842 0.88473684 0.78092105 0.88138158 0.77855263 0.87809211 0.77552632 0.87381579 0.77348684 0.87131579 0.77046053 0.86828947 0.76677632 0.86578947 0.76276316 0.86348684 0.75986842 0.86230263
