# Supplementary material for: VanillaNet-YOLOv8 segment: detection of nano-iron oxide regulation on rice seedling growth vitality under salt stress
Source: Front Plant Sci. 2025 Sep 17;16:1631279. doi: 10.3389/fpls.2025.1631279 (PMC12484053; doi:10.3389/fpls.2025.1631279)
Supplement: Supplementary file 5 [file DataSheet5.zip › label/train/200-2024-3-19-14-46-52.txt]

0 0.10194694 0.11788618 0.10515618 0.12355584 0.10494223 0.13029525 0.10290971 0.13799743 0.10237484 0.14527172 0.10355156 0.15832264 0.10601198 0.16741549 0.10879332 0.17490372 0.11189559 0.18132221 0.11392811 0.18784767 0.11563971 0.19458708 0.1199187 0.20378691 0.12302097 0.21181001 0.12719298 0.21662388 0.13104407 0.21715875 0.12933248 0.21298674 0.12623021 0.20688917 0.12441164 0.20228926 0.12173727 0.19651262 0.11895593 0.19020111 0.11660248 0.18356868 0.11285837 0.17672229 0.11039795 0.16966196 0.10879332 0.1648481 0.10943517 0.15875053 0.11136072 0.15318785 0.11210954 0.14997861 0.11189559 0.1432392 0.10997005 0.13682071 0.1089003 0.1296534 0.10825845 0.12601626 0.1089003 0.12227214 0.1076166 0.11842105 0.10462131 0.11660248
0 0.11167454 0.11801306 0.11029026 0.11998018 0.10948884 0.12391444 0.11160168 0.12908725 0.11356881 0.12937868 0.11866876 0.1323658 0.12202017 0.13491578 0.12763012 0.1368829 0.13280294 0.13921431 0.13717433 0.14096287 0.14132716 0.14249286 0.14555284 0.14336714 0.15036137 0.14387713 0.1556799 0.14387713 0.15793845 0.14373142 0.15961415 0.14234715 0.16026986 0.13994288 0.1585213 0.13928717 0.15626275 0.1390686 0.15159993 0.13943288 0.14635426 0.13892289 0.14285714 0.13826718 0.13761147 0.1373929 0.1335315 0.13630005 0.12894154 0.1345515 0.12355015 0.13258437 0.1212916 0.13039867 0.11866876 0.12770298 0.11539022 0.12493443 0.11531736 0.12151017 0.11451594 0.11976161 0.11247596 0.11786734
0 0.25335526 0.11 0.25256579 0.11263158 0.25065789 0.11434211 0.24901316 0.11236842 0.24796053 0.10914474 0.24973684 0.10710526 0.25157895 0.10677632 0.25447368 0.10736842 0.25835526 0.10934211 0.25868421 0.11236842 0.25940789 0.11605263 0.25927632 0.11993421 0.25921053 0.12309211 0.25769737 0.12486842 0.25644737 0.12342105 0.25526316 0.12052632 0.25460526 0.11677632 0.25421053 0.11263158
0 0.37605263 0.11559211 0.37210526 0.11657895 0.36782895 0.11736842 0.36644737 0.11953947 0.36611842 0.12421053 0.36585526 0.12901316 0.36585526 0.13368421 0.36605263 0.13848684 0.36644737 0.14467105 0.36743421 0.15085526 0.36875 0.16006579 0.36953947 0.16506579 0.36986842 0.16848684 0.37092105 0.16993421 0.37335526 0.17065789 0.37664474 0.16822368 0.37638158 0.16315789 0.37506579 0.16039474 0.37348684 0.15348684 0.37125 0.14776316 0.37019737 0.14315789 0.37072368 0.14177632 0.37256579 0.14118421 0.37434211 0.13875 0.37467105 0.13539474 0.37519737 0.13184211 0.37407895 0.12842105 0.37348684 0.12598684 0.37375 0.12381579 0.37565789 0.1225 0.37769737 0.12111842 0.37861842 0.11907895 0.37809211 0.11618421
0 0.47453947 0.2 0.47184211 0.2025 0.47190789 0.20677632 0.47184211 0.21230263 0.47019737 0.21638158 0.46868421 0.21881579 0.4675 0.21664474 0.46421053 0.21888158 0.46144737 0.22059211 0.45947368 0.22223684 0.45934211 0.22453947 0.45947368 0.22717105 0.46243421 0.22776316 0.46625 0.22539474 0.47019737 0.22328947 0.47282895 0.22019737 0.47526316 0.21664474 0.47664474 0.21217105 0.47828947 0.20861842 0.47835526 0.20453947 0.47769737 0.19993421
0 0.53848684 0.16414474 0.54256579 0.16065789 0.54618421 0.15868421 0.54973684 0.1575 0.55434211 0.15585526 0.55789474 0.15427632 0.56157895 0.15256579 0.56519737 0.15085526 0.56940789 0.14914474 0.57493421 0.14730263 0.57940789 0.14546053 0.58361842 0.14361842 0.58671053 0.14282895 0.58960526 0.14276316 0.59276316 0.14348684 0.59539474 0.14223684 0.59703947 0.14223684 0.59651316 0.14453947 0.59559211 0.14697368 0.59157895 0.14881579 0.58723684 0.14993421 0.58296053 0.15138158 0.57710526 0.15230263 0.57052632 0.15401316 0.56578947 0.15552632 0.56059211 0.15736842 0.55736842 0.15888158 0.55328947 0.16065789 0.54921053 0.16315789 0.54657895 0.16598684 0.54302632 0.16894737 0.54072368 0.16802632 0.53927632 0.16625
0 0.619489 0.13347304 0.62442573 0.1301483 0.6302692 0.12581607 0.63550818 0.12108084 0.63883292 0.1185621 0.6430644 0.11483437 0.64689288 0.11140888 0.65142661 0.10727815 0.65787459 0.10012493 0.66240832 0.0955912 0.66714355 0.09135972 0.67187878 0.08743048 0.6780245 0.08068026 0.68134924 0.07796002 0.68457322 0.07544128 0.68618522 0.07090755 0.6894092 0.06597082 0.69333844 0.06355283 0.69797292 0.0604296 0.70290965 0.05740711 0.70633513 0.05529137 0.70895462 0.05287338 0.71368985 0.04985089 0.71570484 0.04874265 0.72185057 0.04541791 0.72588055 0.04481341 0.72819779 0.0472314 0.72386556 0.0486419 0.71963408 0.05025389 0.72406706 0.05206738 0.72134682 0.05750786 0.7145966 0.06274684 0.70915612 0.06707907 0.70361489 0.0714113 0.69535343 0.07534053 0.68759571 0.07836302 0.68376723 0.08138551 0.67832675 0.08692673 0.67439752 0.09105747 0.67026678 0.0955912 0.6656323 0.09982268 0.66009108 0.10526316 0.65606109 0.10959539 0.65172886 0.11261788 0.64769888 0.11654711 0.64447489 0.1195696 0.63913517 0.12440558 0.63329169 0.12924156 0.62906021 0.13256629 0.62402273 0.13488353 0.62069799 0.13649553
0 0.74467105 0.19118421 0.74585526 0.18782895 0.74756579 0.18315789 0.75092105 0.17868421 0.75440789 0.17440789 0.75809211 0.17046053 0.76131579 0.16809211 0.76401316 0.16486842 0.76703947 0.16072368 0.77039474 0.15921053 0.77414474 0.15828947 0.77868421 0.15539474 0.78190789 0.15269737 0.78552632 0.15013158 0.78888158 0.14769737 0.79203947 0.14493421 0.79421053 0.1425 0.79710526 0.14026316 0.80059211 0.13828947 0.80467105 0.13730263 0.80723684 0.13401316 0.80855263 0.13835526 0.80638158 0.14144737 0.80302632 0.14394737 0.79947368 0.14625 0.79473684 0.14901316 0.79111842 0.15131579 0.78578947 0.15480263 0.77986842 0.15947368 0.77539474 0.16263158 0.77125 0.16677632 0.76730263 0.17072368 0.76263158 0.17486842 0.76059211 0.17802632 0.75756579 0.18184211 0.75348684 0.18539474 0.74993421 0.18927632 0.74697368 0.19111842
0 0.21973684 0.22671053 0.21611842 0.22822368 0.21638158 0.23282895 0.22098684 0.23375 0.22447368 0.23526316 0.22842105 0.23677632 0.23328947 0.23947368 0.23861842 0.24368421 0.2425 0.24697368 0.24546053 0.25013158 0.24907895 0.25335526 0.25184211 0.25625 0.25421053 0.25947368 0.25848684 0.26480263 0.26335526 0.26875 0.26815789 0.26868421 0.27164474 0.26763158 0.27013158 0.26421053 0.26657895 0.26144737 0.26361842 0.25868421 0.26046053 0.25578947 0.25684211 0.25217105 0.25368421 0.24855263 0.25013158 0.24552632 0.24638158 0.24276316 0.24125 0.23914474 0.23717105 0.23578947 0.23434211 0.23375 0.23065789 0.23032895 0.22644737 0.22835526 0.22276316 0.22710526
0 0.34677632 0.26401316 0.34815789 0.26605263 0.34815789 0.26901316 0.34671053 0.27296053 0.34552632 0.27796053 0.34486842 0.28184211 0.34434211 0.28611842 0.34467105 0.29171053 0.34671053 0.29453947 0.34967105 0.29348684 0.35190789 0.28921053 0.35282895 0.28473684 0.35282895 0.28046053 0.35019737 0.27809211 0.35111842 0.27401316 0.35407895 0.26980263 0.35565789 0.26756579 0.35414474 0.26440789 0.35085526 0.26296053 0.34802632 0.26263158
0 0.60065789 0.27559211 0.60263158 0.27315789 0.60486842 0.27065789 0.60697368 0.26947368 0.61105263 0.26796053 0.615 0.26703947 0.61973684 0.26710526 0.62532895 0.26736842 0.62921053 0.26769737 0.63276316 0.26848684 0.63486842 0.26980263 0.63763158 0.27065789 0.64197368 0.27131579 0.64302632 0.27414474 0.64013158 0.27381579 0.63730263 0.27328947 0.63375 0.27289474 0.63006579 0.27164474 0.62651316 0.27039474 0.62342105 0.27039474 0.62 0.27046053 0.61565789 0.27098684 0.61296053 0.27171053 0.60907895 0.27315789 0.60730263 0.27578947 0.60486842 0.27789474 0.60164474 0.27763158
0 0.75460526 0.30098684 0.75671053 0.29921053 0.75894737 0.29822368 0.76223684 0.29657895 0.76565789 0.29460526 0.76842105 0.29342105 0.77065789 0.29223684 0.77342105 0.29052632 0.77592105 0.28921053 0.77947368 0.28723684 0.78026316 0.28822368 0.77907895 0.28940789 0.77677632 0.29105263 0.77552632 0.29217105 0.77296053 0.29302632 0.77092105 0.29473684 0.76796053 0.29657895 0.76526316 0.29782895 0.76414474 0.29993421 0.76230263 0.30289474 0.75914474 0.30427632 0.75671053 0.30421053 0.75552632 0.30263158
0 0.87914474 0.29401316 0.88111842 0.29078947 0.88434211 0.28947368 0.88802632 0.28888158 0.89111842 0.28809211 0.89427632 0.28769737 0.89664474 0.28710526 0.89921053 0.285 0.90111842 0.2825 0.90282895 0.27914474 0.90427632 0.27618421 0.90625 0.27296053 0.90835526 0.27105263 0.91006579 0.27131579 0.90848684 0.27368421 0.90736842 0.27717105 0.90677632 0.28006579 0.90532895 0.28322368 0.90315789 0.2875 0.9 0.29026316 0.89723684 0.29151316 0.89388158 0.29151316 0.88914474 0.29223684 0.88526316 0.29282895 0.88256579 0.29368421 0.88019737 0.29506579
0 0.08802632 0.37710526 0.09019737 0.37394737 0.09355263 0.37184211 0.09611842 0.37085526 0.09875 0.37085526 0.10118421 0.37118421 0.10460526 0.37210526 0.10368421 0.37322368 0.10348684 0.37434211 0.10605263 0.37467105 0.10894737 0.37506579 0.11289474 0.37598684 0.11598684 0.37625 0.11875 0.37657895 0.12138158 0.37697368 0.12388158 0.37723684 0.12684211 0.37703947 0.13059211 0.37723684 0.13315789 0.37934211 0.13453947 0.38190789 0.13217105 0.38361842 0.12631579 0.38236842 0.12309211 0.38144737 0.12 0.38098684 0.11677632 0.38039474 0.11164474 0.37967105 0.10756579 0.37881579 0.10519737 0.37815789 0.10394737 0.38059211 0.10125 0.38203947 0.09651316 0.38111842 0.09236842 0.38065789 0.08776316 0.37855263
0 0.23855263 0.35315789 0.23756579 0.35651316 0.23480263 0.35763158 0.23611842 0.35960526 0.23703947 0.36197368 0.23861842 0.36697368 0.23947368 0.37072368 0.24131579 0.37440789 0.24256579 0.37868421 0.24486842 0.38302632 0.24644737 0.38546053 0.24914474 0.38907895 0.25131579 0.39059211 0.25375 0.38980263 0.25434211 0.38763158 0.25375 0.38611842 0.25144737 0.38447368 0.24940789 0.38276316 0.24828947 0.38059211 0.24690789 0.37644737 0.24526316 0.37309211 0.24467105 0.36980263 0.24375 0.36789474 0.24276316 0.36447368 0.24309211 0.35947368 0.24263158 0.35552632 0.24138158 0.35256579
0 0.46730263 0.35598684 0.46723684 0.35894737 0.46901316 0.36289474 0.47039474 0.36592105 0.47223684 0.36947368 0.47355263 0.37164474 0.47572368 0.37460526 0.47802632 0.37723684 0.48026316 0.37901316 0.48223684 0.38019737 0.48592105 0.38144737 0.48809211 0.38125 0.48828947 0.37934211 0.48842105 0.37671053 0.48809211 0.37381579 0.48690789 0.37559211 0.48460526 0.37539474 0.48263158 0.37414474 0.47934211 0.37203947 0.47710526 0.37 0.47828947 0.36743421 0.47796053 0.36421053 0.47677632 0.36125 0.47625 0.35855263 0.47348684 0.35756579 0.46986842 0.35605263
0 0.74967105 0.39375 0.75230263 0.39190789 0.75638158 0.39197368 0.76059211 0.39144737 0.76427632 0.39118421 0.76822368 0.39164474 0.77078947 0.3925 0.77414474 0.39348684 0.77638158 0.39480263 0.77730263 0.39723684 0.77467105 0.39855263 0.77355263 0.39625 0.77243421 0.39592105 0.77046053 0.39605263 0.76802632 0.39605263 0.76473684 0.39644737 0.76157895 0.39644737 0.75861842 0.39651316 0.75493421 0.39690789 0.75164474 0.39657895 0.74967105 0.39552632
0 0.84763158 0.39565789 0.85026316 0.39605263 0.84828947 0.39763158 0.84427632 0.39697368 0.84190789 0.395 0.84138158 0.39289474 0.84236842 0.39131579 0.84532895 0.39092105 0.84960526 0.39164474 0.85348684 0.39223684 0.85743421 0.39309211 0.86092105 0.39427632 0.86519737 0.39519737 0.86835526 0.39578947 0.87065789 0.39631579 0.87309211 0.39684211 0.87605263 0.39743421 0.87875 0.39855263 0.88289474 0.39953947 0.88421053 0.40092105 0.87986842 0.40177632 0.87618421 0.40032895 0.87256579 0.39980263 0.86763158 0.39888158 0.86473684 0.39848684 0.86085526 0.39730263 0.85611842 0.39611842 0.85098684 0.39493421
0 0.22263158 0.52697368 0.22309211 0.52223684 0.22506579 0.51835526 0.22743421 0.51486842 0.23052632 0.51361842 0.23526316 0.51342105 0.23914474 0.51421053 0.23848684 0.51914474 0.23546053 0.52401316 0.23105263 0.52611842 0.22710526 0.52861842 0.22401316 0.52967105
0 0.36440789 0.49881579 0.36861842 0.49848684 0.37328947 0.49848684 0.37342105 0.50026316 0.36993421 0.50157895 0.36539474 0.50164474
0 0.47589974 0.53272561 0.48148086 0.53187999 0.48418685 0.53467055 0.48706197 0.53771479 0.48799215 0.54160465 0.48528616 0.53991341 0.48215735 0.53771479 0.48038155 0.5361081 0.47750643 0.53458598
0 0.62513158 0.49717105 0.62927632 0.49671053 0.63243421 0.49625 0.63473684 0.49618421 0.63789474 0.49796053 0.64105263 0.50072368 0.64348684 0.50289474 0.64559211 0.50453947 0.64414474 0.50651316 0.64026316 0.50657895 0.63894737 0.50440789 0.63671053 0.50184211 0.63467105 0.50072368 0.63105263 0.50026316 0.62822368 0.50065789 0.62532895 0.50085526
0 0.74565789 0.50526316 0.74888158 0.50467105 0.75151316 0.50335526 0.75486842 0.50230263 0.75730263 0.50230263 0.75835526 0.50467105 0.75671053 0.50697368 0.75361842 0.50789474 0.75085526 0.50914474 0.74677632 0.50921053 0.74486842 0.50671053
0 0.08532895 0.63335526 0.08796053 0.63013158 0.09190789 0.62776316 0.09697368 0.62631579 0.10355263 0.62585526 0.10559211 0.62684211 0.10888158 0.62677632 0.11085526 0.62210526 0.11296053 0.62210526 0.11315789 0.62552632 0.11743421 0.62427632 0.12111842 0.62375 0.12427632 0.62269737 0.12914474 0.62105263 0.13493421 0.62006579 0.13782895 0.62072368 0.13881579 0.62388158 0.13453947 0.62631579 0.13092105 0.62565789 0.12407895 0.62769737 0.11980263 0.62828947 0.11532895 0.62828947 0.11217105 0.62934211 0.10815789 0.63059211 0.10342105 0.63236842 0.09776316 0.63453947 0.09440789 0.63605263 0.09032895 0.63684211 0.08743421 0.63618421
0 0.25 0.61690789 0.24960526 0.61513158 0.25039474 0.61276316 0.25164474 0.61039474 0.25335526 0.60868421 0.25664474 0.60717105 0.25815789 0.60730263 0.25598684 0.60927632 0.25592105 0.61171053 0.25546053 0.61460526 0.25315789 0.61611842
0 0.38598684 0.60572368 0.38710526 0.60322368 0.39006579 0.60315789 0.39282895 0.60513158 0.39513158 0.60736842 0.39769737 0.60940789 0.39552632 0.61210526 0.39519737 0.61559211 0.39190789 0.61782895 0.38868421 0.61848684 0.38828947 0.615 0.38796053 0.61 0.38796053 0.60763158
0 0.50539474 0.62046053 0.50809211 0.61855263 0.51171053 0.61848684 0.51526316 0.62026316 0.51802632 0.62190789 0.51802632 0.62546053 0.51552632 0.62565789 0.51059211 0.62710526 0.50657895 0.62756579 0.50842105 0.62539474 0.51190789 0.62407895 0.50921053 0.62309211 0.50625 0.62230263
0 0.74131579 0.6575 0.74151316 0.65506579 0.74289474 0.65368421 0.74552632 0.65493421 0.74796053 0.65684211 0.75059211 0.65782895 0.75414474 0.65868421 0.75934211 0.65986842 0.76394737 0.66098684 0.76532895 0.66151316 0.75934211 0.66236842 0.75375 0.66171053 0.74901316 0.66092105 0.74618421 0.65921053 0.74447368 0.6575
0 0.14506579 0.77289474 0.14605263 0.77032895 0.14743421 0.76907895 0.15046053 0.77072368 0.15144737 0.77296053 0.15388158 0.77565789 0.15605263 0.77993421 0.15842105 0.78421053 0.15868421 0.78842105 0.15934211 0.7925 0.15960526 0.79618421 0.15927632 0.79993421 0.15868421 0.80302632 0.15177632 0.80171053 0.15151316 0.79763158 0.15388158 0.795 0.15453947 0.79217105 0.15467105 0.78907895 0.15342105 0.78592105 0.15177632 0.78171053 0.14960526 0.77861842 0.14710526 0.77598684 0.14506579 0.77368421
0 0.37486842 0.75631579 0.37723684 0.75480263 0.37986842 0.75526316 0.38210526 0.75736842 0.38539474 0.75888158 0.38881579 0.75960526 0.39203947 0.76032895 0.39447368 0.76138158 0.39736842 0.76296053 0.40131579 0.76493421 0.40526316 0.76625 0.40914474 0.76802632 0.41289474 0.77026316 0.4175 0.77348684 0.42256579 0.77552632 0.42855263 0.77861842 0.4325 0.78078947 0.43651316 0.7825 0.44151316 0.78513158 0.44572368 0.78802632 0.44453947 0.79092105 0.44085526 0.78973684 0.43282895 0.7875 0.42934211 0.78657895 0.42486842 0.78401316 0.42026316 0.78157895 0.41848684 0.77940789 0.41447368 0.77723684 0.41197368 0.77578947 0.40519737 0.77282895 0.40164474 0.77085526 0.39578947 0.76894737 0.39072368 0.76743421 0.38519737 0.76565789 0.38105263 0.76407895 0.37855263 0.76210526 0.37526316 0.75822368
0 0.49125 0.74289474 0.48973684 0.74506579 0.48967105 0.74802632 0.49197368 0.75111842 0.49388158 0.75348684 0.49638158 0.75565789 0.49993421 0.75703947 0.49921053 0.75493421 0.49671053 0.75118421 0.49519737 0.74842105 0.49756579 0.74710526 0.49921053 0.74657895 0.49776316 0.74421053 0.49559211 0.74269737
0 0.62947368 0.75394737 0.63184211 0.75203947 0.63447368 0.75223684 0.63776316 0.75592105 0.63940789 0.75973684 0.64026316 0.76539474 0.64085526 0.76947368 0.64105263 0.77302632 0.64138158 0.77743421 0.64052632 0.78046053 0.63848684 0.78197368 0.63815789 0.78486842 0.63644737 0.78881579 0.63539474 0.79039474 0.63394737 0.78973684 0.63355263 0.78631579 0.635 0.78282895 0.63625 0.77861842 0.63743421 0.77611842 0.63769737 0.77296053 0.63776316 0.77 0.63703947 0.76638158 0.63618421 0.76335526 0.63493421 0.76105263 0.63322368 0.75907895 0.63046053 0.75703947
0 0.76455715 0.7493372 0.76394344 0.75117832 0.76480263 0.75526592 0.76666851 0.76051802 0.76825796 0.76639208 0.76977831 0.772819 0.77171329 0.77820931 0.77351006 0.78387605 0.77530683 0.78871351 0.7770345 0.79285991 0.77876216 0.79735184 0.78076625 0.80212019 0.78346141 0.80723408 0.78463622 0.81179511 0.78622567 0.81697811 0.78767691 0.82160825 0.78904648 0.8262987 0.79032809 0.83108339 0.79135338 0.83749146 0.79220779 0.84458305 0.79297676 0.84800068 0.79340396 0.85193096 0.79417293 0.85705742 0.79784689 0.86081681 0.80092276 0.85816815 0.800581 0.85440875 0.8010082 0.84988038 0.80092276 0.84492481 0.79955571 0.83920027 0.79759057 0.83279221 0.79460014 0.82561517 0.79212235 0.82108681 0.78938824 0.81390977 0.78827751 0.80963773 0.78682502 0.80485304 0.78383459 0.79904306 0.78212577 0.79331852 0.77998975 0.78767943 0.77845181 0.78306562 0.77665755 0.77742652 0.77486329 0.77144566 0.77323992 0.76563568 0.77204375 0.7612782 0.77067669 0.75717703 0.76888243 0.75281955 0.76742994 0.74991456
0 0.84769737 0.73243421 0.84973684 0.73085526 0.85243421 0.72960526 0.85717105 0.72921053 0.85875 0.73138158 0.85605263 0.73144737 0.85861842 0.73342105 0.86236842 0.73480263 0.86664474 0.73539474 0.86947368 0.73598684 0.87342105 0.73677632 0.87664474 0.73717105 0.87947368 0.73815789 0.88177632 0.73953947 0.87782895 0.73907895 0.87539474 0.73888158 0.87217105 0.73875 0.86967105 0.73861842 0.86309211 0.73802632 0.85782895 0.73703947 0.85407895 0.73605263 0.85098684 0.73539474 0.84921053 0.73440789
0 0.75647251 0.86330557 0.76006466 0.8637047 0.76272551 0.86656511 0.76565244 0.87055638 0.7677146 0.87488026 0.7689785 0.880335 0.76997632 0.88412671 0.77104066 0.88745277 0.77303629 0.89104492 0.7746328 0.89417141 0.77722713 0.89896094 0.77889016 0.90215396 0.78108536 0.90468176 0.78374621 0.90800782 0.78753792 0.91146693 0.78986616 0.9145269 0.79299266 0.91718775 0.79645176 0.91991512 0.79977782 0.92284205 0.80350301 0.92590203 0.80609733 0.9298933 0.80862514 0.93242111 0.81008861 0.93262067 0.8106873 0.93049199 0.81407988 0.93122372 0.81354771 0.93461631 0.81015513 0.93641238 0.8066295 0.93448326 0.80350301 0.93255415 0.79997738 0.92949417 0.79685089 0.92723245 0.79458917 0.9245716 0.79079746 0.92191076 0.787804 0.91871774 0.7843449 0.91432734 0.7821497 0.91213214 0.77982146 0.90807434 0.77602975 0.90301873 0.77363498 0.89949311 0.77104066 0.89516923 0.76891198 0.89144404 0.76751503 0.88858363 0.76565244 0.88439279 0.76412245 0.8815989 0.76292507 0.87680938 0.76206029 0.8734168 0.76046379 0.87082247 0.75813554 0.86922596 0.75534165 0.86723032
0 0.61671053 0.86631579 0.61592105 0.86921053 0.61592105 0.87361842 0.61651316 0.87888158 0.61671053 0.88375 0.61703947 0.88868421 0.61776316 0.89388158 0.61763158 0.89822368 0.61809211 0.90309211 0.61907895 0.90769737 0.61940789 0.91164474 0.61973684 0.91631579 0.61993421 0.92197368 0.62046053 0.92684211 0.62085526 0.93046053 0.62092105 0.93671053 0.62052632 0.94256579 0.62052632 0.94835526 0.62013158 0.95585526 0.61986842 0.96065789 0.61907895 0.96625 0.61927632 0.97019737 0.62171053 0.96940789 0.62302632 0.96552632 0.62342105 0.96210526 0.62421053 0.95868421 0.62519737 0.95401316 0.62684211 0.94980263 0.62697368 0.94473684 0.62657895 0.94085526 0.62572368 0.93730263 0.62552632 0.93315789 0.62526316 0.92881579 0.62493421 0.92394737 0.62473684 0.91756579 0.62407895 0.91151316 0.62394737 0.90618421 0.62355263 0.89901316 0.62236842 0.89144737 0.62342105 0.88756579 0.62322368 0.88296053 0.62217105 0.87657895 0.62177632 0.87296053 0.62072368 0.86901316 0.61901316 0.86690789
0 0.36506579 0.85401316 0.36578947 0.85703947 0.36763158 0.85940789 0.37078947 0.86052632 0.37335526 0.85967105 0.37453947 0.85677632 0.37263158 0.85546053 0.36802632 0.85453947
0 0.23809211 0.84394737 0.23598684 0.84776316 0.23526316 0.85328947 0.23644737 0.85822368 0.23782895 0.86210526 0.24151316 0.86263158 0.24427632 0.86144737 0.24486842 0.85888158 0.24421053 0.85789474 0.24210526 0.85730263 0.23947368 0.85605263 0.23947368 0.85328947 0.24065789 0.85032895 0.24256579 0.84743421 0.24276316 0.84407895 0.24065789 0.84315789
0 0.07594496 0.93836119 0.07368609 0.93572585 0.07378021 0.93243167 0.07538024 0.92941985 0.07716851 0.924808 0.0795215 0.92189029 0.08178036 0.91812552 0.08356863 0.91407838 0.08460395 0.91059596 0.08658045 0.9088077 0.08902756 0.90532528 0.09241586 0.90090166 0.09561592 0.89741925 0.0989101 0.89384271 0.10286311 0.88941909 0.10822792 0.88518372 0.11114562 0.88207778 0.11566335 0.87812476 0.11952225 0.87567766 0.12479294 0.8753953 0.12356938 0.87972479 0.1178281 0.88301897 0.11453392 0.88810142 0.11161622 0.88979557 0.10691025 0.89224268 0.10211016 0.89732513 0.09853362 0.90090166 0.09542768 0.90381937 0.09138054 0.90890181 0.08780401 0.91229011 0.08780401 0.91727844 0.08714517 0.92264325 0.08366275 0.92631391 0.08083917 0.93036104 0.07839206 0.93478465
