# Supplementary material for: VanillaNet-YOLOv8 segment: detection of nano-iron oxide regulation on rice seedling growth vitality under salt stress
Source: Front Plant Sci. 2025 Sep 17;16:1631279. doi: 10.3389/fpls.2025.1631279 (PMC12484053; doi:10.3389/fpls.2025.1631279)
Supplement: Supplementary file 5 [file DataSheet5.zip › label/train/200-2024-3-19-17-38-9.txt]

0 0.10131579 0.11368421 0.09927632 0.11690789 0.10052632 0.12111842 0.10348684 0.12381579 0.1075 0.12717105 0.11223684 0.13046053 0.11835526 0.13348684 0.12401316 0.13605263 0.12967105 0.13756579 0.13592105 0.13993421 0.13973684 0.14184211 0.14539474 0.14348684 0.15105263 0.14388158 0.15901316 0.14414474 0.16118421 0.14111842 0.15907895 0.13967105 0.15052632 0.13842105 0.14519737 0.13855263 0.13947368 0.13776316 0.13407895 0.13625 0.12953947 0.13421053 0.12552632 0.13236842 0.12164474 0.12953947 0.11868421 0.12736842 0.11546053 0.12421053 0.11276316 0.12092105 0.10809211 0.11789474 0.10434211 0.11526316
0 0.11236842 0.11828947 0.10967105 0.11973684 0.10677632 0.12263158 0.10539474 0.12763158 0.10467105 0.13460526 0.10407895 0.14131579 0.10335526 0.14848684 0.10302632 0.15578947 0.10296053 0.16171053 0.10427632 0.16611842 0.10594 0.16947332 0.10747419 0.17317342 0.10891813 0.17804671 0.11162551 0.18346148 0.11424265 0.19059093 0.11713053 0.19744964 0.11848422 0.20250343 0.11992816 0.20701574 0.12281604 0.21197928 0.12444047 0.21432568 0.12768934 0.2163111 0.13147968 0.21829651 0.13355534 0.2173038 0.13120894 0.2137842 0.12678687 0.21080608 0.12543318 0.20566205 0.12335752 0.20123998 0.1215526 0.19690817 0.1201989 0.19266659 0.11857447 0.18788355 0.11595733 0.18228828 0.11424265 0.17714425 0.11334019 0.17055628 0.11144502 0.16775865 0.11207675 0.16270486 0.11234748 0.15638763 0.11180601 0.15061187 0.11162551 0.14420439 0.11135478 0.13942134 0.11018158 0.13283337 0.10936936 0.12886254 0.10936936 0.1250722 0.11135478 0.12308678 0.11451339 0.12119161
0 0.25052632 0.11092105 0.24934211 0.11480263 0.24697368 0.11598684 0.24486842 0.11171053 0.24651316 0.10763158 0.25078947 0.10736842 0.25414474 0.10927632 0.25703947 0.11236842 0.25868421 0.11776316 0.25927632 0.12335526 0.25618421 0.12513158 0.25467105 0.12361842 0.25230263 0.11842105 0.25217105 0.11539474 0.25210526 0.11282895
0 0.36581332 0.11629016 0.37013471 0.11435298 0.37244442 0.1134589 0.37542469 0.11502354 0.37542469 0.11807832 0.37341301 0.12031352 0.37378554 0.12545449 0.37460511 0.13014842 0.37371103 0.13350122 0.37020921 0.13499136 0.37035823 0.13804613 0.37073076 0.14363414 0.37169935 0.14810455 0.3733385 0.14989271 0.37304047 0.15361805 0.37393455 0.15711987 0.3754992 0.16308041 0.37631877 0.16799785 0.37430709 0.17142517 0.37058175 0.17000954 0.36998569 0.16777433 0.37020921 0.16308041 0.36916612 0.16002563 0.36827204 0.15615128 0.36775049 0.15115933 0.36767598 0.14653991 0.36700542 0.14065387 0.36693092 0.1343208 0.36626036 0.12806223 0.36663289 0.12195267
0 0.45940789 0.22085526 0.46184211 0.21901316 0.46486842 0.21835526 0.46671053 0.21684211 0.46861842 0.21493421 0.46940789 0.21197368 0.47032895 0.20763158 0.47019737 0.20375 0.47092105 0.19927632 0.47223684 0.19782895 0.47592105 0.19888158 0.47703947 0.20171053 0.47743421 0.20605263 0.47664474 0.21039474 0.47421053 0.21526316 0.47296053 0.21901316 0.47072368 0.22144737 0.46717105 0.22381579 0.46381579 0.22519737 0.46065789 0.22605263 0.45953947 0.22473684
0 0.53730263 0.16513158 0.53986842 0.16171053 0.54263158 0.15993421 0.54611842 0.15789474 0.54802632 0.15710526 0.55157895 0.15644737 0.55625 0.15447368 0.55967105 0.15256579 0.56473684 0.15 0.56967105 0.14723684 0.57401316 0.14565789 0.57651316 0.14473684 0.58046053 0.14355263 0.58414474 0.14197368 0.5875 0.14111842 0.59269737 0.13986842 0.59625 0.13980263 0.60078947 0.13993421 0.60019737 0.14184211 0.59638158 0.14440789 0.59217105 0.14657895 0.58809211 0.14796053 0.58190789 0.14927632 0.57480263 0.15125 0.56881579 0.15296053 0.56401316 0.155 0.56085526 0.15677632 0.55710526 0.15848684 0.55217105 0.15993421 0.54776316 0.16236842 0.54565789 0.16598684 0.54296053 0.16855263 0.53986842 0.16842105
0 0.62148309 0.13444129 0.6248114 0.12978166 0.62980385 0.12467826 0.63434211 0.12197368 0.63842105 0.11822368 0.64223684 0.11539474 0.64467105 0.11269737 0.64815789 0.10953947 0.65177632 0.10605263 0.65578947 0.10289474 0.65973684 0.09901316 0.66302632 0.09552632 0.66677632 0.09223684 0.67138158 0.08763158 0.67381579 0.08440789 0.67822368 0.08065789 0.68315789 0.07578947 0.68559211 0.07243421 0.68861842 0.06717105 0.69434211 0.06355263 0.70032895 0.05901316 0.70618421 0.05506579 0.71111842 0.05203947 0.71526316 0.04802632 0.72164474 0.04322368 0.72552632 0.04151316 0.72453947 0.04638158 0.71782895 0.05144737 0.72342105 0.05085526 0.72381579 0.05565789 0.71967105 0.06078947 0.71552632 0.06414474 0.70875 0.06842105 0.70236842 0.07256579 0.695 0.07598684 0.68875 0.07802632 0.68465656 0.08039697 0.68075379 0.08574933 0.67618198 0.0897636 0.67094112 0.09422391 0.66726137 0.09834969 0.66291258 0.1029215 0.65834077 0.10771632 0.65309991 0.11284567 0.64685549 0.11830955 0.64150312 0.12388492 0.63559322 0.12912578 0.62957181 0.13392061 0.62522302 0.13570473
0 0.74446479 0.18692252 0.74626138 0.18110499 0.75036787 0.17605742 0.75498768 0.17186538 0.7601208 0.1684433 0.76499726 0.16331018 0.76927486 0.16031586 0.77389467 0.15646602 0.77714564 0.15312949 0.78219321 0.14996407 0.7859575 0.14739751 0.79134727 0.14354767 0.79579598 0.14021114 0.80075799 0.13644686 0.80589111 0.13439361 0.81282082 0.13319588 0.80922764 0.13755903 0.80486449 0.14209329 0.80041578 0.1447454 0.79553932 0.1472264 0.79014954 0.15167511 0.78475977 0.15672267 0.7774023 0.16142803 0.77158476 0.16604784 0.76482616 0.17254979 0.75943638 0.17879509 0.75242112 0.18469817 0.74788687 0.18914688 0.74429368 0.19060126
0 0.21246885 0.22557176 0.21494282 0.23106949 0.21714191 0.23601745 0.22199824 0.23720862 0.22648805 0.23711699 0.23125275 0.2390412 0.23537604 0.24288961 0.23821654 0.24490544 0.24371426 0.25012828 0.24682964 0.25296877 0.25186923 0.25828324 0.25809999 0.26378097 0.26249817 0.26726286 0.26909544 0.26918707 0.27101965 0.26662146 0.26882055 0.26240654 0.26552192 0.26084885 0.26240654 0.25809999 0.25956605 0.25507624 0.25599252 0.25012828 0.25205248 0.24627987 0.24820408 0.24353101 0.24371426 0.23949934 0.23748351 0.23445976 0.23409324 0.23336021 0.22914529 0.23106949 0.22557176 0.22859551 0.21879123 0.22667131
0 0.34710526 0.26361842 0.34861842 0.26184211 0.35151316 0.26151316 0.35493421 0.26440789 0.35585526 0.26756579 0.35447368 0.27052632 0.35184211 0.27335526 0.35092105 0.27769737 0.35177632 0.28203947 0.35269737 0.28539474 0.35230263 0.28967105 0.34940789 0.29401316 0.34703947 0.29572368 0.34480263 0.29605263 0.34440789 0.29236842 0.34355263 0.28907895 0.34368421 0.28375 0.34440789 0.27947368 0.34559211 0.27552632 0.34677632 0.27296053 0.34796053 0.27032895 0.34848684 0.26868421 0.34855263 0.26677632
0 0.60243421 0.27256579 0.60164474 0.27559211 0.60203947 0.27723684 0.605 0.27690789 0.60736842 0.27506579 0.61026316 0.27296053 0.61348684 0.27171053 0.61671053 0.27085526 0.62092105 0.27039474 0.62453947 0.26993421 0.62710526 0.26993421 0.63052632 0.27105263 0.63440789 0.27282895 0.63763158 0.27328947 0.64184211 0.27361842 0.64618421 0.27381579 0.64453947 0.27236842 0.64355263 0.27046053 0.64138158 0.26888158 0.63947368 0.26927632 0.63552632 0.26894737 0.63269737 0.26769737 0.63052632 0.26723684 0.62638158 0.26717105 0.62269737 0.26736842 0.61940789 0.26776316 0.61644737 0.26782895 0.61453947 0.26789474 0.61210526 0.26835526 0.60901316 0.26940789 0.60677632 0.27046053 0.60460526 0.27151316
0 0.75355263 0.30111842 0.75519737 0.29947368 0.75789474 0.29855263 0.76144737 0.29690789 0.76394737 0.29572368 0.76684211 0.29388158 0.76960526 0.29243421 0.77348684 0.28980263 0.77598684 0.28796053 0.77835526 0.28598684 0.78157895 0.285 0.78210526 0.28657895 0.78046053 0.28802632 0.77697368 0.28986842 0.77407895 0.29171053 0.7725 0.29355263 0.77111842 0.29526316 0.76868421 0.29736842 0.76644737 0.29953947 0.76407895 0.30171053 0.76125 0.30407895 0.75815789 0.30453947 0.75585526 0.30401316 0.75348684 0.30276316
0 0.87861842 0.29361842 0.87927632 0.29138158 0.88118421 0.28927632 0.88473684 0.28861842 0.88809211 0.28842105 0.89171053 0.28782895 0.89539474 0.28717105 0.89835526 0.28585526 0.90085526 0.28309211 0.90263158 0.27980263 0.90421053 0.27605263 0.90763158 0.27236842 0.90894737 0.26927632 0.91105263 0.26822368 0.91019737 0.27125 0.90907895 0.27473684 0.90861842 0.27888158 0.90651316 0.28335526 0.90375 0.28651316 0.90026316 0.28986842 0.89723684 0.29085526 0.89296053 0.29138158 0.88717105 0.29144737 0.88546053 0.29210526 0.88217105 0.29355263 0.88019737 0.29493421
0 0.08868421 0.37644737 0.08835526 0.37296053 0.08855263 0.37078947 0.09164474 0.36986842 0.09539474 0.37078947 0.09914474 0.37013158 0.10407895 0.37098684 0.10328947 0.37315789 0.10684211 0.37421053 0.11177632 0.37486842 0.11552632 0.37578947 0.11973684 0.37644737 0.12361842 0.37730263 0.12625 0.37664474 0.13 0.37703947 0.13296053 0.37894737 0.13453947 0.38315789 0.13072368 0.38309211 0.12631579 0.38296053 0.12269737 0.38190789 0.11822368 0.38065789 0.11197368 0.37921053 0.10789474 0.37855263 0.10565789 0.37815789 0.10480263 0.38 0.10282895 0.38138158 0.10006579 0.38203947 0.09565789 0.38131579 0.09138158 0.37960526
0 0.23960526 0.34914474 0.23796053 0.35243421 0.23651316 0.35539474 0.23539474 0.35986842 0.23697368 0.36486842 0.23809211 0.36835526 0.23980263 0.37190789 0.24197368 0.37526316 0.24302632 0.37940789 0.24546053 0.38348684 0.24717105 0.38710526 0.24894737 0.39072368 0.25138158 0.39072368 0.25401316 0.38861842 0.25407895 0.38605263 0.25072368 0.38434211 0.24835526 0.38243421 0.24710526 0.37848684 0.24572368 0.37572368 0.24407895 0.37138158 0.2425 0.36842105 0.24210526 0.36565789 0.24276316 0.36177632 0.24276316 0.35835526 0.2425 0.35394737 0.24164474 0.35138158
0 0.36684211 0.38927632 0.36809211 0.38723684 0.36953947 0.38513158 0.37256579 0.38256579 0.37506579 0.38171053 0.37690789 0.38230263 0.37407895 0.38453947 0.37230263 0.38769737 0.37190789 0.39210526 0.36986842 0.39092105 0.36986842 0.38914474
0 0.46953947 0.35618421 0.46835526 0.35855263 0.46914474 0.36302632 0.47144737 0.36782895 0.47348684 0.37118421 0.47605263 0.37486842 0.47789474 0.37710526 0.48072368 0.37973684 0.48355263 0.38164474 0.48664474 0.38223684 0.48828947 0.38164474 0.48875 0.38019737 0.48802632 0.37802632 0.48802632 0.37625 0.48855263 0.37460526 0.48710526 0.375 0.48407895 0.37526316 0.48098684 0.37427632 0.47953947 0.37243421 0.47769737 0.37032895 0.47651316 0.36875 0.47901316 0.36776316 0.48013158 0.36519737 0.47894737 0.36157895 0.47677632 0.35986842 0.47467105 0.35763158 0.47269737 0.35585526 0.47177632 0.35453947
0 0.75098684 0.39151316 0.74980263 0.39342105 0.74914474 0.39513158 0.75105263 0.39631579 0.75421053 0.39736842 0.75657895 0.39756579 0.76013158 0.39684211 0.76243421 0.39618421 0.76684211 0.39578947 0.76901316 0.39565789 0.77197368 0.39585526 0.77414474 0.39631579 0.77703947 0.39657895 0.7775 0.39440789 0.77736842 0.39230263 0.77289474 0.39223684 0.76907895 0.39138158 0.76506579 0.39098684 0.76072368 0.39098684 0.75690789 0.39157895 0.75368421 0.39157895
0 0.84894737 0.39578947 0.85065789 0.39796053 0.85046053 0.39921053 0.8475 0.39809211 0.84223684 0.39644737 0.84013158 0.39447368 0.84032895 0.39243421 0.84125 0.39138158 0.84375 0.39105263 0.84611842 0.39157895 0.84947368 0.39230263 0.85322368 0.39236842 0.85710526 0.39302632 0.86052632 0.39368421 0.86421053 0.39460526 0.86782895 0.39506579 0.87144737 0.39592105 0.875 0.39657895 0.8775 0.39684211 0.88085526 0.39815789 0.88421053 0.39914474 0.88644737 0.40072368 0.88703947 0.40171053 0.88348684 0.40111842 0.87888158 0.40039474 0.87453947 0.39940789 0.86894737 0.39868421 0.86578947 0.39763158 0.86282895 0.39671053 0.85921053 0.39657895 0.85546053 0.39565789 0.85157895 0.39546053
0 0.22697368 0.51782895 0.22513158 0.52243421 0.22355263 0.52532895 0.22368421 0.52842105 0.22671053 0.52763158 0.22842105 0.52657895 0.23092105 0.52519737 0.23335526 0.52394737 0.235 0.52282895 0.23578947 0.52046053 0.23684211 0.51710526 0.23684211 0.51460526 0.23546053 0.51223684 0.23078947 0.51269737 0.22881579 0.51453947
0 0.36453947 0.49861842 0.36776316 0.49776316 0.37065789 0.49638158 0.37263158 0.49519737 0.37644737 0.49355263 0.37822368 0.49519737 0.37789474 0.49828947 0.37526316 0.49980263 0.37203947 0.50092105 0.36835526 0.50210526 0.36651316 0.5025 0.36467105 0.50138158
0 0.47644737 0.53184211 0.47848684 0.53177632 0.48072368 0.53197368 0.48269737 0.53414474 0.48440789 0.53572368 0.48618421 0.53743421 0.48756579 0.54078947 0.48546053 0.54164474 0.48355263 0.54026316 0.48151316 0.53842105 0.48039474 0.53671053 0.47822368 0.53565789 0.47625 0.53388158
0 0.62348684 0.49855263 0.62605263 0.4975 0.62927632 0.49710526 0.63190789 0.49677632 0.63467105 0.4975 0.63723684 0.49901316 0.63980263 0.50052632 0.64243421 0.50184211 0.64532895 0.50473684 0.64355263 0.50684211 0.64039474 0.50717105 0.63809211 0.50526316 0.63592105 0.50236842 0.63394737 0.50131579 0.63026316 0.50131579 0.62710526 0.50164474 0.62401316 0.50118421
0 0.74447368 0.50552632 0.74730263 0.50486842 0.74940789 0.50460526 0.75164474 0.50394737 0.75368421 0.50355263 0.75677632 0.50269737 0.75967105 0.50296053 0.76 0.50526316 0.75723684 0.50611842 0.75388158 0.50736842 0.75 0.50875 0.74809211 0.50927632 0.74572368 0.50881579
0 0.08246736 0.63278643 0.08429688 0.63029828 0.08715093 0.62788332 0.09080996 0.62685879 0.09439582 0.62663925 0.09812804 0.62729787 0.10237252 0.62722469 0.10617792 0.62685879 0.10903197 0.62634653 0.11188601 0.62539518 0.11627686 0.62422428 0.12037498 0.62319975 0.12432674 0.6222484 0.12754669 0.62115069 0.13142527 0.62034571 0.13501112 0.61976026 0.13918242 0.62049207 0.1411583 0.62217522 0.13940197 0.62488291 0.13340115 0.62627334 0.12922985 0.62627334 0.12520491 0.62722469 0.12154587 0.62802968 0.11591095 0.62824922 0.1123251 0.62934694 0.11049558 0.62956648 0.10756835 0.62993238 0.10420204 0.63051783 0.10105527 0.631396 0.09717669 0.63344506 0.09461536 0.63615274 0.09190768 0.63732363 0.088395 0.63768954 0.08568731 0.63768954 0.08297963 0.63622592
0 0.24907895 0.61605263 0.24980263 0.61217105 0.25164474 0.60901316 0.25552632 0.60644737 0.25664474 0.60842105 0.25559211 0.61151316 0.25572368 0.61440789 0.25375 0.61618421 0.25144737 0.61723684
0 0.38697368 0.60296053 0.38690789 0.60664474 0.38736842 0.61236842 0.38802632 0.61664474 0.38940789 0.61822368 0.39467105 0.61736842 0.39526316 0.61440789 0.39513158 0.61072368 0.39473684 0.60802632 0.39309211 0.60578947 0.38960526 0.60302632
0 0.50486842 0.62052632 0.50907895 0.61848684 0.51111842 0.61717105 0.51296053 0.61644737 0.51473684 0.61973684 0.51703947 0.62401316 0.51815789 0.62631579 0.51328947 0.62789474 0.50914474 0.62888158 0.50486842 0.62848684 0.50401316 0.62690789 0.50907895 0.62552632 0.51263158 0.62407895 0.5075 0.62302632
0 0.74236842 0.65361842 0.74105263 0.65671053 0.74177632 0.65861842 0.74401316 0.65888158 0.74631579 0.66 0.74953947 0.66203947 0.75381579 0.6625 0.75578947 0.6625 0.75710526 0.66236842 0.76046053 0.66236842 0.76263158 0.66276316 0.76578947 0.66217105 0.76565789 0.66039474 0.76342105 0.66072368 0.76059211 0.66059211 0.75736842 0.65980263 0.75394737 0.65934211 0.75046053 0.6575 0.74697368 0.65506579 0.74467105 0.65394737
0 0.14756579 0.76986842 0.14480263 0.77125 0.14526316 0.77328947 0.14625 0.77552632 0.14710526 0.77664474 0.14855263 0.77796053 0.15059211 0.77921053 0.15217105 0.78269737 0.15315789 0.78651316 0.15296053 0.79118421 0.15184211 0.79638158 0.15256579 0.80059211 0.15460526 0.80296053 0.15730263 0.80421053 0.15914474 0.80276316 0.15967105 0.79894737 0.15914474 0.79638158 0.15835526 0.79289474 0.15855263 0.78901316 0.15796053 0.78486842 0.15730263 0.78131579 0.15493421 0.77756579 0.15256579 0.77467105 0.14973684 0.77164474
0 0.37710526 0.75421053 0.375 0.75546053 0.37348684 0.75763158 0.37539474 0.75986842 0.37789474 0.76118421 0.38032895 0.76322368 0.38388158 0.76460526 0.38638158 0.76506579 0.38953947 0.76598684 0.39427632 0.76710526 0.39861842 0.76861842 0.40302632 0.77078947 0.40703947 0.77276316 0.41157895 0.77592105 0.41440789 0.77789474 0.41717105 0.78026316 0.42019737 0.78203947 0.42361842 0.78375 0.42703947 0.78618421 0.43078947 0.78736842 0.43506579 0.78776316 0.43861842 0.78953947 0.44315789 0.79131579 0.44467105 0.78973684 0.44447368 0.78776316 0.44210526 0.78519737 0.43835526 0.78361842 0.43381579 0.78144737 0.43059211 0.77973684 0.42684211 0.77717105 0.42309211 0.77572368 0.41947368 0.77447368 0.41684211 0.77256579 0.41184211 0.76927632 0.40769737 0.76723684 0.40407895 0.76467105 0.40092105 0.76335526 0.39717105 0.76263158 0.39236842 0.76085526 0.38901316 0.75960526 0.38532895 0.75835526 0.38236842 0.75730263 0.38059211 0.75618421 0.37980263 0.75460526
0 0.49565789 0.74763158 0.49756579 0.74677632 0.49776316 0.74407895 0.49421053 0.74276316 0.49138158 0.74296053 0.48947368 0.74657895 0.49065789 0.75026316 0.49276316 0.75296053 0.49546053 0.75486842 0.49901316 0.75730263 0.50164474 0.75828947 0.50125 0.75618421 0.49855263 0.75289474 0.49657895 0.75151316 0.49552632 0.74848684
0 0.63085526 0.75072368 0.62842105 0.75131579 0.62855263 0.75434211 0.63098684 0.75717105 0.63315789 0.75894737 0.63480263 0.76144737 0.63578947 0.76506579 0.63677632 0.77019737 0.63625 0.77513158 0.63605263 0.78 0.63381579 0.78532895 0.63263158 0.78986842 0.63532895 0.79368421 0.63763158 0.79059211 0.63907895 0.78671053 0.64006579 0.78335526 0.64164474 0.78013158 0.64223684 0.77618421 0.64171053 0.77269737 0.64131579 0.76986842 0.64032895 0.76572368 0.63973684 0.76131579 0.63809211 0.75809211 0.63598684 0.75493421 0.63453947 0.75342105
0 0.76442308 0.74924089 0.76682692 0.74949393 0.76796559 0.75253036 0.77036943 0.75923583 0.77176113 0.76543522 0.77391194 0.77252024 0.77618927 0.78087045 0.77884615 0.79086538 0.78162955 0.79706478 0.78378036 0.8027581 0.7868168 0.80845142 0.78884109 0.81490385 0.7909919 0.82034413 0.79352227 0.826417 0.7971913 0.82970648 0.79921559 0.83856275 0.80174595 0.84678644 0.80237854 0.85387146 0.80237854 0.86032389 0.79934211 0.86373988 0.7971913 0.86184211 0.79440789 0.85754049 0.79352227 0.85159413 0.79251012 0.84463563 0.79111842 0.83603239 0.78972672 0.82970648 0.78770243 0.82287449 0.78529858 0.81680162 0.78314777 0.81034919 0.77947874 0.80364372 0.77745445 0.79731781 0.77479757 0.78972672 0.77239372 0.78251518 0.77049595 0.77530364 0.76809211 0.76695344 0.76568826 0.75721154 0.76442308 0.7513917
0 0.84736842 0.73203947 0.85138158 0.72967105 0.85473684 0.72973684 0.85802632 0.73046053 0.85519737 0.73131579 0.85776316 0.73309211 0.86230263 0.73421053 0.86697368 0.73585526 0.87282895 0.73697368 0.87703947 0.73769737 0.88065789 0.73842105 0.88447368 0.73973684 0.88486842 0.74078947 0.8825 0.74052632 0.87953947 0.73986842 0.87618421 0.73980263 0.87282895 0.73960526 0.86848684 0.73921053 0.86388158 0.73894737 0.86006579 0.73782895 0.855 0.73684211 0.85243421 0.73611842 0.84967105 0.73513158 0.8475 0.73381579
0 0.07210526 0.93598684 0.07401316 0.93914474 0.07519737 0.94046053 0.07684211 0.94032895 0.07789474 0.93657895 0.08052632 0.93276316 0.08434211 0.92789474 0.08723684 0.92388158 0.08855263 0.91960526 0.08776316 0.91493421 0.08993421 0.91072368 0.09322368 0.90690789 0.09631579 0.90342105 0.10092105 0.89828947 0.10559211 0.89440789 0.10993421 0.89085526 0.11401316 0.88940789 0.11552632 0.88736842 0.11638158 0.885 0.11842105 0.88223684 0.12276316 0.88006579 0.12394737 0.8775 0.12269737 0.87506579 0.11756579 0.87631579 0.11322368 0.87953947 0.10888158 0.88368421 0.10559211 0.88625 0.10315789 0.88861842 0.1 0.89210526 0.09578947 0.89684211 0.09269737 0.90164474 0.08980263 0.90513158 0.08559211 0.90993421 0.08164474 0.91697368 0.07914474 0.92203947 0.07703947 0.92684211 0.07342105 0.93144737
0 0.23894737 0.84328947 0.23671053 0.84625 0.23572368 0.84914474 0.23539474 0.85414474 0.23592105 0.85927632 0.23671053 0.86177632 0.23914474 0.86473684 0.24157895 0.86407895 0.24322368 0.86335526 0.24348684 0.86177632 0.24184211 0.85927632 0.23993421 0.85815789 0.24013158 0.85763158 0.23934211 0.85532895 0.24019737 0.85157895 0.24157895 0.84921053 0.24236842 0.84572368 0.24184211 0.84453947
0 0.36440789 0.85355263 0.36743421 0.85335526 0.37072368 0.85493421 0.3725 0.85625 0.37078947 0.85940789 0.36993421 0.86019737 0.36769737 0.85835526 0.36664474 0.85921053 0.36519737 0.85598684
0 0.61516139 0.86758626 0.61526077 0.87424471 0.61595643 0.8812013 0.61645333 0.88915169 0.61744713 0.89740022 0.61704961 0.90356177 0.61854031 0.91081651 0.61933535 0.91807124 0.62003101 0.92512721 0.62052791 0.9320838 0.62142232 0.94033233 0.62162108 0.94858086 0.62122356 0.95682938 0.62092543 0.96438225 0.62042853 0.96815869 0.62142232 0.9750159 0.62410558 0.97282954 0.6259938 0.96795993 0.625 0.96398474 0.62559628 0.95802194 0.6264907 0.95136349 0.62738512 0.94768644 0.6269876 0.9444069 0.62639132 0.94013357 0.62559628 0.93745031 0.62589442 0.93198442 0.62529814 0.92681666 0.62490062 0.92313961 0.62470186 0.91618302 0.62370806 0.91061775 0.62390682 0.90574813 0.62261488 0.89968596 0.6230124 0.89491573 0.62370806 0.89034425 0.62370806 0.88398394 0.62241612 0.87762363 0.62162108 0.87215774 0.61963349 0.86708936 0.61635395 0.86619494
0 0.75518567 0.86277344 0.76017762 0.86366752 0.76345592 0.86709483 0.76591465 0.87268284 0.76770281 0.87894141 0.76800083 0.88452942 0.76911844 0.8898194 0.77075758 0.89488586 0.77291828 0.90002682 0.77574954 0.90434821 0.77820826 0.90807355 0.78178459 0.91217143 0.78476486 0.9151517 0.78893724 0.91842999 0.79348215 0.92282589 0.79765453 0.92632771 0.8017524 0.93094713 0.80495619 0.9306491 0.80771294 0.93213924 0.80592478 0.93601359 0.80428563 0.93757823 0.80219944 0.9360881 0.79921917 0.93415092 0.79541932 0.93221375 0.79258807 0.93035108 0.78938428 0.92766883 0.78580795 0.92431603 0.78334923 0.9207397 0.78036896 0.91731239 0.77746319 0.912991 0.77492996 0.9085951 0.77224772 0.9041992 0.76941646 0.89950528 0.7676283 0.8953329 0.76628718 0.8910115 0.76457352 0.88706265 0.76271085 0.88244323 0.76129523 0.87834535 0.7598796 0.87365143 0.75831495 0.8700006 0.75689933 0.86679681
