# Supplementary material for: VanillaNet-YOLOv8 segment: detection of nano-iron oxide regulation on rice seedling growth vitality under salt stress
Source: Front Plant Sci. 2025 Sep 17;16:1631279. doi: 10.3389/fpls.2025.1631279 (PMC12484053; doi:10.3389/fpls.2025.1631279)
Supplement: Supplementary file 5 [file DataSheet5.zip › label/train/200-2024-3-19-20-28-54.txt]

0 0.10511454 0.12532697 0.10897868 0.12245363 0.11254558 0.12185915 0.1160134 0.1246334 0.11551799 0.12800214 0.11125753 0.12829938 0.11046489 0.13364973 0.11145569 0.13691939 0.11254558 0.1434587 0.11224834 0.14791733 0.11145569 0.15287135 0.10907776 0.16059964 0.10907776 0.16624723 0.11155477 0.17278654 0.1139327 0.17813689 0.11581523 0.18319 0.1174996 0.1882431 0.11938213 0.19270173 0.12176007 0.19755667 0.12483156 0.20270886 0.12711042 0.20587944 0.12909203 0.21004082 0.13246076 0.21687738 0.13107364 0.21905715 0.12740766 0.2167783 0.12493064 0.21479669 0.12215639 0.21023898 0.12047202 0.20647392 0.11839133 0.20013277 0.11611248 0.19458426 0.11472535 0.18933299 0.11214925 0.18408172 0.11016764 0.17803781 0.10759155 0.16981412 0.10511454 0.16377021 0.10372741 0.15703274 0.10362833 0.15098882 0.10501546 0.1429633 0.10501546 0.13493778 0.10689799 0.13008283 0.10699707 0.1272095
0 0.09973684 0.11565789 0.09921053 0.11881579 0.10072368 0.12105263 0.10328947 0.12388158 0.10684211 0.12638158 0.11131579 0.12934211 0.11467105 0.13125 0.11855263 0.13296053 0.12230263 0.13453947 0.12710526 0.1375 0.12986842 0.13914474 0.13342105 0.14052632 0.13881579 0.14230263 0.14184211 0.14302632 0.14546053 0.14407895 0.15085526 0.14440789 0.15546053 0.14414474 0.15953947 0.14342105 0.16046053 0.14131579 0.15967105 0.13967105 0.15388158 0.13967105 0.15052632 0.13953947 0.14559211 0.13967105 0.14006579 0.13782895 0.13743421 0.13723684 0.13223684 0.13552632 0.12993421 0.13460526 0.12605263 0.13309211 0.12138158 0.13144737 0.11776316 0.12927632 0.11572368 0.12776316 0.11460526 0.12539474 0.11335526 0.1225 0.11223684 0.12039474 0.10960526 0.11848684 0.10526316 0.11631579 0.10197368 0.11546053
0 0.24710526 0.11118421 0.24703947 0.11532895 0.24625 0.11657895 0.24282895 0.11572368 0.24098684 0.11190789 0.24210526 0.10914474 0.24414474 0.10782895 0.24703947 0.10690789 0.24973684 0.10717105 0.25210526 0.10802632 0.25440789 0.10934211 0.25717105 0.11328947 0.25881579 0.11684211 0.25980263 0.12092105 0.25914474 0.12486842 0.25644737 0.12572368 0.25407895 0.12375 0.25230263 0.11960526 0.25059211 0.11559211 0.24907895 0.11243421
0 0.36539474 0.11394737 0.37157895 0.11203947 0.37447368 0.11046053 0.37559211 0.11559211 0.37427632 0.11769737 0.37440789 0.12355263 0.37526316 0.12802632 0.37447368 0.13184211 0.37157895 0.13342105 0.37013158 0.13486842 0.37065789 0.14092105 0.37138158 0.14618421 0.37269737 0.14953947 0.37394737 0.15322368 0.37506579 0.15848684 0.37618421 0.16256579 0.37611842 0.16934211 0.37473684 0.17131579 0.37085526 0.17111842 0.37032895 0.16894737 0.37039474 0.16592105 0.36927632 0.16157895 0.36861842 0.15756579 0.36855263 0.15532895 0.36789474 0.15236842 0.36789474 0.14717105 0.36723684 0.14190789 0.36592105 0.13552632 0.36565789 0.12986842 0.365 0.12375 0.36565789 0.11953947
0 0.47407895 0.19736842 0.47230263 0.19822368 0.46986842 0.20072368 0.47052632 0.20473684 0.47019737 0.21 0.46940789 0.21355263 0.46796053 0.21671053 0.46427632 0.21861842 0.46026316 0.22 0.45802632 0.22348684 0.46013158 0.22631579 0.46269737 0.22625 0.46513158 0.22526316 0.46835526 0.22368421 0.47125 0.21888158 0.47394737 0.21703947 0.47539474 0.21243421 0.47578947 0.20894737 0.47690789 0.20657895 0.47697368 0.20355263 0.47625 0.19953947
0 0.53763158 0.16368421 0.54276316 0.16072368 0.54631579 0.1575 0.54960526 0.15592105 0.55447368 0.15460526 0.55815789 0.15289474 0.56236842 0.15125 0.56625 0.14934211 0.57072368 0.14703947 0.57453947 0.14513158 0.57776316 0.14328947 0.58217105 0.14151316 0.58848684 0.13927632 0.59493421 0.13743421 0.59947368 0.13671053 0.60289474 0.13730263 0.60565789 0.13769737 0.60263158 0.13934211 0.59855263 0.14217105 0.59519737 0.14355263 0.58710526 0.14592105 0.58289474 0.14763158 0.57914474 0.14855263 0.57335526 0.15092105 0.56934211 0.15217105 0.56453947 0.15453947 0.55947368 0.15677632 0.55513158 0.15881579 0.55131579 0.16190789 0.54677632 0.16559211 0.54532895 0.16861842 0.54111842 0.16894737 0.53868421 0.16802632
0 0.62067297 0.13241644 0.62579096 0.12925259 0.62997841 0.12590263 0.63249088 0.12339016 0.63705055 0.11994715 0.64114494 0.11669024 0.64514628 0.11315417 0.64905457 0.10933894 0.65296285 0.10552371 0.65752252 0.10180153 0.66161691 0.09733492 0.6665488 0.09324053 0.67157374 0.08830864 0.67445842 0.08486563 0.67883198 0.08058513 0.68255416 0.07714211 0.68506663 0.07453659 0.68776521 0.07006998 0.690836 0.06523115 0.69548872 0.06290479 0.70404973 0.05825207 0.70953994 0.05443683 0.71475099 0.04913273 0.71875233 0.04475918 0.72359116 0.041037 0.72815082 0.04038562 0.7277786 0.0430842 0.72442865 0.04671332 0.72098563 0.0494119 0.71958982 0.0516452 0.72359116 0.05248269 0.72601057 0.05406462 0.7255453 0.05713541 0.72163701 0.05713541 0.71968287 0.06057843 0.71549542 0.06364922 0.71140103 0.06690613 0.7055386 0.07006998 0.70051366 0.07286161 0.69632621 0.07565324 0.69241793 0.07751433 0.68906797 0.07928236 0.68664855 0.08142262 0.68376387 0.08477258 0.67901809 0.08923919 0.67464453 0.09333358 0.67017792 0.09752103 0.66617658 0.09994045 0.66291968 0.10263902 0.65845306 0.10766396 0.65417256 0.11082781 0.65138093 0.11436388 0.6475657 0.1190166 0.64319214 0.12236656 0.63909774 0.12599568 0.63621306 0.12925259 0.63258394 0.13176506 0.62821038 0.13455669 0.62402293 0.13641778 0.62039381 0.13548723
0 0.74355263 0.19059211 0.74513158 0.18539474 0.74690789 0.18144737 0.75125 0.17618421 0.75657895 0.17184211 0.75953947 0.16980263 0.76217105 0.16684211 0.76559211 0.16328947 0.76914474 0.16019737 0.77203947 0.15769737 0.77611842 0.15467105 0.77914474 0.15243421 0.78328947 0.14921053 0.78703947 0.14592105 0.79019737 0.14381579 0.79407895 0.14131579 0.79631579 0.13835526 0.79953947 0.13611842 0.80309211 0.13368421 0.80559211 0.13197368 0.81171053 0.12921053 0.81552632 0.12861842 0.81460526 0.13131579 0.81072368 0.13256579 0.81032895 0.13335526 0.80993421 0.13684211 0.80776316 0.14 0.80256579 0.14236842 0.79894737 0.14368421 0.79506579 0.14546053 0.79144737 0.14835526 0.78861842 0.15059211 0.78473684 0.15322368 0.78177632 0.15519737 0.77677632 0.15888158 0.77361842 0.16184211 0.77046053 0.16611842 0.76532895 0.17052632 0.76190789 0.175 0.75927632 0.17953947 0.75644737 0.18440789 0.75322368 0.18638158 0.75052632 0.18868421 0.74677632 0.19125
0 0.21230263 0.22552632 0.21164474 0.22888158 0.21190789 0.23328947 0.21565789 0.23664474 0.22 0.23671053 0.22394737 0.23671053 0.22710526 0.2375 0.23111842 0.23947368 0.23460526 0.24171053 0.23756579 0.24407895 0.24118421 0.24618421 0.24519737 0.24861842 0.24763158 0.25203947 0.25282895 0.25710526 0.25697368 0.26164474 0.26006579 0.26625 0.26315789 0.26796053 0.26769737 0.27026316 0.27026316 0.26842105 0.26953947 0.26519737 0.26651316 0.26197368 0.26375 0.26013158 0.26 0.25598684 0.25717105 0.25368421 0.25296053 0.24921053 0.25019737 0.24703947 0.24605263 0.24375 0.24276316 0.24151316 0.23947368 0.23907895 0.23506579 0.23605263 0.23105263 0.23355263 0.225 0.23078947 0.22125 0.22848684 0.21631579 0.22703947
0 0.34881579 0.26414474 0.34953947 0.26802632 0.34802632 0.27230263 0.34552632 0.27532895 0.34447368 0.27967105 0.34493421 0.28381579 0.34552632 0.28980263 0.34644737 0.29388158 0.34842105 0.29605263 0.35006579 0.29407895 0.35315789 0.29210526 0.35348684 0.28967105 0.35230263 0.28598684 0.35065789 0.28309211 0.34986842 0.27927632 0.35098684 0.27703947 0.35197368 0.27453947 0.35335526 0.27177632 0.35625 0.26881579 0.35552632 0.26578947 0.35401316 0.26355263 0.35151316 0.26217105
0 0.60098684 0.27460526 0.60322368 0.27190789 0.60578947 0.27026316 0.60888158 0.26901316 0.61328947 0.26802632 0.61782895 0.26717105 0.62197368 0.26710526 0.62625 0.26657895 0.63118421 0.26703947 0.63440789 0.2675 0.63717105 0.26881579 0.64019737 0.26967105 0.64217105 0.26894737 0.64342105 0.26776316 0.64644737 0.26986842 0.64789474 0.27210526 0.64973684 0.27414474 0.64453947 0.27335526 0.64026316 0.27328947 0.63644737 0.27236842 0.63177632 0.27065789 0.62625 0.26986842 0.61993421 0.27085526 0.61421053 0.27263158 0.61111842 0.27269737 0.60861842 0.27460526 0.60519737 0.27730263 0.60151316 0.27717105
0 0.75203947 0.30223684 0.75559211 0.30348684 0.75789474 0.30447368 0.76092105 0.30361842 0.76467105 0.30092105 0.76967105 0.29743421 0.77322368 0.29486842 0.77690789 0.29223684 0.78052632 0.28921053 0.78276316 0.28717105 0.78447368 0.28407895 0.78263158 0.28453947 0.77980263 0.28611842 0.77671053 0.28822368 0.77302632 0.29065789 0.77 0.29230263 0.76565789 0.29440789 0.76177632 0.29638158 0.75815789 0.29802632 0.75493421 0.29947368
0 0.87943277 0.29374599 0.88043565 0.29133906 0.88143854 0.28953386 0.88565067 0.28853097 0.89046454 0.28833039 0.89668245 0.28792924 0.90009227 0.2864249 0.9015966 0.28331595 0.90350209 0.27960526 0.905207 0.27609515 0.90751364 0.27278562 0.91032173 0.26837291 0.91212693 0.26686858 0.91162548 0.27037869 0.9105223 0.27328707 0.9105223 0.27719833 0.90921855 0.28100931 0.90510671 0.2864249 0.90199775 0.28873155 0.89908938 0.29043646 0.89547898 0.2909379 0.89056483 0.29143935 0.88745587 0.29214137 0.88424663 0.29344512 0.88244143 0.29434772
0 0.84008633 0.39188248 0.83876358 0.39508493 0.84050404 0.39654692 0.84489 0.39745196 0.8494152 0.39877471 0.85108605 0.39898357 0.85018101 0.39654692 0.85484545 0.39689502 0.8595795 0.39786967 0.863687 0.398357 0.86675021 0.39891395 0.8700919 0.39974937 0.87329435 0.40044556 0.87823726 0.4013506 0.88331941 0.40239488 0.88874965 0.40281259 0.89174325 0.40162907 0.89069897 0.39974937 0.8855472 0.39780006 0.88074353 0.39696463 0.87614871 0.39619883 0.8700919 0.39515455 0.86626288 0.39417989 0.86250348 0.39313562 0.85783904 0.39243943 0.85442774 0.39223058 0.84997215 0.39167363 0.84621275 0.39125592 0.84196603 0.39146477
0 0.74891641 0.39543344 0.75147059 0.39256966 0.75448916 0.39195046 0.75843653 0.39171827 0.7623065 0.39171827 0.76756966 0.39171827 0.76942724 0.39210526 0.77167183 0.39264706 0.77585139 0.39202786 0.77863777 0.39133127 0.77840557 0.39396285 0.77871517 0.39721362 0.77577399 0.39713622 0.77298762 0.39558824 0.76873065 0.39582043 0.76362229 0.39589783 0.75952012 0.39643963 0.75657895 0.39721362 0.75185759 0.39713622
0 0.47051771 0.35446385 0.46744343 0.35723069 0.46828886 0.36038182 0.46959543 0.3634561 0.47120942 0.36799065 0.47236227 0.37106493 0.47543655 0.37452349 0.47804968 0.37705976 0.48081653 0.37959604 0.48412137 0.38144061 0.4883485 0.38213232 0.48919393 0.38121003 0.48880964 0.37852004 0.48850221 0.37506149 0.48681136 0.37559948 0.48296852 0.37536891 0.47966367 0.37298635 0.47828025 0.37091121 0.47758854 0.36937408 0.47774225 0.36622295 0.47797282 0.3629181 0.4776654 0.35922897 0.47436055 0.35738441
0 0.23526316 0.34546053 0.23414474 0.34848684 0.23421053 0.35440789 0.23506579 0.35973684 0.23671053 0.36427632 0.23861842 0.36953947 0.24065789 0.37447368 0.24335526 0.37967105 0.24605263 0.38407895 0.24855263 0.3875 0.25039474 0.38947368 0.2525 0.38815789 0.25276316 0.38625 0.25032895 0.38388158 0.24815789 0.38065789 0.24651316 0.37625 0.24453947 0.37032895 0.24328947 0.36440789 0.24263158 0.36019737 0.24210526 0.35559211 0.24085526 0.35125 0.23763158 0.34730263 0.23519737 0.34480263
0 0.08717105 0.36881579 0.08769737 0.37375 0.08980263 0.37743421 0.09539474 0.38026316 0.10217105 0.38098684 0.10513158 0.38013158 0.10532895 0.37809211 0.11072368 0.37947368 0.11394737 0.37947368 0.11888158 0.38039474 0.12519737 0.38144737 0.13032895 0.38197368 0.13526316 0.38210526 0.13381579 0.37914474 0.12842105 0.37690789 0.12355263 0.37703947 0.11756579 0.37664474 0.11256579 0.37598684 0.10611842 0.37526316 0.10335526 0.3725 0.10065789 0.37078947 0.09611842 0.36947368 0.09006579 0.36815789
0 0.22460526 0.52730263 0.22440789 0.52256579 0.22572368 0.51815789 0.22815789 0.51328947 0.23052632 0.51177632 0.23355263 0.51177632 0.23631579 0.51177632 0.23894737 0.51440789 0.23769737 0.51934211 0.23519737 0.52315789 0.23210526 0.52526316 0.22789474 0.5275
0 0.36559211 0.49901316 0.36927632 0.49769737 0.37269737 0.49684211 0.37736842 0.49644737 0.37848684 0.49822368 0.37263158 0.50059211 0.36934211 0.50177632 0.36467105 0.50289474
0 0.47539474 0.53296053 0.47914474 0.53210526 0.48302632 0.53309211 0.48559211 0.53552632 0.48743421 0.53828947 0.48763158 0.54072368 0.48532895 0.54131579 0.48322368 0.53960526 0.48111842 0.53763158 0.47789474 0.53611842
0 0.62520305 0.49782055 0.63048246 0.49666992 0.63413743 0.49666992 0.63670944 0.49842972 0.63941683 0.49978341 0.64158274 0.5011371 0.64449318 0.50370912 0.64618529 0.50587503 0.64225958 0.5072964 0.63880767 0.50655187 0.63718324 0.50397986 0.63420511 0.50215237 0.62824886 0.50188163 0.62452621 0.50120479
0 0.74611842 0.50578947 0.74888158 0.50552632 0.75322368 0.50407895 0.75532895 0.50355263 0.75743421 0.50355263 0.75927632 0.50375 0.75947368 0.50539474 0.75730263 0.50717105 0.75453947 0.50769737 0.75157895 0.50907895 0.74828947 0.50953947 0.74519737 0.50723684
0 0.07953947 0.63348684 0.08361842 0.63052632 0.08861842 0.62881579 0.09467105 0.62796053 0.09875 0.62796053 0.10381579 0.62796053 0.1075 0.62717105 0.11197368 0.62592105 0.11717105 0.62440789 0.12131579 0.62309211 0.12710526 0.62210526 0.13282895 0.62092105 0.13763158 0.62072368 0.13901316 0.62368421 0.13717105 0.62552632 0.13032895 0.62585526 0.12552632 0.62710526 0.12078947 0.62796053 0.11697368 0.62842105 0.11184211 0.62927632 0.10684211 0.63019737 0.10315789 0.63118421 0.1 0.63236842 0.09677632 0.63394737 0.09164474 0.63592105 0.0875 0.6375 0.08368421 0.63776316 0.08032895 0.63690789
0 0.24809211 0.61578947 0.25013158 0.61243421 0.25236842 0.61039474 0.25526316 0.60756579 0.25723684 0.60717105 0.25631579 0.60934211 0.25532895 0.61092105 0.25513158 0.61421053 0.25375 0.61677632 0.25105263 0.6175 0.24907895 0.6175
0 0.38684211 0.60236842 0.38671053 0.60578947 0.38690789 0.60901316 0.38763158 0.61263158 0.38894737 0.61730263 0.39190789 0.61776316 0.39684211 0.61763158 0.39585526 0.61388158 0.39618421 0.61019737 0.39585526 0.6075 0.39322368 0.60546053 0.39098684 0.60381579
0 0.50631579 0.62217105 0.51032895 0.62302632 0.51263158 0.62421053 0.50947368 0.62453947 0.50605263 0.62506579 0.50434211 0.62585526 0.50532895 0.62743421 0.50953947 0.62809211 0.51526316 0.62743421 0.5175 0.62598684 0.51776316 0.62375 0.51703947 0.62230263 0.51309211 0.62026316 0.50914474 0.61940789 0.50526316 0.61940789
0 0.74203947 0.65394737 0.73980263 0.65888158 0.74263158 0.65848684 0.74559211 0.66013158 0.75032895 0.66203947 0.75513158 0.66230263 0.76065789 0.66276316 0.76506579 0.66335526 0.76842105 0.66282895 0.77019737 0.66105263 0.76572368 0.66085526 0.76098684 0.66013158 0.75638158 0.65960526 0.75368421 0.65901316 0.75105263 0.65756579 0.74835526 0.65651316 0.74703947 0.65486842 0.74460526 0.65355263
0 0.84703947 0.73230263 0.85052632 0.73019737 0.85519737 0.73197368 0.85901316 0.73401316 0.86243421 0.73486842 0.86598684 0.73611842 0.86973684 0.73697368 0.87375 0.73776316 0.87953947 0.73901316 0.88394737 0.74046053 0.88822368 0.74197368 0.88789474 0.74315789 0.88375 0.74230263 0.87802632 0.74138158 0.87355263 0.74111842 0.87138158 0.74092105 0.86986842 0.74052632 0.86703947 0.74052632 0.86197368 0.74006579 0.85960526 0.73947368 0.85690789 0.73881579 0.85302632 0.73717105 0.84861842 0.73486842
0 0.14927632 0.77046053 0.14473684 0.77078947 0.14493421 0.77460526 0.14796053 0.77703947 0.14993421 0.77881579 0.15118421 0.78177632 0.15210526 0.78592105 0.15243421 0.79085526 0.15217105 0.79638158 0.15065789 0.79973684 0.15052632 0.80388158 0.15539474 0.80552632 0.15894737 0.80375 0.15914474 0.79868421 0.15894737 0.79401316 0.15861842 0.78756579 0.15717105 0.78203947 0.15440789 0.77723684 0.15223684 0.77348684
0 0.37895039 0.75442625 0.37630673 0.75487945 0.37494713 0.75729651 0.37675993 0.76061998 0.38038552 0.76250831 0.38680585 0.76515197 0.38839205 0.76583177 0.39435918 0.76719137 0.39821137 0.76915524 0.40289443 0.7720255 0.40697323 0.77466916 0.41241163 0.77761496 0.41694362 0.78063629 0.42238202 0.78411082 0.42774488 0.78645235 0.43476947 0.79007795 0.44081213 0.79158862 0.44564626 0.79113542 0.4452686 0.78683002 0.44194513 0.78509275 0.43582694 0.78131609 0.42804701 0.7774639 0.42283522 0.7747447 0.41732129 0.7722521 0.40833283 0.7670403 0.40244124 0.76333917 0.39496344 0.76114871 0.38884525 0.75873165 0.38189619 0.75669225
0 0.49868421 0.74559211 0.49453947 0.74342105 0.49026316 0.74335526 0.48993421 0.74684211 0.49171053 0.75019737 0.49355263 0.75322368 0.49611842 0.75565789 0.50013158 0.75730263 0.50342105 0.75789474 0.50223684 0.75592105 0.49960526 0.75427632 0.49743421 0.75138158 0.49572368 0.74815789 0.49717105 0.74690789
0 0.63243421 0.75105263 0.62894737 0.75125 0.62947368 0.755 0.63236842 0.75776316 0.63460526 0.76151316 0.63565789 0.76565789 0.63671053 0.76927632 0.63730263 0.77309211 0.63703947 0.77822368 0.63519737 0.78434211 0.63480263 0.79164474 0.63631579 0.79407895 0.64085526 0.79414474 0.64157895 0.78967105 0.63940789 0.78736842 0.63723684 0.78796053 0.63743421 0.79059211 0.63592105 0.78953947 0.63677632 0.78684211 0.63881579 0.78572368 0.64315789 0.78328947 0.64328947 0.77960526 0.64269737 0.77532895 0.64171053 0.77111842 0.64105263 0.76671053 0.64013158 0.76263158 0.63861842 0.75835526 0.63638158 0.75559211 0.63467105 0.75269737
0 0.75585526 0.74217105 0.75907895 0.74434211 0.76217105 0.75032895 0.76394737 0.75664474 0.76513158 0.76210526 0.76684211 0.76631579 0.76796053 0.77026316 0.76907895 0.77565789 0.77092105 0.78138158 0.77309211 0.78796053 0.77559211 0.79519737 0.77776316 0.80111842 0.78019737 0.80697368 0.78184211 0.8125 0.78546053 0.81947368 0.78730263 0.82486842 0.78921053 0.83059211 0.79006579 0.83828947 0.79059211 0.84375 0.79223684 0.85092105 0.79394737 0.85782895 0.79605263 0.86322368 0.79980263 0.86526316 0.80184211 0.86434211 0.80355263 0.86105263 0.80467105 0.85703947 0.80473684 0.85460526 0.80309211 0.85 0.80125 0.84335526 0.79848684 0.83519737 0.79552632 0.82993421 0.79394737 0.82842105 0.79217105 0.82631579 0.79006579 0.81980263 0.78888158 0.81565789 0.78664474 0.81085526 0.78361842 0.80526316 0.78184211 0.79835526 0.77986842 0.79322368 0.77809211 0.78684211 0.77585526 0.78019737 0.77375 0.77447368 0.77217105 0.76796053 0.77092105 0.76203947 0.76914474 0.75546053 0.76782895 0.75203947 0.76605263 0.74802632 0.76296053 0.74315789 0.76026316 0.74144737
0 0.12269737 0.87460526 0.1175 0.87552632 0.11447368 0.87861842 0.11072368 0.88236842 0.10644737 0.88598684 0.10263158 0.88980263 0.09960526 0.89289474 0.09618421 0.89664474 0.09276316 0.90105263 0.08881579 0.90644737 0.08585526 0.91164474 0.08243421 0.91723684 0.07855263 0.92394737 0.07657895 0.92875 0.07440789 0.93414474 0.07401316 0.93796053 0.07611842 0.94164474 0.07828947 0.94184211 0.08013158 0.93651316 0.08184211 0.93190789 0.08394737 0.92868421 0.08651316 0.92664474 0.08789474 0.92197368 0.08822368 0.9175 0.08828947 0.91434211 0.08973684 0.91125 0.09440789 0.90677632 0.09875 0.90243421 0.10131579 0.89934211 0.10638158 0.89401316 0.10855263 0.89164474 0.11434211 0.89013158 0.11671053 0.88559211 0.12019737 0.88236842 0.12401316 0.87888158 0.12552632 0.87611842
0 0.23993421 0.84440789 0.23684211 0.84559211 0.23585526 0.85032895 0.23526316 0.85519737 0.23657895 0.86125 0.23763158 0.86506579 0.24032895 0.86743421 0.24407895 0.86717105 0.24328947 0.86427632 0.24085526 0.86052632 0.23960526 0.85703947 0.23927632 0.85282895 0.24098684 0.84960526 0.24217105 0.8475 0.24223684 0.84447368
0 0.3625 0.85473684 0.36526316 0.85578947 0.36723684 0.85842105 0.37046053 0.86039474 0.37197368 0.85894737 0.37223684 0.85539474 0.36980263 0.85414474 0.36559211 0.85342105
0 0.61685519 0.86634103 0.61545293 0.87054782 0.61615406 0.87826026 0.6170889 0.88644012 0.6170889 0.89298401 0.61767318 0.89999533 0.61755632 0.90665607 0.6191923 0.9162382 0.62059456 0.92617089 0.62106198 0.93341591 0.6215294 0.94019351 0.62199682 0.94849023 0.62234739 0.95538469 0.62234739 0.96414883 0.62234739 0.97548378 0.62281481 0.98050855 0.62842386 0.97618491 0.62912499 0.97092643 0.62725531 0.96543423 0.62725531 0.95737123 0.62725531 0.95106105 0.62702159 0.94381602 0.62550248 0.93902496 0.62445078 0.93119566 0.62410022 0.92278209 0.62410022 0.91343367 0.62339908 0.90630551 0.62304852 0.89859306 0.62293166 0.89099748 0.62421707 0.88293447 0.62363279 0.87709171 0.62234739 0.87370291 0.61965972 0.86599046
0 0.75474432 0.86412078 0.7576657 0.86937927 0.75976909 0.87662429 0.76070394 0.88235019 0.76280733 0.88912779 0.76537814 0.8961391 0.76748154 0.90431897 0.77040292 0.9117977 0.77355801 0.91787417 0.77963448 0.9253529 0.78465925 0.93142937 0.79167056 0.93610358 0.79763018 0.93984295 0.80207067 0.93750584 0.80207067 0.93341591 0.79459194 0.93061139 0.79178742 0.92757315 0.78641208 0.92324951 0.7801019 0.91728989 0.77776479 0.91471908 0.77554455 0.91027858 0.77297373 0.90747406 0.76970179 0.90034589 0.76829952 0.89181546 0.76736468 0.88176592 0.76537814 0.87405347 0.76187249 0.86599046 0.75860054 0.86341965
0 0.85960526 0.88717105 0.86190789 0.88611842 0.865 0.88578947 0.86736842 0.88710526 0.86684211 0.88881579 0.86868421 0.89125 0.86940789 0.89375 0.86756579 0.89315789 0.86585526 0.89144737 0.86342105 0.89039474 0.86118421 0.88914474
