# Supplementary material for: VanillaNet-YOLOv8 segment: detection of nano-iron oxide regulation on rice seedling growth vitality under salt stress
Source: Front Plant Sci. 2025 Sep 17;16:1631279. doi: 10.3389/fpls.2025.1631279 (PMC12484053; doi:10.3389/fpls.2025.1631279)
Supplement: Supplementary file 5 [file DataSheet5.zip › label/train/200-2024-3-19-23-20-25.txt]

0 0.11009327 0.12291805 0.10626249 0.12849767 0.10484677 0.13615923 0.10343105 0.14556962 0.10293138 0.15298135 0.10301466 0.16005996 0.10468021 0.16688874 0.10767821 0.17554963 0.11100933 0.18254497 0.11417388 0.19078947 0.11842105 0.19903398 0.12141905 0.20769487 0.1257495 0.21602265 0.12916389 0.21727182 0.13282811 0.21568954 0.13032978 0.21110926 0.12708195 0.20752831 0.12533311 0.20361426 0.12300133 0.19911726 0.12116922 0.19487009 0.11733844 0.18762492 0.11259161 0.17729847 0.11050966 0.16722185 0.11009327 0.15947702 0.11042638 0.15306462 0.11275816 0.1411559 0.11275816 0.13424384 0.11400733 0.12766489 0.11658894 0.12475017 0.11442372 0.12250167
0 0.09818502 0.11219229 0.09900459 0.11919592 0.10183585 0.12478393 0.10503964 0.12634857 0.11271383 0.13052095 0.11584312 0.13178757 0.12076057 0.1354384 0.12612505 0.13745008 0.13275615 0.13975979 0.13901472 0.14169697 0.14490076 0.14303809 0.14989271 0.14341062 0.15510818 0.14363414 0.15861 0.14266555 0.16121774 0.14117542 0.16121774 0.13998331 0.15756691 0.13916374 0.14989271 0.13916374 0.14549681 0.13886571 0.13931275 0.13737557 0.12932884 0.13387376 0.12411337 0.13186207 0.12023902 0.12858378 0.11800381 0.12679561 0.1167372 0.12299577 0.11398045 0.12031352 0.1101806 0.1178548 0.10772188 0.11606664 0.1035495 0.1134589 0.10101627 0.11241581
0 0.23973684 0.11480263 0.24013158 0.11151316 0.24361842 0.11118421 0.24769737 0.11407895 0.25026316 0.11967105 0.25223684 0.12342105 0.25394737 0.12625 0.25736842 0.12644737 0.25894737 0.12401316 0.25881579 0.11960526 0.25618421 0.11526316 0.25361842 0.11157895 0.25032895 0.10947368 0.24552632 0.10789474 0.24039474 0.10690789 0.23697368 0.10809211 0.23388158 0.11138158 0.23348684 0.11493421 0.23539474 0.1175 0.23914474 0.11644737
0 0.36581332 0.11047863 0.37095428 0.10958455 0.37602074 0.10749836 0.37833045 0.10511414 0.37944805 0.10883948 0.378852 0.11278834 0.37616976 0.11703523 0.37609525 0.12105859 0.37520117 0.12657209 0.37423258 0.13096799 0.37199738 0.13283066 0.37244442 0.13886571 0.37244442 0.14341062 0.3733385 0.1498182 0.37490314 0.15562973 0.37587173 0.16039816 0.37624426 0.16710377 0.3744561 0.17157418 0.3722209 0.17209573 0.36834655 0.16933898 0.36961316 0.1652411 0.36924063 0.15786493 0.36857007 0.14855159 0.36767598 0.14221851 0.36752697 0.1343953 0.36730345 0.12701913 0.36581332 0.11927043 0.36514275 0.11360792
0 0.47236842 0.19421053 0.46986842 0.19585526 0.46756579 0.19815789 0.46901316 0.20125 0.47013158 0.20480263 0.47026316 0.20828947 0.46796053 0.21388158 0.46578947 0.21769737 0.46361842 0.21894737 0.45947368 0.22072368 0.45927632 0.22519737 0.46078947 0.22618421 0.46651316 0.22394737 0.47019737 0.22059211 0.47217105 0.21651316 0.47546053 0.21157895 0.47671053 0.20782895 0.47697368 0.20421053 0.47592105 0.19967105 0.47427632 0.19592105
0 0.53703947 0.16256579 0.54098684 0.16263158 0.54355263 0.16032895 0.54723684 0.15802632 0.55263158 0.15532895 0.55677632 0.15361842 0.56184211 0.15197368 0.56697368 0.14973684 0.57388158 0.14611842 0.57875 0.14342105 0.58388158 0.14059211 0.58848684 0.13815789 0.59217105 0.13684211 0.59625 0.13618421 0.60052632 0.13598684 0.60736842 0.13598684 0.61144737 0.13625 0.60986842 0.13953947 0.60447368 0.14203947 0.60046053 0.14394737 0.59539474 0.14638158 0.58861842 0.14828947 0.58151316 0.15039474 0.57506579 0.15197368 0.56881579 0.15440789 0.56486842 0.15559211 0.56019737 0.15743421 0.55473684 0.16072368 0.55092105 0.16296053 0.54559211 0.16690789 0.54473684 0.17138158 0.54184211 0.17296053 0.53934211 0.16697368
0 0.62073604 0.13559586 0.62412159 0.13001427 0.62769014 0.12653722 0.63253971 0.12269417 0.63684028 0.11940012 0.64095784 0.11628907 0.64589891 0.1114395 0.65093148 0.10732194 0.65495754 0.10283837 0.66063063 0.0979888 0.6652057 0.09304773 0.66941476 0.08966218 0.67481334 0.08389759 0.68048642 0.07913952 0.68469548 0.07602848 0.68762353 0.07264293 0.68972806 0.06779335 0.6924731 0.0640418 0.69695666 0.06157126 0.70235524 0.05882622 0.70482578 0.0576367 0.70775382 0.05544067 0.71150538 0.05114011 0.71415892 0.04720555 0.71919149 0.04327099 0.72523058 0.03851292 0.72852463 0.03595088 0.73273369 0.03384635 0.73740026 0.03293134 0.73255069 0.03640839 0.72980565 0.03924493 0.72550509 0.04299649 0.72193653 0.04748005 0.72138753 0.04995059 0.72541359 0.04985909 0.72916514 0.04931008 0.72834163 0.05141461 0.72523058 0.05415965 0.7199235 0.05855172 0.71791048 0.06166276 0.7126949 0.06477381 0.70994986 0.06770185 0.70482578 0.07245992 0.6992442 0.07483896 0.69613315 0.07630298 0.6922901 0.0774925 0.69000256 0.07923102 0.68634251 0.08096955 0.68222495 0.08536161 0.67755838 0.08984518 0.67280031 0.09368824 0.66868275 0.0981718 0.66365017 0.10219786 0.6587091 0.10686443 0.65129749 0.11208001 0.64745443 0.11610607 0.64205585 0.12168765 0.63931081 0.1252562 0.63299722 0.13047178 0.62759864 0.13294232 0.62348108 0.13541285
0 0.74626415 0.18835842 0.74571476 0.18561147 0.74818701 0.18059829 0.75155203 0.17620316 0.75560378 0.17084661 0.76047962 0.16679486 0.76528678 0.16164432 0.77036864 0.1572492 0.77490111 0.15360949 0.77970827 0.14955774 0.78334798 0.14619273 0.7895973 0.14227832 0.79337435 0.13856994 0.79598396 0.13431216 0.79879958 0.1323893 0.80237062 0.13135919 0.80710911 0.12971102 0.81335842 0.12627733 0.81768487 0.12627733 0.81844028 0.12710142 0.8144572 0.12861224 0.81061147 0.13094715 0.81061147 0.13101582 0.80965004 0.13417482 0.80662839 0.13863861 0.80298868 0.14111087 0.79687672 0.14317108 0.79227557 0.1459867 0.78822382 0.14859631 0.78430942 0.15141193 0.7796396 0.15525766 0.77689265 0.15924074 0.77194814 0.16274311 0.76947588 0.16631414 0.76521811 0.1698165 0.76082299 0.17338754 0.75793869 0.17881277 0.75526041 0.18320789 0.75182672 0.18774036
0 0.75443633 0.29954126 0.75381826 0.3028376 0.75553511 0.3044171 0.75828206 0.30366169 0.76267718 0.30160147 0.76597352 0.29906054 0.77002527 0.29638227 0.77496978 0.29246786 0.78163114 0.28786672 0.78609493 0.28505109 0.7882925 0.28099934 0.7854082 0.2818921 0.78307329 0.28367762 0.77922756 0.28505109 0.77668663 0.28676794 0.77407702 0.28834743 0.77215416 0.28965224 0.76892649 0.29143775 0.76666026 0.29281123 0.76453137 0.29384134 0.76178442 0.29542083 0.75958686 0.29679431 0.75773267 0.29782441
0 0.90934211 0.26782895 0.90796053 0.27065789 0.90605263 0.27309211 0.90368421 0.27657895 0.90197368 0.28 0.90026316 0.28296053 0.89815789 0.28539474 0.89585526 0.28763158 0.88921053 0.28809211 0.88309211 0.28868421 0.87993421 0.28980263 0.87861842 0.29375 0.88052632 0.29447368 0.88322368 0.29309211 0.88605263 0.29210526 0.88973684 0.29197368 0.89598684 0.29105263 0.89868421 0.29019737 0.90157895 0.28782895 0.90440789 0.285 0.90736842 0.28046053 0.90960526 0.27690789 0.91006579 0.27453947 0.91065789 0.27105263 0.91157895 0.26822368
0 0.20370298 0.22540471 0.2076132 0.22911942 0.21064362 0.23469148 0.21670447 0.23488699 0.22002815 0.23557128 0.22481817 0.23791742 0.22911942 0.24221866 0.23400719 0.24622664 0.23987253 0.25062564 0.2456401 0.25404708 0.25170095 0.25834832 0.25697975 0.26284508 0.26274732 0.26734183 0.26743959 0.26988348 0.27232736 0.27047001 0.27056776 0.2667553 0.26685305 0.26255181 0.26079221 0.25873934 0.25404708 0.25365606 0.25013686 0.24964808 0.24397826 0.24466255 0.23772191 0.23928599 0.23263862 0.23557128 0.22599124 0.23087902 0.22110346 0.22706655 0.21426058 0.22462266 0.2093728 0.22423164
0 0.34552632 0.26322368 0.34802632 0.26578947 0.34802632 0.26842105 0.34697368 0.27171053 0.34506579 0.27572368 0.34401316 0.27842105 0.34315789 0.28348684 0.34355263 0.28769737 0.34677632 0.29243421 0.34940789 0.29289474 0.35210526 0.29059211 0.35256579 0.28743421 0.35177632 0.28322368 0.35019737 0.27809211 0.35151316 0.27421053 0.35375 0.27065789 0.35539474 0.26743421 0.35513158 0.26427632 0.35282895 0.26309211 0.34835526 0.26309211
0 0.60236842 0.27368421 0.60460526 0.27125 0.60855263 0.26934211 0.61210526 0.26776316 0.61611842 0.26677632 0.62052632 0.26631579 0.62657895 0.26552632 0.63421053 0.26532895 0.63861842 0.26671053 0.64177632 0.26809211 0.64605263 0.26848684 0.64881579 0.26842105 0.65171053 0.27052632 0.65355263 0.27256579 0.64973684 0.27256579 0.64644737 0.27296053 0.64282895 0.27302632 0.63986842 0.27236842 0.63710526 0.27131579 0.63348684 0.27039474 0.63019737 0.26993421 0.62717105 0.27026316 0.62315789 0.27078947 0.61986842 0.27164474 0.61611842 0.27276316 0.61368421 0.27282895 0.60960526 0.27335526 0.60611842 0.27559211 0.60453947 0.27730263 0.60243421 0.27611842
0 0.08967105 0.37802632 0.09065789 0.37532895 0.09322368 0.37355263 0.09651316 0.37296053 0.10059211 0.37342105 0.10322368 0.37421053 0.10677632 0.37611842 0.10743421 0.37730263 0.10986842 0.37802632 0.11421053 0.37802632 0.11980263 0.37822368 0.12519737 0.37842105 0.13052632 0.37842105 0.13427632 0.37868421 0.13611842 0.38032895 0.13453947 0.38236842 0.13105263 0.38289474 0.12546053 0.38269737 0.12019737 0.38296053 0.11361842 0.38236842 0.11039474 0.38335526 0.10763158 0.38631579 0.10375 0.38697368 0.09894737 0.38585526 0.09664474 0.38361842 0.09421053 0.38019737 0.09217105 0.37901316
0 0.23364739 0.34762833 0.23154917 0.35087719 0.2305339 0.35419374 0.2314138 0.35913472 0.23439192 0.36339885 0.23608404 0.36725688 0.23784384 0.3711149 0.23912985 0.37409303 0.24041585 0.37680041 0.24244639 0.38011696 0.24407083 0.38343351 0.245966 0.38580247 0.24759043 0.38837449 0.2494856 0.38966049 0.25192224 0.38898365 0.25280214 0.38749459 0.25192224 0.3856671 0.24935023 0.38255361 0.247252 0.3795078 0.24630442 0.37713883 0.24501841 0.37429608 0.2437324 0.37172406 0.24264945 0.36854288 0.24163418 0.36563245 0.24007743 0.36245127 0.23885911 0.3583225 0.23784384 0.35399069 0.23750541 0.35074182 0.23689625 0.34701917 0.23621941 0.34471789
0 0.37230263 0.37802632 0.36973684 0.38052632 0.36828947 0.38348684 0.36730263 0.38743421 0.36776316 0.39144737 0.37019737 0.39315789 0.37315789 0.38921053 0.37381579 0.38578947 0.37486842 0.38296053 0.37473684 0.37947368
0 0.46868421 0.355 0.46815789 0.35782895 0.46842105 0.36157895 0.46934211 0.36407895 0.47138158 0.3675 0.47282895 0.37111842 0.47519737 0.37513158 0.47776316 0.37842105 0.48046053 0.38026316 0.48486842 0.38131579 0.48769737 0.38118421 0.48901316 0.37894737 0.48809211 0.37776316 0.48855263 0.37434211 0.48736842 0.37460526 0.485 0.37513158 0.48302632 0.37460526 0.48059211 0.37296053 0.47947368 0.37203947 0.47809211 0.37105263 0.47703947 0.36973684 0.47723684 0.36769737 0.47763158 0.36519737 0.47703947 0.36296053 0.47552632 0.36059211 0.47427632 0.35868421 0.47282895 0.35684211 0.47131579 0.35526316
0 0.75118421 0.39144737 0.74953947 0.39263158 0.75 0.39552632 0.75368421 0.39677632 0.75782895 0.39657895 0.76210526 0.39605263 0.76519737 0.39598684 0.7675 0.39559211 0.77085526 0.39493421 0.77388158 0.39460526 0.77513158 0.39572368 0.77703947 0.39631579 0.77894737 0.39526316 0.77934211 0.39256579 0.77848684 0.38947368 0.77611842 0.39072368 0.77078947 0.39105263 0.76736842 0.39118421 0.76309211 0.39105263 0.75921053 0.39092105 0.75605263 0.39118421
0 0.84039474 0.39296053 0.83822368 0.39388158 0.83769737 0.39611842 0.83901316 0.39828947 0.8425 0.39973684 0.84572368 0.40092105 0.85046053 0.40375 0.85381579 0.40565789 0.85789474 0.40736842 0.86197368 0.40953947 0.86585526 0.41210526 0.86921053 0.41361842 0.87394737 0.41572368 0.87697368 0.41743421 0.88019737 0.41934211 0.88388158 0.42164474 0.88664474 0.42223684 0.89026316 0.42157895 0.89236842 0.42105263 0.89046053 0.41901316 0.88789474 0.41710526 0.88480263 0.41578947 0.88105263 0.41453947 0.87644737 0.41276316 0.8725 0.41111842 0.86782895 0.40875 0.86539474 0.40723684 0.8625 0.40546053 0.86125 0.40453947 0.85927632 0.40256579 0.85618421 0.40105263 0.85342105 0.39927632 0.84960526 0.39710526 0.84723684 0.39519737 0.84427632 0.39342105
0 0.22395613 0.52654239 0.22486253 0.52382319 0.22780833 0.52072633 0.23052752 0.51853586 0.23400205 0.51687413 0.23634359 0.5145326 0.23823192 0.51204 0.24200858 0.51052934 0.24820231 0.5111336 0.24948637 0.51513687 0.24737144 0.5195178 0.24525651 0.52110399 0.24147985 0.52148166 0.23687232 0.52253913 0.23347332 0.52306786 0.23181159 0.52578706 0.22984772 0.52805305 0.22637319 0.52820412
0 0.36289474 0.49934211 0.36763158 0.49756579 0.37131579 0.49559211 0.37256579 0.49506579 0.37559211 0.49625 0.37743421 0.49802632 0.37480263 0.49960526 0.37006579 0.50105263 0.36618421 0.50276316 0.36309211 0.50171053
0 0.47717105 0.53190789 0.47506579 0.53263158 0.47697368 0.53513158 0.47993421 0.53888158 0.48177632 0.54223684 0.48434211 0.54532895 0.48730263 0.54282895 0.48776316 0.53907895 0.48506579 0.53559211 0.48111842 0.53223684 0.48111842 0.53013158
0 0.62427632 0.49703947 0.62269737 0.49973684 0.62407895 0.50085526 0.62769737 0.50046053 0.63151316 0.50078947 0.63467105 0.50263158 0.63763158 0.50572368 0.63848684 0.50782895 0.64177632 0.50809211 0.64552632 0.50677632 0.64651316 0.50407895 0.645 0.50203947 0.64059211 0.50046053 0.63690789 0.49828947 0.63348684 0.49690789 0.62934211 0.49605263
0 0.74664474 0.50506579 0.75006579 0.50506579 0.75407895 0.50414474 0.75743421 0.50282895 0.76118421 0.50164474 0.76085526 0.50414474 0.75980263 0.50598684 0.75559211 0.50684211 0.75217105 0.50835526 0.75098684 0.50947368 0.74782895 0.50888158 0.74513158 0.50717105
0 0.07736842 0.63171053 0.07447368 0.63513158 0.07210526 0.63947368 0.07638158 0.64065789 0.08296053 0.63960526 0.08901316 0.63835526 0.09381579 0.63572368 0.10006579 0.63296053 0.10394737 0.63157895 0.1075 0.63046053 0.11309211 0.62921053 0.11888158 0.62789474 0.12802632 0.62618421 0.13473684 0.625 0.13822368 0.62414474 0.14026316 0.62203947 0.13842105 0.61986842 0.13453947 0.62006579 0.12855263 0.62164474 0.12401316 0.62263158 0.11861842 0.62375 0.11348684 0.62546053 0.10796053 0.62657895 0.10269737 0.62769737 0.09756579 0.62927632 0.09309211 0.62855263 0.08638158 0.62848684 0.08190789 0.62986842
0 0.25467105 0.60723684 0.25131579 0.60953947 0.24868421 0.61335526 0.24776316 0.61605263 0.24888158 0.61901316 0.25322368 0.61736842 0.25559211 0.61447368 0.25598684 0.61203947 0.25565789 0.60947368 0.25677632 0.60802632
0 0.38644737 0.60052632 0.38598684 0.60532895 0.38578947 0.61078947 0.38585526 0.61552632 0.38736842 0.61855263 0.39328947 0.61723684 0.39565789 0.61638158 0.39565789 0.61236842 0.39480263 0.60796053 0.39388158 0.60434211 0.39092105 0.60157895
0 0.50473684 0.62164474 0.50868421 0.62296053 0.51151316 0.62440789 0.51019737 0.62559211 0.50822368 0.62552632 0.50480263 0.62552632 0.50328947 0.62730263 0.50532895 0.63006579 0.51144737 0.62907895 0.51513158 0.62756579 0.51684211 0.62625 0.51763158 0.62447368 0.51513158 0.62111842 0.51177632 0.61868421 0.50802632 0.61815789 0.50565789 0.61940789
0 0.74157895 0.65315789 0.73980263 0.65710526 0.74190789 0.65881579 0.74427632 0.65901316 0.74743421 0.66019737 0.75111842 0.66151316 0.75611842 0.66223684 0.76164474 0.66322368 0.76657895 0.66315789 0.77046053 0.66197368 0.77282895 0.66092105 0.77098684 0.66 0.76684211 0.66 0.76322368 0.66 0.75973684 0.65993421 0.75703947 0.65940789 0.75361842 0.65848684 0.75059211 0.65730263 0.74769737 0.65585526 0.74631579 0.65388158 0.74421053 0.65335526
0 0.14776316 0.76953947 0.14519737 0.77032895 0.14447368 0.77309211 0.14565789 0.77578947 0.14914474 0.77697368 0.15092105 0.78098684 0.15144737 0.78440789 0.15190789 0.78796053 0.15118421 0.79144737 0.15111842 0.79710526 0.15092105 0.80184211 0.15184211 0.80486842 0.15473684 0.80598684 0.15677632 0.80598684 0.15763158 0.80236842 0.15855263 0.79618421 0.15855263 0.79039474 0.15822368 0.78539474 0.15703947 0.78006579 0.15447368 0.77565789 0.15197368 0.77171053
0 0.23934211 0.84236842 0.23710526 0.84473684 0.23559211 0.84802632 0.23526316 0.85171053 0.23532895 0.85578947 0.23532895 0.86039474 0.23592105 0.86440789 0.23907895 0.86973684 0.24210526 0.87138158 0.24447368 0.86855263 0.24296053 0.86434211 0.24118421 0.86092105 0.23921053 0.85697368 0.24026316 0.85243421 0.24151316 0.84921053 0.24243421 0.84638158 0.24157895 0.84355263
0 0.36276316 0.85243421 0.36453947 0.85611842 0.36723684 0.85868421 0.36967105 0.85967105 0.37256579 0.85921053 0.37552632 0.85828947 0.37618421 0.85526316 0.37394737 0.85421053 0.37098684 0.85361842 0.36835526 0.85177632 0.36493421 0.85072368
0 0.37434211 0.75361842 0.37407895 0.75717105 0.37776316 0.76052632 0.38157895 0.76328947 0.38625 0.76519737 0.39092105 0.76625 0.39407895 0.76690789 0.40026316 0.76901316 0.40414474 0.77157895 0.40927632 0.77467105 0.41276316 0.77710526 0.41657895 0.78 0.41960526 0.78296053 0.42513158 0.78697368 0.43190789 0.78901316 0.4375 0.79032895 0.44355263 0.79032895 0.44460526 0.78690789 0.44243421 0.78427632 0.43769737 0.78276316 0.43315789 0.78039474 0.42921053 0.77855263 0.42546053 0.77651316 0.42065789 0.77460526 0.41677632 0.77144737 0.41256579 0.76868421 0.40769737 0.76611842 0.40388158 0.76434211 0.39986842 0.76210526 0.39394737 0.75953947 0.38789474 0.75835526 0.38447368 0.75710526 0.38282895 0.75572368 0.38078947 0.75381579 0.37657895 0.75361842
0 0.49032895 0.74177632 0.48960526 0.74559211 0.49085526 0.75019737 0.49315789 0.75348684 0.49677632 0.75598684 0.50157895 0.75796053 0.50506579 0.75861842 0.50460526 0.75618421 0.50164474 0.75440789 0.49835526 0.75230263 0.49644737 0.74986842 0.49585526 0.74769737 0.49723684 0.74684211 0.49848684 0.74769737 0.49842105 0.74539474 0.49684211 0.74368421 0.49421053 0.74276316
0 0.63026316 0.75118421 0.62796053 0.75440789 0.63052632 0.75796053 0.6325 0.76013158 0.63440789 0.76381579 0.63546053 0.76842105 0.63605263 0.77342105 0.63605263 0.77861842 0.63519737 0.78361842 0.63460526 0.78861842 0.63493421 0.79309211 0.63782895 0.79546053 0.63973684 0.79506579 0.64026316 0.79 0.64085526 0.78578947 0.64328947 0.78302632 0.6425 0.77743421 0.64118421 0.77223684 0.64013158 0.76631579 0.63927632 0.76006579 0.63756579 0.75539474 0.63506579 0.75269737 0.63210526 0.75072368
0 0.76482009 0.74826796 0.76237568 0.75224885 0.76384233 0.75846463 0.76600738 0.76565817 0.76775338 0.77208347 0.76991843 0.77941669 0.77124539 0.78647056 0.77375964 0.79233713 0.77690245 0.80127668 0.78179126 0.81147335 0.78514359 0.81943513 0.78751816 0.82711756 0.78996257 0.8346603 0.79094033 0.84087608 0.79191809 0.85002514 0.79317522 0.85547268 0.79561962 0.86336462 0.80064812 0.86664711 0.80281316 0.86525031 0.80525757 0.86036149 0.80532741 0.85351715 0.80434965 0.84813946 0.80190524 0.8421332 0.79946083 0.83745391 0.79708627 0.83305397 0.7947117 0.83074925 0.79275617 0.82683819 0.79059113 0.8235557 0.78877528 0.81761929 0.78695944 0.81189239 0.78465471 0.80658453 0.78228014 0.8004386 0.77997542 0.7954101 0.77795005 0.787588 0.77627389 0.78241982 0.77459772 0.77725165 0.7733406 0.7729914 0.77180411 0.76782322 0.77054699 0.76293441 0.76956923 0.75790591 0.76915018 0.75364566 0.76684546 0.74980445
0 0.61447368 0.86348684 0.61407895 0.86763158 0.61513158 0.87315789 0.61598684 0.87842105 0.61710526 0.88401316 0.61690789 0.88875 0.61769737 0.89453947 0.61888158 0.90046053 0.61940789 0.90723684 0.62065789 0.91401316 0.62144737 0.91967105 0.6225 0.92513158 0.62309211 0.93078947 0.62394737 0.93578947 0.62473684 0.94335526 0.62611842 0.95171053 0.62697368 0.95815789 0.62769737 0.96342105 0.62815789 0.97276316 0.62835526 0.97927632 0.62888158 0.98493421 0.62960526 0.98967105 0.63348684 0.99328947 0.63368421 0.98960526 0.63375 0.98407895 0.63401316 0.97934211 0.63375 0.97282895 0.63296053 0.96828947 0.63289474 0.96453947 0.63289474 0.96085526 0.63223684 0.95447368 0.63125 0.95131579 0.63046053 0.94855263 0.62960526 0.94342105 0.62907895 0.93796053 0.62848684 0.93328947 0.62769737 0.92671053 0.62736842 0.92098684 0.62664474 0.91434211 0.62605263 0.90947368 0.62506579 0.90447368 0.62486842 0.89914474 0.62473684 0.89506579 0.62526316 0.89085526 0.62513158 0.88565789 0.62434211 0.88223684 0.62368421 0.87835526 0.62342105 0.87526316 0.62388158 0.87190789 0.62230263 0.86789474 0.62085526 0.86381579 0.61828947 0.86236842
0 0.75416844 0.86277434 0.75330279 0.86730237 0.75303644 0.86930002 0.75649904 0.86930002 0.75843011 0.87336192 0.75922917 0.87775677 0.76016141 0.88315044 0.76056094 0.88794481 0.76169295 0.89367143 0.76309131 0.89926486 0.76448967 0.90379288 0.76608779 0.90931973 0.76808545 0.91504635 0.77021628 0.92050661 0.77274664 0.92676593 0.77674196 0.93255913 0.78000479 0.93548903 0.78453281 0.93841892 0.79012625 0.94054975 0.79398839 0.94081611 0.79525357 0.93868528 0.79358886 0.93462338 0.79045919 0.93016194 0.78732953 0.92689911 0.78193586 0.9217052 0.77727466 0.91837577 0.77461112 0.91544588 0.77074899 0.91105103 0.76881792 0.90552418 0.76741956 0.89973098 0.76708662 0.89327189 0.76675368 0.88821117 0.76568826 0.88315044 0.76568826 0.87855583 0.76555508 0.87535958 0.76462284 0.87143085 0.76362401 0.86930002 0.76189271 0.86623695 0.76056094 0.86430588 0.75709834 0.86257458
0 0.85736842 0.88631579 0.86046053 0.88539474 0.86355263 0.88532895 0.86559211 0.88684211 0.86690789 0.88947368 0.86894737 0.89164474 0.87078947 0.89375 0.86881579 0.89296053 0.86559211 0.89197368 0.86243421 0.89032895 0.85967105 0.88861842
0 0.85068999 0.72954108 0.84740051 0.73162709 0.84820282 0.73371309 0.85422015 0.73523748 0.86007702 0.73828626 0.86633504 0.74005135 0.87275353 0.74109435 0.87941271 0.74149551 0.88543004 0.74326059 0.89016367 0.74310013 0.89265083 0.74310013 0.88960205 0.74117458 0.88518935 0.74029204 0.87901155 0.73868742 0.8726733 0.73772465 0.86769897 0.73676187 0.86232349 0.73515725 0.85494223 0.7324294 0.85341784 0.7311457 0.85638639 0.72994223 0.85590501 0.72817715 0.85357831 0.72833761
0 0.07754622 0.9262868 0.0749694 0.93095729 0.07368099 0.93796302 0.07504993 0.94351929 0.07859306 0.94545191 0.07972041 0.94190878 0.08012304 0.93723829 0.08278039 0.93071571 0.08616247 0.92644785 0.08857824 0.92362945 0.08873929 0.91839528 0.08809508 0.91549636 0.09043033 0.91138955 0.092524 0.90784642 0.09671133 0.90325646 0.10299233 0.89721703 0.10564968 0.89455969 0.10999807 0.8905334 0.11370225 0.88860079 0.11764801 0.88562134 0.12167429 0.8817561 0.12392901 0.8779714 0.12417059 0.8748309 0.12070798 0.87442827 0.11531276 0.87756877 0.11128648 0.8811119 0.10693809 0.88562134 0.10283128 0.88835921 0.09904658 0.89327127 0.09437609 0.89794176 0.09043033 0.90253173 0.08728983 0.90816852 0.08487406 0.91259744 0.08286092 0.91678477 0.08084777 0.92073053 0.07891516 0.92395156
