# Supplementary material for: VanillaNet-YOLOv8 segment: detection of nano-iron oxide regulation on rice seedling growth vitality under salt stress
Source: Front Plant Sci. 2025 Sep 17;16:1631279. doi: 10.3389/fpls.2025.1631279 (PMC12484053; doi:10.3389/fpls.2025.1631279)
Supplement: Supplementary file 5 [file DataSheet5.zip › label/train/200-2024-3-19-3-20-52.txt]

0 0.10613819 0.13344244 0.10257324 0.13644024 0.10087179 0.14510954 0.09998055 0.15321169 0.10111486 0.15815401 0.10216814 0.16285325 0.10257324 0.16666127 0.10273529 0.17225175 0.10435572 0.17800428 0.10686738 0.18424293 0.11018927 0.19096772 0.11261991 0.19582901 0.11440239 0.19874579 0.11594179 0.20401219 0.11780529 0.2089545 0.11983083 0.21170923 0.12339577 0.21503111 0.12704174 0.21835299 0.12947239 0.21892015 0.13012056 0.21511213 0.12833809 0.21138514 0.12558335 0.20660487 0.12169432 0.20263482 0.11942572 0.1984217 0.1174812 0.19437062 0.11488851 0.18918525 0.11318706 0.18610643 0.11205276 0.18318966 0.1110805 0.18011084 0.11035131 0.17630283 0.10970314 0.17160358 0.10954109 0.16658024 0.10897394 0.16147589 0.10889292 0.1547511 0.10800169 0.15110513 0.10621921 0.1483504 0.10508491 0.14510954 0.10557104 0.14097744 0.10783964 0.13830373 0.10848781 0.13522492
0 0.11269737 0.12638158 0.11256579 0.12993421 0.11065789 0.13105263 0.10815789 0.12842105 0.11039474 0.12401316 0.11421053 0.12282895 0.11796053 0.12401316 0.12138158 0.12638158 0.125 0.12940789 0.12815789 0.13184211 0.13184211 0.13381579 0.13513158 0.13546053 0.13828947 0.13677632 0.14184211 0.1375 0.14552632 0.13835526 0.14953947 0.13868421 0.15276316 0.13861842 0.15565789 0.13835526 0.15828947 0.13848684 0.16125 0.14019737 0.16 0.14302632 0.15730263 0.14368421 0.15223684 0.14355263 0.14690789 0.14473684 0.14322368 0.14539474 0.14223684 0.14230263 0.13789474 0.14072368 0.13434211 0.13907895 0.12986842 0.13723684 0.12664474 0.13506579 0.12381579 0.13388158 0.12131579 0.13315789 0.11848684 0.13197368 0.11631579 0.13059211 0.11414474 0.12815789
0 0.24789474 0.10236842 0.25 0.10085526 0.25230263 0.10032895 0.25473684 0.10151316 0.25763158 0.10480263 0.25993421 0.10993421 0.26013158 0.11394737 0.25967105 0.11835526 0.25993421 0.12315789 0.25960526 0.12618421 0.25690789 0.12552632 0.25414474 0.12434211 0.25302632 0.12256579 0.25427632 0.11861842 0.25388158 0.11532895 0.25368421 0.11217105 0.25328947 0.10993421 0.25296053 0.10855263 0.25157895 0.10605263 0.24980263 0.105 0.24736842 0.10421053
0 0.36092105 0.12644737 0.36532895 0.12453947 0.36802632 0.12230263 0.37078947 0.12361842 0.37203947 0.12736842 0.36993421 0.13092105 0.37125 0.13473684 0.37263158 0.13664474 0.37480263 0.13756579 0.37460526 0.13986842 0.37164474 0.14059211 0.36888158 0.14203947 0.36861842 0.14368421 0.36986842 0.14730263 0.37111842 0.15111842 0.37243421 0.15453947 0.37407895 0.15855263 0.37526316 0.16296053 0.37611842 0.16671053 0.37710526 0.17013158 0.37407895 0.17217105 0.37098684 0.17223684 0.36875 0.16907895 0.36822368 0.16506579 0.36730263 0.16171053 0.36763158 0.15796053 0.36723684 0.15368421 0.36611842 0.14940789 0.36467105 0.14388158 0.36309211 0.13960526 0.36190789 0.13434211 0.36171053 0.13065789
0 0.53842105 0.16447368 0.54111842 0.16282895 0.54361842 0.16197368 0.54717105 0.16164474 0.55098684 0.16157895 0.55532895 0.16111842 0.55914474 0.16105263 0.56269737 0.16131579 0.56644737 0.16151316 0.57013158 0.16138158 0.57302632 0.16138158 0.57473684 0.16184211 0.57828947 0.16328947 0.58046053 0.16546053 0.58032895 0.16730263 0.57546053 0.16736842 0.57171053 0.16690789 0.56769737 0.16631579 0.56480263 0.16565789 0.56039474 0.16493421 0.55631579 0.16486842 0.55328947 0.16565789 0.54953947 0.16664474 0.54552632 0.16703947 0.54394737 0.16875 0.54453947 0.17138158 0.54394737 0.17355263 0.54263158 0.17 0.54111842 0.16901316 0.53776316 0.16822368
0 0.62022182 0.13585577 0.62247278 0.13176312 0.62574691 0.12848899 0.62871409 0.1254195 0.63168126 0.12194074 0.63597855 0.11887124 0.63945731 0.11559712 0.64242449 0.11222068 0.64590325 0.10904887 0.64979127 0.10485389 0.65327003 0.10188672 0.65500941 0.0993288 0.65777196 0.09697553 0.66125072 0.09380372 0.66442253 0.09052959 0.66687812 0.088074 0.67035688 0.08490219 0.67496112 0.08060489 0.67782598 0.07733077 0.67997463 0.07446591 0.68191864 0.07057788 0.68509045 0.06730376 0.68867152 0.06433658 0.69327576 0.06147172 0.69808464 0.05840223 0.70227961 0.055742 0.70739543 0.05287714 0.71230662 0.05103544 0.71711549 0.05103544 0.72049194 0.05420725 0.71936646 0.05584432 0.71813866 0.05881149 0.71517148 0.05911844 0.71148809 0.06300647 0.70514447 0.06812229 0.70135876 0.07078252 0.69654989 0.07477286 0.69215028 0.0775354 0.68805762 0.07927478 0.68447655 0.08029795 0.68253254 0.08060489 0.67843988 0.08387902 0.67598428 0.08674388 0.67158468 0.09093886 0.66851518 0.09421298 0.66462716 0.09789637 0.66186461 0.10168208 0.65889744 0.10423999 0.65582794 0.10730949 0.65204224 0.1104813 0.64846116 0.11385774 0.64528935 0.1173365 0.64221986 0.12009904 0.64078743 0.12327085 0.63730867 0.12695424 0.63382991 0.12961447 0.63086273 0.13155848 0.62728166 0.1335025 0.6244168 0.13524188
0 0.74493421 0.18657895 0.74664474 0.18401316 0.74789474 0.18236842 0.74993421 0.17986842 0.75138158 0.17848684 0.75407895 0.17519737 0.75585526 0.17289474 0.75881579 0.17059211 0.76059211 0.16953947 0.76355263 0.16697368 0.76585526 0.16460526 0.76848684 0.16217105 0.77125 0.16 0.77388158 0.15789474 0.77677632 0.15585526 0.77986842 0.15315789 0.78276316 0.15032895 0.78565789 0.1475 0.78756579 0.14480263 0.78960526 0.14217105 0.79302632 0.14065789 0.79717105 0.13960526 0.80065789 0.13815789 0.80171053 0.13947368 0.79973684 0.14236842 0.7975 0.14493421 0.79427632 0.14710526 0.79164474 0.14868421 0.78842105 0.15125 0.78565789 0.15361842 0.78269737 0.15657895 0.77927632 0.16006579 0.77638158 0.16335526 0.77401316 0.16592105 0.76980263 0.16921053 0.76776316 0.17092105 0.76453947 0.17289474 0.76203947 0.17539474 0.75914474 0.17888158 0.75736842 0.18157895 0.75486842 0.18453947 0.75111842 0.18802632 0.74776316 0.18894737 0.74473684 0.18914474
0 0.23888158 0.2225 0.23664474 0.22809211 0.23605263 0.23203947 0.23638158 0.23756579 0.23861842 0.24046053 0.24236842 0.24335526 0.24447368 0.24598684 0.24677632 0.24855263 0.24934211 0.25138158 0.25190789 0.25421053 0.25453947 0.25717105 0.25796053 0.26059211 0.26078947 0.26407895 0.26309211 0.26703947 0.265 0.26947368 0.26842105 0.27026316 0.27118421 0.26947368 0.27065789 0.26565789 0.26848684 0.2625 0.26519737 0.26026316 0.26309211 0.25776316 0.26111842 0.25552632 0.25907895 0.25375 0.25644737 0.25125 0.25447368 0.24914474 0.25210526 0.24651316 0.24940789 0.24434211 0.24671053 0.24151316 0.24434211 0.23875 0.24197368 0.23611842 0.24236842 0.23289474 0.24296053 0.22848684 0.2425 0.22348684 0.24092105 0.22217105
0 0.34763158 0.26322368 0.34828947 0.26519737 0.34743421 0.26855263 0.34598684 0.27085526 0.34407895 0.27427632 0.34269737 0.27657895 0.34131579 0.27921053 0.34184211 0.28342105 0.34309211 0.28605263 0.345 0.28736842 0.34776316 0.28703947 0.35019737 0.28453947 0.35078947 0.28164474 0.35098684 0.27756579 0.35157895 0.27414474 0.35111842 0.27171053 0.35039474 0.27026316 0.35236842 0.26809211 0.35519737 0.26605263 0.355 0.26355263 0.35184211 0.2625
0 0.46486842 0.22309211 0.46598684 0.22151316 0.46835526 0.21875 0.46578947 0.21842105 0.46230263 0.21927632 0.45921053 0.22085526 0.45855263 0.22375 0.45960526 0.22625 0.46315789 0.22796053 0.46677632 0.22815789 0.46934211 0.22677632 0.47111842 0.22407895 0.47289474 0.22059211 0.47447368 0.21776316 0.47592105 0.21526316 0.47605263 0.2125 0.47546053 0.21006579 0.47348684 0.20776316 0.4725 0.20980263 0.47157895 0.21230263 0.47052632 0.21519737 0.47 0.21789474 0.46927632 0.22026316 0.46690789 0.22223684
0 0.60532895 0.26888158 0.60756579 0.26809211 0.60986842 0.26684211 0.61164474 0.26585526 0.61440789 0.26611842 0.61828947 0.26618421 0.62177632 0.26578947 0.62611842 0.26592105 0.63013158 0.26697368 0.63328947 0.26848684 0.63184211 0.26921053 0.62822368 0.26927632 0.62473684 0.26940789 0.62019737 0.26953947 0.61638158 0.26960526 0.61322368 0.27019737 0.61032895 0.27032895 0.60861842 0.27302632 0.60565789 0.27460526 0.60296053 0.27361842 0.60230263 0.27203947 0.60342105 0.27
0 0.755 0.30177632 0.75539474 0.29934211 0.75657895 0.29835526 0.75802632 0.29802632 0.76032895 0.2975 0.76263158 0.29677632 0.765 0.29605263 0.76756579 0.29486842 0.77118421 0.29401316 0.77263158 0.29427632 0.76901316 0.29605263 0.76769737 0.29743421 0.76730263 0.29993421 0.765 0.30111842 0.76190789 0.30256579 0.75881579 0.30361842 0.75611842 0.30368421
0 0.87953947 0.29335526 0.88078947 0.29111842 0.88184211 0.28914474 0.88381579 0.28835526 0.88730263 0.28868421 0.89092105 0.28901316 0.89473684 0.28875 0.89703947 0.28848684 0.90065789 0.28664474 0.90210526 0.28407895 0.90440789 0.28460526 0.90296053 0.28684211 0.90078947 0.28855263 0.89973684 0.29092105 0.89460526 0.29164474 0.89065789 0.29164474 0.88546053 0.29151316 0.88368421 0.2925 0.88151316 0.29355263
0 0.08368421 0.37677632 0.08585526 0.37421053 0.08947368 0.37197368 0.09282895 0.37144737 0.09769737 0.37197368 0.10144737 0.37276316 0.10480263 0.37375 0.10802632 0.37407895 0.11197368 0.37513158 0.11605263 0.37565789 0.12039474 0.37651316 0.12414474 0.37690789 0.12776316 0.37710526 0.13151316 0.37756579 0.13460526 0.37953947 0.13486842 0.38203947 0.13355263 0.38289474 0.13006579 0.3825 0.12519737 0.38177632 0.11986842 0.38138158 0.11565789 0.38046053 0.11111842 0.37953947 0.10789474 0.37861842 0.10526316 0.37875 0.10315789 0.38039474 0.09828947 0.38125 0.09493421 0.38125 0.09072368 0.38092105 0.08532895 0.38006579 0.08401316 0.37881579
0 0.23934211 0.36052632 0.23796053 0.36572368 0.23809211 0.36921053 0.23960526 0.37592105 0.24171053 0.38098684 0.24460526 0.38578947 0.24828947 0.38927632 0.25164474 0.39118421 0.25348684 0.39039474 0.25164474 0.38677632 0.24934211 0.38519737 0.24664474 0.38210526 0.24546053 0.37776316 0.24467105 0.37434211 0.24427632 0.37085526 0.24526316 0.36638158 0.24493421 0.36315789 0.24243421 0.36111842
0 0.46914474 0.35960526 0.46822368 0.36157895 0.46822368 0.36559211 0.46980263 0.36868421 0.47276316 0.37125 0.47552632 0.37328947 0.47756579 0.37578947 0.47973684 0.37763158 0.48289474 0.37894737 0.48546053 0.37888158 0.48769737 0.37796053 0.48901316 0.37618421 0.48907895 0.37473684 0.48618421 0.37480263 0.48394737 0.37427632 0.48177632 0.37315789 0.47967105 0.37190789 0.47868421 0.37013158 0.47835526 0.36789474 0.47730263 0.36598684 0.47631579 0.36302632 0.47480263 0.36309211 0.4725 0.36138158 0.47236842 0.36059211 0.47296053 0.35914474 0.47131579 0.3575
0 0.74822368 0.39342105 0.75065789 0.39171053 0.75375 0.39184211 0.7575 0.39263158 0.76210526 0.39315789 0.76625 0.39407895 0.76861842 0.39559211 0.77026316 0.39802632 0.77190789 0.40072368 0.77256579 0.40368421 0.77236842 0.40546053 0.77098684 0.40546053 0.77072368 0.40296053 0.76940789 0.40085526 0.76723684 0.39875 0.76427632 0.39782895 0.76197368 0.39736842 0.75934211 0.39743421 0.75743421 0.39717105 0.75460526 0.39677632 0.75131579 0.39657895 0.74953947 0.39618421
0 0.84894737 0.39493421 0.85177632 0.39532895 0.85440789 0.39611842 0.85730263 0.39677632 0.85967105 0.39723684 0.86203947 0.39743421 0.86532895 0.39789474 0.86828947 0.39789474 0.87052632 0.39730263 0.86993421 0.39625 0.86710526 0.39486842 0.86368421 0.39388158 0.85940789 0.39236842 0.85401316 0.39078947 0.84710526 0.39092105 0.84171053 0.39138158 0.84026316 0.39388158 0.84263158 0.39565789 0.84921053 0.39763158 0.85184211 0.39717105
0 0.22138158 0.52697368 0.22381579 0.52427632 0.22467105 0.52105263 0.22473684 0.51690789 0.22605263 0.51335526 0.22868421 0.51223684 0.23342105 0.51375 0.23552632 0.51644737 0.23440789 0.51967105 0.23269737 0.52361842 0.22993421 0.52618421 0.22730263 0.52782895 0.22414474 0.52842105
0 0.36254051 0.49984635 0.3654738 0.49824003 0.36847692 0.4973321 0.37168957 0.49719242 0.37497206 0.49719242 0.37797519 0.49775115 0.37804503 0.49893843 0.37532126 0.49998603 0.37280702 0.50180188 0.36903565 0.50250028 0.36575316 0.5027098 0.36254051 0.50284948
0 0.475 0.53421053 0.47703947 0.5325 0.47947368 0.53125 0.48236842 0.53177632 0.485 0.53473684 0.48756579 0.53703947 0.48875 0.54 0.48565789 0.53940789 0.48315789 0.53822368 0.48092105 0.53717105 0.47875 0.53592105 0.47789474 0.53401316
0 0.62467105 0.49868421 0.62644737 0.49651316 0.62881579 0.49559211 0.63111842 0.49473684 0.63381579 0.49519737 0.63611842 0.49710526 0.63730263 0.50006579 0.63835526 0.50210526 0.63710526 0.50453947 0.63473684 0.50381579 0.63526316 0.50236842 0.63230263 0.50289474 0.63223684 0.49986842 0.63059211 0.49907895 0.62671053 0.50026316
0 0.09789474 0.63519737 0.09914474 0.63111842 0.10203947 0.62901316 0.10493421 0.62756579 0.10888158 0.62671053 0.11282895 0.62618421 0.11657895 0.62592105 0.12039474 0.62493421 0.12427632 0.62381579 0.12815789 0.62296053 0.13078947 0.62164474 0.13532895 0.62052632 0.13796053 0.62125 0.13875 0.62401316 0.13703947 0.62539474 0.13230263 0.62644737 0.12664474 0.62710526 0.12256579 0.62815789 0.11789474 0.62980263 0.115 0.63125 0.11157895 0.63203947 0.10789474 0.63414474 0.10578947 0.63565789 0.10230263 0.63697368
0 0.25559211 0.60763158 0.25269737 0.60881579 0.25111842 0.61098684 0.25026316 0.61407895 0.24907895 0.61598684 0.24717105 0.61690789 0.25125 0.61697368 0.25289474 0.61578947 0.25480263 0.61388158 0.25671053 0.61230263 0.25684211 0.60993421
0 0.38467105 0.60657895 0.38638158 0.60440789 0.38960526 0.60328947 0.39230263 0.60407895 0.39539474 0.60506579 0.39697368 0.60605263 0.39901316 0.60690789 0.39894737 0.60861842 0.3975 0.60894737 0.39697368 0.61059211 0.39671053 0.61381579 0.395 0.61381579 0.39177632 0.61480263 0.39039474 0.61322368 0.38993421 0.60973684 0.38914474 0.60736842 0.38703947 0.60782895
0 0.50539474 0.61993421 0.50907895 0.61894737 0.51151316 0.61828947 0.51388158 0.61953947 0.51671053 0.62092105 0.51914474 0.62269737 0.52131579 0.62414474 0.52026316 0.62638158 0.51756579 0.6275 0.51467105 0.62625 0.51282895 0.62486842 0.50881579 0.62407895 0.50671053 0.62269737
0 0.14532895 0.76848684 0.14480263 0.77105263 0.14368421 0.77427632 0.14657895 0.77677632 0.14828947 0.77763158 0.15065789 0.77953947 0.15243421 0.78315789 0.15309211 0.78684211 0.15348684 0.79078947 0.15414474 0.79440789 0.155 0.79782895 0.15769737 0.79953947 0.16131579 0.79782895 0.16355263 0.79565789 0.1625 0.79296053 0.16052632 0.79006579 0.15855263 0.78736842 0.15717105 0.78414474 0.15605263 0.78006579 0.15513158 0.77789474 0.15368421 0.77473684 0.15085526 0.77315789 0.14973684 0.77072368 0.14815789 0.76835526
0 0.37949484 0.75300174 0.37638422 0.75650118 0.37560657 0.76070051 0.37887271 0.76373336 0.3818278 0.76528866 0.38680478 0.76692174 0.39178176 0.76886587 0.39784746 0.77174319 0.4013469 0.77415391 0.40570175 0.77617581 0.41067874 0.77788665 0.41495583 0.78123056 0.42024387 0.78395235 0.42490979 0.78504106 0.4300423 0.78550765 0.43120878 0.78846273 0.4320642 0.7905624 0.43447493 0.7905624 0.43704118 0.78916262 0.43688565 0.78644084 0.43641906 0.78263033 0.43354174 0.78084173 0.42794264 0.77897536 0.42234354 0.77718676 0.41899963 0.77532039 0.4130117 0.77353179 0.40943449 0.77244308 0.40352432 0.76863257 0.399325 0.76622185 0.39388142 0.76357783 0.38999316 0.76202252 0.38377193 0.76007839 0.38151674 0.75766766 0.38120567 0.75471258
0 0.49046053 0.74309211 0.48921053 0.74552632 0.49006579 0.74967105 0.49197368 0.75381579 0.49414474 0.75723684 0.49684211 0.75703947 0.49657895 0.75388158 0.49493421 0.75105263 0.49519737 0.74861842 0.4975 0.74842105 0.49881579 0.74875 0.49815789 0.74572368 0.49578947 0.74407895 0.49328947 0.74302632
0 0.74151316 0.65572368 0.7425 0.65348684 0.74453947 0.65394737 0.74677632 0.65559211 0.75026316 0.65684211 0.75328947 0.65763158 0.75736842 0.65809211 0.75440789 0.65967105 0.75092105 0.66019737 0.74828947 0.66059211 0.74526316 0.65986842 0.74276316 0.65809211
0 0.62986842 0.75052632 0.62855263 0.75342105 0.63052632 0.75625 0.63348684 0.75842105 0.63572368 0.76157895 0.63625 0.76473684 0.63605263 0.76769737 0.63552632 0.77125 0.63434211 0.77625 0.63335526 0.77993421 0.63302632 0.78427632 0.63328947 0.78625 0.63546053 0.78453947 0.63710526 0.78125 0.63822368 0.77848684 0.63986842 0.77611842 0.63986842 0.77263158 0.64032895 0.76986842 0.64078947 0.76644737 0.64105263 0.76276316 0.64006579 0.75940789 0.63881579 0.75651316 0.63697368 0.75427632 0.63493421 0.75276316 0.63282895 0.75085526
0 0.76616309 0.74683236 0.76405133 0.74918778 0.76600065 0.7518681 0.76786875 0.75536062 0.76941196 0.75836582 0.77168616 0.76299545 0.7737167 0.76754386 0.77469136 0.77119883 0.77745289 0.77582846 0.78029565 0.77980832 0.78305718 0.78476283 0.78516894 0.78906758 0.78760559 0.79377843 0.7891488 0.79824561 0.79150422 0.80328135 0.79320988 0.80734243 0.7944282 0.81278428 0.7955653 0.819282 0.79735218 0.8252924 0.79881417 0.83179012 0.80035737 0.83641975 0.80328135 0.84023717 0.80523067 0.84056205 0.80579922 0.8369883 0.80628655 0.83203379 0.805718 0.82772904 0.80425601 0.82326186 0.80328135 0.82033788 0.80100715 0.81432749 0.79954516 0.80945419 0.79759584 0.80466212 0.79564652 0.80116959 0.79361598 0.79653996 0.79166667 0.792154 0.79004224 0.78833658 0.78776803 0.78395062 0.78638726 0.78127031 0.78354451 0.77631579 0.78159519 0.77241715 0.77956465 0.76851852 0.77720923 0.76445744 0.77688434 0.76161468 0.77590968 0.75860949 0.77404159 0.75609162 0.77176738 0.75129955 0.76908707 0.7477258
0 0.84605263 0.73125 0.85052632 0.72953947 0.85480263 0.73013158 0.85684211 0.73177632 0.85460526 0.73164474 0.85625 0.73276316 0.85901316 0.73453947 0.86197368 0.73552632 0.86493421 0.73664474 0.86861842 0.73822368 0.87052632 0.73914474 0.86723684 0.73921053 0.86361842 0.73855263 0.85960526 0.73776316 0.85539474 0.73638158 0.85125 0.73532895 0.84789474 0.73381579
0 0.06921053 0.92881579 0.07085526 0.92572368 0.07381579 0.92138158 0.07585526 0.91993421 0.07776316 0.91703947 0.07947368 0.91447368 0.08098684 0.91230263 0.08223684 0.91006579 0.08493421 0.90697368 0.08684211 0.90407895 0.08927632 0.90105263 0.09230263 0.89802632 0.09486842 0.89506579 0.09697368 0.8925 0.1 0.88947368 0.10210526 0.88743421 0.10572368 0.88467105 0.10802632 0.88276316 0.10921053 0.88131579 0.11236842 0.87960526 0.11532895 0.8775 0.11703947 0.87572368 0.11921053 0.87480263 0.12355263 0.875 0.12532895 0.87684211 0.12256579 0.87875 0.11769737 0.88171053 0.11473684 0.885 0.11164474 0.88730263 0.10756579 0.88921053 0.10473684 0.89164474 0.1 0.89598684 0.09684211 0.90013158 0.09434211 0.90322368 0.09105263 0.90559211 0.09026316 0.90907895 0.08894737 0.91243421 0.085 0.91559211 0.08276316 0.91763158 0.08026316 0.92092105 0.07717105 0.92447368 0.07585526 0.92710526 0.07578947 0.93092105 0.07296053 0.93111842 0.07039474 0.93098684
0 0.61631517 0.86448598 0.61485489 0.86740654 0.61531604 0.87155681 0.61562346 0.87501537 0.61669946 0.87885821 0.61754488 0.88339277 0.61831345 0.88869589 0.6182366 0.8933073 0.61877459 0.89715015 0.61915888 0.90260698 0.61962002 0.90760268 0.61977373 0.91259838 0.61923574 0.91805521 0.61808288 0.92328148 0.61700689 0.92827718 0.61631517 0.93319602 0.61600775 0.93703886 0.61493175 0.94188084 0.61708374 0.94403283 0.61992745 0.94464769 0.62177201 0.94165027 0.6216183 0.93849914 0.61792917 0.93972885 0.61839031 0.93796114 0.61946631 0.93627029 0.62031173 0.93327287 0.62115716 0.9307366 0.62231001 0.92812346 0.62361658 0.92420376 0.62400086 0.92082206 0.62415457 0.91574951 0.62438515 0.91136867 0.623924 0.90529697 0.62369343 0.90106985 0.62384715 0.89469073 0.62338601 0.88884961 0.62269429 0.88500676 0.62523057 0.88270106 0.62530743 0.87970364 0.62292486 0.87724422 0.62315544 0.87378566 0.62192573 0.86986596 0.62115716 0.8664074 0.61962002 0.86364056
0 0.75406241 0.86452042 0.75684858 0.8664977 0.75963474 0.86703696 0.76242091 0.86973325 0.76538683 0.87305867 0.76799324 0.87665372 0.77149842 0.88159692 0.77455421 0.88618062 0.77832902 0.89184282 0.78138481 0.89651639 0.78551913 0.90145959 0.78956356 0.90649267 0.79378775 0.91080673 0.79675367 0.91494104 0.8004386 0.91979436 0.80511217 0.92455781 0.81077437 0.93030989 0.8156277 0.9356126 0.81985188 0.93911777 0.82182916 0.94136468 0.82344694 0.94001654 0.82111015 0.93758988 0.81877337 0.93363532 0.81616695 0.92860224 0.81365042 0.92545657 0.80969586 0.92159189 0.80601093 0.91691832 0.80187662 0.91197512 0.79747268 0.90793069 0.79495614 0.90442551 0.7924396 0.89984182 0.78857492 0.89489862 0.78471024 0.89112381 0.78210383 0.88779839 0.77895815 0.88366408 0.77563273 0.8782715 0.77338582 0.87449669 0.77059965 0.87045226 0.7685325 0.8668572 0.76349942 0.86371153 0.75819672 0.86137475 0.75541056 0.86110512
