# Supplementary material for: VanillaNet-YOLOv8 segment: detection of nano-iron oxide regulation on rice seedling growth vitality under salt stress
Source: Front Plant Sci. 2025 Sep 17;16:1631279. doi: 10.3389/fpls.2025.1631279 (PMC12484053; doi:10.3389/fpls.2025.1631279)
Supplement: Supplementary file 5 [file DataSheet5.zip › label/train/200-2024-3-19-6-12-37.txt]

0 0.10611842 0.12953947 0.10914474 0.13 0.10934211 0.12743421 0.11026316 0.12565789 0.11125 0.12828947 0.11309211 0.13032895 0.11730263 0.13217105 0.12125 0.13440789 0.12453947 0.13572368 0.12756579 0.1375 0.13118421 0.13901316 0.135 0.14006579 0.13914474 0.14125 0.14203947 0.14282895 0.14644737 0.14381579 0.14960526 0.14407895 0.15223684 0.14355263 0.15664474 0.14322368 0.15967105 0.14309211 0.16118421 0.14197368 0.15980263 0.13953947 0.15598684 0.13888158 0.15151316 0.13855263 0.14776316 0.13901316 0.14368421 0.13875 0.14078947 0.13828947 0.13723684 0.13703947 0.13282895 0.13585526 0.12986842 0.13434211 0.12769737 0.13263158 0.12440789 0.13 0.12151316 0.12782895 0.11697368 0.12546053 0.11361842 0.12276316 0.11026316 0.12230263 0.10769737 0.125 0.10605263 0.12677632
0 0.10520298 0.13238126 0.10851252 0.1328827 0.1095154 0.13609194 0.10676692 0.13646617 0.10601504 0.13789474 0.10593985 0.14120301 0.10669173 0.14451128 0.10894737 0.14796992 0.11052632 0.15142857 0.11030075 0.15473684 0.10924812 0.15857143 0.10857143 0.16345865 0.10827068 0.16706767 0.10857143 0.17165414 0.10924812 0.17593985 0.11135338 0.18150376 0.11297577 0.18564154 0.11511299 0.18935846 0.11725022 0.19409753 0.11892284 0.19642061 0.12124591 0.19595599 0.12236099 0.19744276 0.12003791 0.19837199 0.12180345 0.20190306 0.12431237 0.20422614 0.12589206 0.20850059 0.12830806 0.21231044 0.13025944 0.21444767 0.13202498 0.21574859 0.13425513 0.21658489 0.12923729 0.21816459 0.12654252 0.2174212 0.12338314 0.2153769 0.1207813 0.21008029 0.11910868 0.20627044 0.11771484 0.2093369 0.11604222 0.20654921 0.11678561 0.20320398 0.1159493 0.20013753 0.11334746 0.19577015 0.11083854 0.19000892 0.10916592 0.18694246 0.107865 0.18322554 0.10572777 0.17913693 0.10414808 0.17542001 0.10275424 0.17123848 0.10247547 0.16649941 0.1021967 0.16166741 0.1021967 0.15767172 0.10163916 0.15302557 0.10163916 0.14856527 0.10145332 0.1450342 0.10145332 0.1402022 0.10247547 0.13639236
0 0.24789474 0.10717105 0.24901316 0.10506579 0.25052632 0.10276316 0.25348684 0.10276316 0.25539474 0.10467105 0.25710526 0.10664474 0.25881579 0.10980263 0.25927632 0.11414474 0.25927632 0.12039474 0.25927632 0.12421053 0.25664474 0.12453947 0.25526316 0.12157895 0.25480263 0.11868421 0.25473684 0.11552632 0.25401316 0.11164474 0.25355263 0.10776316 0.25203947 0.10539474 0.25092105 0.1075
0 0.36387983 0.12550735 0.36753942 0.12376073 0.37111584 0.12193093 0.37311198 0.12334487 0.37144853 0.12683811 0.37169805 0.12983232 0.37236343 0.13315923 0.37386054 0.13640295 0.37261295 0.1389813 0.3700346 0.14097744 0.36862067 0.14247455 0.36945239 0.14571828 0.37028412 0.15029277 0.37219709 0.1550336 0.37369419 0.15861002 0.37593985 0.16177058 0.37652206 0.16750948 0.37685475 0.17125225 0.37327833 0.17249983 0.37061681 0.17116907 0.36870384 0.16900659 0.36837115 0.16567969 0.36837115 0.1611052 0.36753942 0.15861002 0.36662453 0.15445139 0.3657928 0.14962739 0.36562646 0.14621731 0.36554328 0.14147648 0.36437887 0.13690199 0.36346397 0.13432364 0.36296493 0.13074722
0 0.53756579 0.165 0.54065789 0.16328947 0.54236842 0.16157895 0.54539474 0.16138158 0.54947368 0.16072368 0.55236842 0.16013158 0.55677632 0.15940789 0.56177632 0.15875 0.56519737 0.15855263 0.56868421 0.15796053 0.57414474 0.15756579 0.57776316 0.1575 0.58032895 0.15881579 0.58322368 0.16032895 0.58282895 0.16184211 0.57888158 0.16322368 0.57414474 0.16322368 0.57 0.16315789 0.56559211 0.16328947 0.55980263 0.16342105 0.55480263 0.16434211 0.55059211 0.16572368 0.54506579 0.16736842 0.54217105 0.16848684 0.53901316 0.16881579 0.53769737 0.16730263
0 0.62008116 0.13670274 0.62151582 0.13342351 0.62479505 0.13024676 0.62735694 0.12747991 0.63053369 0.12471307 0.6339154 0.12174127 0.63760453 0.11887195 0.6410887 0.11579767 0.64344565 0.1127234 0.64641745 0.11005903 0.64938924 0.10729218 0.65184866 0.10442286 0.65461551 0.10155353 0.65758731 0.09827431 0.66045663 0.09550746 0.66342843 0.09233071 0.66732251 0.0885391 0.67039679 0.08505493 0.67408592 0.08249303 0.67808247 0.07890638 0.68064437 0.07624201 0.68207903 0.07316773 0.68320626 0.06927365 0.68628054 0.06681423 0.690687 0.06414986 0.69427365 0.06148549 0.6974504 0.05902607 0.70103706 0.05656665 0.70452123 0.05441466 0.7071856 0.0533899 0.71189949 0.05185276 0.716101 0.05031563 0.72050746 0.05154534 0.72101984 0.05451713 0.71938023 0.05615675 0.71876537 0.05851369 0.71548615 0.05800131 0.71364158 0.06128054 0.70903017 0.06517462 0.70626332 0.06855632 0.70072963 0.07224545 0.69734793 0.07368011 0.69212166 0.07675439 0.68802263 0.07788162 0.68371864 0.07993114 0.67979894 0.08292855 0.67664781 0.08638711 0.67426525 0.0896151 0.66980755 0.09322737 0.66688699 0.09660908 0.66381272 0.09960649 0.6602773 0.10275762 0.65605017 0.10736904 0.65289904 0.11075074 0.6495942 0.11382501 0.64698106 0.11628443 0.64444479 0.11889757 0.64206222 0.12128013 0.64037137 0.12358583 0.6378351 0.12681382 0.63368483 0.13027238 0.63014941 0.13242437 0.62615285 0.13419208 0.62300172 0.13634407
0 0.74473684 0.18697368 0.74605263 0.18394737 0.74776316 0.18184211 0.74967105 0.17973684 0.75236842 0.17664474 0.75493421 0.17276316 0.75875 0.17039474 0.76144737 0.16835526 0.76421053 0.16618421 0.76657895 0.16375 0.76927632 0.16138158 0.77296053 0.15855263 0.77651316 0.15611842 0.77980263 0.15328947 0.78164474 0.15144737 0.78486842 0.14940789 0.78736842 0.14743421 0.78809211 0.14302632 0.78940789 0.14078947 0.79276316 0.14039474 0.79381579 0.14078947 0.79763158 0.13868421 0.79993421 0.13868421 0.80171053 0.1375 0.80263158 0.13921053 0.80019737 0.14282895 0.79710526 0.14539474 0.79401316 0.14776316 0.79052632 0.14980263 0.78703947 0.15276316 0.78388158 0.15559211 0.78078947 0.15763158 0.77802632 0.16059211 0.775 0.16342105 0.77177632 0.16657895 0.76888158 0.16927632 0.76572368 0.17171053 0.76381579 0.17421053 0.76078947 0.17743421 0.75921053 0.17980263 0.75690789 0.18171053 0.75453947 0.18440789 0.7525 0.18717105 0.75065789 0.19026316 0.74743421 0.19072368 0.74486842 0.18940789
0 0.23481781 0.22455176 0.23221515 0.22693754 0.2312753 0.23076923 0.23257663 0.23474552 0.23460093 0.23915558 0.23857721 0.24363794 0.24009543 0.24428861 0.24349335 0.24609601 0.24667438 0.24920474 0.24985541 0.25318103 0.25224118 0.25592828 0.2555668 0.25845865 0.2593262 0.26192886 0.26236264 0.26539907 0.2667727 0.26901388 0.26901388 0.27067669 0.27103817 0.26879699 0.27024291 0.26633892 0.26879699 0.26409774 0.26648352 0.26171197 0.26431463 0.25997687 0.26142279 0.2575188 0.2593985 0.25506073 0.25686813 0.25260266 0.2536871 0.24920474 0.25122903 0.24660208 0.24768652 0.24421631 0.24457779 0.24161365 0.24052921 0.23807114 0.23756507 0.23525159 0.23684211 0.23235975 0.23749277 0.22982938 0.23705899 0.22664835
0 0.34934211 0.26348684 0.34848684 0.26592105 0.34842105 0.26723684 0.34697368 0.26953947 0.34539474 0.27171053 0.34394737 0.27539474 0.34276316 0.27848684 0.34171053 0.28223684 0.34210526 0.28677632 0.34407895 0.28881579 0.34776316 0.29 0.34934211 0.28855263 0.34776316 0.28618421 0.34914474 0.28480263 0.35092105 0.28296053 0.35118421 0.27934211 0.35 0.27493421 0.35 0.27203947 0.35197368 0.26927632 0.35467105 0.26730263 0.35427632 0.26453947 0.35335526 0.26203947
0 0.46480263 0.22309211 0.46677632 0.22157895 0.46769737 0.21967105 0.46763158 0.21703947 0.46671053 0.21848684 0.46407895 0.21875 0.46157895 0.21960526 0.45914474 0.22243421 0.45953947 0.22585526 0.46144737 0.22697368 0.46486842 0.22815789 0.46802632 0.22677632 0.47059211 0.22447368 0.47210526 0.2225 0.47315789 0.22026316 0.47381579 0.21802632 0.47526316 0.21605263 0.47611842 0.21256579 0.47559211 0.20967105 0.47401316 0.20763158 0.47289474 0.20855263 0.47197368 0.21236842 0.47118421 0.21526316 0.47 0.21802632 0.46828947 0.22046053 0.46710526 0.2225
0 0.60217105 0.27460526 0.60348684 0.27210526 0.60467105 0.27019737 0.60657895 0.26914474 0.60953947 0.26776316 0.6125 0.26703947 0.61519737 0.26684211 0.61940789 0.26690789 0.62342105 0.26671053 0.62664474 0.26756579 0.63006579 0.26894737 0.63256579 0.27032895 0.63427632 0.27164474 0.63092105 0.27144737 0.62611842 0.27078947 0.62276316 0.27078947 0.61868421 0.27052632 0.61513158 0.27059211 0.61171053 0.27138158 0.60927632 0.27361842 0.60671053 0.27592105 0.60493421 0.27743421 0.60184211 0.27651316
0 0.75427632 0.30210526 0.755 0.29980263 0.75756579 0.29855263 0.76052632 0.29796053 0.76322368 0.29723684 0.76552632 0.29618421 0.76855263 0.29473684 0.77289474 0.29355263 0.77046053 0.29611842 0.76736842 0.29809211 0.76447368 0.29960526 0.76269737 0.30276316 0.76013158 0.30388158 0.75651316 0.30480263
0 0.87934211 0.29368421 0.88039474 0.29125 0.88236842 0.28953947 0.88559211 0.28888158 0.88802632 0.28881579 0.89105263 0.28861842 0.895 0.28855263 0.89881579 0.2875 0.90105263 0.28565789 0.90276316 0.28289474 0.90546053 0.28032895 0.90526316 0.28309211 0.90467105 0.28546053 0.90322368 0.28914474 0.89973684 0.29111842 0.89447368 0.29184211 0.88967105 0.29230263 0.88546053 0.29276316 0.88276316 0.29335526 0.88059211 0.29427632
0 0.08532895 0.37592105 0.08796053 0.37368421 0.09236842 0.37131579 0.09611842 0.37085526 0.09980263 0.37144737 0.10282895 0.37322368 0.10473684 0.37388158 0.10776316 0.37453947 0.11019737 0.37453947 0.11368421 0.37539474 0.11657895 0.37559211 0.12098684 0.37625 0.12473684 0.37638158 0.12914474 0.37690789 0.13381579 0.37934211 0.13480263 0.38197368 0.13151316 0.38243421 0.12743421 0.38190789 0.12263158 0.38131579 0.11710526 0.38019737 0.11013158 0.37921053 0.10572368 0.37861842 0.10282895 0.38059211 0.09907895 0.38177632 0.09447368 0.38131579 0.08934211 0.38039474 0.08657895 0.37986842 0.085 0.37815789
0 0.23953947 0.35815789 0.23730263 0.36236842 0.23763158 0.36605263 0.23822368 0.36953947 0.23947368 0.37368421 0.24072368 0.37776316 0.24217105 0.38144737 0.24309211 0.38493421 0.24546053 0.38703947 0.24907895 0.38881579 0.25171053 0.38993421 0.25282895 0.38967105 0.25052632 0.38592105 0.24842105 0.38407895 0.24690789 0.38190789 0.24552632 0.37763158 0.24414474 0.37421053 0.24388158 0.37065789 0.24427632 0.36835526 0.24434211 0.36493421 0.24368421 0.36098684 0.24098684 0.35822368
0 0.46868421 0.36138158 0.46717105 0.36407895 0.46815789 0.36815789 0.47072368 0.37151316 0.47401316 0.37381579 0.47611842 0.37638158 0.47822368 0.37947368 0.48184211 0.38092105 0.48559211 0.38164474 0.48835526 0.38125 0.48901316 0.37927632 0.48888158 0.37644737 0.48848684 0.37434211 0.48598684 0.37539474 0.48230263 0.37493421 0.47921053 0.37342105 0.47769737 0.37164474 0.47809211 0.36967105 0.47684211 0.36703947 0.47440789 0.36434211 0.47263158 0.36118421 0.47013158 0.35973684
0 0.74947368 0.39368421 0.75177632 0.39223684 0.75486842 0.39236842 0.75710526 0.3925 0.76085526 0.39276316 0.76447368 0.39328947 0.76763158 0.39427632 0.77085526 0.39618421 0.77276316 0.39776316 0.77342105 0.40039474 0.77223684 0.40328947 0.77125 0.40375 0.77092105 0.40085526 0.76993421 0.39907895 0.76848684 0.3975 0.76322368 0.39651316 0.76013158 0.39644737 0.75559211 0.39710526 0.75177632 0.39717105 0.74921053 0.39552632
0 0.85026316 0.39572368 0.85203947 0.39881579 0.84723684 0.39703947 0.84381579 0.39625 0.84197368 0.39480263 0.84131579 0.39190789 0.84375 0.39138158 0.84973684 0.39184211 0.85460526 0.39177632 0.85927632 0.39289474 0.86289474 0.39427632 0.86572368 0.39519737 0.87046053 0.39664474 0.87355263 0.39782895 0.87342105 0.39921053 0.87065789 0.39973684 0.86710526 0.39881579 0.86111842 0.39703947 0.855 0.39598684
0 0.22414474 0.51598684 0.22473684 0.52 0.22236842 0.525 0.22217105 0.52875 0.22578947 0.52842105 0.22973684 0.52671053 0.23361842 0.52552632 0.23592105 0.52164474 0.23434211 0.51809211 0.23138158 0.51585526 0.22638158 0.51539474
0 0.36296053 0.50039474 0.36690789 0.49875 0.37171053 0.49730263 0.37631579 0.49743421 0.37815789 0.49875 0.37493421 0.50006579 0.37177632 0.50177632 0.36921053 0.50243421 0.36460526 0.50269737 0.36309211 0.50223684
0 0.47585526 0.53309211 0.47848684 0.53197368 0.48210526 0.53184211 0.48473684 0.53440789 0.48625 0.53664474 0.48809211 0.53953947 0.48769737 0.54046053 0.48453947 0.53980263 0.48131579 0.53802632 0.47822368 0.53585526
0 0.62440789 0.49921053 0.62723684 0.49710526 0.63019737 0.49565789 0.63342105 0.495 0.63572368 0.49776316 0.63848684 0.50078947 0.63980263 0.50473684 0.64052632 0.50651316 0.63638158 0.50526316 0.63407895 0.50203947 0.63138158 0.49960526 0.62822368 0.50032895 0.62559211 0.50072368
0 0.74506579 0.50493421 0.75065789 0.50532895 0.75546053 0.50506579 0.75361842 0.50723684 0.75092105 0.50894737 0.74881579 0.50934211 0.74631579 0.50822368
0 0.09539474 0.63453947 0.09578947 0.63125 0.09828947 0.62901316 0.10144737 0.62802632 0.10532895 0.62756579 0.10914474 0.62657895 0.11473684 0.62625 0.11809211 0.62546053 0.12315789 0.62361842 0.12598684 0.62269737 0.12894737 0.62177632 0.13263158 0.62078947 0.13592105 0.62072368 0.13940789 0.62184211 0.13927632 0.62375 0.13552632 0.62526316 0.13243421 0.62578947 0.12697368 0.62717105 0.12309211 0.62723684 0.11993421 0.62815789 0.11638158 0.62907895 0.11203947 0.63059211 0.10947368 0.63171053 0.10638158 0.63401316 0.10394737 0.63546053 0.10046053 0.63690789 0.09756579 0.63723684
0 0.24980263 0.61690789 0.25052632 0.61302632 0.25118421 0.61059211 0.25361842 0.60835526 0.25664474 0.60703947 0.25611842 0.61052632 0.25657895 0.61276316 0.25375 0.61519737 0.25164474 0.61769737
0 0.38585526 0.60664474 0.38743421 0.60526316 0.38973684 0.60375 0.39184211 0.60381579 0.39434211 0.60572368 0.39684211 0.60651316 0.39953947 0.60782895 0.39828947 0.60960526 0.39651316 0.61138158 0.39723684 0.61440789 0.39473684 0.615 0.39217105 0.61539474 0.39013158 0.61480263 0.38953947 0.61184211 0.38947368 0.60901316
0 0.50513158 0.62039474 0.50835526 0.61914474 0.51328947 0.6175 0.51072368 0.61940789 0.51342105 0.61993421 0.51730263 0.62151316 0.51835526 0.62414474 0.52085526 0.62401316 0.51973684 0.62605263 0.51677632 0.62631579 0.51585526 0.62822368 0.51342105 0.62736842 0.51276316 0.62460526 0.50914474 0.62375 0.50625 0.62269737 0.50506579 0.62157895
0 0.74264863 0.65408587 0.74204933 0.65648306 0.74491264 0.65774824 0.74757618 0.65961272 0.75050607 0.66021202 0.75430162 0.66047837 0.75709834 0.66054496 0.75843011 0.65888025 0.75596633 0.65888025 0.7521042 0.6580146 0.74817547 0.656816 0.74764277 0.65495152 0.74457969 0.65428564
0 0.14578947 0.76914474 0.14480263 0.77157895 0.14453947 0.77460526 0.14611842 0.77684211 0.14782895 0.7775 0.14947368 0.77960526 0.15151316 0.78335526 0.15217105 0.78723684 0.15184211 0.78973684 0.15098684 0.7925 0.15085526 0.79467105 0.15230263 0.79769737 0.15493421 0.80013158 0.15888158 0.80059211 0.16151316 0.79822368 0.16078947 0.79348684 0.16019737 0.78980263 0.15763158 0.78618421 0.15592105 0.78164474 0.15368421 0.77796053 0.15177632 0.77421053 0.14993421 0.77184211 0.14907895 0.76875 0.14703947 0.76802632
0 0.37600896 0.75671716 0.3754561 0.75975785 0.37835858 0.76293675 0.38146838 0.76480263 0.38443996 0.76646119 0.38844814 0.767636 0.39128151 0.76894903 0.39515148 0.77060759 0.39839949 0.77219704 0.40157839 0.77385559 0.40558658 0.77551415 0.40931833 0.77744914 0.41360294 0.77986787 0.41581435 0.78242481 0.41781844 0.78498176 0.42168841 0.78525818 0.42542017 0.78574193 0.42915192 0.78733138 0.43122512 0.78898994 0.43302189 0.7916851 0.43585526 0.79569328 0.43855042 0.79403472 0.43917238 0.79044118 0.43931059 0.78712406 0.43709918 0.78394516 0.43350564 0.7822866 0.43018852 0.78069715 0.42479821 0.7791077 0.41871683 0.77648165 0.41387937 0.77433934 0.40938744 0.77164418 0.40634675 0.77005473 0.40081822 0.76729047 0.39570433 0.76424978 0.39135062 0.76155462 0.38506192 0.75899768 0.38160659 0.75768465 0.37759841 0.75554235
0 0.49138158 0.74434211 0.48953947 0.74578947 0.48927632 0.74848684 0.49105263 0.75177632 0.49348684 0.75519737 0.49513158 0.75671053 0.49618421 0.75486842 0.49467105 0.75184211 0.49480263 0.74927632 0.49697368 0.74875 0.49875 0.74769737 0.49717105 0.74565789 0.49453947 0.74388158
0 0.63184211 0.75138158 0.62980263 0.75197368 0.62907895 0.75526316 0.63236842 0.75756579 0.63355263 0.75927632 0.63657895 0.76309211 0.63697368 0.76769737 0.63625 0.77065789 0.63519737 0.77486842 0.63381579 0.77835526 0.63289474 0.78289474 0.63263158 0.78710526 0.63460526 0.78730263 0.63677632 0.78302632 0.63756579 0.78026316 0.63953947 0.77881579 0.64078947 0.77559211 0.64118421 0.77197368 0.64138158 0.76875 0.64138158 0.76394737 0.64013158 0.75953947 0.63875 0.75644737 0.63657895 0.75368421 0.63381579 0.75190789
0 0.76288597 0.74785486 0.7668137 0.74770379 0.77036377 0.75155599 0.77278083 0.75623905 0.77550003 0.76220618 0.77738836 0.76787117 0.78018309 0.77398936 0.78320442 0.78003203 0.78599915 0.78501722 0.78909602 0.79083328 0.79257055 0.79763128 0.79619614 0.8042782 0.79868874 0.80911233 0.80163454 0.814022 0.80306967 0.81855399 0.80458034 0.82301045 0.80556227 0.82882652 0.8069974 0.83411384 0.80661974 0.83992991 0.8058644 0.84476403 0.80510907 0.8455949 0.80216327 0.84280017 0.80050154 0.83789051 0.79914194 0.83335851 0.79817487 0.82871156 0.79746746 0.82493869 0.79652424 0.82128372 0.79546312 0.81715714 0.7946378 0.81279476 0.79357668 0.80855027 0.79133654 0.80230145 0.7892143 0.79817487 0.78662045 0.79393039 0.78367289 0.78779947 0.78107904 0.78331919 0.77824939 0.77765988 0.77530183 0.77270798 0.77329749 0.76728447 0.77200057 0.76386531 0.76940672 0.76044614 0.76669496 0.75537634 0.76492643 0.75160347
0 0.84638158 0.73098684 0.85039474 0.72980263 0.85440789 0.73006579 0.85625 0.73157895 0.85414474 0.73217105 0.85717105 0.73335526 0.86046053 0.73434211 0.86394737 0.73546053 0.86743421 0.73664474 0.87171053 0.73848684 0.87322368 0.73927632 0.86940789 0.73914474 0.86480263 0.73842105 0.86 0.73789474 0.855 0.73644737 0.85164474 0.73539474 0.84822368 0.73453947 0.84638158 0.73289474
0 0.07368421 0.92690789 0.07447368 0.92368421 0.07611842 0.92131579 0.07848684 0.91763158 0.08 0.91532895 0.08230263 0.91223684 0.08486842 0.90842105 0.08684211 0.90598684 0.08993421 0.90184211 0.09144737 0.89967105 0.09414474 0.89677632 0.09644737 0.89388158 0.10013158 0.89039474 0.10328947 0.88769737 0.10703947 0.88434211 0.11039474 0.88210526 0.11282895 0.88 0.11506579 0.87809211 0.11756579 0.87598684 0.12026316 0.87480263 0.12355263 0.87440789 0.12565789 0.87664474 0.12348684 0.87802632 0.12052632 0.87980263 0.11776316 0.88197368 0.115 0.885 0.11302632 0.88723684 0.11190789 0.88953947 0.11019737 0.88802632 0.10842105 0.88921053 0.10598684 0.89131579 0.10407895 0.89401316 0.10085526 0.89697368 0.09802632 0.89980263 0.09473684 0.90276316 0.09171053 0.90611842 0.08914474 0.90993421 0.08703947 0.91388158 0.08539474 0.91730263 0.08243421 0.91927632 0.08078947 0.92289474 0.07855263 0.92598684 0.07677632 0.92914474 0.07394737 0.92835526
0 0.24032895 0.84302632 0.23802632 0.84440789 0.23651316 0.84631579 0.23578947 0.84828947 0.23638158 0.85276316 0.23842105 0.85480263 0.24157895 0.85361842 0.24480263 0.85223684 0.24203947 0.85151316 0.23947368 0.85092105 0.24092105 0.84921053 0.24223684 0.84644737 0.24184211 0.84434211
0 0.61578062 0.86551511 0.61541185 0.86942412 0.61607564 0.87289061 0.61673944 0.87613583 0.61784576 0.88137243 0.61814078 0.88483892 0.61880458 0.88889544 0.61924711 0.89302573 0.61932086 0.89745103 0.62005841 0.90231886 0.6205747 0.90681791 0.62079596 0.9110957 0.62101723 0.9176599 0.62101723 0.92179018 0.62020592 0.92776434 0.6190996 0.9324109 0.61858331 0.93698371 0.61777201 0.94170404 0.61622315 0.94612934 0.61791952 0.94922705 0.61939462 0.95003835 0.62263984 0.94966958 0.62293486 0.9478257 0.61880458 0.94753068 0.61946837 0.94590807 0.62109098 0.94428546 0.62175478 0.9419253 0.62256608 0.93927012 0.62315612 0.93550861 0.62411494 0.93233715 0.62485249 0.92975572 0.62536878 0.92695303 0.62536878 0.92230647 0.62536878 0.91780741 0.625 0.91522599 0.62470498 0.91080068 0.62492624 0.90578534 0.62448371 0.90069625 0.62374616 0.89641846 0.6235249 0.89228818 0.62367241 0.88705157 0.62448371 0.88439639 0.62455747 0.88115117 0.6235249 0.87753717 0.62271359 0.87451322 0.62168102 0.86986665 0.62050094 0.86676894 0.61902584 0.86529384
0 0.7574252 0.86407149 0.75970008 0.86297954 0.76261192 0.86461746 0.76570576 0.86807527 0.7687086 0.8712601 0.77107447 0.87426294 0.77216641 0.87744777 0.7741683 0.87999563 0.77680716 0.88409041 0.77899105 0.88773022 0.78217588 0.89218898 0.78390478 0.89482784 0.78708961 0.89719371 0.78972847 0.90056053 0.79318629 0.90374536 0.79537017 0.90765815 0.79955594 0.91284487 0.80246779 0.9160297 0.80519764 0.91848657 0.80801849 0.92130742 0.81111232 0.92431026 0.81302322 0.92613016 0.81620805 0.92795006 0.81839193 0.93313678 0.82048482 0.93686758 0.82403363 0.94014341 0.82230472 0.93996142 0.81921089 0.93814152 0.81575308 0.93550266 0.81284123 0.93340977 0.81002038 0.93031594 0.80701754 0.9273131 0.80301376 0.92340031 0.79919196 0.91885055 0.79637111 0.91539273 0.79300429 0.91138895 0.79063842 0.90838611 0.78672563 0.90420033 0.78308583 0.89992356 0.78035597 0.89646575 0.77817209 0.89255296 0.77516925 0.88818519 0.77198442 0.88327146 0.7686176 0.87908568 0.76570576 0.87626483 0.7630669 0.87217005 0.75897212 0.86843925 0.75660625 0.86607338
