# Supplementary material for: VanillaNet-YOLOv8 segment: detection of nano-iron oxide regulation on rice seedling growth vitality under salt stress
Source: Front Plant Sci. 2025 Sep 17;16:1631279. doi: 10.3389/fpls.2025.1631279 (PMC12484053; doi:10.3389/fpls.2025.1631279)
Supplement: Supplementary file 5 [file DataSheet5.zip › label/train/200-2024-3-19-9-4-18.txt]

0 0.10558804 0.12824886 0.10307018 0.12987329 0.10217674 0.13417804 0.10136452 0.13961988 0.10055231 0.14563028 0.09998376 0.15180312 0.10136452 0.15732619 0.10323262 0.16268681 0.10380117 0.16837232 0.10518194 0.17373294 0.10705003 0.1795809 0.11013645 0.18624107 0.11273554 0.19152047 0.11541585 0.19671865 0.11850227 0.2032976 0.12012671 0.20752112 0.12166992 0.21215075 0.12532489 0.21710526 0.12922352 0.2179987 0.13068551 0.21564327 0.12776153 0.21076998 0.12573099 0.20638402 0.12426901 0.20289149 0.1227258 0.20094217 0.12110136 0.19931774 0.11939571 0.19566277 0.11817739 0.19338856 0.11647173 0.19022092 0.11468486 0.18689084 0.11346654 0.18356075 0.11241066 0.18063678 0.111436 0.17690058 0.10964912 0.17259584 0.10875569 0.16812865 0.10851202 0.16398635 0.10908057 0.15789474 0.10981157 0.15407732 0.11013645 0.15001624 0.10948668 0.14611761 0.10891813 0.1434373 0.10737492 0.14051332 0.10664392 0.13710201 0.10648148 0.13434048 0.10753736 0.13117284 0.10802469 0.12816764
0 0.10703947 0.12131579 0.10730263 0.12401316 0.10855263 0.12572368 0.11105263 0.12690789 0.11355263 0.12848684 0.11625 0.13026316 0.11927632 0.13269737 0.12269737 0.13447368 0.12618421 0.13644737 0.12894737 0.13769737 0.13203947 0.13888158 0.13598684 0.14092105 0.14092105 0.14269737 0.14434211 0.14302632 0.14875 0.14309211 0.15361842 0.14315789 0.15743421 0.14282895 0.16039474 0.14230263 0.16118421 0.14026316 0.15980263 0.13901316 0.15625 0.13868421 0.15276316 0.13868421 0.14927632 0.13914474 0.14651316 0.13914474 0.14375 0.13848684 0.13967105 0.13756579 0.13671053 0.13677632 0.13276316 0.13519737 0.12921053 0.13381579 0.12717105 0.13276316 0.12467105 0.13092105 0.12282895 0.12848684 0.11901316 0.12598684 0.11552632 0.12302632 0.11335526 0.12210526 0.11032895 0.12151316
0 0.25085526 0.10697368 0.25052632 0.10967105 0.24986842 0.11052632 0.24842105 0.10927632 0.24796053 0.10710526 0.24888158 0.10453947 0.25065789 0.10355263 0.25296053 0.10440789 0.25578947 0.10585526 0.25782895 0.10789474 0.25921053 0.11164474 0.25894737 0.11631579 0.25940789 0.12184211 0.25888158 0.12361842 0.25625 0.12375 0.255 0.12269737 0.25506579 0.11921053 0.25506579 0.11697368 0.25493421 0.11427632 0.25447368 0.11105263 0.25381579 0.10914474 0.2525 0.10743421
0 0.36894737 0.13802632 0.37006579 0.13815789 0.37210526 0.13684211 0.37322368 0.13552632 0.37348684 0.13355263 0.37289474 0.13019737 0.37210526 0.12677632 0.37111842 0.12361842 0.36934211 0.12111842 0.36592105 0.12217105 0.36434211 0.12506579 0.36407895 0.12921053 0.36388158 0.13440789 0.36467105 0.14019737 0.36598684 0.14592105 0.36657895 0.14980263 0.36743421 0.15421053 0.36881579 0.15835526 0.36947368 0.16355263 0.36967105 0.1675 0.36940789 0.17013158 0.37486842 0.17144737 0.37730263 0.17092105 0.37592105 0.16532895 0.37572368 0.16098684 0.37401316 0.15710526 0.37243421 0.15368421 0.37118421 0.14940789 0.37019737 0.14592105 0.36934211 0.14164474
0 0.53730263 0.16401316 0.54092105 0.16230263 0.54342105 0.16105263 0.54671053 0.16006579 0.55085526 0.15921053 0.55486842 0.15789474 0.55868421 0.15717105 0.56269737 0.15605263 0.565 0.15519737 0.56907895 0.15467105 0.57342105 0.15375 0.57907895 0.15361842 0.58217105 0.15427632 0.58664474 0.15578947 0.58697368 0.1575 0.58355263 0.15875 0.57993421 0.15921053 0.57572368 0.15953947 0.57085526 0.16006579 0.56809211 0.16006579 0.56572368 0.15986842 0.56223684 0.16046053 0.55828947 0.16105263 0.55381579 0.16177632 0.55059211 0.16315789 0.54657895 0.16460526 0.54480263 0.16657895 0.54322368 0.16835526 0.53914474 0.16855263 0.53657895 0.16796053
0 0.62014531 0.1343411 0.62257265 0.13099304 0.62541851 0.12856569 0.62901768 0.12571983 0.63295165 0.12212066 0.63588121 0.11960962 0.63797375 0.11709857 0.64266104 0.1136668 0.64533949 0.11090465 0.64751574 0.1082262 0.65019419 0.10563145 0.65379336 0.10245078 0.65722512 0.09876791 0.660908 0.09600576 0.66408866 0.09249029 0.66735302 0.08956073 0.66994777 0.08646377 0.67396545 0.08311571 0.67748092 0.07960024 0.68116379 0.07675439 0.68250301 0.07349002 0.68325633 0.06913754 0.68626959 0.06637539 0.69112428 0.06252511 0.69497455 0.06026517 0.69865743 0.05783782 0.70217289 0.05532677 0.70803201 0.05264832 0.71138007 0.05055578 0.71656957 0.04888175 0.72175907 0.05030467 0.72175907 0.05407125 0.71899692 0.0565823 0.71564885 0.05967926 0.71196598 0.06311102 0.70836681 0.06570577 0.70510245 0.06796572 0.70284251 0.07030936 0.69857372 0.07332262 0.69246351 0.07591737 0.68827843 0.07817731 0.68526517 0.07851212 0.68208451 0.08135798 0.67915495 0.08470604 0.67455136 0.08822151 0.67212401 0.09140217 0.66785523 0.09541985 0.66433976 0.098182 0.66040579 0.10261819 0.65672291 0.10646846 0.65287264 0.10973282 0.64969198 0.11408531 0.6456743 0.11709857 0.64282845 0.12044663 0.63948038 0.12345989 0.63613232 0.12714276 0.63286795 0.12990491 0.6300221 0.13300187 0.62600442 0.13509442 0.62315856 0.13701955 0.62056381 0.13668475
0 0.74578947 0.18980263 0.74513158 0.18703947 0.74651316 0.18440789 0.74875 0.18210526 0.75052632 0.17921053 0.75223684 0.17684211 0.755 0.17375 0.75756579 0.17144737 0.75921053 0.17026316 0.76322368 0.1675 0.76638158 0.16532895 0.77013158 0.16230263 0.77355263 0.15960526 0.77657895 0.15723684 0.77848684 0.15513158 0.78105263 0.15322368 0.78375 0.15092105 0.78697368 0.14914474 0.79092105 0.14697368 0.79407895 0.14361842 0.79809211 0.14144737 0.80263158 0.13894737 0.80611842 0.13842105 0.80546053 0.14144737 0.80236842 0.14388158 0.79888158 0.14651316 0.79407895 0.14894737 0.79059211 0.15125 0.78710526 0.15348684 0.78375 0.15644737 0.78085526 0.15868421 0.77717105 0.16125 0.77361842 0.16414474 0.76940789 0.16802632 0.76723684 0.16967105 0.76335526 0.17348684 0.76013158 0.17822368 0.75605263 0.18302632 0.75092105 0.18730263
0 0.22657895 0.22664474 0.22644737 0.23151316 0.22809211 0.23657895 0.23065789 0.23855263 0.235 0.23868421 0.23848684 0.24125 0.24190789 0.24447368 0.24421053 0.24756579 0.24730263 0.25072368 0.25092105 0.25414474 0.25513158 0.25828947 0.25756579 0.26171053 0.26006579 0.26434211 0.26269737 0.26703947 0.26414474 0.26993421 0.26868421 0.26934211 0.27052632 0.26717105 0.26940789 0.26401316 0.26730263 0.26263158 0.26394737 0.25901316 0.26039474 0.25651316 0.25953947 0.25401316 0.26131579 0.25276316 0.25960526 0.25144737 0.2575 0.25184211 0.25611842 0.25032895 0.25348684 0.24855263 0.25059211 0.24638158 0.24861842 0.24355263 0.24815789 0.24092105 0.24578947 0.23901316 0.24315789 0.23953947 0.24118421 0.23756579 0.23848684 0.23546053 0.23717105 0.23355263 0.23375 0.23039474 0.23309211 0.22868421 0.22953947 0.22697368 0.22782895 0.22618421
0 0.34638158 0.26230263 0.3475 0.26513158 0.34769737 0.26815789 0.34611842 0.27125 0.34460526 0.27480263 0.34197368 0.27921053 0.34138158 0.28309211 0.34151316 0.28782895 0.34309211 0.29039474 0.34631579 0.29046053 0.34861842 0.28802632 0.35052632 0.285 0.35098684 0.28131579 0.34927632 0.27796053 0.34927632 0.27480263 0.35019737 0.27256579 0.35236842 0.26934211 0.35434211 0.26651316 0.35427632 0.26388158 0.35190789 0.26190789 0.34855263 0.26138158
0 0.46486842 0.22230263 0.46677632 0.22019737 0.46769737 0.21901316 0.46651316 0.21809211 0.46309211 0.21875 0.46065789 0.22026316 0.45842105 0.22276316 0.45868421 0.22565789 0.46171053 0.22684211 0.46532895 0.22697368 0.46894737 0.22539474 0.47197368 0.22269737 0.47335526 0.21973684 0.47486842 0.21605263 0.47559211 0.21328947 0.47605263 0.20940789 0.47638158 0.20578947 0.47421053 0.20539474 0.47171053 0.20690789 0.47171053 0.20940789 0.47065789 0.21243421 0.46973684 0.21526316 0.46901316 0.21875 0.46802632 0.22151316 0.46684211 0.22236842
0 0.60032895 0.27460526 0.60177632 0.27203947 0.60460526 0.26967105 0.60703947 0.26828947 0.61125 0.26736842 0.61421053 0.26638158 0.61710526 0.26644737 0.62046053 0.26644737 0.62322368 0.26644737 0.62526316 0.26625 0.62638158 0.26710526 0.62901316 0.26868421 0.63157895 0.26947368 0.63394737 0.26986842 0.63638158 0.27282895 0.6325 0.27164474 0.62940789 0.27131579 0.62625 0.27092105 0.62375 0.27039474 0.62085526 0.26986842 0.61789474 0.26986842 0.61335526 0.27039474 0.61026316 0.27111842 0.60677632 0.27243421 0.60572368 0.27440789 0.60493421 0.27671053 0.60348684 0.27703947 0.60138158 0.27625
0 0.75282895 0.30230263 0.75625 0.30388158 0.75894737 0.30401316 0.76105263 0.30289474 0.76322368 0.30157895 0.76460526 0.30026316 0.76638158 0.29875 0.76776316 0.2975 0.77059211 0.29513158 0.77243421 0.29375 0.77460526 0.29111842 0.77144737 0.29171053 0.76934211 0.29289474 0.76631579 0.29447368 0.76388158 0.29559211 0.76131579 0.29671053 0.75796053 0.29842105 0.75526316 0.29947368 0.75335526 0.30032895
0 0.87967105 0.29342105 0.88092105 0.29111842 0.88236842 0.28921053 0.88467105 0.28842105 0.88697368 0.28822368 0.89105263 0.28822368 0.89526316 0.28756579 0.89835526 0.28631579 0.90046053 0.28296053 0.90322368 0.27914474 0.90578947 0.27736842 0.90585526 0.28072368 0.90526316 0.28388158 0.90355263 0.28703947 0.90098684 0.28973684 0.89723684 0.29065789 0.89309211 0.29092105 0.88940789 0.29118421 0.88638158 0.29131579 0.88361842 0.29263158 0.88085526 0.29427632
0 0.08539474 0.37526316 0.08822368 0.37335526 0.09230263 0.37177632 0.09848684 0.37039474 0.10157895 0.37144737 0.10375 0.37381579 0.10697368 0.37434211 0.11 0.37486842 0.11381579 0.37565789 0.11776316 0.37605263 0.11980263 0.37638158 0.12276316 0.37638158 0.12460526 0.37631579 0.12684211 0.37605263 0.13078947 0.37710526 0.13289474 0.37855263 0.13394737 0.38125 0.13131579 0.38203947 0.12763158 0.38230263 0.12552632 0.38190789 0.12098684 0.38111842 0.11809211 0.38039474 0.11375 0.37980263 0.10861842 0.37868421 0.10585526 0.37802632 0.10440789 0.37782895 0.10263158 0.38 0.09947368 0.38065789 0.09644737 0.38065789 0.09203947 0.38019737 0.08907895 0.37960526 0.08756579 0.37881579 0.08585526 0.37756579
0 0.23980263 0.35625 0.23842105 0.35967105 0.23736842 0.36440789 0.23796053 0.36953947 0.23875 0.37348684 0.24032895 0.37690789 0.24230263 0.38157895 0.24546053 0.38427632 0.24934211 0.38809211 0.25164474 0.39019737 0.25315789 0.38730263 0.25223684 0.38427632 0.24967105 0.38368421 0.24736842 0.38105263 0.24598684 0.37842105 0.24519737 0.375 0.24414474 0.37171053 0.24355263 0.36690789 0.24361842 0.36263158 0.24282895 0.35756579 0.24177632 0.35598684
0 0.46822368 0.36052632 0.46763158 0.36342105 0.46802632 0.36592105 0.46947368 0.36861842 0.47072368 0.37131579 0.47315789 0.37289474 0.47493421 0.37453947 0.47677632 0.37598684 0.47894737 0.37802632 0.48078947 0.37973684 0.48361842 0.38072368 0.48657895 0.38125 0.48894737 0.38072368 0.48815789 0.37894737 0.48756579 0.37723684 0.48789474 0.37532895 0.48486842 0.37480263 0.48243421 0.37480263 0.48 0.37348684 0.47769737 0.37157895 0.47677632 0.36842105 0.47598684 0.36546053 0.475 0.36407895 0.47269737 0.36072368 0.47105263 0.36013158
0 0.75013158 0.39210526 0.74940789 0.39427632 0.75046053 0.39592105 0.75348684 0.39638158 0.75697368 0.39592105 0.76092105 0.39519737 0.76342105 0.39552632 0.76526316 0.39578947 0.76769737 0.39644737 0.77 0.39835526 0.77177632 0.40085526 0.77368421 0.39967105 0.77434211 0.39815789 0.77269737 0.39532895 0.77019737 0.39381579 0.76776316 0.39269737 0.76296053 0.39177632 0.75980263 0.39184211 0.75598684 0.39203947 0.75223684 0.39098684
0 0.84796053 0.39519737 0.85078947 0.39625 0.85065789 0.39921053 0.84828947 0.39789474 0.84394737 0.39684211 0.84078947 0.39631579 0.83782895 0.39546053 0.83868421 0.39230263 0.84210526 0.39138158 0.84703947 0.39144737 0.85032895 0.39190789 0.85539474 0.3925 0.86085526 0.39361842 0.86618421 0.39519737 0.87144737 0.39664474 0.87532895 0.39842105 0.87361842 0.39875 0.87026316 0.39842105 0.86677632 0.39743421 0.86434211 0.39710526 0.86138158 0.39651316 0.85881579 0.39625 0.85618421 0.39572368 0.85315789 0.39486842 0.84967105 0.39440789
0 0.22105263 0.52763158 0.22282895 0.52394737 0.22480263 0.52151316 0.22559211 0.51848684 0.22763158 0.51414474 0.23263158 0.51375 0.23605263 0.51532895 0.23467105 0.51815789 0.23421053 0.52197368 0.23315789 0.52414474 0.22894737 0.52552632 0.22572368 0.52743421 0.22157895 0.52809211
0 0.36388158 0.49855263 0.36697368 0.49815789 0.37078947 0.4975 0.37539474 0.49677632 0.37664474 0.49789474 0.37526316 0.49914474 0.37217105 0.50013158 0.36993421 0.50125 0.36677632 0.50151316 0.36486842 0.50059211
0 0.62295685 0.49689441 0.62588537 0.49621336 0.62976735 0.49580473 0.63269587 0.49532799 0.63555628 0.49648578 0.63814427 0.49995914 0.639915 0.50295576 0.64325215 0.50540754 0.64168574 0.50765501 0.63868911 0.50690585 0.63589681 0.50418165 0.63453471 0.50172987 0.63051651 0.50009535 0.62717936 0.50132124 0.62445516 0.50070829
0 0.74480263 0.50618421 0.74776316 0.50513158 0.75013158 0.50480263 0.75269737 0.50453947 0.75618421 0.50322368 0.75730263 0.50401316 0.75572368 0.50598684 0.75368421 0.50638158 0.75190789 0.50815789 0.74986842 0.50888158 0.74671053 0.50828947
0 0.08993421 0.63407895 0.09098684 0.63052632 0.09289474 0.62901316 0.09559211 0.62664474 0.09934211 0.62539474 0.10414474 0.62460526 0.10927632 0.62513158 0.11203947 0.62506579 0.11657895 0.62460526 0.12177632 0.62328947 0.12532895 0.6225 0.13 0.62131579 0.13552632 0.61993421 0.13835526 0.62085526 0.14039474 0.62335526 0.13611842 0.62493421 0.13118421 0.62467105 0.12651316 0.62631579 0.12092105 0.62723684 0.11546053 0.62802632 0.10875 0.62914474 0.10263158 0.63197368 0.09940789 0.63427632 0.09480263 0.63572368 0.09157895 0.63585526
0 0.24868421 0.61638158 0.24986842 0.61302632 0.25078947 0.61026316 0.25559211 0.60743421 0.25565789 0.60947368 0.25546053 0.61282895 0.25381579 0.61532895 0.25138158 0.61703947
0 0.38703947 0.60401316 0.38460526 0.60671053 0.38625 0.60960526 0.38664474 0.61282895 0.38710526 0.61684211 0.38934211 0.61809211 0.39269737 0.61605263 0.39467105 0.61618421 0.39486842 0.61302632 0.39578947 0.61026316 0.39881579 0.60789474 0.39881579 0.60618421 0.39546053 0.60828947 0.39394737 0.60710526 0.39335526 0.60493421 0.39177632 0.60368421
0 0.50486842 0.61986842 0.50736842 0.61861842 0.50973684 0.61717105 0.51210526 0.61684211 0.51375 0.61789474 0.51059211 0.61881579 0.51263158 0.61967105 0.51453947 0.61980263 0.51717105 0.62243421 0.51835526 0.62480263 0.51539474 0.62539474 0.51065789 0.62539474 0.51263158 0.62348684 0.50894737 0.62368421 0.50592105 0.62355263
0 0.74118421 0.65486842 0.74144737 0.65664474 0.74177632 0.65776316 0.74440789 0.65828947 0.74815789 0.65947368 0.75098684 0.66078947 0.75565789 0.66078947 0.75809211 0.66078947 0.75842105 0.65934211 0.75539474 0.65888158 0.75243421 0.65789474 0.75 0.65684211 0.74861842 0.65625 0.75019737 0.65473684 0.74815789 0.65342105 0.74467105 0.65381579
0 0.85421053 0.73144737 0.85703947 0.73098684 0.85473684 0.73006579 0.85105263 0.72960526 0.84809211 0.73157895 0.84782895 0.73394737 0.85118421 0.73552632 0.85473684 0.73598684 0.85822368 0.73657895 0.86197368 0.73710526 0.86447368 0.73802632 0.86717105 0.73809211 0.87105263 0.73822368 0.87447368 0.73809211 0.87190789 0.73703947 0.86796053 0.73605263 0.86401316 0.73546053 0.85947368 0.73388158 0.85618421 0.73328947
0 0.14660609 0.76944415 0.14387872 0.77110718 0.14454393 0.77449976 0.14767043 0.77669496 0.14959954 0.78035363 0.15159518 0.78414534 0.15245995 0.78900138 0.15405646 0.79259353 0.15505428 0.79638524 0.15492124 0.80024347 0.15778165 0.80403518 0.16084163 0.80390213 0.15984381 0.7984474 0.15984381 0.79452264 0.15811426 0.79019877 0.15718296 0.78614097 0.15598558 0.78221622 0.15345777 0.77702757 0.15132909 0.77376803 0.14933346 0.77064153
0 0.37817273 0.754505 0.37467037 0.75512306 0.37336556 0.75780134 0.37590649 0.76061697 0.38091968 0.76453137 0.38510878 0.76494341 0.38909186 0.7654928 0.39293759 0.76700363 0.39692067 0.76878914 0.40145314 0.77112405 0.40550489 0.77318427 0.41079277 0.77510713 0.41484452 0.77723602 0.41814086 0.77909021 0.42157455 0.78218053 0.42583233 0.78334798 0.42871662 0.78458411 0.43249368 0.78568289 0.43647676 0.78657565 0.4397731 0.78781178 0.44272607 0.78911658 0.44368751 0.78616361 0.44203934 0.78417207 0.4384683 0.78176849 0.43517196 0.78032634 0.43290572 0.77922756 0.42802989 0.77819745 0.42445885 0.77689265 0.41972036 0.77448907 0.41676739 0.77339029 0.41264696 0.7712614 0.41017471 0.7696819 0.40742776 0.76789639 0.40296396 0.76542413 0.39898088 0.76377596 0.393693 0.76178442 0.38840512 0.75944951 0.3855895 0.75828206 0.3827052 0.7573893 0.38016427 0.75629052
0 0.49664474 0.74401316 0.49447368 0.74348684 0.49190789 0.74348684 0.48953947 0.74447368 0.48927632 0.74618421 0.49026316 0.75 0.49263158 0.75289474 0.49460526 0.755 0.49552632 0.75348684 0.49434211 0.75059211 0.49427632 0.74802632 0.49631579 0.74723684 0.49743421 0.74552632
0 0.63230263 0.75131579 0.63026316 0.75210526 0.62927632 0.75381579 0.63151316 0.75723684 0.63407895 0.76052632 0.63618421 0.76296053 0.63697368 0.76710526 0.63625 0.77046053 0.63513158 0.77427632 0.63342105 0.77907895 0.63210526 0.78342105 0.63217105 0.78598684 0.63427632 0.78684211 0.63625 0.78388158 0.6375 0.78013158 0.63980263 0.77802632 0.64105263 0.77375 0.64157895 0.77078947 0.64105263 0.76730263 0.64085526 0.76302632 0.63980263 0.75901316 0.63835526 0.75677632 0.63526316 0.75296053
0 0.76452706 0.74816671 0.7627866 0.75048733 0.76406294 0.75292398 0.7658034 0.75698506 0.76719577 0.76069804 0.76905226 0.76522324 0.77102478 0.7703286 0.77322937 0.77589808 0.77613014 0.7827439 0.77845076 0.78854544 0.7812355 0.79527523 0.78436833 0.80165692 0.78622482 0.80629815 0.7887775 0.81279588 0.79016987 0.81975773 0.79051796 0.82300659 0.79121415 0.82764782 0.79260652 0.83495776 0.7948111 0.84331198 0.79620347 0.85004177 0.7993363 0.85236239 0.8011928 0.85027383 0.80165692 0.84609672 0.80130883 0.8426158 0.80072867 0.83727838 0.7996844 0.83286921 0.79829203 0.82846004 0.79771187 0.82451499 0.79620347 0.81998979 0.79469507 0.81511649 0.79260652 0.81198366 0.79086605 0.80908289 0.78854544 0.80339738 0.78668894 0.798176 0.78483245 0.79341873 0.78297596 0.7887775 0.78138158 0.78453947 0.77973684 0.78032895 0.77756579 0.77598684 0.77664474 0.77289474 0.77519737 0.76828947 0.77388158 0.76414474 0.77210526 0.75960526 0.77059211 0.75519737 0.76907895 0.75026316
0 0.07510608 0.93362022 0.07339504 0.93071145 0.07433612 0.92746047 0.07664602 0.92429505 0.07869927 0.92044521 0.08049586 0.91770755 0.08177914 0.91514099 0.08383239 0.9112056 0.08597119 0.90838238 0.08810999 0.90504586 0.09059099 0.90188043 0.09204538 0.9003405 0.09495414 0.89631955 0.09829067 0.89341079 0.10282493 0.88844877 0.10693142 0.88528335 0.10889912 0.8834012 0.11163678 0.88040689 0.11711211 0.87655705 0.12027753 0.87416159 0.1231863 0.87578708 0.12147526 0.87886695 0.11925091 0.88015023 0.11565772 0.88357231 0.11351892 0.88588221 0.11061016 0.88870543 0.10907022 0.89024536 0.10573369 0.89229861 0.10231161 0.89537848 0.09897509 0.89845835 0.0950397 0.90342037 0.09230203 0.9067569 0.08947882 0.90940901 0.08768223 0.91368661 0.08614229 0.92018856 0.08383239 0.92309732 0.08049586 0.92728937 0.07750154 0.93071145
0 0.23901316 0.84282895 0.23592105 0.84546053 0.23513158 0.84828947 0.23519737 0.85203947 0.23578947 0.85414474 0.23802632 0.85638158 0.23967105 0.85697368 0.24190789 0.85644737 0.24401316 0.85506579 0.24690789 0.85440789 0.24440789 0.85322368 0.24157895 0.85315789 0.23907895 0.85243421 0.24019737 0.84967105 0.24092105 0.84730263 0.24131579 0.84506579 0.24078947 0.84355263
0 0.61602871 0.86510264 0.61477466 0.86838247 0.61544992 0.87262695 0.61622164 0.87764315 0.61680043 0.88314169 0.61737923 0.88748264 0.61766862 0.8931741 0.61872974 0.89819031 0.61950147 0.90426763 0.61959793 0.91063436 0.62056259 0.91574703 0.62094845 0.9211491 0.62046612 0.92770875 0.62017672 0.93282142 0.61998379 0.93696944 0.61863328 0.94256444 0.61853681 0.94613366 0.61786155 0.95172866 0.61872974 0.9538509 0.62056259 0.95095694 0.6219131 0.94748418 0.62307069 0.9432397 0.62442121 0.93995987 0.6252894 0.93629418 0.62557879 0.93243556 0.62577172 0.92664763 0.62509647 0.9205703 0.6247106 0.91719401 0.6247106 0.91285306 0.62461414 0.91005556 0.62403534 0.90494289 0.62364948 0.90060194 0.62345655 0.89529634 0.62278129 0.89076246 0.62268483 0.88671091 0.62403534 0.88343109 0.62326362 0.87986186 0.62287776 0.87571384 0.62162371 0.87166229 0.61998379 0.86587436 0.61805448 0.86529557
0 0.75661671 0.86296755 0.76016678 0.86334522 0.76228171 0.86591335 0.76477431 0.86893468 0.76719137 0.87210708 0.76915524 0.87497734 0.77028823 0.87777207 0.77164783 0.88086893 0.77346063 0.88434346 0.77572663 0.88804459 0.77769049 0.89129253 0.78093843 0.89484259 0.78335549 0.89816605 0.78728322 0.90277358 0.79000242 0.90632364 0.79317481 0.91032691 0.79657381 0.91402804 0.79944408 0.9175781 0.80322074 0.92112816 0.80669527 0.9243761 0.80964107 0.92694423 0.811756 0.92913469 0.81417306 0.93238262 0.81636353 0.93532842 0.81938486 0.93812315 0.82112212 0.93970935 0.81742099 0.93804762 0.81409753 0.93623482 0.8110762 0.93404435 0.807224 0.93064536 0.80299414 0.92701976 0.80019941 0.92407396 0.79695148 0.92127923 0.79393015 0.91727597 0.78985135 0.91319717 0.78637682 0.90964711 0.78267569 0.90428425 0.77995649 0.89937458 0.77670856 0.89469152 0.77391383 0.89015953 0.7713457 0.8862318 0.76756904 0.88230407 0.76537857 0.87792314 0.76243278 0.87301348 0.75888271 0.86810381 0.75631458 0.86523355
