# Supplementary material for: VanillaNet-YOLOv8 segment: detection of nano-iron oxide regulation on rice seedling growth vitality under salt stress
Source: Front Plant Sci. 2025 Sep 17;16:1631279. doi: 10.3389/fpls.2025.1631279 (PMC12484053; doi:10.3389/fpls.2025.1631279)
Supplement: Supplementary file 5 [file DataSheet5.zip › label/train/200-2024-3-20-10-45-13.txt]

0 0.10370777 0.12402706 0.10609049 0.12111485 0.11026025 0.12118103 0.11376814 0.12276951 0.11906306 0.12554935 0.11654797 0.12640977 0.10979694 0.12660833 0.10847321 0.12912342 0.10986313 0.13196945 0.11006169 0.13620539 0.10973075 0.14302261 0.10820846 0.14626575 0.1075466 0.15162687 0.10748041 0.15533332 0.1080099 0.15970163 0.10926745 0.16354045 0.11125304 0.16870301 0.1129739 0.1746598 0.11575373 0.18061659 0.11859976 0.18670576 0.12137959 0.19418485 0.12501986 0.20000927 0.12786588 0.20570131 0.13143996 0.2121876 0.13157233 0.21483506 0.13084428 0.21701922 0.12693927 0.21582786 0.1248213 0.21291565 0.12323282 0.20848115 0.12257095 0.20517182 0.12078391 0.20073732 0.11906306 0.1973618 0.11568755 0.19107408 0.11330483 0.18591152 0.11231203 0.18180795 0.11045881 0.17730726 0.10893651 0.17333607 0.10668617 0.16976199 0.10489913 0.16559224 0.1015898 0.16142248 0.09861141 0.1544067 0.09907471 0.14878084 0.10000132 0.142096 0.10119268 0.13547734 0.10152362 0.13005004
0 0.09874378 0.10847321 0.09874378 0.11555517 0.09986895 0.119394 0.10311209 0.12230621 0.10920126 0.1258141 0.11251059 0.1272702 0.1164156 0.12958673 0.12051917 0.13210182 0.12455655 0.13428598 0.12932198 0.13699963 0.1326975 0.13805861 0.13686726 0.13984565 0.14216218 0.14189744 0.14811898 0.14335354 0.15142831 0.14368448 0.15467145 0.14302261 0.15910595 0.14269168 0.16102536 0.14083845 0.1603635 0.13905141 0.15559806 0.13865429 0.15228873 0.13898523 0.14765567 0.13872048 0.14275786 0.13786006 0.13845573 0.1366687 0.13388886 0.1351464 0.13157233 0.13415361 0.12733639 0.13196945 0.12356375 0.13005004 0.11946018 0.12693927 0.11720984 0.12389468 0.11661416 0.12124722 0.11515805 0.1174084 0.11290771 0.11363576 0.11006169 0.11085593 0.10721566 0.10893651 0.10238404 0.10814227
0 0.21407895 0.10144737 0.21302632 0.10519737 0.21532895 0.11046053 0.21888158 0.11125 0.22282895 0.11144737 0.22756579 0.11184211 0.23131579 0.11230263 0.23697368 0.11394737 0.24125 0.11526316 0.24572368 0.11809211 0.25078947 0.12243421 0.25342105 0.12638158 0.25644737 0.12664474 0.25868421 0.12493421 0.25565789 0.11822368 0.25394737 0.11592105 0.24894737 0.11289474 0.24328947 0.11138158 0.23934211 0.11072368 0.23460526 0.10967105 0.23190789 0.10875 0.22756579 0.10782895 0.22565789 0.10690789 0.22203947 0.10697368 0.21888158 0.10717105 0.21921053 0.10447368 0.22006579 0.1025 0.21690789 0.10065789
0 0.38522969 0.08594463 0.38386066 0.09172498 0.38089443 0.0972011 0.37838455 0.10047155 0.37595071 0.10404624 0.37115911 0.10533922 0.3694098 0.1083815 0.36880134 0.11416185 0.36918162 0.12024643 0.36933374 0.12549437 0.36842105 0.13180712 0.36902951 0.13850015 0.36979008 0.14466078 0.36979008 0.15089747 0.37001825 0.15591725 0.36956191 0.16177365 0.36910557 0.16785823 0.37123517 0.17143292 0.37511409 0.17013995 0.37625494 0.1670216 0.37625494 0.1616976 0.37640706 0.15797079 0.37557043 0.15234256 0.37427746 0.14755096 0.37351688 0.14199878 0.37328871 0.13538181 0.37351688 0.13249163 0.3752662 0.12830849 0.3784606 0.1252662 0.37982963 0.121007 0.37800426 0.11743231 0.37808032 0.11347733 0.38119866 0.11089139 0.38431701 0.10640402 0.38766352 0.10260116 0.39085793 0.09583207 0.39085793 0.08921509 0.39093398 0.08586857 0.38789169 0.08503194
0 0.47315789 0.18605263 0.46901316 0.18789474 0.46901316 0.19190789 0.47065789 0.19664474 0.47105263 0.20263158 0.46940789 0.20776316 0.46611842 0.21440789 0.46328947 0.21776316 0.45934211 0.22111842 0.45828947 0.22388158 0.46263158 0.22611842 0.46618421 0.22342105 0.47118421 0.21993421 0.47440789 0.21322368 0.47592105 0.20605263 0.47815789 0.19986842 0.47914474 0.19690789 0.47848684 0.19217105 0.47763158 0.19019737
0 0.54055813 0.16259398 0.53810006 0.16548583 0.54012435 0.16758242 0.54258242 0.16758242 0.54496819 0.16548583 0.5467033 0.16396761 0.54973973 0.16165414 0.55306536 0.15977444 0.55928282 0.15717178 0.56224696 0.15521978 0.56687392 0.15355697 0.57135628 0.1511712 0.57612782 0.14799017 0.58104396 0.14517062 0.58841816 0.14155581 0.59217756 0.13953152 0.59738288 0.13757953 0.60244361 0.13584442 0.60772123 0.13309717 0.61082996 0.13150665 0.61480625 0.12926547 0.61769809 0.12738577 0.62116831 0.12572296 0.62369867 0.12413245 0.625 0.12174667 0.62398785 0.11979468 0.62181897 0.1212406 0.61784268 0.12268652 0.6119867 0.12369867 0.60764893 0.12478311 0.60280509 0.12644592 0.59875651 0.12839792 0.59275593 0.13201272 0.58827357 0.13403702 0.58444187 0.13779641 0.58263447 0.14112204 0.57959803 0.14271255 0.5745373 0.14495373 0.57150087 0.14647195 0.56759688 0.14813476 0.56289763 0.14965298 0.55863216 0.15182186 0.55378832 0.15355697 0.55010121 0.15543667 0.54605263 0.15782244 0.54344997 0.15984673
0 0.73140835 0.02036078 0.72516901 0.02731092 0.72074619 0.03386618 0.71616541 0.04255386 0.71118974 0.04910912 0.70471346 0.05700701 0.69657863 0.06135086 0.69073419 0.06466797 0.68749605 0.07067037 0.68528464 0.07517217 0.67983509 0.08038479 0.67430656 0.08583433 0.66735642 0.09254755 0.66111708 0.09807607 0.65677324 0.10218298 0.65108675 0.10771151 0.64595312 0.1126082 0.64066153 0.11632021 0.63647564 0.12019018 0.63142099 0.12437607 0.62652429 0.12856195 0.62281228 0.13385354 0.62747204 0.13448537 0.63379036 0.13069438 0.63758135 0.12714033 0.64255702 0.12271751 0.64729576 0.11813673 0.65242939 0.11418778 0.65669426 0.11039679 0.66135402 0.10605295 0.66640867 0.10218298 0.67351678 0.09507487 0.67912428 0.08851962 0.68552158 0.08243824 0.691445 0.07841031 0.69965881 0.07635686 0.70724079 0.07217097 0.71340115 0.06774815 0.71837682 0.06332533 0.72256271 0.05866557 0.72493208 0.05305807 0.72043028 0.05258419 0.7173501 0.05266317 0.7229576 0.0487932 0.72564289 0.04531813 0.72824919 0.04050041 0.73069754 0.03591963 0.73298793 0.02999621 0.73914829 0.02652113 0.74041195 0.02273014 0.73851646 0.0202818 0.73417262 0.01814937
0 0.75005327 0.17579374 0.74623553 0.18387314 0.74499254 0.18999929 0.75236167 0.18653669 0.75502521 0.18200867 0.75759997 0.17614887 0.76088501 0.17073301 0.76532424 0.16647134 0.7690532 0.16158818 0.77304851 0.15803679 0.77651112 0.1551069 0.78237091 0.14995738 0.78450174 0.14711627 0.78911855 0.1434761 0.79435684 0.14063499 0.80083813 0.13806023 0.80492222 0.1347752 0.80802969 0.13131259 0.81051566 0.12802756 0.81735208 0.12554159 0.82445486 0.12438739 0.83200156 0.12323318 0.83768378 0.12127992 0.8410576 0.11639676 0.83723986 0.11417714 0.83111372 0.11453228 0.82578663 0.11621919 0.8201932 0.11861638 0.81442219 0.12119114 0.80945025 0.12403225 0.80545493 0.12527523 0.80066056 0.12642943 0.79524469 0.12918176 0.79204844 0.13264436 0.78902976 0.13637332 0.78476809 0.14045742 0.77899709 0.14489665 0.77420271 0.14898075 0.76958591 0.15350877 0.76479153 0.15794801 0.76168407 0.1626536 0.75839903 0.16647134 0.75529157 0.1690461 0.75271681 0.17295262
0 0.17117901 0.21829186 0.17468966 0.22264506 0.18072797 0.2250323 0.1874684 0.22629613 0.19512161 0.22805145 0.19954502 0.22959614 0.20621524 0.23184295 0.21113015 0.23310678 0.21737909 0.23612593 0.22390889 0.23942594 0.22903443 0.24293658 0.23549402 0.24679829 0.24132169 0.25136213 0.24707914 0.25606639 0.25164298 0.26133236 0.25740044 0.26463237 0.26175364 0.26842386 0.26561535 0.27123238 0.27017918 0.27186429 0.27116216 0.26947705 0.26989833 0.26652811 0.26694939 0.2637196 0.26386002 0.2609813 0.25922597 0.25845363 0.25592597 0.25536426 0.25164298 0.25171319 0.24567489 0.24700893 0.24167275 0.24384935 0.23767062 0.24125147 0.23142167 0.23753019 0.22713868 0.23514295 0.22334719 0.2326855 0.21836207 0.2299472 0.21485143 0.22699826 0.20909397 0.22404932 0.2027046 0.22201314 0.19771949 0.22131101 0.19329607 0.22173229 0.19020671 0.22088974 0.18451946 0.21878335 0.17911307 0.21780037 0.17349604 0.2179408
0 0.34684211 0.26427632 0.34835526 0.26697368 0.34861842 0.27138158 0.34493421 0.27269737 0.34065789 0.27717105 0.34144737 0.28203947 0.34552632 0.28644737 0.34868421 0.28828947 0.35203947 0.28756579 0.35388158 0.28572368 0.35394737 0.28282895 0.35282895 0.28046053 0.35032895 0.27881579 0.35065789 0.2775 0.35236842 0.27552632 0.35335526 0.27328947 0.35513158 0.27131579 0.35592105 0.26789474 0.35559211 0.26434211 0.35322368 0.26289474 0.34855263 0.26289474
0 0.6044255 0.27152511 0.60122543 0.27660756 0.60433138 0.27660756 0.60913147 0.27519577 0.61684926 0.27312514 0.62268466 0.27161923 0.62597884 0.2704898 0.62936714 0.26983096 0.6354849 0.26917213 0.63877908 0.26879565 0.6461204 0.26879565 0.6524264 0.26879565 0.65957947 0.26973684 0.66485016 0.27011332 0.66729727 0.26936036 0.66823846 0.2661603 0.66532076 0.26239553 0.66230894 0.26493675 0.65863828 0.26493675 0.65280288 0.26390144 0.64696747 0.26220729 0.64282622 0.26211317 0.6398144 0.26390144 0.63510843 0.26503087 0.62889654 0.26559559 0.62371998 0.26606618 0.61750809 0.26747798 0.61148445 0.26879565 0.60659024 0.2695486
0 0.75447368 0.29934211 0.75394737 0.30407895 0.75789474 0.30460526 0.76092105 0.30276316 0.76355263 0.30092105 0.76618421 0.29940789 0.76953947 0.29684211 0.77210526 0.29486842 0.77539474 0.29263158 0.77875 0.28973684 0.78243421 0.28723684 0.78598684 0.28480263 0.78980263 0.28171053 0.79335526 0.27934211 0.79664474 0.27664474 0.79815789 0.27276316 0.79394737 0.27355263 0.79032895 0.27460526 0.78703947 0.27723684 0.7825 0.28032895 0.77967105 0.28315789 0.77671053 0.28671053 0.77296053 0.28947368 0.76868421 0.29230263 0.76532895 0.29381579 0.76078947 0.29592105 0.75743421 0.29809211
0 0.88092105 0.28980263 0.8775 0.29335526 0.87717105 0.29539474 0.88059211 0.29381579 0.88486842 0.29203947 0.89092105 0.29131579 0.89631579 0.29052632 0.89967105 0.28842105 0.90184211 0.28526316 0.90546053 0.28177632 0.90842105 0.27842105 0.91171053 0.27421053 0.91289474 0.27184211 0.91611842 0.26723684 0.91809211 0.26414474 0.91901316 0.26197368 0.91763158 0.26092105 0.91532895 0.26309211 0.91164474 0.26822368 0.90861842 0.27157895 0.90559211 0.27572368 0.90184211 0.27986842 0.89828947 0.28348684 0.89546053 0.28605263 0.89210526 0.28697368 0.8875 0.28782895 0.88388158 0.28861842
0 0.09309211 0.37414474 0.09388158 0.37993421 0.09638158 0.38315789 0.10105263 0.38671053 0.10888158 0.38960526 0.11085526 0.38710526 0.11223684 0.38388158 0.11756579 0.38302632 0.12348684 0.38315789 0.12763158 0.38421053 0.13059211 0.38486842 0.13388158 0.38296053 0.13526316 0.37986842 0.13434211 0.37723684 0.13013158 0.37763158 0.12440789 0.37776316 0.11993421 0.37828947 0.11453947 0.37855263 0.11006579 0.37796053 0.10809211 0.37572368 0.10434211 0.37315789 0.09888158 0.37289474 0.09625 0.37328947
0 0.22776196 0.32894072 0.22543372 0.33073679 0.22383721 0.33313155 0.22397025 0.33552632 0.22722979 0.33778804 0.23035629 0.3414467 0.23221888 0.34750013 0.23461364 0.35322096 0.23581103 0.35727875 0.23800623 0.36133654 0.23953621 0.36792214 0.24133229 0.3765699 0.24372705 0.38169203 0.24938135 0.38727981 0.25310654 0.3888098 0.2511109 0.38475201 0.24911527 0.38122638 0.24751876 0.37703555 0.2463879 0.37257863 0.24492443 0.36732345 0.2445253 0.3655939 0.24346097 0.36326566 0.24206402 0.3586757 0.24013491 0.35362008 0.23820579 0.34876404 0.23674232 0.342378 0.23561146 0.33885238 0.23394843 0.33366372 0.23255149 0.33060375
0 0.37881579 0.36835526 0.37388158 0.37539474 0.37032895 0.38177632 0.36835526 0.38717105 0.36697368 0.39098684 0.36993421 0.39263158 0.37164474 0.39085526 0.37276316 0.38855263 0.37361842 0.38644737 0.37460526 0.38381579 0.37592105 0.38092105 0.37822368 0.37743421 0.38085526 0.37302632 0.38361842 0.36907895 0.38236842 0.36776316
0 0.47486842 0.35361842 0.47013158 0.35447368 0.46815789 0.35782895 0.47026316 0.36519737 0.47322368 0.37105263 0.47730263 0.37710526 0.48157895 0.37986842 0.48736842 0.38052632 0.48815789 0.37894737 0.48796053 0.37618421 0.48822368 0.37427632 0.48381579 0.37480263 0.48006579 0.37388158 0.47835526 0.37131579 0.47776316 0.36927632 0.47947368 0.36776316 0.47789474 0.36263158 0.47736842 0.35914474 0.47657895 0.35572368 0.47559211 0.35375
0 0.74967105 0.39059211 0.74822368 0.39394737 0.74953947 0.39631579 0.75375 0.39684211 0.75776316 0.39677632 0.76263158 0.39657895 0.76730263 0.39625 0.77105263 0.39559211 0.77546053 0.39671053 0.77828947 0.39651316 0.77921053 0.39513158 0.77835526 0.39184211 0.77605263 0.38953947 0.77342105 0.38927632 0.77236842 0.39144737 0.76901316 0.39184211 0.76578947 0.39138158 0.76263158 0.39098684 0.75875 0.39118421 0.75493421 0.39138158 0.75190789 0.39065789
0 0.84039474 0.39230263 0.83822368 0.39302632 0.83796053 0.39565789 0.83960526 0.39822368 0.84203947 0.39986842 0.84677632 0.40125 0.85171053 0.40355263 0.85651316 0.40611842 0.85901316 0.40756579 0.86203947 0.40934211 0.86598684 0.41157895 0.86993421 0.41368421 0.87493421 0.41605263 0.87960526 0.41921053 0.88355263 0.42171053 0.88815789 0.42506579 0.89223684 0.42802632 0.89717105 0.42953947 0.90243421 0.42835526 0.90230263 0.42638158 0.9 0.42407895 0.89809211 0.42223684 0.89394737 0.42072368 0.89105263 0.41947368 0.88671053 0.41703947 0.88296053 0.41493421 0.87888158 0.41309211 0.87467105 0.41138158 0.87171053 0.40967105 0.86664474 0.40717105 0.86184211 0.40440789 0.85881579 0.40210526 0.85440789 0.39940789 0.84789474 0.39631579 0.84440789 0.39394737
0 0.22921053 0.52105263 0.22644737 0.52368421 0.22546053 0.52631579 0.22881579 0.52717105 0.23342105 0.52559211 0.23440789 0.52421053 0.23684211 0.52302632 0.24184211 0.52368421 0.24625 0.52361842 0.25013158 0.52125 0.25125 0.51763158 0.25164474 0.51368421 0.24690789 0.51328947 0.24203947 0.51467105 0.23848684 0.51664474 0.23506579 0.51822368 0.23203947 0.52
0 0.36453947 0.50078947 0.36822368 0.49756579 0.37072368 0.49572368 0.37184211 0.49289474 0.37348684 0.48986842 0.37677632 0.48776316 0.37980263 0.4875 0.37651316 0.49243421 0.37578947 0.49526316 0.37717105 0.4975 0.37414474 0.49986842 0.36980263 0.50157895 0.36671053 0.50289474 0.36486842 0.50296053
0 0.47651316 0.53388158 0.47914474 0.53625 0.48138158 0.53861842 0.48342105 0.54078947 0.48611842 0.54177632 0.48881579 0.54138158 0.48769737 0.53881579 0.48559211 0.53578947 0.48322368 0.53427632 0.48098684 0.53203947 0.47855263 0.53151316
0 0.62383352 0.49684273 0.62290034 0.50057546 0.62608871 0.50135312 0.63013251 0.50158641 0.63332089 0.50391937 0.6368981 0.50648563 0.63907553 0.50951848 0.64343038 0.5099073 0.64747418 0.50881859 0.64638547 0.50524138 0.64133072 0.50306395 0.63736469 0.50111982 0.63542055 0.49964228 0.63339866 0.4966872 0.62764402 0.49614284
0 0.74684211 0.50546053 0.74960526 0.505 0.75361842 0.50440789 0.75559211 0.50309211 0.75894737 0.50217105 0.76414474 0.50111842 0.76381579 0.50348684 0.76072368 0.50539474 0.75697368 0.50671053 0.75197368 0.50868421 0.74861842 0.50907895 0.74546053 0.50736842
0 0.06526316 0.63105263 0.06355263 0.63447368 0.06828947 0.63690789 0.07375 0.63703947 0.08098684 0.63493421 0.08572368 0.63355263 0.09026316 0.63289474 0.09453947 0.63223684 0.09960526 0.63164474 0.10506579 0.63078947 0.11217105 0.62980263 0.11664474 0.62848684 0.12309211 0.62723684 0.12842105 0.62578947 0.13539474 0.62467105 0.13921053 0.62296053 0.13730263 0.62 0.13585526 0.61947368 0.13289474 0.62026316 0.12868421 0.62039474 0.12315789 0.62171053 0.11730263 0.62322368 0.11078947 0.62394737 0.10572368 0.62486842 0.10039474 0.62625 0.09644737 0.62717105 0.09105263 0.62815789 0.08657895 0.62901316 0.08190789 0.62835526 0.07934211 0.62664474 0.07572368 0.62736842 0.07355263 0.62914474 0.07065789 0.63098684 0.06782895 0.63157895
0 0.24788534 0.61387384 0.2495439 0.61325188 0.2505805 0.61104047 0.25210084 0.60862174 0.254796 0.60723961 0.25714562 0.60751603 0.25610902 0.6102803 0.25659277 0.61359741 0.25382851 0.61580882 0.25106424 0.61802023 0.24726338 0.61781291 0.24615767 0.61567061
0 0.38572368 0.59980263 0.38539474 0.60394737 0.38598684 0.60842105 0.38743421 0.61269737 0.38875 0.615 0.39164474 0.61539474 0.39460526 0.61473684 0.39697368 0.61421053 0.39618421 0.61065789 0.39578947 0.60625 0.39539474 0.60381579 0.39315789 0.60111842 0.38967105 0.59980263
0 0.50493421 0.62092105 0.50763158 0.62230263 0.51019737 0.62342105 0.51157895 0.62447368 0.51125 0.62644737 0.50881579 0.62723684 0.50552632 0.62842105 0.50282895 0.63203947 0.50414474 0.63578947 0.50828947 0.63664474 0.51125 0.63440789 0.51296053 0.63138158 0.51460526 0.62914474 0.51598684 0.62697368 0.51690789 0.62506579 0.51460526 0.62263158 0.51506579 0.62131579 0.51526316 0.61914474 0.51171053 0.61776316 0.50763158 0.61802632 0.50526316 0.61953947
0 0.74039474 0.65348684 0.74131579 0.65651316 0.74375 0.65861842 0.74802632 0.66 0.75223684 0.66138158 0.75690789 0.66217105 0.76223684 0.66342105 0.76671053 0.66460526 0.77177632 0.66565789 0.77723684 0.66631579 0.78026316 0.66631579 0.78243421 0.66506579 0.78467105 0.66355263 0.78236842 0.66098684 0.77828947 0.66138158 0.77486842 0.66078947 0.77144737 0.66078947 0.76703947 0.66072368 0.76447368 0.66032895 0.75993421 0.65973684 0.75506579 0.65868421 0.75256579 0.65684211 0.74756579 0.65467105 0.74578947 0.65309211 0.74276316 0.65269737
0 0.14598684 0.77125 0.14703947 0.77532895 0.14960526 0.77782895 0.15098684 0.78243421 0.15111842 0.78763158 0.15006579 0.79256579 0.14789474 0.79703947 0.14513158 0.79993421 0.14177632 0.8025 0.13953947 0.80572368 0.13868421 0.81065789 0.14309211 0.81098684 0.14703947 0.81078947 0.15131579 0.80940789 0.15388158 0.80723684 0.15546053 0.80289474 0.15585526 0.79802632 0.15631579 0.79394737 0.15664474 0.79039474 0.15697368 0.78625 0.15638158 0.78111842 0.15572368 0.77802632 0.15473684 0.77493421 0.15243421 0.77223684 0.15026316 0.76986842 0.14677632 0.76980263
0 0.37277199 0.75647385 0.37739617 0.76036237 0.38191525 0.76372541 0.38738019 0.7659324 0.3934757 0.76656297 0.3977846 0.76750883 0.40324954 0.77055658 0.41060619 0.77591643 0.41565075 0.77896418 0.41817303 0.78232722 0.41911888 0.78453422 0.42489911 0.78674121 0.43015386 0.79010425 0.43099462 0.79441315 0.43603918 0.79840676 0.4418194 0.80082394 0.44465697 0.79987809 0.44381621 0.79577938 0.4418194 0.79147049 0.44160921 0.78621574 0.43940222 0.78169665 0.43456785 0.78106608 0.42847234 0.77822852 0.42195645 0.77612662 0.41712208 0.77360434 0.41417942 0.77034639 0.40955524 0.76677316 0.40472087 0.76414579 0.39704893 0.76151841 0.39473684 0.76025727 0.39000757 0.75784009 0.38485791 0.75720952 0.38044392 0.75405667 0.37634522 0.75426686
0 0.49005801 0.74302169 0.48963763 0.74827644 0.49079368 0.753321 0.49478729 0.75657895 0.50109299 0.75983689 0.5071885 0.76267446 0.51013116 0.76467126 0.51275853 0.76298974 0.50887002 0.76067765 0.50634774 0.75836556 0.50214394 0.75563309 0.49772995 0.75258534 0.49531276 0.74880192 0.49541786 0.74764587 0.49720447 0.74680511 0.49930637 0.74606945 0.49730957 0.74344207 0.49394653 0.74249622
0 0.63088532 0.74995796 0.62941399 0.753321 0.63067513 0.75878594 0.63256684 0.7618337 0.63414327 0.76645788 0.6356146 0.77160753 0.63782159 0.7786489 0.63824197 0.78348327 0.63866235 0.79105011 0.63992349 0.80008828 0.64276106 0.8038717 0.6461241 0.8060787 0.64759543 0.80408189 0.64465277 0.79630486 0.64517824 0.79220615 0.64622919 0.7869514 0.64444258 0.78505969 0.64255087 0.77927947 0.64149992 0.77349924 0.63866235 0.76708845 0.63824197 0.76078275 0.6377165 0.75500252 0.63424836 0.75142929 0.63162099 0.74859173
0 0.85019737 0.72861842 0.8475 0.73157895 0.84809211 0.73407895 0.85309211 0.73644737 0.85809211 0.73756579 0.86335526 0.74026316 0.86894737 0.74171053 0.87473684 0.74210526 0.88092105 0.74361842 0.88625 0.74480263 0.89065789 0.74565789 0.89796053 0.74756579 0.90256579 0.74855263 0.90585526 0.74875 0.91065789 0.75 0.91440789 0.75019737 0.91631579 0.74947368 0.91368421 0.74776316 0.90815789 0.74578947 0.90381579 0.74467105 0.90111842 0.74447368 0.89802632 0.74407895 0.89493421 0.74276316 0.88907895 0.74197368 0.88236842 0.74078947 0.87776316 0.73967105 0.87348684 0.73815789 0.86993421 0.73717105 0.86473684 0.73565789 0.86026316 0.73421053 0.85671053 0.73256579 0.85447368 0.73059211 0.85203947 0.72861842
0 0.76361756 0.74803206 0.76117559 0.75377787 0.76268387 0.7602419 0.7659877 0.76728051 0.76878878 0.77539646 0.77022524 0.78329694 0.77166169 0.78933004 0.77525282 0.79723052 0.77733567 0.80434096 0.78042404 0.81137957 0.78437428 0.81928005 0.7882527 0.82603137 0.79170018 0.83536831 0.79292117 0.84118593 0.79349575 0.84779361 0.79457309 0.85447311 0.79593772 0.86172719 0.79888244 0.86603654 0.80283268 0.86991496 0.80556194 0.87120777 0.80778844 0.86898127 0.80944036 0.86539014 0.80972765 0.86158354 0.80843484 0.85734601 0.80628017 0.85210296 0.80362273 0.84614169 0.80168352 0.84240692 0.7993852 0.83831303 0.79636865 0.83615835 0.79407033 0.83192082 0.79141289 0.82567226 0.79033556 0.82236842 0.78810906 0.8178436 0.78624167 0.81389336 0.78336877 0.8082912 0.78164502 0.80355091 0.77992128 0.79773328 0.77891577 0.79378304 0.77661744 0.78767812 0.77546828 0.78300965 0.77374454 0.77611469 0.7720208 0.76943519 0.77101528 0.7646949 0.76972248 0.75808722 0.76835785 0.75277235 0.76641864 0.74867846
0 0.07763158 0.95309211 0.07493421 0.94881579 0.07355263 0.94427632 0.0725 0.93782895 0.07480263 0.93282895 0.07776316 0.92782895 0.08006579 0.92355263 0.08322368 0.91809211 0.08559211 0.91328947 0.08868421 0.90894737 0.09177632 0.90348684 0.095 0.89940789 0.09756579 0.89644737 0.10072368 0.89289474 0.10427632 0.88960526 0.10657895 0.88690789 0.10993421 0.88381579 0.11368421 0.88032895 0.11703947 0.87703947 0.12164474 0.87467105 0.12486842 0.87618421 0.12394737 0.87940789 0.11967105 0.88263158 0.11625 0.88592105 0.11322368 0.88934211 0.10980263 0.89039474 0.10513158 0.89585526 0.10052632 0.90039474 0.09631579 0.90519737 0.09184211 0.91151316 0.08828947 0.9175 0.08815789 0.92177632 0.08914474 0.92440789 0.08618421 0.92921053 0.08282895 0.93289474 0.08125 0.93868421 0.08013158 0.94532895 0.07875 0.95019737
0 0.23940058 0.84327485 0.2370614 0.84605263 0.23640351 0.8503655 0.23516082 0.85548246 0.23494152 0.86023392 0.23494152 0.86535088 0.23472222 0.87032164 0.23421053 0.87646199 0.23538012 0.88157895 0.23662281 0.88355263 0.23940058 0.88501462 0.24181287 0.88428363 0.24364035 0.87982456 0.24261696 0.87595029 0.24013158 0.87017544 0.23852339 0.86549708 0.23845029 0.86016082 0.24005848 0.85445906 0.24130117 0.8504386 0.24261696 0.84532164 0.24239766 0.84334795
0 0.61618345 0.86212898 0.61541845 0.86671894 0.6156097 0.86977892 0.61588887 0.8756153 0.61742711 0.88200492 0.61837372 0.8904061 0.61884703 0.89525748 0.61932033 0.90188376 0.62062192 0.90886501 0.62168686 0.91702953 0.62227849 0.92377414 0.62429004 0.93111037 0.62535498 0.93773665 0.62712988 0.94578285 0.62914142 0.95359239 0.62961473 0.96223022 0.63150795 0.96944813 0.6335195 0.97595608 0.63446611 0.98494888 0.63600435 0.99252177 0.63825256 0.99737315 0.64115417 0.99934211 0.64132904 0.99500663 0.64132904 0.98920863 0.64050076 0.98329231 0.63837088 0.97749432 0.63837088 0.97264294 0.63600435 0.96341348 0.63422946 0.95749716 0.6335195 0.95039758 0.63221791 0.9437713 0.63044301 0.93655339 0.6290231 0.92886217 0.62854979 0.92389246 0.62783983 0.91833112 0.62665657 0.9119415 0.62547331 0.90259371 0.62488167 0.89549413 0.62476335 0.88780292 0.62476335 0.88247823 0.62227849 0.87301212 0.62121356 0.86638584 0.61908368 0.8630727
0 0.75651316 0.86427632 0.75657895 0.86756579 0.75690789 0.87223684 0.75730263 0.87546053 0.75815789 0.87953947 0.75848684 0.88486842 0.75953947 0.88947368 0.75960526 0.89434211 0.76052632 0.9 0.76078947 0.90546053 0.76177632 0.91210526 0.76236842 0.91710526 0.76473684 0.92296053 0.76263158 0.9275 0.76223684 0.93078947 0.76282895 0.93631579 0.76677632 0.94190789 0.76881579 0.94407895 0.77289474 0.94631579 0.77592105 0.94769737 0.77934211 0.94828947 0.78236842 0.94625 0.78269737 0.94407895 0.78072368 0.94026316 0.77796053 0.93506579 0.77526316 0.93105263 0.77256579 0.92769737 0.76868421 0.92453947 0.76717105 0.92177632 0.76592105 0.9175 0.76592105 0.91375 0.76506579 0.90947368 0.76480263 0.90539474 0.76401316 0.89993421 0.76440789 0.89447368 0.76440789 0.89072368 0.76394737 0.88671053 0.76375 0.88184211 0.76414474 0.87776316 0.76361842 0.87421053 0.76190789 0.86894737 0.76052632 0.86506579 0.75861842 0.86309211
