# Supplementary material for: VanillaNet-YOLOv8 segment: detection of nano-iron oxide regulation on rice seedling growth vitality under salt stress
Source: Front Plant Sci. 2025 Sep 17;16:1631279. doi: 10.3389/fpls.2025.1631279 (PMC12484053; doi:10.3389/fpls.2025.1631279)
Supplement: Supplementary file 5 [file DataSheet5.zip › label/train/200-2024-3-20-13-36-13.txt]

0 0.10548863 0.11901694 0.10202603 0.12457321 0.09961026 0.13214263 0.09799974 0.13938994 0.09856342 0.14687882 0.10073762 0.15541455 0.1047639 0.16282291 0.10637441 0.16684919 0.10854861 0.17192231 0.11007859 0.17594859 0.11168911 0.18069961 0.11394383 0.18496747 0.11611802 0.19036269 0.11764801 0.19463055 0.1198222 0.19986472 0.12320428 0.20687045 0.12594215 0.21186304 0.12811634 0.21556722 0.12996843 0.2161309 0.12996843 0.21274882 0.12876055 0.20864202 0.12787477 0.20509889 0.12553952 0.20131418 0.12433164 0.19889841 0.1226406 0.1954358 0.12006378 0.19084584 0.11869484 0.18762481 0.11716485 0.18424274 0.11547381 0.18029698 0.11370225 0.17602912 0.11152806 0.16950654 0.1104007 0.16596341 0.10854861 0.16105134 0.10782387 0.15646138 0.10621336 0.15034143 0.10677704 0.14591252 0.10838755 0.14100045 0.10935386 0.13616891 0.10903176 0.1320621 0.10895123 0.12650583 0.10895123 0.12183534 0.10782387 0.11821169
0 0.09598684 0.10486842 0.09644737 0.11125 0.1 0.11572368 0.10381579 0.11973684 0.10881579 0.12256579 0.11368421 0.12684211 0.11809211 0.13019737 0.12493421 0.13328947 0.13203947 0.13664474 0.13644737 0.13848684 0.14072368 0.14098684 0.14552632 0.14203947 0.14953947 0.14256579 0.15348684 0.14302632 0.15888158 0.14263158 0.16368421 0.14131579 0.16335526 0.13947368 0.15861842 0.13881579 0.15421053 0.13835526 0.14861842 0.13815789 0.14394737 0.13789474 0.13901316 0.13605263 0.13407895 0.13414474 0.13013158 0.13243421 0.12532895 0.12993421 0.12197368 0.12690789 0.11967105 0.12388158 0.11815789 0.12111842 0.11690789 0.11973684 0.11559211 0.11703947 0.11453947 0.11296053 0.11269737 0.11052632 0.10986842 0.10710526 0.10598684 0.10434211 0.09993421 0.10401316
0 0.20743421 0.10026316 0.20592105 0.10460526 0.20763158 0.10828947 0.21046053 0.10914474 0.21414474 0.10901316 0.21888158 0.10914474 0.22236842 0.11 0.22671053 0.11065789 0.23111842 0.11217105 0.23407895 0.11302632 0.23822368 0.11440789 0.24296053 0.11664474 0.24605263 0.11789474 0.24953947 0.11980263 0.25263158 0.12269737 0.25473684 0.12486842 0.25611842 0.12519737 0.2575 0.12473684 0.25684211 0.12013158 0.25473684 0.11644737 0.25138158 0.11447368 0.24743421 0.11309211 0.24157895 0.11243421 0.23546053 0.11046053 0.23125 0.10907895 0.2275 0.10782895 0.22355263 0.10592105 0.21960526 0.10506579 0.21592105 0.10526316 0.21289474 0.10526316 0.21276316 0.10361842 0.21368421 0.10111842 0.21111842 0.10026316
0 0.3949399 0.07783734 0.39040502 0.08156 0.38708848 0.08568876 0.38438109 0.08981752 0.38174139 0.09509692 0.37883095 0.1009178 0.3759882 0.10281297 0.3719948 0.10511425 0.37016732 0.10897228 0.36928742 0.11404862 0.37016732 0.11959877 0.36982889 0.12379521 0.3693551 0.12833008 0.36901668 0.13225579 0.36915205 0.13807667 0.3693551 0.14376218 0.36969352 0.15188434 0.37003195 0.15905891 0.36833983 0.16569201 0.36766298 0.16975309 0.37070879 0.17151289 0.37612357 0.17022688 0.37531135 0.16311999 0.3755144 0.15696069 0.37531135 0.15262887 0.37578514 0.14734947 0.37544672 0.14261154 0.37470219 0.13767057 0.37456682 0.13306801 0.37470219 0.12907462 0.37619125 0.12623186 0.37876327 0.1238629 0.37977854 0.12000487 0.37916937 0.11506389 0.38059075 0.11066439 0.38323045 0.1084308 0.38587015 0.10538499 0.3891867 0.09997022 0.39128493 0.09685673 0.39399231 0.09218648 0.39602285 0.08751624 0.39676738 0.08345517 0.39642896 0.07925872
0 0.47394737 0.18493421 0.47230263 0.18776316 0.47269737 0.19256579 0.47217105 0.19934211 0.47105263 0.20440789 0.46888158 0.20901316 0.46671053 0.21322368 0.46440789 0.21763158 0.46092105 0.22046053 0.45855263 0.22407895 0.46092105 0.22519737 0.46592105 0.22282895 0.46980263 0.21868421 0.47348684 0.21223684 0.47460526 0.20789474 0.47657895 0.20236842 0.47848684 0.20046053 0.48125 0.19822368 0.48210526 0.19276316 0.48190789 0.18769737 0.48 0.18473684 0.47756579 0.18447368
0 0.54611842 0.15578947 0.54098684 0.16072368 0.53875 0.16434211 0.54006579 0.17092105 0.54421053 0.17302632 0.54460526 0.17118421 0.54493421 0.16796053 0.54769737 0.16440789 0.55322368 0.16098684 0.55671053 0.15861842 0.56164474 0.15618421 0.56723684 0.15388158 0.57282895 0.15059211 0.5775 0.14763158 0.58157895 0.14519737 0.58822368 0.14243421 0.5925 0.13980263 0.59611842 0.13875 0.60026316 0.13697368 0.60539474 0.13453947 0.60875 0.13223684 0.61361842 0.12993421 0.61684211 0.12842105 0.61993421 0.12657895 0.62328947 0.12434211 0.62546053 0.12256579 0.62671053 0.12151316 0.62809211 0.11888158 0.62763158 0.11756579 0.62335526 0.11861842 0.61848684 0.11960526 0.61355263 0.12006579 0.60782895 0.12210526 0.60210526 0.12440789 0.59618421 0.12763158 0.59276316 0.12934211 0.58986842 0.13302632 0.58730263 0.13782895 0.58407895 0.13986842 0.58026316 0.14171053 0.57625 0.14407895 0.57098684 0.14651316 0.56552632 0.14848684 0.56230263 0.14986842 0.55822368 0.15125 0.55473684 0.1525 0.55203947 0.15335526
0 0.73427632 0.01552632 0.72986842 0.01953947 0.72460526 0.02598684 0.72131579 0.03184211 0.71723684 0.03809211 0.71328947 0.04480263 0.70881579 0.04993421 0.70394737 0.05651316 0.69934211 0.05927632 0.69388158 0.06315789 0.68960526 0.06631579 0.68730263 0.07184211 0.68348684 0.07664474 0.67769737 0.08125 0.67256579 0.08723684 0.66736842 0.09230263 0.66236842 0.09743421 0.65671053 0.10217105 0.65032895 0.10776316 0.64453947 0.11342105 0.63861842 0.11815789 0.63348684 0.12197368 0.62973684 0.12592105 0.62460526 0.12888158 0.62118421 0.13414474 0.62197368 0.13578947 0.62769737 0.13368421 0.63144737 0.13105263 0.63532895 0.12671053 0.64026316 0.12368421 0.64282895 0.12039474 0.64598684 0.11802632 0.65039474 0.11407895 0.65328947 0.11111842 0.65730263 0.1075 0.66046053 0.10480263 0.66493421 0.10125 0.66927632 0.09763158 0.67368421 0.09328947 0.67789474 0.08723684 0.68230263 0.08302632 0.68631579 0.07986842 0.69144737 0.07828947 0.69723684 0.07598684 0.70421053 0.07256579 0.71006579 0.06861842 0.71388158 0.06513158 0.71796053 0.06052632 0.72118421 0.05690789 0.72263158 0.05355263 0.72144737 0.05223684 0.71486842 0.05309211 0.71710526 0.05046053 0.72138158 0.04782895 0.72421053 0.04394737 0.72736842 0.03848684 0.72986842 0.03309211 0.73230263 0.02855263 0.73559211 0.02460526 0.73875 0.02138158 0.74019737 0.01769737 0.73776316 0.01526316
0 0.75592105 0.16756579 0.75263158 0.17085526 0.74980263 0.17526316 0.74625 0.17967105 0.74440789 0.18611842 0.74552632 0.18835526 0.74888158 0.18796053 0.7525 0.18401316 0.75611842 0.17901316 0.75868421 0.17414474 0.7625 0.16842105 0.76631579 0.16296053 0.77 0.15842105 0.77388158 0.15526316 0.77881579 0.15111842 0.78263158 0.14802632 0.78861842 0.14335526 0.79302632 0.13875 0.79730263 0.13677632 0.80394737 0.13493421 0.80828947 0.13263158 0.81006579 0.13026316 0.81210526 0.12644737 0.81546053 0.12427632 0.82039474 0.12171053 0.82565789 0.12013158 0.83256579 0.11868421 0.84197368 0.11796053 0.84572368 0.11605263 0.84907895 0.11138158 0.85131579 0.10868421 0.84039474 0.10796053 0.83664474 0.10947368 0.83223684 0.11151316 0.82690789 0.11394737 0.82177632 0.11644737 0.81710526 0.11848684 0.8125 0.12078947 0.80796053 0.12236842 0.80388158 0.12335526 0.79782895 0.12565789 0.79453947 0.12901316 0.79269737 0.13276316 0.78861842 0.13618421 0.78407895 0.13973684 0.77953947 0.14322368 0.77618421 0.14644737 0.77177632 0.15059211 0.76789474 0.15460526 0.76368421 0.15921053 0.76078947 0.16342105 0.75822368 0.16671053
0 0.16282895 0.2125 0.16197368 0.21914474 0.16625 0.21894737 0.17144737 0.21914474 0.17651316 0.22144737 0.18315789 0.22322368 0.18934211 0.22539474 0.19348684 0.22789474 0.19940789 0.23157895 0.20309211 0.23230263 0.20861842 0.23177632 0.21171053 0.23125 0.21625 0.23493421 0.22157895 0.23868421 0.22848684 0.24302632 0.23355263 0.24546053 0.23809211 0.24763158 0.24111842 0.24993421 0.24611842 0.25375 0.25065789 0.25881579 0.25572368 0.26388158 0.25927632 0.26638158 0.26322368 0.26835526 0.26710526 0.26901316 0.27019737 0.26914474 0.27105263 0.2675 0.26888158 0.26513158 0.26559211 0.26236842 0.26236842 0.26078947 0.25881579 0.25822368 0.25388158 0.25480263 0.24986842 0.25072368 0.24526316 0.24644737 0.24092105 0.24328947 0.23493421 0.23940789 0.22815789 0.23513158 0.22138158 0.23171053 0.21585526 0.22848684 0.21118421 0.22546053 0.20631579 0.22276316 0.19572368 0.22026316 0.19072368 0.21986842 0.18703947 0.21855263 0.18125 0.21690789 0.1775 0.21539474 0.17151316 0.21381579 0.16710526 0.21289474
0 0.34684211 0.26322368 0.34842105 0.26598684 0.34875 0.26842105 0.34881579 0.27190789 0.34585526 0.27223684 0.34355263 0.27315789 0.34197368 0.27631579 0.34276316 0.28 0.34611842 0.28289474 0.35 0.28506579 0.35269737 0.28552632 0.35342105 0.28230263 0.35236842 0.27921053 0.35078947 0.27638158 0.35171053 0.27519737 0.35328947 0.27289474 0.35480263 0.27006579 0.35592105 0.26730263 0.355 0.26315789 0.35289474 0.26151316 0.34868421 0.26065789
0 0.6062753 0.27176113 0.60208213 0.27342394 0.5969491 0.27544824 0.60172065 0.27595431 0.60555234 0.2760266 0.60967322 0.27371313 0.6137941 0.27212261 0.61849335 0.27226721 0.62413245 0.27139965 0.62731348 0.27002603 0.63150665 0.2687247 0.63635049 0.26785714 0.64097744 0.26792944 0.64538751 0.26792944 0.64914691 0.26771255 0.65420763 0.26785714 0.65912377 0.26951995 0.66252169 0.26995373 0.66707634 0.26988143 0.67032967 0.26930307 0.67090804 0.26764025 0.67047426 0.26510989 0.6697513 0.26243493 0.6661365 0.26163968 0.66577501 0.26474841 0.66389532 0.26409774 0.66129265 0.26294101 0.65601504 0.26286871 0.65254482 0.26265182 0.64856854 0.2630856 0.64430307 0.26344708 0.64032678 0.26388086 0.63707345 0.26445922 0.63316946 0.264893 0.62933777 0.26547137 0.6250723 0.26648352 0.62109601 0.26648352 0.61784268 0.266845 0.61422788 0.26756796 0.61054078 0.2686524 0.6082996 0.26944766
0 0.75473684 0.29855263 0.75513158 0.30203947 0.75671053 0.30375 0.75894737 0.30414474 0.76236842 0.30190789 0.76453947 0.29960526 0.76717105 0.29868421 0.76848684 0.29684211 0.77039474 0.29473684 0.77348684 0.29282895 0.77684211 0.29105263 0.77934211 0.28934211 0.78210526 0.28677632 0.785 0.28440789 0.78763158 0.28190789 0.79059211 0.27934211 0.79381579 0.27769737 0.79644737 0.27631579 0.79967105 0.27401316 0.80046053 0.27203947 0.79973684 0.26947368 0.79776316 0.26993421 0.79453947 0.27052632 0.79217105 0.27203947 0.78986842 0.27414474 0.78763158 0.27605263 0.78559211 0.27809211 0.7825 0.28105263 0.78052632 0.28309211 0.77809211 0.28532895 0.775 0.28697368 0.77276316 0.28921053 0.76967105 0.29092105 0.76763158 0.29203947 0.76546053 0.29335526 0.76302632 0.29421053 0.76065789 0.29585526 0.75861842 0.29690789 0.75625 0.29723684
0 0.87993421 0.28927632 0.87690789 0.29125 0.87394737 0.29440789 0.87796053 0.29427632 0.88223684 0.29361842 0.88703947 0.29177632 0.89276316 0.29019737 0.89651316 0.28848684 0.89940789 0.28631579 0.90144737 0.28348684 0.90414474 0.28111842 0.90756579 0.27809211 0.90993421 0.275 0.91230263 0.27243421 0.91440789 0.27013158 0.91697368 0.26776316 0.91953947 0.26493421 0.9225 0.2625 0.9225 0.25835526 0.91973684 0.25861842 0.91703947 0.26171053 0.91394737 0.26532895 0.91171053 0.26776316 0.90907895 0.27046053 0.90631579 0.27381579 0.90414474 0.27710526 0.90125 0.27947368 0.89934211 0.28131579 0.89736842 0.28388158 0.89447368 0.28513158 0.89190789 0.28618421 0.88848684 0.28664474 0.88539474 0.28769737 0.88230263 0.28848684
0 0.10006579 0.37217105 0.09723684 0.37184211 0.09335526 0.37368421 0.09203947 0.37697368 0.09388158 0.37947368 0.09717105 0.38197368 0.09993421 0.38460526 0.10296053 0.38651316 0.10578947 0.38651316 0.10947368 0.38592105 0.11085526 0.38401316 0.11190789 0.3825 0.11440789 0.38217105 0.11809211 0.38223684 0.12223684 0.38276316 0.12611842 0.38276316 0.13065789 0.3825 0.13473684 0.38243421 0.13638158 0.38111842 0.13565789 0.37848684 0.13223684 0.37690789 0.12894737 0.37684211 0.12506579 0.37776316 0.12151316 0.37736842 0.11835526 0.37736842 0.11401316 0.37763158 0.11046053 0.37769737 0.10842105 0.37618421 0.10664474 0.37414474 0.10401316 0.37361842 0.10230263 0.37407895
0 0.22703947 0.32671053 0.22546053 0.32828947 0.22519737 0.3325 0.22736842 0.33723684 0.22986842 0.34203947 0.23151316 0.34644737 0.23381579 0.35105263 0.23532895 0.35526316 0.23710526 0.36065789 0.23986842 0.36618421 0.24085526 0.37138158 0.24138158 0.37559211 0.24302632 0.37934211 0.24605263 0.38263158 0.24796053 0.38657895 0.24986842 0.38888158 0.25269737 0.39059211 0.25572368 0.39006579 0.25447368 0.38743421 0.25269737 0.38539474 0.25052632 0.38309211 0.24973684 0.38019737 0.24789474 0.37651316 0.24690789 0.37282895 0.24532895 0.36861842 0.24427632 0.36493421 0.24282895 0.35914474 0.24171053 0.35519737 0.23993421 0.35098684 0.23855263 0.34703947 0.23769737 0.34105263 0.23697368 0.3375 0.23598684 0.33328947 0.23427632 0.32881579 0.23052632 0.32578947
0 0.36868421 0.38414474 0.36697368 0.38717105 0.36822368 0.39111842 0.37019737 0.39151316 0.3725 0.38875 0.37368421 0.38592105 0.37526316 0.38315789 0.37664474 0.38059211 0.37802632 0.37828947 0.38006579 0.37552632 0.38223684 0.37236842 0.38414474 0.36901316 0.38526316 0.36572368 0.38513158 0.36269737 0.38230263 0.36348684 0.37967105 0.36592105 0.37743421 0.36875 0.37493421 0.37210526 0.37375 0.37513158 0.37243421 0.37802632 0.37125 0.38065789
0 0.47217105 0.34868421 0.46809211 0.35105263 0.46822368 0.35460526 0.46835526 0.35967105 0.46986842 0.36361842 0.47184211 0.36730263 0.47328947 0.37144737 0.47657895 0.37664474 0.48065789 0.37960526 0.48401316 0.38059211 0.48776316 0.38065789 0.48953947 0.37875 0.48848684 0.37697368 0.49059211 0.37282895 0.48710526 0.37388158 0.48480263 0.37460526 0.48223684 0.37368421 0.47934211 0.37184211 0.47789474 0.36934211 0.47980263 0.36875 0.48177632 0.36743421 0.48157895 0.36434211 0.47927632 0.36263158 0.47868421 0.35888158 0.47815789 0.35513158 0.4775 0.35164474 0.47651316 0.34934211 0.47421053 0.34914474
0 0.74907895 0.38967105 0.74907895 0.39230263 0.74947368 0.39480263 0.75217105 0.39598684 0.75651316 0.39572368 0.76098684 0.39559211 0.76506579 0.39559211 0.76888158 0.39592105 0.77282895 0.39611842 0.77638158 0.39651316 0.77815789 0.39684211 0.77888158 0.39546053 0.77756579 0.39171053 0.77519737 0.38927632 0.77355263 0.38940789 0.77157895 0.39263158 0.76822368 0.39144737 0.76546053 0.39164474 0.76388158 0.39039474 0.75980263 0.39059211 0.75730263 0.39059211 0.75493421 0.39059211 0.75309211 0.39032895
0 0.83927632 0.39236842 0.83644737 0.39381579 0.83789474 0.39572368 0.84006579 0.39743421 0.84282895 0.39907895 0.84677632 0.40032895 0.85085526 0.40197368 0.85375 0.40328947 0.85769737 0.40519737 0.86157895 0.40671053 0.86473684 0.4075 0.86789474 0.40888158 0.87157895 0.41065789 0.87513158 0.41256579 0.88 0.41552632 0.88375 0.41763158 0.88743421 0.41973684 0.89078947 0.42263158 0.89526316 0.42552632 0.89960526 0.42671053 0.90335526 0.42736842 0.90703947 0.42671053 0.90710526 0.42401316 0.90473684 0.42125 0.89953947 0.41848684 0.89631579 0.41723684 0.89309211 0.41585526 0.88881579 0.41394737 0.88375 0.41197368 0.87901316 0.40973684 0.87506579 0.40789474 0.87039474 0.40565789 0.86618421 0.40375 0.86276316 0.4025 0.85796053 0.39993421 0.85322368 0.39763158 0.84894737 0.39552632 0.84644737 0.39381579 0.84296053 0.39230263
0 0.22856571 0.51997934 0.22635164 0.52335315 0.22645707 0.52556722 0.22930373 0.52588352 0.23404816 0.52314229 0.23689482 0.52229884 0.24163925 0.52324772 0.24469678 0.52440747 0.24933578 0.52366945 0.24975751 0.52050649 0.25144442 0.51491861 0.25123355 0.5129154 0.24522394 0.51344256 0.23974148 0.51586749 0.23647309 0.51723811 0.233521 0.51808156
0 0.36514594 0.49825711 0.36821037 0.49672489 0.3705087 0.49547997 0.37280702 0.49394775 0.37424347 0.49155367 0.37548839 0.48896805 0.37864859 0.48743584 0.38113844 0.48762737 0.3801808 0.49136214 0.37874435 0.49346893 0.37788248 0.49701218 0.37548839 0.49911898 0.37165786 0.5014173 0.36744427 0.50160883 0.36533747 0.50017237
0 0.4739332 0.53416839 0.47699763 0.5349345 0.47987053 0.53713706 0.48236038 0.53924385 0.48590362 0.54106336 0.48896805 0.54154217 0.488585 0.53732858 0.48724431 0.53512602 0.48619091 0.5320616 0.48293496 0.53368957 0.4817858 0.53187007 0.47728492 0.53110396
0 0.62437754 0.50055543 0.62801655 0.50180035 0.63299625 0.50304528 0.63577339 0.50553513 0.63788018 0.5082165 0.63912511 0.51051482 0.64171072 0.51070635 0.6451582 0.50994024 0.64649889 0.50850379 0.64602007 0.50496055 0.64429633 0.50371562 0.64190224 0.50266222 0.63931663 0.50160883 0.63634797 0.49998085 0.63385812 0.49720371 0.62983605 0.49576726 0.62428177 0.49672489
0 0.74817999 0.50343465 0.74527647 0.50669226 0.747401 0.5088876 0.75193332 0.50917087 0.75568665 0.50775452 0.75901507 0.50640899 0.76234349 0.504851 0.76468047 0.50138094 0.76170614 0.50123931 0.75816526 0.50180585 0.75519092 0.50180585 0.7506586 0.50131012
0 0.0685953 0.62797733 0.06358734 0.63188766 0.06482218 0.63483755 0.06688025 0.63668981 0.07456369 0.6363468 0.08259014 0.63518056 0.0875981 0.63415153 0.09493853 0.63236787 0.10234757 0.63092723 0.10783574 0.62982959 0.11243208 0.62873196 0.11840047 0.62674249 0.12361424 0.62571346 0.1287594 0.62550766 0.13486499 0.62461583 0.13767768 0.62427282 0.13932413 0.62187174 0.13747187 0.61919626 0.13143488 0.61905905 0.12635832 0.62084271 0.1192923 0.62200895 0.1130495 0.6235868 0.10639509 0.62543905 0.09788843 0.62667389 0.09130262 0.62742852 0.08519703 0.62852615 0.08094369 0.62886916 0.07854262 0.62880056 0.07607294 0.62763432 0.07284864 0.62660529 0.07065337 0.62674249
0 0.24684211 0.61539474 0.24875 0.61776316 0.25171053 0.61756579 0.25361842 0.61539474 0.25598684 0.61276316 0.25664474 0.60980263 0.25717105 0.60651316 0.25631579 0.60572368 0.25322368 0.6075 0.25203947 0.61013158 0.25013158 0.61217105
0 0.38546053 0.60059211 0.38460526 0.60401316 0.38644737 0.60861842 0.38776316 0.61322368 0.38993421 0.61467105 0.39578947 0.61421053 0.3975 0.61302632 0.39703947 0.61013158 0.39644737 0.60769737 0.39644737 0.60453947 0.39611842 0.60138158 0.39381579 0.60046053 0.38967105 0.59921053
0 0.50493421 0.61947368 0.50480263 0.62203947 0.50717105 0.62223684 0.50953947 0.62263158 0.51111842 0.62394737 0.51131579 0.62552632 0.50940789 0.62710526 0.50605263 0.62743421 0.50447368 0.63078947 0.50539474 0.63519737 0.50855263 0.63664474 0.51125 0.63559211 0.51302632 0.6325 0.51453947 0.62993421 0.51625 0.62782895 0.51690789 0.62664474 0.51618421 0.62407895 0.51467105 0.62125 0.51256579 0.61934211 0.50967105 0.61769737 0.50657895 0.61776316
0 0.74302632 0.65322368 0.74078947 0.65493421 0.73986842 0.65763158 0.74322368 0.65809211 0.74598684 0.65921053 0.75059211 0.66052632 0.75513158 0.66144737 0.75888158 0.66217105 0.76309211 0.66302632 0.76697368 0.66407895 0.77032895 0.665 0.77453947 0.66631579 0.77901316 0.6675 0.78210526 0.66756579 0.78493421 0.66638158 0.78723684 0.66447368 0.78776316 0.66236842 0.78506579 0.66098684 0.78059211 0.66065789 0.77592105 0.66078947 0.77190789 0.66065789 0.76631579 0.65980263 0.76157895 0.65934211 0.75736842 0.65842105 0.75335526 0.65638158 0.75032895 0.65388158 0.74493421 0.6525
0 0.14697802 0.76980914 0.14495373 0.77219491 0.14690573 0.77486987 0.14914691 0.77725564 0.15023135 0.78007519 0.15023135 0.78282244 0.15037594 0.78694332 0.15001446 0.79207634 0.14777328 0.79757085 0.14386929 0.80053499 0.13880856 0.8040775 0.1361336 0.80762001 0.13606131 0.81325911 0.14076056 0.81550029 0.14538751 0.81304222 0.14820706 0.81072874 0.15008676 0.80812608 0.15326778 0.80704164 0.15521978 0.80516194 0.15500289 0.80060729 0.15550896 0.79728167 0.15558126 0.79308849 0.1566657 0.78896761 0.156738 0.78376229 0.15659341 0.77834008 0.15500289 0.77494216 0.15276171 0.7723395 0.15052053 0.76915847 0.14806246 0.76807403
0 0.37377097 0.7555668 0.37637363 0.75845865 0.37861481 0.76055523 0.38259109 0.7630856 0.38786871 0.76460382 0.39300174 0.76590515 0.39719491 0.76698959 0.40037594 0.7685801 0.40341238 0.77161654 0.40803933 0.77371313 0.41216021 0.77523135 0.41555813 0.77812319 0.41852227 0.78087045 0.42105263 0.7835454 0.42336611 0.78585888 0.42705321 0.78846154 0.42972817 0.78969057 0.43175246 0.79171486 0.43334297 0.79590804 0.43493349 0.79930596 0.43724696 0.80241469 0.44064488 0.80443898 0.44700694 0.8041498 0.4478022 0.80133025 0.4477299 0.79879988 0.44671776 0.79561885 0.44556102 0.79388375 0.44353673 0.79207634 0.44136784 0.79034124 0.44151243 0.78600347 0.4402834 0.78238866 0.4365963 0.78130422 0.43341527 0.78043667 0.42900521 0.77877386 0.42445055 0.77638809 0.41946212 0.77436379 0.4159919 0.77226721 0.41367843 0.76995373 0.41006362 0.76792944 0.40832851 0.76525448 0.40464141 0.76417004 0.40088201 0.76243493 0.39726721 0.76062753 0.39321862 0.75853094 0.3862782 0.75672354 0.38150665 0.75513302 0.37854251 0.75274725 0.37536148 0.75361481
0 0.49157895 0.74164474 0.48960526 0.74375 0.48940789 0.74697368 0.49105263 0.75092105 0.49348684 0.75394737 0.49684211 0.75684211 0.49927632 0.75861842 0.50236842 0.76 0.50486842 0.76296053 0.50815789 0.76565789 0.5125 0.76697368 0.51539474 0.76743421 0.51440789 0.76388158 0.51032895 0.76105263 0.50776316 0.76 0.50578947 0.75809211 0.50203947 0.75625 0.49894737 0.75388158 0.49644737 0.75171053 0.49532895 0.74868421 0.49552632 0.74657895 0.49769737 0.74585526 0.49901316 0.74460526 0.49592105 0.74210526 0.49394737 0.74177632
0 0.62848684 0.74940789 0.62914474 0.75388158 0.63118421 0.75717105 0.63322368 0.75993421 0.63302632 0.76388158 0.63486842 0.76980263 0.63657895 0.77585526 0.63736842 0.78046053 0.63888158 0.78565789 0.63921053 0.78914474 0.64052632 0.79322368 0.64210526 0.79868421 0.64190789 0.80407895 0.64348684 0.80875 0.64559211 0.80980263 0.64868421 0.80802632 0.64875 0.80572368 0.64789474 0.80276316 0.64671053 0.79848684 0.64671053 0.79414474 0.64763158 0.79 0.64605263 0.78875 0.64434211 0.78690789 0.64361842 0.78342105 0.64269737 0.78026316 0.64190789 0.77638158 0.64118421 0.77243421 0.64019737 0.76907895 0.63980263 0.76546053 0.63881579 0.76098684 0.63855263 0.75736842 0.63730263 0.75427632 0.63473684 0.75131579 0.63138158 0.74842105
0 0.75730263 0.74177632 0.76 0.74480263 0.76151316 0.74947368 0.76315789 0.75440789 0.76447368 0.75960526 0.76559211 0.76486842 0.76723684 0.77046053 0.76835526 0.77407895 0.76986842 0.77875 0.77138158 0.78434211 0.77309211 0.79052632 0.77460526 0.79473684 0.77618421 0.79888158 0.77736842 0.80289474 0.77947368 0.80921053 0.78164474 0.81328947 0.78328947 0.81703947 0.78532895 0.82125 0.78809211 0.82605263 0.79046053 0.83059211 0.79322368 0.83671053 0.79375 0.8425 0.79480263 0.8475 0.79539474 0.85322368 0.79625 0.85894737 0.79960526 0.86440789 0.80256579 0.86789474 0.80684211 0.87098684 0.80960526 0.86947368 0.81085526 0.86592105 0.81125 0.86256579 0.81092105 0.85855263 0.80947368 0.85460526 0.80697368 0.85085526 0.80342105 0.84388158 0.80184211 0.84032895 0.79848684 0.83710526 0.79572368 0.83296053 0.79414474 0.82888158 0.79217105 0.82467105 0.78973684 0.81980263 0.78782895 0.81493421 0.78526316 0.80973684 0.78361842 0.80513158 0.78164474 0.79980263 0.77921053 0.79407895 0.7775 0.78927632 0.77598684 0.78421053 0.77401316 0.77815789 0.77217105 0.77092105 0.77131579 0.76493421 0.77006579 0.75927632 0.76855263 0.75453947 0.76743421 0.75085526 0.76592105 0.74664474 0.76335526 0.74256579 0.75993421 0.74019737
0 0.84967105 0.72796053 0.84671053 0.73032895 0.84809211 0.73315789 0.85230263 0.73467105 0.85776316 0.73638158 0.86177632 0.73782895 0.86756579 0.74 0.87236842 0.74085526 0.87605263 0.74151316 0.88184211 0.74302632 0.88796053 0.74421053 0.89230263 0.74546053 0.89605263 0.74631579 0.90006579 0.74730263 0.90388158 0.74809211 0.90842105 0.74927632 0.91335526 0.75026316 0.91717105 0.75065789 0.92111842 0.75059211 0.91967105 0.74894737 0.91756579 0.74756579 0.91197368 0.74611842 0.90809211 0.74513158 0.90282895 0.74414474 0.89907895 0.74315789 0.89381579 0.74203947 0.89059211 0.74138158 0.88493421 0.74026316 0.88006579 0.73934211 0.87539474 0.73855263 0.87118421 0.73756579 0.86664474 0.73592105 0.86144737 0.73427632 0.85552632 0.73105263 0.85671053 0.73006579 0.85427632 0.72835526 0.85151316 0.72776316
0 0.12302632 0.87302632 0.11937135 0.8747807 0.11542398 0.87770468 0.11111111 0.88179825 0.10628655 0.88684211 0.10248538 0.89108187 0.09897661 0.89393275 0.09502924 0.89853801 0.09159357 0.90497076 0.0873538 0.91184211 0.08450292 0.91681287 0.08172515 0.92134503 0.07858187 0.92763158 0.0752924 0.93282164 0.07324561 0.93845029 0.07324561 0.94305556 0.0752193 0.94809942 0.07668129 0.95402047 0.07858187 0.95869883 0.08040936 0.95818713 0.08004386 0.95387427 0.08084795 0.9497076 0.08150585 0.94576023 0.08252924 0.94181287 0.08318713 0.9374269 0.08355263 0.93442982 0.08574561 0.93121345 0.08852339 0.92675439 0.08903509 0.92324561 0.08866959 0.92046784 0.08947368 0.91710526 0.09188596 0.91359649 0.09473684 0.90979532 0.09722222 0.90599415 0.09897661 0.90365497 0.10168129 0.9005117 0.10409357 0.89729532 0.10679825 0.89437135 0.11103801 0.89108187 0.11513158 0.8875 0.11820175 0.88552632 0.12032164 0.88201754 0.12302632 0.87982456 0.1255117 0.87697368 0.1254386 0.8744152
0 0.24098684 0.84157895 0.23868421 0.84381579 0.23756579 0.84717105 0.23677632 0.85138158 0.23572368 0.85572368 0.23506579 0.85986842 0.23506579 0.86263158 0.23440789 0.86736842 0.23388158 0.87309211 0.23302632 0.87736842 0.23315789 0.88328947 0.23657895 0.88697368 0.23967105 0.88776316 0.24217105 0.88697368 0.24302632 0.88296053 0.24289474 0.87907895 0.24210526 0.87585526 0.24065789 0.87236842 0.23940789 0.86822368 0.23848684 0.86328947 0.23967105 0.85763158 0.24157895 0.85309211 0.24322368 0.84914474 0.24355263 0.84414474
0 0.61315789 0.86144737 0.61506579 0.86638158 0.61526316 0.87263158 0.61664474 0.87881579 0.61736842 0.88434211 0.61809211 0.89046053 0.61881579 0.89644737 0.62013158 0.90309211 0.62105263 0.91059211 0.6225 0.91842105 0.62315789 0.92361842 0.62460526 0.92868421 0.62565789 0.93453947 0.62717105 0.93940789 0.62809211 0.94440789 0.62855263 0.94894737 0.62940789 0.95473684 0.63013158 0.95980263 0.63197368 0.96736842 0.63342105 0.97394737 0.63526316 0.98092105 0.63644737 0.98881579 0.63828947 0.99546053 0.64138158 0.99881579 0.64421053 0.99914474 0.64368421 0.99559211 0.64309211 0.99151316 0.64243421 0.98736842 0.64203947 0.98361842 0.64157895 0.97789474 0.64046053 0.97315789 0.63875 0.96907895 0.63723684 0.96532895 0.63605263 0.96125 0.63546053 0.95651316 0.63421053 0.95111842 0.63375 0.94664474 0.63269737 0.94210526 0.63164474 0.93743421 0.63013158 0.93203947 0.62914474 0.92592105 0.62848684 0.92072368 0.62815789 0.91539474 0.62710526 0.91026316 0.62657895 0.90598684 0.62618421 0.90164474 0.62513158 0.89598684 0.62513158 0.89151316 0.625 0.88657895 0.62375 0.88098684 0.62309211 0.87546053 0.62203947 0.87078947 0.62144737 0.86519737 0.62026316 0.86263158 0.61717105 0.86151316
0 0.75631579 0.86330827 0.75586466 0.86646617 0.75654135 0.87120301 0.75714286 0.87616541 0.7581203 0.88135338 0.75849624 0.88706767 0.75932331 0.89233083 0.75977444 0.89714286 0.76007519 0.90270677 0.76052632 0.90706767 0.76052632 0.91300752 0.76172932 0.91842105 0.7637594 0.92406015 0.76308271 0.9287218 0.76263158 0.93451128 0.76390977 0.93781955 0.76609023 0.94323308 0.76796992 0.94676692 0.77353383 0.94909774 0.77759398 0.94909774 0.78097744 0.94842105 0.78165414 0.94639098 0.78015038 0.9418797 0.77849624 0.93796992 0.77526316 0.93278195 0.77233083 0.92977444 0.76954887 0.92706767 0.76781955 0.92428571 0.76646617 0.92120301 0.76571429 0.91548872 0.76533835 0.91082707 0.76466165 0.90413534 0.76481203 0.89721805 0.76443609 0.8912782 0.76413534 0.88631579 0.76390977 0.88030075 0.7637594 0.87616541 0.76233083 0.87097744 0.76067669 0.86571429 0.75819549 0.86323308
0 0.85828947 0.88625 0.86111842 0.88513158 0.86375 0.88526316 0.86513158 0.88684211 0.86763158 0.88940789 0.87026316 0.89190789 0.87322368 0.89572368 0.87381579 0.89789474 0.87125 0.89717105 0.86743421 0.89407895 0.86592105 0.89171053 0.86381579 0.89072368 0.86092105 0.89026316 0.85828947 0.88868421
