# Supplementary material for: VanillaNet-YOLOv8 segment: detection of nano-iron oxide regulation on rice seedling growth vitality under salt stress
Source: Front Plant Sci. 2025 Sep 17;16:1631279. doi: 10.3389/fpls.2025.1631279 (PMC12484053; doi:10.3389/fpls.2025.1631279)
Supplement: Supplementary file 5 [file DataSheet5.zip › label/train/200-2024-3-20-2-12-5.txt]

0 0.09927632 0.11421053 0.09710526 0.12013158 0.10125 0.12447368 0.10486842 0.12618421 0.11125 0.12888158 0.11539474 0.13184211 0.11986842 0.13388158 0.12480263 0.13611842 0.13006579 0.13967105 0.13585526 0.14138158 0.14118421 0.14210526 0.14618421 0.14315789 0.15105263 0.14361842 0.15605263 0.14368421 0.15842105 0.14282895 0.15993421 0.14 0.15684211 0.13934211 0.15210526 0.13881579 0.14618421 0.13861842 0.14138158 0.13776316 0.13697368 0.13644737 0.13223684 0.13473684 0.12651316 0.13217105 0.12289474 0.13 0.11875 0.12736842 0.11486842 0.12447368 0.11190789 0.12171053 0.11203947 0.12085526 0.10993421 0.11684211 0.10539474 0.11486842 0.10138158 0.11342105
0 0.10815789 0.12289474 0.11157895 0.12210526 0.11723684 0.12375 0.11828947 0.12651316 0.11605263 0.12789474 0.11486842 0.12776316 0.11197368 0.12776316 0.11013158 0.13111842 0.11190789 0.13605263 0.11190789 0.14098684 0.11085526 0.14565789 0.10947368 0.15052632 0.10809211 0.15539474 0.10828947 0.15960526 0.10927632 0.16276316 0.11046053 0.17 0.11296053 0.17513158 0.11447368 0.17921053 0.11671053 0.18322368 0.11861842 0.18782895 0.11973684 0.19131579 0.12177632 0.19625 0.12414474 0.20039474 0.12611842 0.20447368 0.12848684 0.20907895 0.13177632 0.21480263 0.13105263 0.2175 0.12855263 0.21743421 0.12519737 0.21434211 0.12315789 0.21085526 0.12157895 0.20723684 0.12032895 0.20296053 0.11743421 0.19743421 0.11519737 0.19164474 0.11361842 0.18730263 0.11177632 0.18263158 0.11052632 0.17907895 0.10940789 0.17625 0.10763158 0.17171053 0.10625 0.16835526 0.10434211 0.16414474 0.10210526 0.16065789 0.09967105 0.15690789 0.09973684 0.15263158 0.10013158 0.14730263 0.10177632 0.14263158 0.10309211 0.13776316 0.10434211 0.13296053 0.10644737 0.12664474
0 0.22960526 0.10736842 0.22717105 0.11184211 0.22848684 0.11651316 0.23381579 0.11572368 0.23684211 0.11309211 0.23973684 0.11263158 0.24282895 0.11355263 0.24631579 0.11486842 0.24881579 0.11703947 0.25039474 0.12085526 0.25203947 0.12421053 0.25565789 0.12565789 0.25769737 0.12585526 0.25960526 0.125 0.25736842 0.11973684 0.25473684 0.11585526 0.25144737 0.11236842 0.24717105 0.11 0.24046053 0.10835526 0.23565789 0.10710526 0.23256579 0.10684211
0 0.37598768 0.10094415 0.37506696 0.10538034 0.37230481 0.10814249 0.36585978 0.11015133 0.36376724 0.11475492 0.36627829 0.12195326 0.3665294 0.12756127 0.3666968 0.13308558 0.36719901 0.13794027 0.36770122 0.14296237 0.36828713 0.14915629 0.36845453 0.15375988 0.36811973 0.15853087 0.36828713 0.16196264 0.36878934 0.16731954 0.37004486 0.17133722 0.37406254 0.17276014 0.37548547 0.16790545 0.37632249 0.16305076 0.37556917 0.15878197 0.37381144 0.15442949 0.37322553 0.14840297 0.37255591 0.14220905 0.37146779 0.13643364 0.3721374 0.13216486 0.37406254 0.13007232 0.37674099 0.12588724 0.37598768 0.12145105 0.37598768 0.11668006 0.37808022 0.11324829 0.37975425 0.10914691 0.38025646 0.10646846 0.38159569 0.1032878 0.38109348 0.09977233 0.37799652 0.09918642
0 0.46960526 0.19335526 0.46756579 0.19598684 0.46717105 0.2 0.46828947 0.20414474 0.46861842 0.20986842 0.46644737 0.21552632 0.46210526 0.21842105 0.45921053 0.22085526 0.45868421 0.22414474 0.46065789 0.22644737 0.46375 0.22592105 0.46730263 0.22210526 0.46960526 0.22006579 0.47217105 0.21690789 0.47414474 0.21263158 0.47473684 0.20717105 0.47572368 0.20309211 0.47546053 0.19953947 0.47388158 0.19453947 0.47177632 0.19335526
0 0.54171053 0.16111842 0.53703947 0.16480263 0.53835526 0.16947368 0.54177632 0.17269737 0.54447368 0.17388158 0.54421053 0.17059211 0.54592105 0.16717105 0.55019737 0.16381579 0.55440789 0.16131579 0.55894737 0.15848684 0.56302632 0.15631579 0.56690789 0.15460526 0.57236842 0.15269737 0.57960526 0.15026316 0.58684211 0.14782895 0.59381579 0.14585526 0.60026316 0.14328947 0.60631579 0.14118421 0.61019737 0.13927632 0.61348684 0.13697368 0.61486842 0.13480263 0.60993421 0.13526316 0.60625 0.13519737 0.60072368 0.13565789 0.59394737 0.13717105 0.58993421 0.13888158 0.58467105 0.14098684 0.57934211 0.14335526 0.57664474 0.14578947 0.57289474 0.14828947 0.56973684 0.15039474 0.56664474 0.15151316 0.56105263 0.15342105 0.55684211 0.15440789 0.55190789 0.15539474 0.54736842 0.15782895 0.54414474 0.15953947
0 0.73618421 0.03105263 0.72796053 0.03401316 0.71914474 0.03940789 0.71519737 0.04440789 0.71157895 0.05052632 0.70822368 0.05460526 0.70289474 0.05835526 0.69493421 0.06296053 0.68888158 0.06881579 0.68539474 0.07467105 0.68197368 0.07815789 0.67769737 0.08236842 0.67460526 0.08546053 0.67144737 0.08861842 0.66888158 0.09118421 0.66552632 0.09460526 0.66019737 0.09914474 0.65493421 0.10414474 0.64986842 0.10796053 0.64519737 0.11296053 0.64184211 0.11625 0.63802632 0.11927632 0.63335526 0.12210526 0.63026316 0.12493421 0.62638158 0.12730263 0.62427632 0.13151316 0.62092105 0.13592105 0.62875 0.13493421 0.63486842 0.13019737 0.63921053 0.12618421 0.64361842 0.12184211 0.64776316 0.11743421 0.65335526 0.11243421 0.65651316 0.10960526 0.66098684 0.10578947 0.66388158 0.10256579 0.66894737 0.09855263 0.6725 0.09598684 0.67559211 0.09223684 0.67980263 0.08875 0.68276316 0.08559211 0.68611842 0.08276316 0.68993421 0.08013158 0.69651316 0.07881579 0.70026316 0.07664474 0.70532895 0.07184211 0.71125 0.06789474 0.71914474 0.06263158 0.72552632 0.05796053 0.72684211 0.05453947 0.72144737 0.05243421 0.72447368 0.04907895 0.72717105 0.04644737 0.72921053 0.04453947 0.73217105 0.04105263 0.73467105 0.03894737 0.73559211 0.03546053
0 0.74506012 0.18905976 0.74611759 0.18467883 0.74823252 0.1800713 0.75049852 0.17629464 0.75427518 0.17244244 0.75767418 0.16911898 0.76137531 0.16443592 0.76651157 0.16035712 0.77119463 0.15658046 0.77466916 0.15295486 0.77927669 0.14864947 0.78290229 0.14615687 0.78728322 0.14268234 0.79090882 0.14056741 0.79408121 0.13777268 0.79634721 0.13392048 0.79936854 0.13142788 0.80246541 0.12991722 0.80571334 0.12908635 0.81054747 0.12750015 0.81583479 0.12417669 0.81862952 0.12243942 0.82217959 0.12107982 0.82572965 0.12455435 0.82361472 0.12742462 0.81666566 0.12802888 0.81364433 0.13014382 0.81122726 0.13331621 0.80714847 0.13633754 0.80042601 0.13950994 0.79528975 0.1421536 0.79075775 0.14472174 0.78607469 0.1491782 0.78214696 0.15303039 0.77731283 0.15703366 0.77376277 0.16156565 0.76960844 0.16579552 0.76462324 0.17078071 0.76114871 0.17508611 0.75782525 0.17969364 0.75336878 0.18467883 0.75019639 0.1873225
0 0.1960292 0.22917504 0.19895875 0.23001205 0.20272532 0.23110017 0.20758002 0.23202089 0.2116814 0.23210459 0.2168709 0.23302531 0.22105598 0.23620597 0.22515736 0.23905183 0.227501 0.24122807 0.23151868 0.24306951 0.23654078 0.24650127 0.24055846 0.25068635 0.24658497 0.25462033 0.25051895 0.2583869 0.25671287 0.26466452 0.26307419 0.2685985 0.2686822 0.27102585 0.27085844 0.27035623 0.27069104 0.26826369 0.26918441 0.26642226 0.2683474 0.2634927 0.26432972 0.26165127 0.25939132 0.25863801 0.25688027 0.25612696 0.25436922 0.2528626 0.25043525 0.24876122 0.24608276 0.24474354 0.23846592 0.23963774 0.23352752 0.23721039 0.22599438 0.23377863 0.2219767 0.23059796 0.21578278 0.22699879 0.20774742 0.22406924 0.20264162 0.22239521 0.19962836 0.22406924 0.20113499 0.22666399
0 0.34664474 0.26447368 0.34842105 0.26631579 0.34907895 0.26809211 0.34763158 0.27078947 0.34598684 0.27296053 0.34368421 0.27690789 0.3425 0.28072368 0.34315789 0.28585526 0.34611842 0.29032895 0.34980263 0.29335526 0.35177632 0.29151316 0.35269737 0.28723684 0.35322368 0.28322368 0.35322368 0.28039474 0.35263158 0.27756579 0.35263158 0.275 0.35309211 0.2725 0.35394737 0.27026316 0.35480263 0.26848684 0.35440789 0.26539474 0.35190789 0.2625 0.34921053 0.26243421
0 0.60657895 0.27052632 0.60217105 0.27388158 0.60171053 0.27776316 0.60598684 0.27697368 0.61236842 0.27473684 0.61677632 0.27282895 0.62171053 0.27190789 0.62605263 0.27059211 0.63210526 0.27019737 0.63769737 0.27039474 0.64289474 0.27157895 0.64907895 0.27328947 0.65184211 0.27388158 0.65453947 0.27388158 0.65519737 0.27289474 0.65565789 0.27059211 0.65401316 0.26677632 0.65026316 0.26486842 0.64796053 0.26671053 0.64907895 0.26901316 0.64585526 0.26822368 0.64230263 0.26769737 0.63789474 0.26703947 0.63256579 0.26677632 0.62644737 0.26717105 0.61973684 0.26776316 0.61539474 0.26848684 0.61052632 0.26940789
0 0.76322368 0.29578947 0.76006579 0.29651316 0.75631579 0.29828947 0.75447368 0.30026316 0.75486842 0.30427632 0.75848684 0.30565789 0.76118421 0.30289474 0.76651316 0.29927632 0.76953947 0.29684211 0.77342105 0.29381579 0.77618421 0.29184211 0.77940789 0.29 0.78335526 0.28776316 0.78625 0.28519737 0.78888158 0.28289474 0.79105263 0.27993421 0.78651316 0.28177632 0.78243421 0.28361842 0.78026316 0.28552632 0.77717105 0.28730263 0.77282895 0.28967105 0.76875 0.29197368 0.76552632 0.29460526
0 0.91046053 0.26565789 0.90723684 0.26947368 0.90480263 0.27355263 0.90296053 0.27697368 0.90118421 0.28 0.89894737 0.28289474 0.89730263 0.28651316 0.89513158 0.28855263 0.89184211 0.28861842 0.88723684 0.28907895 0.88269737 0.28967105 0.88032895 0.29085526 0.87842105 0.29480263 0.87934211 0.29565789 0.8825 0.29407895 0.88815789 0.29361842 0.89368421 0.29276316 0.89697368 0.29177632 0.90105263 0.28842105 0.90335526 0.28526316 0.90697368 0.28072368 0.90901316 0.2775 0.91092105 0.27421053 0.91118421 0.27039474 0.91230263 0.26776316 0.91256579 0.26598684
0 0.09401316 0.375 0.08888158 0.37848684 0.09171053 0.38348684 0.09782895 0.38519737 0.10421053 0.38763158 0.10894737 0.3875 0.11039474 0.38467105 0.11230263 0.38361842 0.11934211 0.38375 0.12407895 0.38342105 0.12947368 0.38315789 0.13269737 0.38282895 0.13578947 0.38256579 0.13598684 0.38013158 0.13394737 0.37842105 0.12756579 0.37848684 0.12210526 0.37888158 0.11368421 0.37888158 0.10993421 0.37855263 0.10710526 0.37657895 0.10322368 0.37526316 0.09848684 0.37506579
0 0.22901316 0.34065789 0.22407895 0.34210526 0.22572368 0.34782895 0.22921053 0.35098684 0.23210526 0.35473684 0.23421053 0.36026316 0.23723684 0.36598684 0.23888158 0.37026316 0.24065789 0.375 0.24315789 0.38111842 0.24723684 0.38703947 0.25046053 0.39013158 0.25289474 0.39032895 0.25263158 0.38736842 0.25 0.38434211 0.24743421 0.38098684 0.24605263 0.37710526 0.24427632 0.37210526 0.24282895 0.36835526 0.24065789 0.36342105 0.23861842 0.35835526 0.23763158 0.35447368 0.23605263 0.34953947 0.23519737 0.34585526 0.23328947 0.34151316
0 0.37105263 0.37960526 0.3675 0.38302632 0.36657895 0.39059211 0.36815789 0.39322368 0.37052632 0.39052632 0.37276316 0.38559211 0.37447368 0.38282895 0.37605263 0.38026316 0.37309211 0.37894737
0 0.46881579 0.35743421 0.46664474 0.36217105 0.46940789 0.36710526 0.47335526 0.3725 0.47513158 0.37559211 0.47901316 0.37921053 0.48289474 0.38013158 0.48684211 0.37980263 0.48842105 0.3775 0.48901316 0.37486842 0.48605263 0.37506579 0.48230263 0.37493421 0.48006579 0.37335526 0.47710526 0.37052632 0.47796053 0.36907895 0.47776316 0.36578947 0.475 0.36223684 0.47546053 0.35947368 0.47342105 0.35736842
0 0.75026316 0.39210526 0.74921053 0.39526316 0.75 0.39611842 0.75401316 0.39644737 0.75743421 0.39651316 0.76203947 0.39526316 0.76585526 0.39506579 0.77085526 0.39539474 0.77361842 0.39532895 0.77434211 0.39671053 0.77868421 0.39625 0.78078947 0.39559211 0.78026316 0.39368421 0.77848684 0.38960526 0.77532895 0.39118421 0.77177632 0.39210526 0.76657895 0.39151316 0.76256579 0.39105263 0.75815789 0.39118421 0.75421053 0.39171053
0 0.83940789 0.39289474 0.83605263 0.39427632 0.83651316 0.39703947 0.84111842 0.40065789 0.84618421 0.40282895 0.85125 0.405 0.85638158 0.40776316 0.85921053 0.40940789 0.86197368 0.41105263 0.86414474 0.41236842 0.86743421 0.41388158 0.87171053 0.41598684 0.87585526 0.41835526 0.88 0.42046053 0.88388158 0.42309211 0.88763158 0.42526316 0.88973684 0.42592105 0.89401316 0.42592105 0.89447368 0.42486842 0.89309211 0.42328947 0.89059211 0.42184211 0.88684211 0.42013158 0.88013158 0.41717105 0.87611842 0.41453947 0.87203947 0.4125 0.86697368 0.40967105 0.86243421 0.40776316 0.85993421 0.40598684 0.85651316 0.40355263 0.85256579 0.40039474 0.84842105 0.39736842 0.84414474 0.39427632
0 0.74572368 0.50526316 0.74513158 0.50796053 0.74736842 0.50901316 0.75092105 0.50894737 0.75401316 0.50723684 0.75592105 0.50631579 0.75881579 0.50585526 0.76065789 0.50598684 0.76164474 0.50328947 0.76217105 0.50118421 0.75789474 0.50296053 0.75394737 0.50368421 0.75026316 0.50440789
0 0.62421053 0.49822368 0.62368421 0.50210526 0.62717105 0.5025 0.63217105 0.50230263 0.63809211 0.50664474 0.64171053 0.50894737 0.64592105 0.50697368 0.64572368 0.50381579 0.64059211 0.50078947 0.63546053 0.49802632 0.63098684 0.49690789 0.62598684 0.49717105
0 0.47401316 0.53421053 0.47769737 0.53269737 0.48013158 0.53263158 0.48381579 0.53546053 0.48697368 0.53960526 0.48572368 0.54289474 0.48203947 0.54368421 0.48125 0.54118421 0.48131579 0.53888158 0.47907895 0.53618421 0.47572368 0.53453947
0 0.36506579 0.495 0.36480263 0.50013158 0.36539474 0.50328947 0.3675 0.50322368 0.36921053 0.50118421 0.37276316 0.49993421 0.37526316 0.49907895 0.37565789 0.49664474 0.37243421 0.49605263 0.36907895 0.49710526 0.36973684 0.49473684 0.36901316 0.49210526
0 0.22776316 0.52203947 0.22605263 0.52578947 0.22585526 0.52822368 0.22921053 0.52815789 0.23328947 0.52546053 0.23703947 0.52342105 0.24157895 0.52171053 0.245 0.52072368 0.24743421 0.52026316 0.25059211 0.51848684 0.25197368 0.51467105 0.25006579 0.51177632 0.24539474 0.51177632 0.23993421 0.51447368 0.23611842 0.51703947 0.23190789 0.51947368
0 0.07506579 0.63217105 0.07039474 0.63440789 0.06967105 0.63842105 0.07355263 0.64039474 0.07848684 0.63960526 0.0825 0.63782895 0.08881579 0.63565789 0.09453947 0.63348684 0.09940789 0.63243421 0.10618421 0.63131579 0.11092105 0.63039474 0.11822368 0.62855263 0.12605263 0.62657895 0.13157895 0.62539474 0.13572368 0.625 0.13776316 0.62421053 0.13986842 0.62157895 0.13848684 0.62026316 0.13342105 0.62026316 0.12842105 0.62131579 0.12388158 0.62256579 0.12171053 0.62322368 0.11861842 0.62388158 0.11394737 0.62526316 0.10967105 0.62618421 0.10315789 0.62769737 0.09934211 0.62848684 0.09486842 0.62802632 0.08815789 0.6275 0.08355263 0.62894737 0.07888158 0.63085526
0 0.25467105 0.60677632 0.25105263 0.61046053 0.24894737 0.61440789 0.24861842 0.61789474 0.25006579 0.61934211 0.25375 0.61730263 0.25552632 0.61348684 0.25585526 0.61065789 0.25677632 0.60868421
0 0.38697368 0.60151316 0.385 0.60625 0.38447368 0.61381579 0.38717105 0.61677632 0.39375 0.6175 0.39546053 0.61651316 0.39585526 0.61085526 0.39506579 0.60796053 0.39552632 0.60361842 0.39263158 0.60230263 0.39138158 0.60368421 0.38809211 0.60111842
0 0.51032895 0.61796053 0.50651316 0.61940789 0.50486842 0.62276316 0.50868421 0.62368421 0.51217105 0.62427632 0.51203947 0.62565789 0.50894737 0.62578947 0.50532895 0.62644737 0.50230263 0.62756579 0.50131579 0.62980263 0.50282895 0.63210526 0.50769737 0.63243421 0.51151316 0.62940789 0.51552632 0.62763158 0.51776316 0.62625 0.51723684 0.62368421 0.51453947 0.62105263
0 0.74059211 0.65361842 0.74368421 0.65907895 0.74618421 0.66131579 0.74973684 0.66210526 0.75381579 0.66282895 0.75914474 0.66355263 0.76519737 0.66427632 0.77019737 0.66322368 0.77328947 0.66236842 0.77638158 0.66059211 0.77243421 0.65973684 0.76671053 0.66006579 0.76269737 0.65980263 0.75822368 0.65940789 0.75388158 0.65861842 0.74848684 0.65677632 0.74440789 0.65467105
0 0.85506579 0.73046053 0.85269737 0.73078947 0.85434211 0.73217105 0.85796053 0.73342105 0.86138158 0.73493421 0.86578947 0.73598684 0.87118421 0.73743421 0.87671053 0.73881579 0.88059211 0.73986842 0.88539474 0.74085526 0.89 0.74203947 0.89480263 0.74302632 0.89782895 0.74506579 0.89361842 0.74539474 0.89078947 0.74493421 0.88671053 0.74434211 0.88203947 0.74368421 0.87835526 0.7425 0.87302632 0.74118421 0.86769737 0.74019737 0.86269737 0.73940789 0.8575 0.73776316 0.85138158 0.73631579 0.84743421 0.73539474 0.84677632 0.73296053 0.84736842 0.73059211 0.85006579 0.72894737 0.85335526 0.72789474
0 0.76309211 0.74828947 0.76230263 0.75289474 0.76309211 0.75828947 0.76506579 0.76348684 0.76671053 0.76782895 0.76756579 0.77407895 0.76940789 0.77953947 0.77085526 0.78440789 0.77236842 0.78940789 0.77440789 0.79578947 0.77730263 0.80309211 0.78013158 0.81046053 0.78322368 0.81644737 0.78473684 0.82164474 0.78684211 0.82703947 0.78901316 0.83236842 0.79059211 0.83868421 0.79111842 0.84493421 0.79210526 0.85098684 0.7925 0.85605263 0.79401316 0.86197368 0.7975 0.86592105 0.80059211 0.86881579 0.80368421 0.86763158 0.80486842 0.86375 0.80532895 0.86 0.80519737 0.85585526 0.80355263 0.85032895 0.80177632 0.84592105 0.80052632 0.84131579 0.79835526 0.83763158 0.79565789 0.83467105 0.79328947 0.8325 0.79177632 0.82914474 0.79078947 0.82565789 0.78921053 0.82131579 0.78723684 0.81644737 0.78486842 0.81118421 0.7825 0.80519737 0.78118421 0.80105263 0.77888158 0.79526316 0.77756579 0.79105263 0.77598684 0.78565789 0.77434211 0.78065789 0.7725 0.77434211 0.77125 0.76809211 0.77013158 0.76177632 0.76835526 0.75513158 0.76697368 0.75111842
0 0.63052632 0.74986842 0.62960526 0.75151316 0.62881579 0.75565789 0.63125 0.75868421 0.63328947 0.76289474 0.63559211 0.76881579 0.63592105 0.77296053 0.63592105 0.77881579 0.63552632 0.78394737 0.63559211 0.79046053 0.63559211 0.79618421 0.63789474 0.80019737 0.64013158 0.79921053 0.64072368 0.79289474 0.64065789 0.78868421 0.64243421 0.78546053 0.64296053 0.78019737 0.64125 0.77565789 0.64 0.76907895 0.63986842 0.76203947 0.63842105 0.75730263 0.63605263 0.75368421 0.63296053 0.75052632
0 0.49059211 0.74276316 0.48881579 0.74421053 0.48848684 0.74842105 0.48993421 0.75157895 0.49348684 0.75480263 0.49776316 0.75769737 0.50151316 0.75875 0.50578947 0.75960526 0.50677632 0.75756579 0.50368421 0.75598684 0.50019737 0.75414474 0.49703947 0.75203947 0.49565789 0.74940789 0.49552632 0.74782895 0.49769737 0.74710526 0.49875 0.74592105 0.49743421 0.74388158 0.49421053 0.74296053
0 0.37894737 0.75348684 0.37565789 0.75414474 0.37388158 0.75605263 0.37532895 0.75967105 0.3775 0.76157895 0.38019737 0.76296053 0.3825 0.76401316 0.38578947 0.76493421 0.39026316 0.76598684 0.39401316 0.76710526 0.39677632 0.76789474 0.39986842 0.76894737 0.40276316 0.77131579 0.40644737 0.77375 0.41111842 0.77592105 0.41486842 0.77894737 0.41940789 0.78263158 0.42118421 0.78552632 0.42644737 0.78855263 0.43421053 0.79118421 0.43822368 0.79282895 0.44164474 0.79151316 0.44440789 0.79013158 0.44309211 0.78638158 0.44046053 0.78381579 0.43513158 0.78164474 0.43078947 0.78032895 0.42513158 0.77743421 0.42006579 0.77421053 0.41447368 0.77177632 0.41046053 0.76947368 0.40644737 0.76671053 0.40230263 0.76414474 0.39519737 0.76092105 0.39006579 0.75914474 0.38585526 0.75776316 0.38164474 0.75625 0.37927632 0.75539474
0 0.14743421 0.77 0.14473684 0.77118421 0.14388158 0.77388158 0.14559211 0.77625 0.14796053 0.77730263 0.14993421 0.77921053 0.15072368 0.7825 0.15046053 0.78611842 0.15039474 0.79013158 0.15013158 0.79375 0.14914474 0.79855263 0.14835526 0.8025 0.14868421 0.80414474 0.15065789 0.80605263 0.15480263 0.80625 0.15631579 0.80513158 0.15651316 0.80026316 0.15677632 0.79401316 0.15717105 0.78960526 0.15736842 0.78394737 0.15625 0.77940789 0.15361842 0.77519737 0.15125 0.77177632
0 0.08217105 0.91789474 0.07921053 0.92184211 0.07703947 0.92638158 0.07480263 0.93078947 0.07309211 0.93480263 0.07342105 0.94046053 0.07618421 0.94467105 0.07855263 0.94513158 0.07868421 0.94059211 0.08072368 0.93644737 0.08315789 0.93105263 0.08552632 0.92802632 0.08796053 0.92565789 0.08875 0.92105263 0.08723684 0.9175 0.08861842 0.91460526 0.09052632 0.91184211 0.09309211 0.90907895 0.09559211 0.90592105 0.09868421 0.90217105 0.10230263 0.89822368 0.10519737 0.89532895 0.10835526 0.89263158 0.11138158 0.88973684 0.11532895 0.88861842 0.11644737 0.88625 0.11868421 0.88309211 0.12177632 0.88006579 0.12427632 0.87888158 0.12434211 0.87644737 0.12236842 0.87467105 0.11763158 0.87605263 0.11407895 0.87901316 0.11105263 0.88269737 0.10802632 0.88572368 0.10486842 0.88881579 0.10144737 0.89144737 0.09796053 0.89519737 0.09434211 0.89960526 0.09105263 0.90414474 0.08848684 0.90743421 0.08638158 0.91072368 0.08434211 0.91368421
0 0.23927632 0.84335526 0.23697368 0.84631579 0.23605263 0.85 0.23552632 0.85421053 0.23546053 0.85809211 0.23526316 0.86230263 0.23611842 0.86789474 0.2375 0.87217105 0.24059211 0.87473684 0.24335526 0.87375 0.24381579 0.87072368 0.24309211 0.86730263 0.24085526 0.86434211 0.23953947 0.85967105 0.23894737 0.855 0.24059211 0.85098684 0.24243421 0.84638158 0.24236842 0.84368421
0 0.36263158 0.85289474 0.36447368 0.85690789 0.36769737 0.85888158 0.37085526 0.85914474 0.37177632 0.85592105 0.37131579 0.85282895 0.36848684 0.85223684 0.36453947 0.85157895
0 0.61515089 0.86273046 0.61412092 0.8667216 0.61579462 0.87212895 0.61579462 0.87818004 0.61733958 0.88590483 0.61798331 0.89298589 0.61836955 0.89942322 0.61952827 0.90521681 0.62055824 0.91513029 0.62248944 0.92427129 0.62377691 0.93482851 0.62506437 0.94358327 0.62673808 0.95285302 0.62815429 0.96212277 0.62854053 0.97062004 0.63060047 0.98014729 0.63175919 0.98838706 0.63369039 0.99469564 0.63613657 0.99933052 0.63639407 0.99752807 0.63626532 0.99134823 0.63626532 0.98555464 0.63587908 0.9815635 0.63549284 0.97435369 0.6334329 0.96585642 0.63240293 0.9594191 0.63137295 0.95272428 0.6295705 0.94577196 0.62918426 0.93856216 0.62699557 0.93070862 0.62686682 0.91937893 0.62557936 0.91332784 0.62519312 0.90586054 0.62519312 0.89607581 0.62467813 0.88590483 0.62390565 0.87869503 0.62145947 0.86916778 0.62107323 0.86453291 0.61759707 0.8611855
0 0.85776316 0.88710526 0.86151316 0.88638158 0.86375 0.88625 0.86506579 0.88815789 0.86684211 0.89059211 0.86934211 0.89296053 0.87006579 0.89539474 0.86723684 0.89401316 0.86532895 0.89171053 0.86072368 0.89098684 0.85789474 0.88842105
0 0.75578947 0.86381579 0.75565789 0.86736842 0.75756579 0.87302632 0.75842105 0.8775 0.75855263 0.88217105 0.75986842 0.88703947 0.76052632 0.89276316 0.76184211 0.89789474 0.76342105 0.90506579 0.76470234 0.91102375 0.76540436 0.91543646 0.7669087 0.9213535 0.76881418 0.92606707 0.7731266 0.93178354 0.77723845 0.9365974 0.78335607 0.93990693 0.78686617 0.94261473 0.79007542 0.94231386 0.79117859 0.93950578 0.78897224 0.9347922 0.78506098 0.92987805 0.78064827 0.92646823 0.77563383 0.92255696 0.77252487 0.91914714 0.76981707 0.91513559 0.76888158 0.91190789 0.76710526 0.90730263 0.76671053 0.90263158 0.76565789 0.89802632 0.76519737 0.89184211 0.76493421 0.88611842 0.76473684 0.87927632 0.76453947 0.87598684 0.76375 0.87210526 0.76131579 0.86664474 0.75875 0.86361842
