# Supplementary material for: VanillaNet-YOLOv8 segment: detection of nano-iron oxide regulation on rice seedling growth vitality under salt stress
Source: Front Plant Sci. 2025 Sep 17;16:1631279. doi: 10.3389/fpls.2025.1631279 (PMC12484053; doi:10.3389/fpls.2025.1631279)
Supplement: Supplementary file 5 [file DataSheet5.zip › label/train/200-2024-3-20-5-3-18.txt]

0 0.10434211 0.12526316 0.10164474 0.12565789 0.09875 0.12361842 0.09651316 0.11907895 0.09743421 0.11486842 0.10019737 0.11348684 0.10611842 0.11309211 0.10907895 0.11460526 0.1125 0.11677632 0.11519737 0.12013158 0.11578947 0.125 0.11671053 0.12743421 0.12111842 0.12967105 0.12427632 0.13138158 0.12763158 0.13309211 0.13092105 0.13440789 0.13480263 0.13572368 0.14177632 0.13743421 0.14756579 0.13861842 0.15572368 0.13888158 0.16118421 0.13927632 0.16072368 0.14217105 0.15539474 0.14401316 0.14802632 0.14486842 0.14019737 0.14335526 0.13322368 0.14013158 0.12526316 0.13703947 0.11644737 0.13309211 0.11289474 0.13026316 0.11243421 0.12782895 0.11019737 0.12605263
0 0.11302632 0.12059211 0.10769737 0.12085526 0.10361842 0.12519737 0.10256579 0.13039474 0.10276316 0.13618421 0.10157895 0.14118421 0.10105263 0.14743421 0.10026316 0.15453947 0.10171053 0.16144737 0.10572368 0.16572368 0.10756579 0.17230263 0.11 0.17875 0.11171053 0.18381579 0.11256579 0.18697368 0.11690789 0.19375 0.11973684 0.20177632 0.12289474 0.20848684 0.12473684 0.215 0.13006579 0.21769737 0.13217105 0.21644737 0.13006579 0.21177632 0.12776316 0.20717105 0.12572368 0.20151316 0.12322368 0.19809211 0.12105263 0.19335526 0.11848684 0.18710526 0.11644737 0.18296053 0.11427632 0.17657895 0.11190789 0.17125 0.11131579 0.16868421 0.10953947 0.16355263 0.10921053 0.15973684 0.11151316 0.15625 0.11171053 0.15111842 0.11171053 0.14578947 0.11092105 0.13861842 0.11046053 0.13513158 0.11 0.12980263 0.11368421 0.12664474 0.11585526 0.12322368
0 0.09177632 0.37539474 0.09375 0.37927632 0.09717105 0.38203947 0.09993421 0.38552632 0.10618421 0.38815789 0.10907895 0.38625 0.11006579 0.38269737 0.11401316 0.38210526 0.11927632 0.38157895 0.12322368 0.38203947 0.12796053 0.38361842 0.13013158 0.38394737 0.135 0.38289474 0.13625 0.37953947 0.13322368 0.37782895 0.12756579 0.37802632 0.11967105 0.37809211 0.11473684 0.37789474 0.10802632 0.37789474 0.10618421 0.37506579 0.10335526 0.37355263 0.09848684 0.37361842 0.09440789 0.37368421
0 0.08302632 0.62855263 0.07684211 0.62947368 0.07243421 0.63125 0.06842105 0.63342105 0.06671053 0.63605263 0.06815789 0.63907895 0.07269737 0.64046053 0.07881579 0.63980263 0.08690789 0.63717105 0.09072368 0.635 0.09605263 0.63269737 0.10131579 0.63138158 0.10657895 0.63085526 0.11092105 0.63 0.11684211 0.62888158 0.12217105 0.62717105 0.12769737 0.62611842 0.13440789 0.625 0.13789474 0.62401316 0.13927632 0.62210526 0.13815789 0.62 0.13315789 0.61973684 0.12796053 0.62138158 0.12315789 0.62230263 0.11907895 0.62282895 0.115 0.62394737 0.11282895 0.62480263 0.10914474 0.62565789 0.10526316 0.62690789 0.10072368 0.62789474 0.09467105 0.62861842 0.09046053 0.62993421 0.08881579 0.63039474 0.08671053 0.62894737
0 0.15105263 0.77078947 0.14894737 0.76953947 0.14526316 0.77039474 0.14427632 0.77388158 0.14598684 0.77638158 0.14921053 0.77848684 0.15065789 0.78092105 0.15105263 0.78434211 0.15092105 0.78815789 0.14986842 0.79302632 0.14842105 0.79710526 0.14644737 0.80059211 0.14440789 0.80532895 0.14526316 0.80736842 0.15111842 0.80730263 0.15453947 0.80618421 0.15677632 0.80480263 0.15717105 0.80019737 0.15717105 0.79453947 0.15717105 0.78973684 0.15677632 0.78460526 0.15690789 0.77967105 0.15506579 0.77401316
0 0.12368421 0.87434211 0.12 0.87427632 0.11605263 0.87671053 0.11335526 0.87973684 0.11 0.88296053 0.10605263 0.88625 0.10190789 0.89026316 0.09789474 0.89414474 0.09552632 0.89782895 0.09256579 0.90164474 0.09026316 0.90493421 0.08736842 0.90953947 0.08506579 0.91335526 0.08315789 0.91585526 0.08118421 0.92013158 0.07921053 0.92388158 0.07644737 0.92973684 0.07453947 0.93388158 0.07375 0.93953947 0.07493421 0.94388158 0.07789474 0.94513158 0.07947368 0.94302632 0.08092105 0.93815789 0.08203947 0.93388158 0.08388158 0.93039474 0.08638158 0.92697368 0.08842105 0.92434211 0.08848684 0.92171053 0.08782895 0.91842105 0.08947368 0.91447368 0.09243421 0.91078947 0.09467105 0.90776316 0.09776316 0.90381579 0.10039474 0.90052632 0.10375 0.89703947 0.10796053 0.89289474 0.11085526 0.88953947 0.11375 0.88888158 0.11546053 0.88717105 0.11789474 0.88486842 0.12131579 0.88144737 0.12335526 0.87953947 0.12532895 0.87730263
0 0.24039474 0.84263158 0.23796053 0.84453947 0.23598684 0.84907895 0.23519737 0.85309211 0.23460526 0.85927632 0.23460526 0.86526316 0.23486842 0.87171053 0.23664474 0.87605263 0.24046053 0.87907895 0.2425 0.87815789 0.24453947 0.87664474 0.24460526 0.87361842 0.24197368 0.86973684 0.24059211 0.86638158 0.23967105 0.86282895 0.23914474 0.85842105 0.23947368 0.85539474 0.24151316 0.85118421 0.24335526 0.84796053 0.24315789 0.84493421
0 0.25614517 0.6064199 0.25260266 0.60851648 0.25108444 0.61104685 0.24783112 0.61343262 0.24710816 0.61654135 0.25108444 0.6174812 0.25354251 0.61610758 0.25542221 0.61256507 0.25672354 0.60931174
0 0.22921053 0.52131579 0.22618421 0.52381579 0.22526316 0.52657895 0.22835526 0.52723684 0.23328947 0.52427632 0.23717105 0.52236842 0.24072368 0.52164474 0.24513158 0.52171053 0.24848684 0.52111842 0.25105263 0.51894737 0.25230263 0.51506579 0.25243421 0.51230263 0.24875 0.51125 0.24328947 0.51282895 0.23881579 0.51559211 0.23493421 0.51769737 0.23164474 0.51960526
0 0.23098684 0.33572368 0.22723684 0.33697368 0.22578947 0.33993421 0.22763158 0.34453947 0.22980263 0.34842105 0.23197368 0.35296053 0.23368421 0.35789474 0.23618421 0.36348684 0.24046053 0.37032895 0.24296053 0.37710526 0.24447368 0.38039474 0.24631579 0.38355263 0.24842105 0.38710526 0.25131579 0.38927632 0.25335526 0.38940789 0.25289474 0.38651316 0.25072368 0.38276316 0.24815789 0.37894737 0.24671053 0.37473684 0.24467105 0.36940789 0.2425 0.36388158 0.24065789 0.35835526 0.23934211 0.35276316 0.23769737 0.34815789 0.23559211 0.34230263 0.23552632 0.33914474 0.23559211 0.33631579
0 0.19973684 0.22243421 0.19638158 0.22407895 0.19151316 0.22513158 0.1875 0.22664474 0.18848684 0.22993421 0.1925 0.23085526 0.20059211 0.23138158 0.20703947 0.23243421 0.21203947 0.23328947 0.21736842 0.23447368 0.22289474 0.23763158 0.22690789 0.24144737 0.23085526 0.24427632 0.23552632 0.24717105 0.24026316 0.25125 0.24539474 0.25578947 0.25059211 0.25934211 0.25539474 0.26276316 0.26019737 0.26664474 0.26467105 0.26934211 0.26835526 0.27092105 0.27111842 0.27013158 0.27072368 0.26736842 0.26842105 0.26407895 0.26467105 0.26065789 0.25907895 0.25743421 0.25414474 0.25355263 0.25052632 0.24947368 0.24585526 0.24565789 0.24039474 0.24190789 0.23421053 0.23855263 0.22789474 0.23552632 0.22460526 0.23388158 0.21947368 0.23026316 0.21611842 0.22782895 0.21230263 0.22598684 0.20631579 0.22328947 0.20388158 0.22296053
0 0.22947368 0.10526316 0.22585526 0.10467105 0.2225 0.10592105 0.22289474 0.11151316 0.22611842 0.11434211 0.23032895 0.11355263 0.23381579 0.11263158 0.23940789 0.11328947 0.24171053 0.11401316 0.24526316 0.11638158 0.24710526 0.11967105 0.25065789 0.12328947 0.25289474 0.12565789 0.25671053 0.12638158 0.26006579 0.12625 0.26013158 0.12309211 0.25743421 0.11888158 0.25375 0.11480263 0.25019737 0.11217105 0.24592105 0.11125 0.24105263 0.10953947 0.23664474 0.10815789 0.23296053 0.10723684
0 0.37736842 0.09407895 0.37651316 0.09986842 0.37394737 0.10546053 0.36888158 0.10684211 0.365 0.11144737 0.36657895 0.11907895 0.36657895 0.12657895 0.36644737 0.13671053 0.36782895 0.14375 0.36934211 0.15032895 0.36914474 0.15519737 0.37039474 0.16289474 0.36927632 0.16809211 0.37039474 0.17059211 0.37421053 0.17092105 0.37703947 0.16934211 0.37723684 0.16447368 0.37723684 0.15940789 0.37506579 0.15394737 0.37381579 0.14815789 0.37309211 0.14118421 0.37355263 0.13519737 0.37328947 0.13144737 0.37532895 0.12914474 0.37730263 0.12638158 0.37743421 0.12217105 0.37736842 0.11868421 0.37868421 0.11388158 0.38151316 0.11059211 0.38401316 0.10638158 0.38447368 0.10157895 0.38368421 0.09710526 0.38348684 0.09434211 0.38 0.09348684
0 0.34567351 0.26393845 0.3484612 0.26650312 0.34812667 0.26962533 0.34466994 0.27508921 0.34210526 0.27977252 0.34310883 0.28612846 0.34779215 0.29125781 0.35225245 0.29047725 0.35414808 0.28657449 0.35303301 0.28077609 0.35169492 0.27531222 0.35515165 0.26884478 0.35559768 0.26371543 0.35303301 0.26204282 0.3471231 0.26204282
0 0.37611508 0.37366191 0.37020517 0.37890277 0.3676405 0.38648528 0.3676405 0.39339875 0.37265834 0.39083408 0.37578055 0.38447814 0.37667261 0.3794603 0.3780107 0.37455397
0 0.36684767 0.49527984 0.36662812 0.49901206 0.36560359 0.50237837 0.3678722 0.50201247 0.37211668 0.50025613 0.3758489 0.49915842 0.37643434 0.49703618 0.37167759 0.49615801 0.36904309 0.49535302
0 0.38558193 0.60190416 0.38448422 0.60812452 0.38704555 0.61419852 0.38880189 0.61654031 0.39429044 0.61595486 0.39707131 0.6139058 0.3963395 0.60849043 0.3967054 0.60468503 0.39546133 0.60190416 0.39209502 0.6032946 0.3902655 0.60109917 0.38733827 0.60051373
0 0.37796053 0.75375 0.37467105 0.75447368 0.3725 0.75625 0.37618421 0.75927632 0.38230263 0.76322368 0.3875 0.76493421 0.39256579 0.76644737 0.39644737 0.76802632 0.40032895 0.76947368 0.40572368 0.77263158 0.40947368 0.77559211 0.41381579 0.78006579 0.41921053 0.78467105 0.42526316 0.78861842 0.43230263 0.79296053 0.43625 0.79493421 0.44052632 0.79289474 0.44282895 0.78769737 0.44184211 0.78460526 0.43947368 0.78361842 0.43434211 0.78184211 0.42690789 0.77822368 0.42263158 0.77605263 0.41697368 0.77256579 0.41223684 0.76934211 0.40723684 0.76605263 0.40138158 0.76348684 0.39447368 0.76072368 0.38986842 0.75894737 0.38289474 0.75736842 0.37986842 0.75513158
0 0.49085526 0.74243421 0.48914474 0.74631579 0.49164474 0.75276316 0.49388158 0.75572368 0.49835526 0.75815789 0.50342105 0.76 0.50815789 0.76105263 0.50894737 0.75934211 0.50723684 0.75743421 0.50335526 0.75638158 0.49953947 0.75328947 0.49730263 0.75078947 0.49519737 0.74848684 0.49664474 0.74684211 0.49980263 0.74703947 0.49855263 0.74440789 0.49414474 0.74269737
0 0.50657895 0.62256579 0.51085526 0.62388158 0.51276316 0.62493421 0.51072368 0.62611842 0.50697368 0.62651316 0.50236842 0.62703947 0.50092105 0.62986842 0.50210526 0.63282895 0.50611842 0.63421053 0.50881579 0.63236842 0.51184211 0.63052632 0.51473684 0.62763158 0.51638158 0.62532895 0.51585526 0.62171053 0.51434211 0.61782895 0.51059211 0.61717105 0.50605263 0.61835526 0.50473684 0.62164474
0 0.48013158 0.53118421 0.47644737 0.53210526 0.475 0.53381579 0.47763158 0.53552632 0.48039474 0.53710526 0.48184211 0.53953947 0.48151316 0.54322368 0.48407895 0.54375 0.48598684 0.54289474 0.48671053 0.53953947 0.48578947 0.53697368 0.48361842 0.53394737
0 0.47296053 0.35644737 0.47026316 0.35526316 0.46815789 0.35953947 0.46973684 0.36585526 0.47190789 0.37 0.47513158 0.37559211 0.47776316 0.37835526 0.48125 0.38006579 0.48421053 0.38118421 0.48809211 0.38138158 0.48914474 0.38046053 0.48848684 0.37782895 0.48980263 0.37460526 0.49013158 0.37315789 0.48559211 0.37506579 0.48296053 0.37546053 0.47953947 0.37302632 0.47697368 0.37092105 0.47782895 0.36855263 0.47921053 0.36572368 0.47710526 0.36164474 0.47592105 0.35914474
0 0.47039474 0.18960526 0.46848684 0.19375 0.46743421 0.19756579 0.46782895 0.20263158 0.46789474 0.20644737 0.46703947 0.21230263 0.46519737 0.21611842 0.46328947 0.21861842 0.46039474 0.22013158 0.45901316 0.22328947 0.46065789 0.22598684 0.46440789 0.22578947 0.46703947 0.22105263 0.47013158 0.21842105 0.47421053 0.21473684 0.47565789 0.20842105 0.47664474 0.20335526 0.47631579 0.19855263 0.47539474 0.19355263 0.47348684 0.19039474
0 0.54967105 0.15546053 0.54526316 0.15796053 0.54223684 0.16125 0.53947368 0.16467105 0.53980263 0.16947368 0.54348684 0.16986842 0.54868421 0.16664474 0.55289474 0.16256579 0.55710526 0.15947368 0.56151316 0.15664474 0.56710526 0.15375 0.57236842 0.15105263 0.57848684 0.14881579 0.58322368 0.14657895 0.58828947 0.14532895 0.595 0.14322368 0.60098684 0.14118421 0.605 0.13907895 0.60848684 0.13736842 0.61263158 0.135 0.61776316 0.13210526 0.61901316 0.13039474 0.62032895 0.12796053 0.61980263 0.12572368 0.61782895 0.12592105 0.61664474 0.12888158 0.61506579 0.12953947 0.61144737 0.12947368 0.60789474 0.13019737 0.60434211 0.13046053 0.60072368 0.13151316 0.59710526 0.13263158 0.59335526 0.135 0.58947368 0.13690789 0.58611842 0.13875 0.58263158 0.14065789 0.57848684 0.14368421 0.57592105 0.14539474 0.57276316 0.14690789 0.56953947 0.14848684 0.56407895 0.15078947 0.56105263 0.15217105 0.55782895 0.15342105 0.55519737 0.15414474 0.55309211 0.15447368
0 0.70927632 0.05565789 0.71315789 0.05118421 0.71625 0.04710526 0.71960526 0.04151316 0.72361842 0.03855263 0.72868421 0.03335526 0.73171053 0.03046053 0.73618421 0.02875 0.73802632 0.02960526 0.73578947 0.03539474 0.73131579 0.04138158 0.72796053 0.04486842 0.72467105 0.04848684 0.72157895 0.05039474 0.72546053 0.05203947 0.72532895 0.05473684 0.72151316 0.05986842 0.71881579 0.06315789 0.71644737 0.06480263 0.71098684 0.06855263 0.70756579 0.07138158 0.70394737 0.07453947 0.69921053 0.07657895 0.69388158 0.07848684 0.69092105 0.07855263 0.68657895 0.08217105 0.68217105 0.08703947 0.6775 0.09013158 0.67368421 0.09355263 0.67 0.09736842 0.66578947 0.10111842 0.66092105 0.10552632 0.65743421 0.10901316 0.65236842 0.11348684 0.64855263 0.11822368 0.64394737 0.12296053 0.63927632 0.12782895 0.63322368 0.13111842 0.62835526 0.13375 0.62348684 0.13644737 0.62223684 0.13651316 0.62328947 0.13282895 0.62559211 0.12947368 0.62907895 0.12736842 0.63263158 0.12355263 0.63638158 0.12078947 0.64098684 0.11796053 0.64559211 0.11309211 0.64861842 0.11039474 0.65322368 0.10611842 0.65710526 0.10256579 0.66118421 0.09861842 0.66565789 0.09427632 0.67039474 0.08986842 0.67473684 0.08526316 0.67921053 0.08118421 0.68546053 0.07539474 0.68684211 0.07342105 0.69006579 0.06875 0.69328947 0.06585526 0.69861842 0.06210526 0.70381579 0.05934211 0.70743421 0.05782895
0 0.74994471 0.17594538 0.74711134 0.18188854 0.74496904 0.18866099 0.74780241 0.18955938 0.75153417 0.18617315 0.7550586 0.18209586 0.75747733 0.17774215 0.76286765 0.1719372 0.76687583 0.1656485 0.77012384 0.16226227 0.77475398 0.15811588 0.77841663 0.1552134 0.78353052 0.15141254 0.78912815 0.14712793 0.79223795 0.14381081 0.79617702 0.14125387 0.80239662 0.13890425 0.80799425 0.13703837 0.81096583 0.13448142 0.81214065 0.13144073 0.81207154 0.13012771 0.81635615 0.12840004 0.81981148 0.12729434 0.82243753 0.12618863 0.82713678 0.12577399 0.830523 0.12522114 0.83142138 0.12245688 0.82927908 0.12100564 0.82430341 0.12121296 0.81842935 0.12176581 0.81428295 0.12453008 0.81027477 0.12646506 0.80723408 0.12777808 0.80384785 0.12874558 0.80025431 0.13047324 0.7959006 0.13351393 0.79327455 0.13724569 0.78892083 0.14014816 0.78380694 0.14339617 0.77966055 0.14698972 0.77558326 0.14982309 0.77129865 0.15341663 0.76777421 0.15770124 0.76542459 0.15998176 0.76259122 0.16336798 0.75899768 0.16661599 0.75588788 0.17034774 0.7529163 0.17235184
0 0.65098684 0.26532895 0.65151316 0.26842105 0.64934211 0.26618421 0.64453947 0.26611842 0.64118421 0.26526316 0.63506579 0.26539474 0.62822368 0.26611842 0.61993421 0.26743421 0.61414474 0.26769737 0.60842105 0.26986842 0.60480263 0.27197368 0.60269737 0.27585526 0.60328947 0.27743421 0.60690789 0.27565789 0.61171053 0.27381579 0.61631579 0.27302632 0.62151316 0.27184211 0.62519737 0.27046053 0.62980263 0.27 0.63493421 0.26934211 0.63888158 0.26947368 0.64440789 0.27013158 0.64894737 0.27151316 0.65421053 0.27263158 0.65815789 0.27197368 0.65973684 0.27013158 0.65888158 0.26697368 0.65664474 0.26467105 0.65322368 0.26361842
0 0.75467105 0.29927632 0.75789474 0.29776316 0.76065789 0.29618421 0.76414474 0.29427632 0.76809211 0.29289474 0.77105263 0.29105263 0.77539474 0.28848684 0.77927632 0.28605263 0.78151316 0.28401316 0.78486842 0.28210526 0.78802632 0.28072368 0.79236842 0.27888158 0.79375 0.27828947 0.79236842 0.28098684 0.78861842 0.28276316 0.78651316 0.28460526 0.78414474 0.28736842 0.78 0.28953947 0.77625 0.29190789 0.77276316 0.29381579 0.77059211 0.29565789 0.76690789 0.29947368 0.76184211 0.30230263 0.75914474 0.30335526 0.75625 0.30282895 0.755 0.30138158
0 0.87796053 0.29407895 0.87953947 0.29059211 0.88131579 0.28914474 0.88434211 0.28848684 0.88907895 0.28848684 0.89335526 0.28796053 0.89611842 0.28743421 0.89861842 0.28519737 0.90006579 0.28263158 0.90184211 0.27953947 0.90348684 0.27657895 0.90519737 0.27368421 0.90730263 0.27072368 0.90953947 0.26710526 0.91302632 0.26473684 0.91473684 0.26427632 0.91302632 0.26822368 0.91157895 0.27144737 0.90875 0.27592105 0.90730263 0.27953947 0.90618421 0.28151316 0.90328947 0.28644737 0.89947368 0.29046053 0.89565789 0.29190789 0.89046053 0.29236842 0.885 0.29282895 0.88046053 0.29368421
0 0.74986842 0.39039474 0.74868421 0.39440789 0.75085526 0.39618421 0.75605263 0.39657895 0.75986842 0.39638158 0.76578947 0.39585526 0.77111842 0.39532895 0.77598684 0.39578947 0.77953947 0.39625 0.78032895 0.39335526 0.77907895 0.38888158 0.77776316 0.38835526 0.77519737 0.39111842 0.77131579 0.39164474 0.76703947 0.39105263 0.76197368 0.39065789 0.75690789 0.39151316 0.75243421 0.39138158
0 0.83875 0.39263158 0.83585526 0.39414474 0.83710526 0.39723684 0.84105263 0.39973684 0.84638158 0.40184211 0.85151316 0.40480263 0.85644737 0.40697368 0.86078947 0.41006579 0.86447368 0.41302632 0.87026316 0.41664474 0.87440789 0.41927632 0.88046053 0.42190789 0.88506579 0.42460526 0.89046053 0.42842105 0.89486842 0.42855263 0.89789474 0.42756579 0.89506579 0.42434211 0.89217105 0.42263158 0.88703947 0.42013158 0.88236842 0.41789474 0.87657895 0.41486842 0.87203947 0.41256579 0.86736842 0.41026316 0.8625 0.40697368 0.85888158 0.40434211 0.85375 0.40065789 0.84888158 0.39769737 0.84578947 0.39486842 0.84131579 0.39289474
0 0.62361842 0.49776316 0.62315789 0.50046053 0.62638158 0.50125 0.63019737 0.50210526 0.63276316 0.50276316 0.63730263 0.50440789 0.63717105 0.50605263 0.63855263 0.50796053 0.64236842 0.50901316 0.64519737 0.50769737 0.64651316 0.50467105 0.64190789 0.50282895 0.63828947 0.50019737 0.63414474 0.49690789 0.63131579 0.49657895 0.62723684 0.49664474
0 0.74513158 0.50519737 0.74493421 0.50822368 0.74677632 0.50953947 0.75046053 0.50901316 0.75361842 0.50736842 0.75782895 0.50546053 0.76276316 0.50473684 0.76263158 0.50105263 0.75815789 0.50164474 0.75381579 0.50269737 0.75065789 0.50407895 0.74690789 0.50467105
0 0.74039474 0.65302632 0.74171053 0.65651316 0.74467105 0.65921053 0.74842105 0.66026316 0.75486842 0.66256579 0.75927632 0.66296053 0.76421053 0.66342105 0.76868421 0.66368421 0.77447368 0.66375 0.77848684 0.66302632 0.78039474 0.66151316 0.77697368 0.66019737 0.77111842 0.66052632 0.76684211 0.65986842 0.76111842 0.65973684 0.75651316 0.65940789 0.75144737 0.65763158 0.74901316 0.65565789 0.74552632 0.65368421 0.7425 0.65302632
0 0.6310761 0.75085205 0.62912057 0.75350598 0.63100626 0.75797575 0.63254274 0.76167728 0.63421891 0.76747402 0.63547603 0.77382948 0.63561571 0.7815119 0.63540619 0.79052129 0.63575539 0.79666723 0.6381998 0.80162588 0.64155213 0.80197508 0.64371718 0.79855291 0.64315845 0.79422282 0.64225053 0.7896832 0.64336797 0.78577215 0.64294893 0.78172142 0.64141245 0.77627389 0.64141245 0.77089619 0.64029501 0.76488993 0.6395966 0.75986144 0.63826964 0.75643927 0.63547603 0.7526679
0 0.75980636 0.74925521 0.76216485 0.7535998 0.76439921 0.76005462 0.76650943 0.76700596 0.76861966 0.77432969 0.77060576 0.78177756 0.77296425 0.79021847 0.77581927 0.79903178 0.7795432 0.80834161 0.78177756 0.81417577 0.78537736 0.82236842 0.7887289 0.83043694 0.79083913 0.83974677 0.79183217 0.84967726 0.79270109 0.85724926 0.79580437 0.86506951 0.80263158 0.87053128 0.80449355 0.86767627 0.80623138 0.86333168 0.80623138 0.85849057 0.80461768 0.85215988 0.80250745 0.84694638 0.80027309 0.84136048 0.79816286 0.83800894 0.79555611 0.83490566 0.79307349 0.8310576 0.79108739 0.82485104 0.78823237 0.81889275 0.78574975 0.81256207 0.78342105 0.80677632 0.78013158 0.79703947 0.7775 0.78967105 0.775 0.78138158 0.77342105 0.77532895 0.77151316 0.76809211 0.77032895 0.76151316 0.76842105 0.75414474 0.76703947 0.74960526 0.76401316 0.74842105
0 0.85072368 0.72855263 0.84782895 0.73 0.84644737 0.73236842 0.84861842 0.73460526 0.85335526 0.73625 0.85776316 0.73736842 0.86157895 0.73875 0.86493421 0.74 0.86953947 0.74111842 0.87467105 0.74157895 0.88111842 0.74309211 0.88638158 0.74460526 0.89111842 0.74552632 0.89598684 0.74605263 0.90085526 0.74697368 0.90388158 0.74703947 0.90394737 0.74493421 0.90125 0.74421053 0.89671053 0.74375 0.89085526 0.74177632 0.88703947 0.74098684 0.88157895 0.74 0.87598684 0.73875 0.87434211 0.73796053 0.86881579 0.73657895 0.86289474 0.73559211 0.85802632 0.73342105 0.85322368 0.73118421 0.85486842 0.73059211 0.85664474 0.73085526 0.85526316 0.72881579 0.85414474 0.72855263
0 0.75605263 0.86184211 0.75519737 0.86697368 0.75710526 0.87138158 0.75809211 0.87684211 0.75894737 0.88348684 0.76039474 0.89052632 0.76138158 0.89730263 0.76138158 0.90217105 0.76243421 0.90888158 0.76342105 0.91368421 0.76513158 0.91809211 0.76480263 0.92309211 0.76519737 0.92835526 0.76881579 0.93447368 0.77230263 0.93960526 0.77763158 0.94322368 0.78184211 0.94625 0.785 0.94631579 0.78671053 0.94480263 0.78625 0.94157895 0.78585526 0.93822368 0.78447368 0.93447368 0.78230263 0.93171053 0.77973684 0.92789474 0.77611842 0.925 0.77282895 0.92197368 0.76940789 0.91848684 0.76697368 0.91315789 0.76598684 0.90828947 0.76592105 0.90190789 0.76539474 0.89526316 0.76486842 0.88855263 0.76414474 0.88190789 0.76440789 0.87736842 0.76401316 0.87361842 0.76177632 0.86881579 0.75828947 0.86375
0 0.85796053 0.88690789 0.86125 0.88572368 0.86592105 0.88565789 0.86723684 0.88921053 0.86986842 0.89217105 0.87223684 0.89638158 0.86980263 0.89552632 0.86598684 0.89296053 0.86361842 0.89138158 0.85921053 0.89013158
0 0.61454277 0.86404032 0.61438576 0.86953586 0.61564188 0.87487439 0.61595591 0.8820971 0.61736905 0.88790667 0.6178401 0.89481535 0.61925323 0.90360822 0.62050936 0.91302914 0.62176548 0.92150798 0.62255056 0.92904472 0.62427773 0.93925072 0.62553385 0.94741553 0.62757505 0.95495227 0.62820312 0.96515827 0.62930222 0.97238098 0.63275656 0.9868264 0.6362109 0.99656136 0.63899165 0.99934211 0.6382521 0.98965268 0.637153 0.97881862 0.63589687 0.97033978 0.63385567 0.96437319 0.63165746 0.95620839 0.63055835 0.94945673 0.63024432 0.94223402 0.62914521 0.93611041 0.62898819 0.93030084 0.6280461 0.92323515 0.62616191 0.91083093 0.62537684 0.90627748 0.62537684 0.89968283 0.62506281 0.8932452 0.62506281 0.88680756 0.62459176 0.87848574 0.62255056 0.87016392 0.62050936 0.86199912 0.61721203 0.86184211
