# Supplementary material for: VanillaNet-YOLOv8 segment: detection of nano-iron oxide regulation on rice seedling growth vitality under salt stress
Source: Front Plant Sci. 2025 Sep 17;16:1631279. doi: 10.3389/fpls.2025.1631279 (PMC12484053; doi:10.3389/fpls.2025.1631279)
Supplement: Supplementary file 5 [file DataSheet5.zip › label/train/200-2024-3-20-7-53-58.txt]

0 0.1 0.11085526 0.09861842 0.11625 0.09973684 0.12072368 0.10171053 0.12269737 0.10565789 0.12355263 0.10973684 0.12598684 0.11513158 0.12822368 0.11776316 0.12986842 0.12144737 0.13256579 0.12467105 0.13440789 0.12907895 0.13677632 0.13381579 0.13809211 0.13815789 0.14032895 0.14460526 0.14190789 0.15072368 0.14282895 0.15598684 0.14309211 0.15993421 0.14230263 0.16013158 0.13953947 0.15710526 0.13927632 0.14947368 0.13861842 0.145 0.13842105 0.14078947 0.13684211 0.13605263 0.13565789 0.12986842 0.13401316 0.12565789 0.13171053 0.12105263 0.12921053 0.11717105 0.12592105 0.11519737 0.12111842 0.11243421 0.11565789 0.11019737 0.11230263 0.10519737 0.11032895
0 0.10730263 0.12210526 0.11190789 0.12256579 0.11611842 0.12539474 0.11710526 0.12940789 0.11282895 0.12828947 0.10921053 0.12756579 0.10960526 0.13052632 0.11065789 0.13552632 0.11032895 0.14164474 0.10934211 0.14618421 0.10947368 0.15006579 0.11032895 0.15473684 0.10881579 0.15901316 0.10914474 0.16236842 0.11052632 0.16664474 0.11217105 0.17177632 0.11440789 0.17717105 0.11651316 0.18203947 0.11828947 0.18717105 0.12026316 0.19098684 0.12269737 0.19605263 0.12421053 0.19934211 0.12585526 0.20243421 0.12796053 0.20651316 0.12947368 0.21092105 0.13144737 0.21506579 0.13125 0.21815789 0.12875 0.21690789 0.125 0.21427632 0.12315789 0.21019737 0.12013158 0.20309211 0.11881579 0.19769737 0.11677632 0.19296053 0.11440789 0.18684211 0.11289474 0.18302632 0.11118421 0.17855263 0.10822368 0.17263158 0.10578947 0.16677632 0.10328947 0.16197368 0.10111842 0.15993421 0.09993421 0.15480263 0.10013158 0.14927632 0.10026316 0.14282895 0.10078947 0.13815789 0.10138158 0.13328947 0.10197368 0.12861842 0.10315789 0.12519737
0 0.21782895 0.10486842 0.22 0.10802632 0.22013158 0.11276316 0.22151316 0.11276316 0.22552632 0.11223684 0.22842105 0.11177632 0.23375 0.11217105 0.23796053 0.11322368 0.24190789 0.11486842 0.24618421 0.11769737 0.24894737 0.12059211 0.25282895 0.12473684 0.25657895 0.12611842 0.25960526 0.12453947 0.25782895 0.12065789 0.25506579 0.11684211 0.25085526 0.11381579 0.24743421 0.11276316 0.24361842 0.11184211 0.23789474 0.10927632 0.23414474 0.10894737 0.22940789 0.10848684 0.22572368 0.10888158 0.22546053 0.10684211 0.225 0.10335526 0.22302632 0.10289474 0.22039474 0.10256579
0 0.38481621 0.08858953 0.38342384 0.09276664 0.3791597 0.09650863 0.37698413 0.10138193 0.37602687 0.10442774 0.368978 0.10590713 0.36880395 0.11313005 0.36854288 0.12183236 0.36767265 0.13114383 0.36828182 0.14141256 0.36923907 0.14941869 0.36950014 0.15559733 0.3701093 0.16316834 0.36958716 0.16795461 0.3701093 0.1705653 0.37376427 0.17152256 0.37715817 0.16821568 0.37663603 0.1603836 0.37550473 0.15559733 0.37489557 0.15115915 0.37402534 0.14515455 0.37385129 0.13836675 0.3735032 0.13375453 0.37393832 0.12975146 0.37628794 0.12818505 0.37750627 0.12479114 0.37628794 0.1178293 0.3780284 0.11304302 0.38124826 0.10816973 0.38490323 0.10434071 0.38707881 0.09911933 0.38786202 0.09363687 0.38707881 0.08963381
0 0.53858518 0.16301613 0.54347696 0.159522 0.5488679 0.15572838 0.55236203 0.15353207 0.55555666 0.15323257 0.55974962 0.15233408 0.56474123 0.14913945 0.56973285 0.14734246 0.5748243 0.14484666 0.57861792 0.14304968 0.58131339 0.13905639 0.58740316 0.13436427 0.59608857 0.13047081 0.60407515 0.12767551 0.60966576 0.12627785 0.61545603 0.12547919 0.62294345 0.12358238 0.62144597 0.12807483 0.61465738 0.1313693 0.6088671 0.13436427 0.60307683 0.13626108 0.59499042 0.13985504 0.58830165 0.14344901 0.58231172 0.14574515 0.5779191 0.14824096 0.57232849 0.1505371 0.56723704 0.15263358 0.5615466 0.15522921 0.55665482 0.15752536 0.54846857 0.1629163 0.54277813 0.16651026 0.539284 0.16870657
0 0.7359299 0.02597486 0.72772925 0.03122696 0.72109502 0.03749263 0.7160272 0.04431115 0.71234152 0.0494711 0.70801084 0.05509177 0.70220588 0.05914603 0.6932681 0.06375313 0.688016 0.06780739 0.68635744 0.0735202 0.67926249 0.08079943 0.67281255 0.0875258 0.66719188 0.09296218 0.6611105 0.09830643 0.65475269 0.10438781 0.64922416 0.10927134 0.64268207 0.11507629 0.63862782 0.11876198 0.63217787 0.12309266 0.6283079 0.12659406 0.62526721 0.12981903 0.62093653 0.13341258 0.61909369 0.13765111 0.62692577 0.13332043 0.63383643 0.12981903 0.63899639 0.12502764 0.64443277 0.12060482 0.64867131 0.11599771 0.65337056 0.11148275 0.65742481 0.10798135 0.66359833 0.10263711 0.66774473 0.09839857 0.67225969 0.09443646 0.6768668 0.0910272 0.68267175 0.08384011 0.68672601 0.08089157 0.69253096 0.07757445 0.69741449 0.07554732 0.70515443 0.07361234 0.71160438 0.06854452 0.71648791 0.06310814 0.72155573 0.05850103 0.72505713 0.05380178 0.72487284 0.05140609 0.72220072 0.05103752 0.72422785 0.04716755 0.72662354 0.04449543 0.72938781 0.04163902 0.73233636 0.03758477 0.73436348 0.03482051 0.73721989 0.03067411 0.73952344 0.02634343
0 0.74954123 0.17627479 0.74602725 0.18359558 0.74514876 0.18886655 0.74934601 0.18759761 0.75334804 0.18252186 0.75754529 0.17588435 0.76076644 0.17080861 0.76593979 0.16534242 0.77130837 0.15948579 0.77560323 0.15460526 0.78380251 0.14855341 0.79044003 0.14357528 0.79727276 0.1400613 0.80576488 0.13684015 0.81045018 0.13176441 0.81181673 0.12903131 0.81591637 0.12746955 0.82060167 0.12600539 0.82567742 0.12502928 0.83153405 0.12346752 0.83582891 0.11995354 0.83163166 0.11809894 0.82557981 0.11800133 0.81943035 0.12063681 0.81308566 0.1242484 0.80771709 0.12649344 0.80186046 0.12776238 0.79590622 0.13069069 0.79258746 0.13596166 0.78721888 0.14015891 0.78224075 0.14347767 0.77384624 0.14884624 0.76730634 0.15548376 0.760376 0.16387826 0.75686202 0.16905162
0 0.17815789 0.22223684 0.18190789 0.22664474 0.18914474 0.22763158 0.19690789 0.22973684 0.20177632 0.23138158 0.20743421 0.23243421 0.21289474 0.23328947 0.21651316 0.23486842 0.22105263 0.23684211 0.22671053 0.24190789 0.23184211 0.24513158 0.23769737 0.24855263 0.24282895 0.25322368 0.24776316 0.25842105 0.25552632 0.2625 0.25967105 0.26532895 0.26368421 0.26828947 0.26763158 0.26973684 0.27092105 0.27013158 0.26973684 0.26802632 0.26815789 0.26486842 0.26473684 0.26157895 0.26065789 0.25861842 0.25598684 0.25532895 0.25210526 0.25125 0.24776316 0.24697368 0.2425 0.24375 0.23763158 0.24098684 0.23184211 0.23736842 0.22723684 0.23467105 0.22052632 0.23125 0.21592105 0.22855263 0.20914474 0.22447368 0.20046053 0.22131579 0.19526316 0.22210526 0.19065789 0.22315789 0.18151316 0.22138158
0 0.34677632 0.26315789 0.34875 0.26664474 0.34815789 0.27 0.34664474 0.27296053 0.34309211 0.27532895 0.34184211 0.27967105 0.34282895 0.28467105 0.34578947 0.28855263 0.35085526 0.29059211 0.35217105 0.28815789 0.35236842 0.28388158 0.35065789 0.28019737 0.34881579 0.27789474 0.35111842 0.27519737 0.35296053 0.2725 0.35513158 0.26855263 0.35532895 0.26506579 0.35203947 0.26296053
0 0.46993421 0.18947368 0.46875 0.19190789 0.46914474 0.19710526 0.47026316 0.20243421 0.46980263 0.20690789 0.46782895 0.21164474 0.46638158 0.21460526 0.46447368 0.21809211 0.46138158 0.21967105 0.45907895 0.22138158 0.45947368 0.22460526 0.46092105 0.22592105 0.46440789 0.22611842 0.46710526 0.22375 0.46953947 0.21973684 0.4725 0.21480263 0.47427632 0.21072368 0.47513158 0.20828947 0.47565789 0.20434211 0.47657895 0.19967105 0.47664474 0.19532895 0.47546053 0.19171053 0.47421053 0.18973684
0 0.60546053 0.27111842 0.60315789 0.27394737 0.60697368 0.27644737 0.61019737 0.27730263 0.61085526 0.27407895 0.61480263 0.27269737 0.62157895 0.27184211 0.62598684 0.27019737 0.63085526 0.26967105 0.63539474 0.26927632 0.63986842 0.26875 0.64368421 0.26888158 0.64815789 0.26947368 0.65315789 0.27118421 0.65651316 0.27190789 0.66092105 0.27157895 0.66309211 0.27098684 0.66473684 0.27078947 0.66513158 0.2675 0.66375 0.26625 0.66276316 0.26559211 0.65723684 0.26644737 0.65223684 0.26559211 0.64901316 0.26467105 0.64460526 0.26414474 0.64013158 0.26434211 0.6325 0.26546053 0.62815789 0.26611842 0.62407895 0.26717105 0.61960526 0.26776316 0.61414474 0.26855263 0.61052632 0.26980263
0 0.75539474 0.29888158 0.75381579 0.30157895 0.75763158 0.30447368 0.76026316 0.30302632 0.76427632 0.30052632 0.76697368 0.29848684 0.76921053 0.29592105 0.7725 0.29421053 0.77559211 0.29210526 0.77875 0.29 0.78223684 0.28756579 0.78605263 0.28552632 0.78855263 0.28296053 0.79302632 0.27993421 0.79572368 0.27631579 0.79427632 0.27493421 0.79131579 0.27651316 0.78789474 0.27789474 0.78585526 0.28006579 0.78282895 0.28151316 0.77973684 0.28381579 0.77730263 0.28598684 0.77414474 0.28842105 0.77118421 0.29072368 0.76848684 0.29243421 0.76657895 0.29375 0.76296053 0.29546053 0.76052632 0.29638158 0.75835526 0.29796053
0 0.87815789 0.29328947 0.88039474 0.29059211 0.88302632 0.28940789 0.88598684 0.28875 0.88868421 0.28835526 0.89118421 0.28809211 0.89414474 0.28769737 0.89638158 0.28618421 0.89868421 0.28348684 0.90072368 0.28125 0.90276316 0.27782895 0.90506579 0.27368421 0.90888158 0.26914474 0.91236842 0.26453947 0.91506579 0.26223684 0.91618421 0.26407895 0.91401316 0.26776316 0.91177632 0.27203947 0.90914474 0.27657895 0.90756579 0.27947368 0.90453947 0.28388158 0.9025 0.28651316 0.89940789 0.28901316 0.89723684 0.29065789 0.89552632 0.29157895 0.89164474 0.2925 0.88546053 0.29276316 0.8825 0.29375 0.87828947 0.29578947
0 0.09315789 0.37381579 0.09230263 0.37927632 0.09671053 0.38513158 0.10184211 0.38822368 0.10802632 0.38855263 0.11072368 0.38592105 0.11138158 0.38322368 0.11572368 0.38276316 0.12263158 0.38328947 0.12861842 0.38289474 0.13032895 0.38552632 0.13473684 0.38282895 0.13572368 0.37953947 0.13243421 0.37789474 0.12269737 0.37842105 0.11848684 0.37815789 0.11276316 0.37842105 0.10980263 0.37875 0.10730263 0.375 0.10342105 0.37407895 0.09953947 0.37309211
0 0.22309211 0.33230263 0.22467105 0.33835526 0.22967105 0.34421053 0.23151316 0.35065789 0.23368421 0.35592105 0.23631579 0.35980263 0.23743421 0.36296053 0.23881579 0.36671053 0.24144737 0.37256579 0.24236842 0.37921053 0.24467105 0.38309211 0.24842105 0.38671053 0.25138158 0.38888158 0.25296053 0.38684211 0.25125 0.38355263 0.24921053 0.37986842 0.24703947 0.37565789 0.24447368 0.36940789 0.24263158 0.36177632 0.24118421 0.35598684 0.23796053 0.34743421 0.23559211 0.34098684 0.23381579 0.33592105 0.22934211 0.33177632 0.22559211 0.33138158
0 0.36881579 0.39157895 0.36875 0.38763158 0.36927632 0.38342105 0.37065789 0.38032895 0.37368421 0.37684211 0.37625 0.37361842 0.37947368 0.37085526 0.37914474 0.37447368 0.37710526 0.37809211 0.37657895 0.38065789 0.37493421 0.38453947 0.37256579 0.38901316 0.37111842 0.39151316
0 0.46776316 0.35552632 0.46822368 0.35980263 0.46921053 0.36388158 0.47052632 0.36953947 0.47355263 0.37440789 0.47736842 0.37690789 0.48269737 0.38098684 0.48585526 0.38230263 0.48927632 0.38078947 0.48796053 0.37828947 0.48914474 0.37427632 0.48631579 0.37532895 0.48282895 0.37480263 0.47782895 0.37105263 0.47736842 0.36940789 0.47881579 0.36763158 0.47993421 0.36565789 0.47828947 0.36184211 0.47578947 0.35927632 0.47473684 0.355 0.47203947 0.35427632
0 0.75111842 0.39046053 0.74907895 0.39368421 0.75197368 0.39703947 0.75592105 0.39657895 0.76019737 0.39611842 0.76552632 0.39559211 0.77098684 0.39506579 0.77559211 0.39565789 0.77822368 0.39526316 0.77881579 0.39164474 0.77703947 0.38789474 0.77434211 0.39125 0.76973684 0.39223684 0.76552632 0.39151316 0.76282895 0.39111842 0.75828947 0.39125 0.75309211 0.39138158
0 0.83894737 0.39335526 0.83717105 0.39598684 0.83986842 0.39861842 0.84394737 0.40105263 0.84835526 0.40236842 0.85309211 0.40539474 0.85664474 0.40796053 0.86171053 0.41098684 0.86618421 0.41302632 0.87072368 0.41618421 0.87631579 0.41973684 0.88184211 0.42243421 0.88644737 0.42532895 0.89276316 0.42960526 0.89625 0.42980263 0.89980263 0.42953947 0.89953947 0.42671053 0.89638158 0.42407895 0.89210526 0.42138158 0.88513158 0.41861842 0.87993421 0.41539474 0.87486842 0.41289474 0.86881579 0.40947368 0.86460526 0.40710526 0.85907895 0.40381579 0.85467105 0.40098684 0.84947368 0.39736842 0.84519737 0.39513158 0.84065789 0.39296053
0 0.22898466 0.52104198 0.22618794 0.52410505 0.22558864 0.52716812 0.22998349 0.52750107 0.23297997 0.52510388 0.23697528 0.52390528 0.2427019 0.52244034 0.24829533 0.52110857 0.25149158 0.52017633 0.25182453 0.51431654 0.24996005 0.51112029 0.24410026 0.51305135 0.23910612 0.51678031 0.23357927 0.51891114
0 0.36447368 0.49973684 0.3675 0.49736842 0.37085526 0.49368421 0.37381579 0.49065789 0.37605263 0.48947368 0.37842105 0.49006579 0.37664474 0.49309211 0.37467105 0.49407895 0.37552632 0.49657895 0.37644737 0.49809211 0.37269737 0.50039474 0.36894737 0.50217105 0.36578947 0.50315789
0 0.47565789 0.53309211 0.47802632 0.53190789 0.48026316 0.53118421 0.48296053 0.53335526 0.48552632 0.53625 0.48796053 0.53960526 0.48690789 0.54394737 0.48526316 0.54539474 0.48348684 0.54223684 0.48217105 0.53947368 0.48 0.53684211 0.47743421 0.53546053
0 0.62315789 0.49710526 0.62381579 0.49993421 0.62703947 0.50197368 0.63039474 0.50289474 0.63631579 0.50611842 0.63848684 0.50901316 0.64348684 0.50973684 0.64756579 0.50881579 0.64730263 0.50578947 0.64282895 0.50309211 0.63894737 0.50184211 0.63506579 0.49927632 0.63342105 0.49703947 0.62875 0.49703947
0 0.74690789 0.50539474 0.74697368 0.50921053 0.74914474 0.50914474 0.75190789 0.50835526 0.75493421 0.50703947 0.75789474 0.50618421 0.76092105 0.50526316 0.7625 0.50361842 0.76197368 0.50111842 0.75967105 0.50184211 0.75611842 0.50296053 0.75243421 0.50407895 0.75013158 0.50473684
0 0.06684211 0.63210526 0.06546053 0.63559211 0.06921053 0.63848684 0.07440789 0.63861842 0.07960526 0.63703947 0.08565789 0.63480263 0.08980263 0.63388158 0.09631579 0.63210526 0.10085526 0.63138158 0.10677632 0.63032895 0.11315789 0.62855263 0.12164474 0.62723684 0.12947368 0.62532895 0.13539474 0.62434211 0.14 0.62342105 0.13855263 0.62059211 0.13493421 0.61953947 0.12894737 0.62072368 0.12144737 0.62243421 0.11348684 0.62440789 0.10789474 0.62585526 0.10111842 0.62730263 0.09467105 0.62868421 0.0875 0.62980263 0.08407895 0.62868421 0.07967105 0.62684211 0.07513158 0.62861842 0.07151316 0.63059211
0 0.25506579 0.60513158 0.25289474 0.60835526 0.24980263 0.61203947 0.24769737 0.61671053 0.25144737 0.61710526 0.25460526 0.61559211 0.25585526 0.61197368 0.25592105 0.60907895 0.25756579 0.60697368 0.2575 0.60388158
0 0.38664474 0.60151316 0.38605263 0.60644737 0.38756579 0.61473684 0.38967105 0.61684211 0.39309211 0.61585526 0.39598684 0.615 0.39730263 0.61289474 0.39611842 0.60809211 0.39605263 0.60401316 0.39368421 0.60230263 0.38914474 0.60151316
0 0.50717105 0.61789474 0.50190789 0.62092105 0.50381579 0.62348684 0.50664474 0.62322368 0.50993421 0.62361842 0.51236842 0.62526316 0.51013158 0.62651316 0.50427632 0.62769737 0.50243421 0.63085526 0.50289474 0.63506579 0.505 0.63657895 0.50868421 0.63467105 0.51144737 0.63171053 0.51355263 0.62868421 0.51585526 0.62717105 0.51723684 0.62598684 0.51651316 0.62355263 0.51592105 0.61940789 0.51315789 0.61782895 0.50921053 0.6175
0 0.74164474 0.65335526 0.74118421 0.65848684 0.74322368 0.65828947 0.74802632 0.66032895 0.75269737 0.66203947 0.75657895 0.66296053 0.76059211 0.66328947 0.76565789 0.66440789 0.76993421 0.665 0.77388158 0.66519737 0.77756579 0.66519737 0.78111842 0.66388158 0.78203947 0.66118421 0.77907895 0.66059211 0.77427632 0.66078947 0.76881579 0.66 0.76394737 0.65993421 0.75914474 0.65953947 0.75375 0.65835526 0.75085526 0.65651316 0.74815789 0.65440789 0.74598684 0.65381579
0 0.14611842 0.76907895 0.14559211 0.77210526 0.1475 0.77578947 0.14953947 0.77796053 0.15085526 0.78131579 0.15111842 0.78578947 0.15006579 0.79039474 0.14967105 0.79532895 0.14822368 0.79802632 0.145 0.80013158 0.14309211 0.80526316 0.14440789 0.80861842 0.14815789 0.80914474 0.15184211 0.80776316 0.15414474 0.80671053 0.15605263 0.80440789 0.15592105 0.79960526 0.15657895 0.79572368 0.15677632 0.79223684 0.15697368 0.78776316 0.15690789 0.78256579 0.15578947 0.77835526 0.15388158 0.77506579 0.1525 0.77296053 0.15046053 0.77078947
0 0.37333719 0.75498843 0.37651822 0.76048294 0.3824465 0.76409774 0.38866397 0.76532678 0.39451995 0.76648352 0.39856854 0.76800174 0.40211105 0.77002603 0.40550896 0.77299017 0.40970214 0.7760266 0.41346154 0.77834008 0.41714864 0.78231637 0.4217033 0.78643725 0.42625795 0.78766628 0.43059572 0.79265471 0.43160787 0.796631 0.43515038 0.79786003 0.43984962 0.79641411 0.44122325 0.79279931 0.44165703 0.78744939 0.44078947 0.78448525 0.43789763 0.78340081 0.43515038 0.78209948 0.43008965 0.78000289 0.42647484 0.7779786 0.4217033 0.77580972 0.41779931 0.77349624 0.4141845 0.77103817 0.41129265 0.7685801 0.40709948 0.76503759 0.40052053 0.76185656 0.39618276 0.76055523 0.38982071 0.75816946 0.38367553 0.75628976 0.37883169 0.75354251
0 0.49118421 0.74157895 0.48967105 0.74394737 0.49085526 0.74953947 0.49381579 0.75388158 0.49782895 0.75723684 0.50177632 0.75875 0.50467105 0.76105263 0.50710526 0.76256579 0.50921053 0.76276316 0.51138158 0.76230263 0.50940789 0.76059211 0.50657895 0.75868421 0.50243421 0.75657895 0.50026316 0.75480263 0.49907895 0.75315789 0.49657895 0.75085526 0.49552632 0.74875 0.49677632 0.74710526 0.49914474 0.74631579 0.49769737 0.74355263 0.49513158 0.74289474
0 0.63026316 0.75184211 0.62953947 0.75532895 0.63118421 0.75861842 0.63282895 0.76046053 0.63434211 0.76559211 0.63532895 0.77092105 0.63638158 0.77513158 0.63763158 0.78138158 0.63815789 0.78585526 0.63769737 0.79105263 0.63828947 0.79565789 0.63894737 0.8 0.64125 0.80342105 0.64394737 0.80368421 0.64585526 0.80197368 0.64473684 0.79815789 0.64381579 0.79269737 0.64394737 0.78967105 0.64651316 0.78776316 0.64414474 0.78618421 0.64322368 0.78177632 0.64203947 0.77743421 0.64125 0.77243421 0.64006579 0.76769737 0.63921053 0.76236842 0.63828947 0.7575 0.63611842 0.75361842 0.63407895 0.75144737 0.63243421 0.75065789
0 0.85170131 0.72850318 0.84779026 0.73087775 0.84765058 0.7330428 0.85135211 0.73576657 0.85582188 0.73667449 0.86133926 0.73849033 0.86734551 0.74002682 0.87425969 0.74184266 0.87942787 0.74289027 0.88501509 0.74421723 0.8899039 0.7458934 0.89402447 0.7465918 0.90093865 0.74784892 0.90464018 0.74805844 0.90834171 0.748687 0.91071628 0.74882668 0.90834171 0.74645212 0.90177673 0.74470611 0.89716728 0.74351883 0.89318639 0.74240139 0.88962454 0.74149346 0.88529445 0.74100458 0.88131355 0.7401665 0.87747234 0.73932842 0.87502794 0.73883954 0.87125656 0.73772209 0.86776455 0.73674433 0.8642027 0.73597609 0.86189798 0.73492848 0.85847581 0.73381104 0.85246955 0.73227456 0.85456476 0.73108727 0.85589172 0.72885239
0 0.76144165 0.75011442 0.76338673 0.75594966 0.76601831 0.76613272 0.7673913 0.77414188 0.76990847 0.78203661 0.77242563 0.79050343 0.77551487 0.798627 0.77906178 0.80594966 0.78237986 0.81533181 0.78627002 0.82391304 0.79038902 0.83157895 0.79210526 0.84073227 0.79199085 0.84988558 0.79382151 0.85846682 0.79633867 0.86567506 0.80194508 0.87093822 0.80594966 0.87105263 0.80686499 0.86750572 0.80812357 0.86189931 0.8076659 0.85720824 0.80503432 0.85102975 0.8020595 0.84519451 0.7993135 0.8389016 0.79565217 0.83524027 0.79565217 0.83512586 0.79370709 0.83032037 0.79118993 0.82654462 0.78798627 0.8173913 0.78489703 0.81098398 0.78249428 0.80514874 0.78020595 0.79874142 0.77883295 0.79359268 0.77768879 0.78981693 0.77437071 0.78203661 0.7728833 0.77379863 0.77128146 0.76590389 0.76853547 0.75709382 0.76601831 0.748627
0 0.85868421 0.88644737 0.85967105 0.88914474 0.86453947 0.89092105 0.86743421 0.89361842 0.86967105 0.89605263 0.87203947 0.89703947 0.87131579 0.89401316 0.86782895 0.89072368 0.86473684 0.88572368 0.86065789 0.88526316
0 0.75230263 0.86388158 0.75664474 0.86927632 0.75736842 0.87559211 0.75796053 0.88078947 0.75921053 0.88677632 0.75980263 0.89296053 0.76092105 0.89855263 0.76092105 0.90486842 0.76151316 0.91085526 0.76236842 0.91657895 0.76276316 0.92453947 0.76335526 0.93039474 0.76690789 0.93993421 0.77164474 0.94375 0.77657895 0.94684211 0.78177632 0.94723684 0.78407895 0.94559211 0.78394737 0.94144737 0.78157895 0.93730263 0.77796053 0.93269737 0.77519737 0.92947368 0.77151316 0.92480263 0.76809211 0.92131579 0.76717105 0.91526316 0.76657895 0.90973684 0.76552632 0.90513158 0.76493421 0.90006579 0.76434211 0.89375 0.76447368 0.88717105 0.76434211 0.88059211 0.76381579 0.87368421 0.76236842 0.86947368 0.76118421 0.86532895 0.75894737 0.86309211
0 0.23980263 0.84355263 0.23671053 0.84736842 0.23585526 0.85072368 0.23546053 0.85690789 0.23559211 0.86111842 0.23532895 0.86625 0.23434211 0.87203947 0.23598684 0.87848684 0.23756579 0.88243421 0.24032895 0.88335526 0.24401316 0.88203947 0.245 0.87855263 0.24394737 0.87467105 0.24236842 0.87197368 0.24039474 0.86776316 0.23868421 0.86388158 0.23881579 0.85921053 0.23993421 0.85506579 0.24210526 0.85059211 0.24282895 0.84684211 0.24203947 0.84348684
0 0.07628469 0.94612454 0.07366089 0.93990515 0.07366089 0.93426883 0.0766734 0.92785509 0.08056052 0.92134417 0.08396175 0.9150276 0.08872347 0.90676747 0.09231905 0.90132551 0.09931587 0.89462023 0.10495219 0.88937262 0.11029698 0.88402783 0.11418409 0.88004354 0.11952888 0.87508746 0.12545674 0.87469875 0.12458213 0.87809998 0.12127808 0.88014071 0.1168079 0.8837363 0.11379538 0.8885952 0.11301796 0.88917826 0.10893648 0.89073311 0.1044663 0.89403716 0.10203685 0.89850735 0.09863562 0.90190857 0.09406826 0.9075449 0.08998678 0.91347275 0.08794605 0.91638809 0.08765451 0.91930343 0.0881404 0.92299619 0.08687709 0.92746638 0.08269844 0.93261681 0.08017181 0.93864184 0.07949156 0.94369509 0.07764518 0.94709632
0 0.61478424 0.86139261 0.61498856 0.86731775 0.61498856 0.87549036 0.61580582 0.88631906 0.61764466 0.89326577 0.61764466 0.90205132 0.61907486 0.9124714 0.62030075 0.91900948 0.62295685 0.92922524 0.62479568 0.93780647 0.62663452 0.95108696 0.62786041 0.96130271 0.63010788 0.96967963 0.6317424 0.97846518 0.63276398 0.99011115 0.6358287 0.99726218 0.64052795 0.99767081 0.64011932 0.99031546 0.63828048 0.98479895 0.63828048 0.9786695 0.63746322 0.97213142 0.63562439 0.96702354 0.63378555 0.95803367 0.63194671 0.94822654 0.62949493 0.93964531 0.62949493 0.93535469 0.62786041 0.92513893 0.62724747 0.91471886 0.62622589 0.90736352 0.62602158 0.89837365 0.62602158 0.886932 0.625 0.87937234 0.62316116 0.87222131 0.62152664 0.86466165 0.61764466 0.86220987
