# Supplementary material for: VanillaNet-YOLOv8 segment: detection of nano-iron oxide regulation on rice seedling growth vitality under salt stress
Source: Front Plant Sci. 2025 Sep 17;16:1631279. doi: 10.3389/fpls.2025.1631279 (PMC12484053; doi:10.3389/fpls.2025.1631279)
Supplement: Supplementary file 5 [file DataSheet5.zip › label/train/2000-2024-3-18-20-54-48.txt]

0 0.1764 0.12013333 0.17873333 0.1184 0.17973333 0.11673333 0.18053333 0.11313333 0.18046667 0.10986667 0.18046667 0.10813333 0.18146667 0.10746667 0.18246667 0.1088 0.18313333 0.11146667 0.18293333 0.11453333 0.182 0.11773333 0.1812 0.12 0.17986667 0.12146667 0.1782 0.1226 0.17626667 0.1232 0.1746 0.12286667 0.17473333 0.12146667 0.17533333 0.1208
0 0.13126667 0.2324 0.13266667 0.23266667 0.1368 0.23226667 0.1394 0.23166667 0.1414 0.23173333 0.14373333 0.23326667 0.14733333 0.23506667 0.14953333 0.23533333 0.15006667 0.234 0.14706667 0.23126667 0.14446667 0.2288 0.14046667 0.2266 0.13886667 0.2266 0.1366 0.2278 0.13413333 0.22873333 0.1314 0.22886667 0.1302 0.2298 0.13046667 0.23133333
0 0.13273333 0.34726667 0.1348 0.35013333 0.13753333 0.35233333 0.14146667 0.35493333 0.14393333 0.35706667 0.14673333 0.35933333 0.14946667 0.36073333 0.15333333 0.36186667 0.15633333 0.36233333 0.16046667 0.3632 0.16306667 0.36353333 0.16413333 0.36246667 0.1622 0.35953333 0.15833333 0.35866667 0.15453333 0.35813333 0.15106667 0.3572 0.148 0.35566667 0.14666667 0.35326667 0.14053333 0.347 0.13866667 0.34546667 0.13606667 0.34446667 0.13286667 0.34446667 0.13193333 0.3456
0 0.1276 0.49946667 0.12753333 0.50313333 0.12766667 0.50726667 0.12746667 0.51026667 0.12773333 0.5124 0.12966667 0.5124 0.1312 0.51093333 0.13193333 0.50733333 0.13206667 0.50366667 0.13146667 0.50133333 0.13173333 0.49953333 0.1342 0.499 0.1338 0.49753333 0.1314 0.4966 0.12933333 0.49613333 0.12673333 0.49533333 0.12593333 0.4958 0.12633333 0.497 0.1276 0.49873333
0 0.13266667 0.63446667 0.13633333 0.63586667 0.14013333 0.637 0.14513333 0.6378 0.15 0.6384 0.15293333 0.63953333 0.15566667 0.64213333 0.15693333 0.64426667 0.15793333 0.64706667 0.15866667 0.64873333 0.16046667 0.64853333 0.1608 0.6464 0.16253333 0.64533333 0.1616 0.64326667 0.1592 0.6406 0.1554 0.63753333 0.15066667 0.63586667 0.1474 0.6346 0.142 0.63306667 0.13793333 0.63226667 0.1338 0.6324 0.13173333 0.63306667 0.13106667 0.63373333
0 0.13873333 0.7606 0.1398 0.7578 0.14266667 0.75033333 0.14413333 0.7464 0.1466 0.74146667 0.14753333 0.7376 0.14786667 0.73466667 0.1494 0.73173333 0.15193333 0.72953333 0.1542 0.72826667 0.15553333 0.72853333 0.1556 0.73066667 0.15326667 0.73373333 0.15166667 0.736 0.1504 0.73886667 0.14933333 0.74353333 0.14733333 0.749 0.14633333 0.75526667 0.14493333 0.76166667 0.1442 0.7646 0.14253333 0.76606667 0.14053333 0.76513333 0.1394 0.76353333 0.13873333 0.762
0 0.22773333 0.78086667 0.23213333 0.7802 0.23473333 0.7768 0.23746667 0.77353333 0.24013333 0.76933333 0.2434 0.76666667 0.24853333 0.76346667 0.25466667 0.76093333 0.25726667 0.75846667 0.25986667 0.75466667 0.26013333 0.75286667 0.258 0.7522 0.256 0.75353333 0.25426667 0.756 0.2502 0.7586 0.24593333 0.76133333 0.2428 0.76313333 0.23853333 0.7654 0.23553333 0.76653333 0.2326 0.7676 0.22993333 0.7702 0.22973333 0.77186667 0.229 0.77426667 0.22786667 0.77666667 0.22633333 0.77853333 0.22673333 0.78026667
0 0.27173333 0.59593333 0.27153333 0.5932 0.2708 0.59093333 0.27133333 0.5878 0.27313333 0.58686667 0.27466667 0.5886 0.2758 0.59086667 0.27593333 0.5946 0.27613333 0.601 0.27633333 0.60593333 0.27693333 0.6094 0.27886667 0.6114 0.27753333 0.61333333 0.27706667 0.615 0.27853333 0.61646667 0.27913333 0.61793333 0.27886667 0.61846667 0.2766 0.61906667 0.27333333 0.61833333 0.26973333 0.617 0.27026667 0.61486667 0.27106667 0.61213333 0.2722 0.60793333 0.27186667 0.60513333 0.27146667 0.60213333 0.2716 0.5984
0 0.24893333 0.499 0.24913333 0.49553333 0.24846667 0.49173333 0.24846667 0.48933333 0.2496 0.4882 0.2504 0.4902 0.25113333 0.4938 0.25186667 0.4968 0.25246667 0.4986 0.25233333 0.5006 0.2536 0.50313333 0.25486667 0.5036 0.25673333 0.5028 0.25773333 0.5044 0.25773333 0.50693333 0.25906667 0.50813333 0.2582 0.50966667 0.25593333 0.50926667 0.25526667 0.50833333 0.25273333 0.50786667 0.25093333 0.5054 0.2498 0.50246667 0.24913333 0.49973333
0 0.23986667 0.35146667 0.24193333 0.3556 0.2446 0.36093333 0.24786667 0.3676 0.25073333 0.3742 0.25246667 0.3774 0.25533333 0.38253333 0.25833333 0.3838 0.26013333 0.384 0.2594 0.38173333 0.25673333 0.37773333 0.25373333 0.3726 0.2504 0.36726667 0.24793333 0.35913333 0.24453333 0.35273333 0.24313333 0.34886667 0.2418 0.3466 0.2424 0.344 0.24186667 0.34266667 0.2402 0.34306667 0.23913333 0.34606667 0.23953333 0.34826667
0 0.374 0.10066667 0.37693333 0.1024 0.3792 0.10446667 0.3812 0.1064 0.3844 0.1092 0.388 0.11226667 0.39166667 0.11566667 0.39366667 0.11706667 0.39513333 0.11686667 0.39513333 0.11306667 0.39373333 0.11046667 0.3918 0.10866667 0.39 0.10713333 0.38693333 0.1056 0.38426667 0.1038 0.38253333 0.10233333 0.38146667 0.10106667 0.38126667 0.09966667 0.3818 0.09806667 0.38046667 0.09753333 0.3794 0.09753333 0.3768 0.09666667 0.37593333 0.09646667 0.37393333 0.09806667 0.37373333 0.09886667
0 0.37 0.23893333 0.37046667 0.23706667 0.3716 0.23593333 0.3734 0.23606667 0.3758 0.23593333 0.37693333 0.23506667 0.37873333 0.23566667 0.38073333 0.238 0.3824 0.23946667 0.38286667 0.24066667 0.38173333 0.2416 0.37866667 0.24073333 0.37613333 0.23933333 0.3742 0.24 0.37206667 0.24073333 0.36986667 0.2398
0 0.3816 0.38853333 0.38406667 0.38693333 0.3868 0.3864 0.38946667 0.386 0.39166667 0.38473333 0.393 0.3832 0.39493333 0.3796 0.3962 0.37626667 0.39753333 0.37306667 0.3988 0.36893333 0.40033333 0.36633333 0.4018 0.36446667 0.40333333 0.36546667 0.4042 0.36866667 0.40286667 0.372 0.40086667 0.37606667 0.3992 0.37933333 0.39746667 0.38326667 0.39646667 0.3866 0.3952 0.38933333 0.39346667 0.39093333 0.39146667 0.3912 0.38966667 0.392 0.38773333 0.39366667 0.386 0.39446667 0.3834 0.3942 0.38153333 0.39326667 0.3808 0.39113333 0.38086667 0.38973333
0 0.38233333 0.5252 0.38553333 0.52293333 0.38913333 0.5198 0.39233333 0.5168 0.3962 0.51406667 0.40013333 0.51133333 0.4048 0.5088 0.41033333 0.50726667 0.41306667 0.50606667 0.41353333 0.50426667 0.41193333 0.5022 0.4106 0.50193333 0.40973333 0.503 0.40826667 0.50406667 0.4056 0.50473333 0.40266667 0.50633333 0.39986667 0.5076 0.396 0.5098 0.39313333 0.5116 0.39046667 0.51406667 0.38786667 0.516 0.38533333 0.5192 0.383 0.52153333 0.38106667 0.52393333 0.381 0.52506667
0 0.39426667 0.74166667 0.39466667 0.73926667 0.39573333 0.73733333 0.39746667 0.73746667 0.39866667 0.7396 0.39886667 0.7416 0.399 0.74373333 0.3992 0.7456 0.39713333 0.7464 0.3958 0.7464 0.39473333 0.74473333 0.39473333 0.74306667
0 0.35453333 0.86913333 0.3592 0.86693333 0.3636 0.86406667 0.36806667 0.861 0.37173333 0.8584 0.3754 0.85533333 0.37866667 0.85286667 0.38026667 0.85013333 0.3814 0.8474 0.38053333 0.84566667 0.379 0.84513333 0.37706667 0.8464 0.37633333 0.84806667 0.37526667 0.85026667 0.37353333 0.85233333 0.37073333 0.85426667 0.368 0.85633333 0.3644 0.85906667 0.3602 0.86186667 0.35686667 0.86493333 0.35346667 0.8674 0.35226667 0.86853333 0.35306667 0.86946667
0 0.50493333 0.89706667 0.5048 0.902 0.50493333 0.90613333 0.50506667 0.90986667 0.50586667 0.91326667 0.50813333 0.91773333 0.51013333 0.91973333 0.51333333 0.9228 0.51546667 0.92533333 0.51506667 0.92793333 0.51546667 0.9314 0.5172 0.93086667 0.51786667 0.9264 0.51673333 0.9228 0.51486667 0.9188 0.512 0.91453333 0.50966667 0.9106 0.5086 0.90366667 0.50873333 0.8996 0.50946667 0.8954 0.5088 0.89346667 0.50633333 0.89313333 0.50513333 0.89453333 0.50526667 0.89606667
0 0.50266667 0.74153333 0.502 0.7454 0.50126667 0.75006667 0.4998 0.754 0.50046667 0.7566 0.5026 0.7532 0.50366667 0.7492 0.50473333 0.7454 0.50553333 0.74193333 0.50566667 0.73966667 0.50546667 0.7372 0.50426667 0.7362 0.50306667 0.73673333 0.50286667 0.73846667
0 0.521 0.61766667 0.52426667 0.61853333 0.5294 0.6178 0.53233333 0.61673333 0.5338 0.6162 0.53733333 0.6178 0.53933333 0.61933333 0.54233333 0.62033333 0.54346667 0.61973333 0.5416 0.61766667 0.5392 0.61613333 0.53586667 0.61493333 0.53353333 0.6136 0.531 0.61213333 0.52786667 0.61133333 0.52473333 0.612 0.52186667 0.6132 0.52126667 0.61473333
0 0.50613333 0.48873333 0.50753333 0.49233333 0.50946667 0.496 0.51106667 0.49913333 0.5116 0.5022 0.51293333 0.50573333 0.5132 0.5078 0.515 0.50953333 0.51686667 0.51006667 0.51846667 0.50853333 0.51773333 0.50646667 0.51693333 0.50573333 0.51553333 0.5046 0.51453333 0.5026 0.514 0.49926667 0.5134 0.4962 0.512 0.4932 0.51026667 0.48973333 0.50966667 0.48706667 0.50886667 0.48586667 0.50686667 0.48593333 0.50593333 0.48746667
0 0.52053333 0.37013333 0.52073333 0.36793333 0.52146667 0.36686667 0.52306667 0.3658 0.525 0.365 0.5266 0.36466667 0.52646667 0.36613333 0.52613333 0.3684 0.52613333 0.37053333 0.52526667 0.37133333 0.52226667 0.37133333
0 0.522 0.23833333 0.522 0.2354 0.52286667 0.23353333 0.52466667 0.23186667 0.5276 0.23073333 0.52993333 0.2304 0.53313333 0.2298 0.53473333 0.22906667 0.53393333 0.22846667 0.53053333 0.22833333 0.52693333 0.22873333 0.52466667 0.22926667 0.5218 0.2304 0.5196 0.2328 0.5188 0.23533333 0.519 0.23813333 0.52113333 0.24026667
0 0.50886667 0.0538 0.51066667 0.05706667 0.513 0.06006667 0.51606667 0.06366667 0.51786667 0.06593333 0.5212 0.06853333 0.5232 0.07086667 0.52533333 0.07526667 0.52633333 0.08046667 0.5276 0.08933333 0.52906667 0.09813333 0.53 0.10553333 0.5306 0.11266667 0.53086667 0.11713333 0.53293333 0.1178 0.53513333 0.1162 0.5356 0.1144 0.53453333 0.10866667 0.53346667 0.10053333 0.53286667 0.094 0.53113333 0.08566667 0.52933333 0.07673333 0.5276 0.06953333 0.52493333 0.06373333 0.52133333 0.058 0.51746667 0.05466667 0.5138 0.05213333 0.51126667 0.05086667 0.50933333 0.05073333 0.5084 0.05213333
0 0.63966667 0.3682 0.64053333 0.371 0.64226667 0.37346667 0.643 0.3722 0.64333333 0.36893333 0.64326667 0.3662 0.6448 0.36453333 0.64626667 0.36313333 0.6468 0.362 0.64386667 0.36213333 0.64093333 0.36286667 0.6398 0.36426667 0.6396 0.36646667
0 0.6336 0.50253333 0.63593333 0.50473333 0.63833333 0.507 0.64026667 0.50853333 0.6406 0.50746667 0.63906667 0.50493333 0.63766667 0.50206667 0.6374 0.50006667 0.63646667 0.49766667 0.63486667 0.4958 0.6338 0.49633333 0.63426667 0.4982 0.63393333 0.5 0.63306667 0.50126667
0 0.63406667 0.75146667 0.6362 0.75513333 0.6388 0.759 0.6408 0.7622 0.64253333 0.7636 0.64393333 0.76373333 0.64406667 0.76226667 0.64226667 0.75993333 0.64086667 0.75666667 0.63966667 0.75373333 0.63846667 0.75073333 0.63766667 0.74846667 0.6364 0.74553333 0.6354 0.7442 0.63446667 0.74613333 0.6342 0.74793333 0.63406667 0.74973333
0 0.75333333 0.8262 0.7586 0.8288 0.76373333 0.83246667 0.76786667 0.83626667 0.7718 0.83973333 0.77553333 0.8432 0.77773333 0.84613333 0.78273333 0.85186667 0.7868 0.85686667 0.7894 0.86053333 0.78986667 0.8634 0.79033333 0.86513333 0.7916 0.86446667 0.79273333 0.86233333 0.7922 0.858 0.7892 0.85373333 0.78513333 0.84833333 0.78006667 0.84226667 0.7752 0.8374 0.7704 0.8334 0.7652 0.82853333 0.76033333 0.8254 0.75593333 0.82313333 0.75233333 0.82233333 0.75173333 0.82346667 0.7526 0.82473333
0 0.7698 0.61193333 0.772 0.61446667 0.77526667 0.6184 0.77813333 0.62273333 0.7812 0.6282 0.78246667 0.63133333 0.78346667 0.63393333 0.78413333 0.6364 0.78573333 0.63873333 0.78746667 0.64006667 0.7898 0.64346667 0.79113333 0.64626667 0.79386667 0.64873333 0.7978 0.65266667 0.80406667 0.6558 0.80646667 0.65653333 0.8074 0.6548 0.80566667 0.65193333 0.79993333 0.64486667 0.79606667 0.64013333 0.79046667 0.6356 0.7874 0.63106667 0.78433333 0.6274 0.78273333 0.6234 0.77966667 0.61746667 0.7778 0.6134 0.77526667 0.61 0.77266667 0.60713333 0.77046667 0.60693333 0.76986667 0.6088 0.76933333 0.6108
0 0.77433333 0.49893333 0.77846667 0.50026667 0.78306667 0.49913333 0.78633333 0.49806667 0.7918 0.4962 0.796 0.4946 0.80006667 0.49306667 0.80206667 0.4918 0.80493333 0.4906 0.80766667 0.48933333 0.81073333 0.48786667 0.81153333 0.48666667 0.80786667 0.4874 0.80353333 0.48853333 0.7968 0.49046667 0.79293333 0.4916 0.79026667 0.49333333 0.7868 0.4952 0.783 0.496 0.7802 0.4966 0.77666667 0.4968 0.77406667 0.49673333 0.77333333 0.498
0 0.7492 0.36633333 0.75346667 0.3668 0.7578 0.36566667 0.7614 0.3646 0.76386667 0.3638 0.767 0.36306667 0.77006667 0.36333333 0.774 0.36266667 0.77673333 0.36093333 0.77973333 0.35906667 0.78266667 0.35706667 0.7834 0.35546667 0.78286667 0.35393333 0.7806 0.3528 0.7784 0.35293333 0.7764 0.35513333 0.77473333 0.357 0.772 0.35846667 0.7692 0.35973333 0.76473333 0.3602 0.76086667 0.3606 0.7556 0.36186667 0.7522 0.36286667 0.7498 0.36406667 0.74886667 0.3652
0 0.79033333 0.2334 0.79273333 0.2306 0.79433333 0.22913333 0.7968 0.2278 0.7994 0.22766667 0.80286667 0.22866667 0.80533333 0.23006667 0.80873333 0.231 0.8104 0.231 0.81066667 0.22993333 0.8098 0.2286 0.80806667 0.22646667 0.80546667 0.22453333 0.80273333 0.22366667 0.8006 0.22346667 0.79786667 0.2238 0.79426667 0.22506667 0.7908 0.2264 0.78746667 0.2284 0.78653333 0.23013333 0.78673333 0.23133333 0.78866667 0.2328
0 0.777 0.11533333 0.78053333 0.1132 0.78553333 0.11173333 0.791 0.10913333 0.7962 0.10646667 0.79926667 0.10493333 0.80393333 0.10326667 0.8064 0.10166667 0.80786667 0.09906667 0.80746667 0.09686667 0.8068 0.0948 0.80506667 0.09426667 0.8024 0.09546667 0.80233333 0.0976 0.80206667 0.0988 0.7996 0.09886667 0.79813333 0.09853333 0.7964 0.09946667 0.79453333 0.10133333 0.79346667 0.1036 0.791 0.10526667 0.788 0.10673333 0.785 0.10766667 0.78153333 0.10826667 0.77773333 0.10933333 0.77506667 0.111 0.77446667 0.11293333 0.7746 0.11526667 0.77533333 0.11586667
0 0.88633333 0.11386667 0.89046667 0.11213333 0.89753333 0.10953333 0.90266667 0.1078 0.90593333 0.10566667 0.91013333 0.10413333 0.91326667 0.10286667 0.9178 0.10226667 0.9218 0.10093333 0.92386667 0.09946667 0.92486667 0.09726667 0.92406667 0.0962 0.9218 0.0976 0.9184 0.0988 0.91666667 0.0978 0.91506667 0.09706667 0.9126 0.098 0.9108 0.09873333 0.9084 0.1004 0.90573333 0.1024 0.90333333 0.1034 0.8988 0.1048 0.8934 0.10673333 0.88873333 0.10833333 0.8844 0.11006667 0.8824 0.1114 0.88266667 0.1136 0.8848 0.11426667
0 0.87526667 0.24933333 0.87513333 0.24653333 0.87606667 0.24453333 0.87726667 0.24226667 0.87753333 0.24186667 0.87806667 0.24493333 0.8798 0.24726667 0.88126667 0.24853333 0.88 0.249 0.87786667 0.2492 0.87693333 0.2504 0.87693333 0.25106667
0 0.89706667 0.38873333 0.90193333 0.3878 0.90706667 0.3872 0.9102 0.38633333 0.91333333 0.38526667 0.91806667 0.38466667 0.92066667 0.3838 0.91813333 0.38346667 0.9148 0.38366667 0.91006667 0.38393333 0.9078 0.38413333 0.90586667 0.38353333 0.90393333 0.3846 0.90166667 0.385 0.8984 0.3858 0.89606667 0.38653333 0.89586667 0.38806667
0 0.88333333 0.497 0.8844 0.4948 0.8858 0.49226667 0.88653333 0.49126667 0.88733333 0.4936 0.88773333 0.49593333 0.8884 0.4978 0.89013333 0.49826667 0.891 0.49846667 0.89 0.4996 0.887 0.49973333 0.884 0.49993333 0.88266667 0.49893333 0.88273333 0.4978
0 0.90333333 0.61006667 0.90566667 0.60746667 0.90793333 0.60593333 0.91133333 0.6038 0.91293333 0.60086667 0.91373333 0.5982 0.91426667 0.59526667 0.9146 0.5914 0.91453333 0.5882 0.91513333 0.5846 0.91586667 0.58233333 0.91793333 0.58153333 0.91973333 0.584 0.92066667 0.58733333 0.922 0.58926667 0.92213333 0.59133333 0.92213333 0.59466667 0.92166667 0.5984 0.9206 0.60093333 0.91846667 0.60226667 0.916 0.60266667 0.91393333 0.60546667 0.91166667 0.60806667 0.90893333 0.61126667 0.90753333 0.6128 0.90486667 0.61486667 0.9016 0.6156 0.89813333 0.61546667 0.8972 0.6146 0.898 0.61253333 0.9002 0.6114 0.90186667 0.61086667
0 0.9174 0.74413333 0.9206 0.7468 0.9252 0.7502 0.92966667 0.75406667 0.93233333 0.75613333 0.93493333 0.75746667 0.9374 0.7578 0.94166667 0.75653333 0.94353333 0.75526667 0.94466667 0.753 0.94366667 0.75206667 0.94046667 0.7522 0.9368 0.75286667 0.9338 0.75286667 0.93186667 0.75153333 0.92993333 0.7494 0.92846667 0.74666667 0.92706667 0.7448 0.92406667 0.74293333 0.9216 0.7416 0.91833333 0.7412 0.9172 0.7416
0 0.89713333 0.88673333 0.90006667 0.8862 0.9046 0.8834 0.90926667 0.88146667 0.913 0.87846667 0.9174 0.87553333 0.92186667 0.87253333 0.9252 0.8706 0.92993333 0.8692 0.93306667 0.86893333 0.9398 0.8706 0.94273333 0.8706 0.94586667 0.8694 0.94886667 0.86686667 0.94946667 0.86506667 0.95146667 0.86446667 0.9526 0.86333333 0.94953333 0.86153333 0.94766667 0.85986667 0.946 0.85966667 0.94226667 0.8598 0.9382 0.86113333 0.93366667 0.86386667 0.92773333 0.86693333 0.92253333 0.869 0.9152 0.872 0.9106 0.8746 0.90593333 0.87773333 0.9018 0.87973333 0.89793333 0.88213333 0.8962 0.88353333 0.89526667 0.88593333 0.89626667 0.88693333
0 0.27834711 0.86446281 0.27966942 0.86325069 0.28110193 0.86126722 0.28275482 0.86016529 0.28407713 0.86203857 0.28352617 0.86446281 0.28209366 0.86633609 0.28077135 0.86820937 0.28066116 0.87041322 0.27944904 0.87162534 0.27724518 0.87173554 0.27559229 0.8692011 0.27471074 0.86666667 0.27548209 0.86490358 0.27669421 0.86523416
