# Supplementary material for: VanillaNet-YOLOv8 segment: detection of nano-iron oxide regulation on rice seedling growth vitality under salt stress
Source: Front Plant Sci. 2025 Sep 17;16:1631279. doi: 10.3389/fpls.2025.1631279 (PMC12484053; doi:10.3389/fpls.2025.1631279)
Supplement: Supplementary file 5 [file DataSheet5.zip › label/train/2000-2024-3-18-23-27-23.txt]

0 0.17573333 0.12113333 0.17766667 0.12033333 0.17993333 0.1186 0.1804 0.1164 0.18053333 0.11206667 0.1808 0.10986667 0.18113333 0.10806667 0.1824 0.10786667 0.1834 0.1098 0.18333333 0.11173333 0.18353333 0.11433333 0.18286667 0.11753333 0.18193333 0.11966667 0.18066667 0.1218 0.17866667 0.123 0.17593333 0.12353333 0.1736 0.123 0.1726 0.12226667 0.17346667 0.12126667 0.17486667 0.12113333
0 0.12253333 0.23286667 0.124 0.23406667 0.1274 0.2344 0.13093333 0.23366667 0.13373333 0.2328 0.136 0.23266667 0.13953333 0.23346667 0.14306667 0.2346 0.1456 0.23513333 0.14873333 0.23593333 0.14966667 0.23553333 0.1482 0.23333333 0.14526667 0.23126667 0.142 0.23026667 0.13946667 0.22973333 0.13693333 0.22853333 0.13513333 0.2274 0.13306667 0.22713333 0.13173333 0.22786667 0.12973333 0.2292 0.12726667 0.22986667 0.12366667 0.23073333 0.1226 0.2316
0 0.1226 0.35206667 0.12686667 0.35453333 0.13106667 0.3576 0.13433333 0.35966667 0.13846667 0.36166667 0.1426 0.36293333 0.14933333 0.36393333 0.15306667 0.36393333 0.15853333 0.36446667 0.1632 0.36566667 0.16493333 0.36573333 0.1636 0.36353333 0.1614 0.36093333 0.15873333 0.35973333 0.1564 0.36 0.15206667 0.36013333 0.14693333 0.36 0.14233333 0.35873333 0.13886667 0.35706667 0.1366 0.35506667 0.13273333 0.35133333 0.1302 0.34933333 0.12666667 0.34766667 0.12293333 0.34773333 0.12106667 0.3494 0.1214 0.35126667
0 0.12773333 0.50013333 0.12733333 0.50393333 0.12673333 0.5078 0.127 0.51093333 0.12833333 0.51246667 0.13073333 0.51213333 0.1316 0.50926667 0.1314 0.50506667 0.1314 0.50186667 0.13253333 0.5008 0.1352 0.50073333 0.13606667 0.50013333 0.1356 0.49786667 0.13446667 0.49773333 0.1316 0.49746667 0.12853333 0.49733333 0.12786667 0.4982
0 0.11766667 0.62153333 0.12073333 0.62326667 0.1234 0.62393333 0.12693333 0.62473333 0.1302 0.62513333 0.13446667 0.6258 0.13773333 0.62653333 0.14033333 0.6278 0.1436 0.63 0.14506667 0.63226667 0.14713333 0.63373333 0.1484 0.63433333 0.14986667 0.6364 0.15166667 0.6382 0.15306667 0.64046667 0.153 0.64193333 0.15506667 0.6434 0.15726667 0.6436 0.15973333 0.6434 0.1596 0.64173333 0.15706667 0.63833333 0.15413333 0.63573333 0.15126667 0.63306667 0.14686667 0.6296 0.1428 0.62633333 0.137 0.62346667 0.13273333 0.6218 0.1264 0.6204 0.12146667 0.62006667 0.1178 0.61986667 0.1168 0.62006667
0 0.13913333 0.76066667 0.13986667 0.75753333 0.14166667 0.7522 0.1442 0.74773333 0.14586667 0.7422 0.1478 0.73593333 0.14993333 0.73226667 0.1522 0.72973333 0.1546 0.72806667 0.1558 0.7288 0.1556 0.73133333 0.1534 0.7348 0.15153333 0.7374 0.14986667 0.74086667 0.1482 0.74733333 0.14646667 0.75393333 0.1454 0.7576 0.14533333 0.76126667 0.14506667 0.764 0.1434 0.76626667 0.14173333 0.76693333 0.14033333 0.7664 0.1392 0.76346667 0.13933333 0.76226667
0 0.2198 0.7746 0.22153333 0.77233333 0.22246667 0.77013333 0.22346667 0.76733333 0.22553333 0.7656 0.22886667 0.76466667 0.2324 0.76353333 0.23733333 0.7624 0.2398 0.7614 0.24313333 0.7596 0.24886667 0.75713333 0.25346667 0.7544 0.25586667 0.75246667 0.2586 0.75046667 0.25993333 0.75086667 0.2598 0.75333333 0.2582 0.75553333 0.25593333 0.7576 0.2536 0.75866667 0.25006667 0.76 0.24553333 0.76073333 0.24146667 0.76293333 0.238 0.76446667 0.2344 0.76706667 0.23133333 0.7704 0.2294 0.773 0.2258 0.7772 0.224 0.77846667 0.2206 0.778 0.21873333 0.7774 0.21793333 0.77586667 0.21853333 0.77546667
0 0.26966667 0.5934 0.27 0.5896 0.27073333 0.5878 0.2728 0.58826667 0.2744 0.591 0.274 0.5956 0.2734 0.60153333 0.27293333 0.61073333 0.27226667 0.618 0.27246667 0.62013333 0.2736 0.6214 0.27326667 0.62413333 0.2718 0.62646667 0.27026667 0.629 0.27046667 0.63106667 0.27113333 0.63346667 0.2694 0.63446667 0.26706667 0.63326667 0.26466667 0.63093333 0.26413333 0.629 0.26533333 0.62533333 0.267 0.6226 0.26793333 0.61713333 0.2684 0.61126667 0.26893333 0.6014 0.26933333 0.59566667
0 0.24653333 0.4962 0.2486 0.49893333 0.2492 0.5016 0.24973333 0.504 0.25106667 0.50646667 0.253 0.50753333 0.25493333 0.50813333 0.25706667 0.5092 0.2576 0.50766667 0.25766667 0.50553333 0.25746667 0.50266667 0.25573333 0.5024 0.25373333 0.5032 0.2528 0.50126667 0.2536 0.50006667 0.2548 0.49953333 0.25213333 0.4968 0.25153333 0.49493333 0.2518 0.49266667 0.25026667 0.49086667 0.24833333 0.49086667 0.247 0.49253333 0.24693333 0.4944
0 0.23853333 0.34686667 0.2394 0.3498 0.23926667 0.35166667 0.23906667 0.35286667 0.24073333 0.35453333 0.24253333 0.35786667 0.2438 0.36106667 0.2456 0.36466667 0.2482 0.36953333 0.25006667 0.3748 0.25133333 0.37886667 0.25406667 0.38193333 0.25746667 0.384 0.2592 0.3838 0.259 0.38133333 0.25626667 0.37806667 0.25306667 0.37333333 0.251 0.36853333 0.24926667 0.3618 0.2468 0.35613333 0.24473333 0.3514 0.243 0.34753333 0.24166667 0.34466667 0.24073333 0.3428 0.23893333 0.3434 0.23866667 0.34566667
0 0.37066667 0.1034 0.3708 0.10533333 0.3732 0.10646667 0.37506667 0.10666667 0.37766667 0.1076 0.3804 0.11013333 0.38413333 0.1122 0.38893333 0.11473333 0.39146667 0.11753333 0.39433333 0.12026667 0.39586667 0.1196 0.39533333 0.11666667 0.39426667 0.1138 0.3922 0.11133333 0.39006667 0.10966667 0.3872 0.10833333 0.382 0.1062 0.3802 0.10486667 0.37866667 0.10293333 0.37746667 0.10086667 0.37613333 0.10093333 0.37606667 0.1024 0.37493333 0.10286667 0.37346667 0.1018 0.37226667 0.10126667 0.3712 0.10206667
0 0.36646667 0.241 0.36826667 0.23893333 0.3702 0.2386 0.3716 0.23913333 0.3738 0.24006667 0.37546667 0.24013333 0.37693333 0.24133333 0.37773333 0.24366667 0.37906667 0.24546667 0.38133333 0.24413333 0.3824 0.24253333 0.38046667 0.2394 0.3786 0.23753333 0.3754 0.23606667 0.3724 0.2356 0.3686 0.23586667 0.36566667 0.23713333 0.36466667 0.2388 0.36533333 0.24073333
0 0.40013333 0.36813333 0.39926667 0.372 0.39633333 0.38073333 0.3944 0.3864 0.39293333 0.38966667 0.38973333 0.39173333 0.3862 0.3922 0.3842 0.3936 0.38346667 0.39646667 0.3832 0.39873333 0.38513333 0.4 0.38833333 0.39913333 0.39046667 0.39753333 0.39133333 0.39606667 0.393 0.39473333 0.39613333 0.39413333 0.39686667 0.39293333 0.39686667 0.3902 0.39853333 0.38526667 0.4004 0.38126667 0.40173333 0.3762 0.4028 0.3734 0.40446667 0.37226667 0.40413333 0.36953333 0.40433333 0.36746667 0.40333333 0.36586667 0.40206667 0.36546667 0.40126667 0.36606667
0 0.38253333 0.5228 0.38533333 0.51993333 0.38986667 0.51693333 0.39333333 0.51406667 0.39706667 0.51153333 0.40026667 0.5094 0.4052 0.5078 0.4096 0.506 0.4112 0.50533333 0.41273333 0.50413333 0.4122 0.50206667 0.41053333 0.5006 0.40926667 0.5014 0.4072 0.50286667 0.40406667 0.50386667 0.40006667 0.5054 0.39406667 0.50886667 0.3896 0.51166667 0.38333333 0.51606667 0.38033333 0.5198 0.3786 0.5226 0.378 0.5244 0.3804 0.52333333
0 0.3966 0.63146667 0.39653333 0.63406667 0.39713333 0.6358 0.39866667 0.63533333 0.3994 0.6334 0.4006 0.62993333 0.39993333 0.6294 0.39806667 0.63006667
0 0.39473333 0.73926667 0.39506667 0.7428 0.39573333 0.7448 0.39746667 0.7454 0.399 0.74406667 0.3998 0.7414 0.40013333 0.73893333 0.39946667 0.73706667 0.39793333 0.73626667 0.39566667 0.73686667 0.3948 0.73793333
0 0.35533333 0.87066667 0.35793333 0.8686 0.36086667 0.8668 0.3642 0.86433333 0.367 0.8622 0.36993333 0.86013333 0.3722 0.85826667 0.3742 0.8566 0.37593333 0.85673333 0.37733333 0.857 0.37733333 0.85446667 0.37813333 0.85313333 0.37966667 0.85086667 0.38086667 0.84906667 0.38153333 0.8474 0.3794 0.8462 0.37773333 0.8462 0.37566667 0.84853333 0.3746 0.85093333 0.3734 0.85346667 0.36953333 0.85606667 0.36606667 0.8588 0.36246667 0.86166667 0.3594 0.8638 0.3566 0.8658 0.35506667 0.8676 0.3524 0.869 0.3514 0.8702 0.3522 0.8716 0.354 0.87166667
0 0.50493333 0.89353333 0.50693333 0.89053333 0.50853333 0.8894 0.50993333 0.8902 0.50973333 0.89333333 0.509 0.89746667 0.50866667 0.90173333 0.5094 0.9056 0.51126667 0.90833333 0.5136 0.911 0.516 0.9142 0.517 0.91666667 0.5192 0.91853333 0.51953333 0.91973333 0.51773333 0.92006667 0.51666667 0.92133333 0.5154 0.92233333 0.51486667 0.91953333 0.51406667 0.91626667 0.51206667 0.91426667 0.50946667 0.91166667 0.50773333 0.90953333 0.50546667 0.906 0.50513333 0.9026 0.50413333 0.89766667
0 0.50173333 0.7418 0.5016 0.74493333 0.50073333 0.7484 0.50006667 0.75126667 0.4988 0.75493333 0.49846667 0.75846667 0.50013333 0.7582 0.5026 0.75333333 0.50446667 0.74806667 0.5056 0.74286667 0.506 0.7392 0.50513333 0.73793333 0.5034 0.7386 0.50213333 0.7404
0 0.51513333 0.61426667 0.51813333 0.61566667 0.52113333 0.61586667 0.5244 0.61493333 0.52733333 0.61393333 0.5288 0.6138 0.5324 0.6162 0.53473333 0.61786667 0.53866667 0.62046667 0.54153333 0.62086667 0.54226667 0.61886667 0.53946667 0.61646667 0.537 0.61526667 0.53413333 0.61346667 0.5306 0.61186667 0.528 0.61066667 0.52546667 0.60886667 0.52293333 0.6082 0.51853333 0.6084 0.515 0.60953333 0.51393333 0.6122
0 0.50333333 0.48573333 0.50466667 0.48993333 0.50626667 0.49313333 0.5074 0.49566667 0.5084 0.49866667 0.5096 0.50153333 0.51113333 0.50353333 0.51246667 0.5056 0.5138 0.50853333 0.5162 0.50986667 0.51786667 0.50886667 0.51706667 0.50673333 0.51546667 0.50513333 0.51373333 0.503 0.5126 0.49986667 0.51213333 0.4962 0.51053333 0.49166667 0.50926667 0.4882 0.5076 0.48526667 0.50566667 0.48293333 0.50413333 0.48246667 0.50366667 0.4848
0 0.52046667 0.369 0.52313333 0.36706667 0.5252 0.3654 0.52673333 0.3654 0.5262 0.36786667 0.5266 0.37026667 0.52853333 0.37273333 0.52766667 0.37306667 0.5248 0.37193333 0.52273333 0.37213333 0.5204 0.3718 0.52053333 0.3704
0 0.52126667 0.2396 0.52306667 0.23653333 0.52433333 0.23533333 0.52586667 0.23293333 0.527 0.2312 0.52926667 0.22966667 0.5322 0.22886667 0.53546667 0.2276 0.5388 0.2268 0.5416 0.22613333 0.54113333 0.22526667 0.538 0.22506667 0.5332 0.22546667 0.52953333 0.2262 0.52586667 0.2282 0.5228 0.23026667 0.52053333 0.23286667 0.51966667 0.23566667 0.51893333 0.23833333 0.51926667 0.24066667 0.52046667 0.24093333
0 0.4928 0.05186667 0.49513333 0.05586667 0.498 0.0594 0.5016 0.06253333 0.5064 0.06573333 0.51066667 0.06826667 0.51306667 0.0712 0.51626667 0.0788 0.51966667 0.08873333 0.5228 0.09786667 0.52526667 0.10566667 0.52773333 0.11353333 0.52873333 0.11913333 0.5304 0.12046667 0.53166667 0.1188 0.53106667 0.11126667 0.52893333 0.10213333 0.52606667 0.09473333 0.5226 0.085 0.5196 0.0766 0.51593333 0.0686 0.51133333 0.0616 0.5056 0.05473333 0.50186667 0.052 0.49833333 0.05006667 0.4932 0.04826667 0.49253333 0.0496
0 0.64113333 0.25253333 0.64246667 0.2502 0.64426667 0.24893333 0.6462 0.24826667 0.6468 0.24786667 0.6472 0.2502 0.6484 0.25133333 0.648 0.25253333 0.64626667 0.25286667 0.6452 0.25393333 0.64333333 0.2548 0.6412 0.25433333 0.64093333 0.25333333
0 0.63793333 0.36526667 0.63926667 0.36953333 0.6402 0.372 0.6418 0.3734 0.6424 0.3706 0.64233333 0.36733333 0.64233333 0.3646 0.64313333 0.36326667 0.64446667 0.36206667 0.64546667 0.3608 0.64333333 0.3612 0.64006667 0.36246667 0.63826667 0.3634
0 0.63126667 0.50126667 0.63326667 0.5036 0.6358 0.50653333 0.6384 0.509 0.64 0.50926667 0.63906667 0.5066 0.63693333 0.5028 0.6362 0.49946667 0.63433333 0.49653333 0.63346667 0.49566667 0.63313333 0.49793333 0.633 0.49913333 0.63126667 0.49966667 0.63086667 0.50066667
0 0.6334 0.75033333 0.63593333 0.75546667 0.63773333 0.7588 0.63946667 0.76233333 0.64146667 0.76453333 0.64373333 0.76486667 0.64593333 0.76486667 0.6464 0.76393333 0.64326667 0.7628 0.64153333 0.76026667 0.64 0.757 0.63846667 0.753 0.6374 0.74913333 0.6368 0.747 0.63546667 0.74493333 0.6342 0.74506667 0.63353333 0.74666667 0.63373333 0.74926667
0 0.7488 0.82533333 0.75333333 0.82626667 0.75726667 0.82886667 0.76213333 0.83226667 0.76746667 0.83666667 0.77213333 0.84093333 0.77533333 0.84533333 0.77946667 0.84906667 0.78533333 0.85553333 0.7874 0.85913333 0.78913333 0.86246667 0.79033333 0.8654 0.79193333 0.86633333 0.7936 0.8644 0.7924 0.86106667 0.7874 0.8528 0.78353333 0.84866667 0.77946667 0.84413333 0.77453333 0.83906667 0.7678 0.8332 0.76126667 0.82706667 0.7578 0.82433333 0.75333333 0.8224 0.75113333 0.82246667 0.74993333 0.82313333 0.74833333 0.82433333
0 0.77073333 0.61206667 0.77326667 0.6146 0.77626667 0.6182 0.78106667 0.62613333 0.78506667 0.63026667 0.78773333 0.6348 0.79113333 0.64073333 0.7948 0.646 0.7976 0.6498 0.8036 0.656 0.80773333 0.6584 0.8122 0.65953333 0.8136 0.65926667 0.81273333 0.6556 0.81046667 0.65233333 0.806 0.64793333 0.80273333 0.64453333 0.79653333 0.64053333 0.79106667 0.63373333 0.78673333 0.62733333 0.78313333 0.6212 0.78013333 0.6152 0.7768 0.61073333 0.7748 0.60926667 0.7728 0.60846667 0.77086667 0.60946667 0.7698 0.61126667
0 0.77353333 0.49926667 0.77593333 0.50046667 0.77893333 0.50046667 0.782 0.4994 0.7858 0.49713333 0.7912 0.4954 0.7948 0.4944 0.8002 0.49286667 0.80373333 0.49153333 0.80686667 0.49073333 0.8102 0.49013333 0.81353333 0.48846667 0.81593333 0.48713333 0.81346667 0.48693333 0.81 0.48766667 0.80526667 0.48913333 0.7998 0.4902 0.795 0.49113333 0.7898 0.49313333 0.78606667 0.49506667 0.78066667 0.49653333 0.77766667 0.49686667 0.77486667 0.49713333 0.77313333 0.4976
0 0.74946667 0.36646667 0.7528 0.367 0.7574 0.36646667 0.75986667 0.3652 0.7622 0.36426667 0.76526667 0.36326667 0.76826667 0.36306667 0.77053333 0.36306667 0.7726 0.3626 0.7762 0.36226667 0.77893333 0.36133333 0.7808 0.36006667 0.78293333 0.35833333 0.7852 0.357 0.78513333 0.35526667 0.7836 0.35373333 0.78186667 0.35313333 0.77866667 0.35453333 0.77633333 0.35646667 0.7746 0.35853333 0.77166667 0.35973333 0.76673333 0.3606 0.7628 0.36113333 0.7602 0.36173333 0.75633333 0.36253333 0.7538 0.363 0.75093333 0.36386667 0.74933333 0.36486667
0 0.78986667 0.2342 0.79126667 0.23193333 0.7934 0.22986667 0.79606667 0.22833333 0.79826667 0.2276 0.8002 0.22713333 0.8026 0.22686667 0.8046 0.22726667 0.80686667 0.22833333 0.80886667 0.2298 0.81113333 0.23013333 0.81326667 0.22926667 0.81273333 0.22786667 0.81073333 0.22606667 0.80866667 0.22486667 0.80666667 0.22433333 0.80233333 0.2238 0.79946667 0.22393333 0.79613333 0.22446667 0.7928 0.22586667 0.78946667 0.22873333 0.78766667 0.2308 0.78646667 0.23266667 0.7866 0.23433333 0.78793333 0.23473333
0 0.77526667 0.11553333 0.77773333 0.11406667 0.78133333 0.11253333 0.78566667 0.11086667 0.7892 0.10906667 0.79133333 0.10806667 0.794 0.10646667 0.7974 0.10433333 0.79966667 0.1024 0.8032 0.1006 0.8056 0.09913333 0.80653333 0.0974 0.80646667 0.0956 0.8046 0.0958 0.80286667 0.09713333 0.79926667 0.09706667 0.797 0.09706667 0.79493333 0.0982 0.79406667 0.10013333 0.79233333 0.10306667 0.78993333 0.10493333 0.7882 0.10553333 0.7854 0.10686667 0.78213333 0.10766667 0.77933333 0.1082 0.77633333 0.10946667 0.7742 0.11086667 0.77213333 0.1122 0.77106667 0.114 0.7718 0.11553333 0.77326667 0.1156
0 0.88213333 0.1142 0.88353333 0.1152 0.8872 0.11453333 0.89186667 0.113 0.8952 0.1116 0.8996 0.11006667 0.90626667 0.1078 0.90986667 0.10633333 0.91286667 0.10566667 0.91506667 0.10506667 0.9196 0.10426667 0.9226 0.1028 0.92433333 0.10073333 0.92346667 0.09833333 0.92226667 0.0982 0.9208 0.0992 0.91953333 0.101 0.91706667 0.1014 0.91246667 0.1014 0.90986667 0.10146667 0.90766667 0.10213333 0.9066 0.1038 0.90433333 0.10486667 0.90033333 0.1058 0.89666667 0.10693333 0.89266667 0.10733333 0.8888 0.108 0.88393333 0.1098 0.88226667 0.11113333 0.88166667 0.11273333
0 0.87466667 0.24806667 0.875 0.24466667 0.87546667 0.2426 0.87693333 0.24133333 0.8778 0.2436 0.878 0.2464 0.87946667 0.24733333 0.88073333 0.24773333 0.88053333 0.24933333 0.87853333 0.24993333 0.875 0.2502 0.8742 0.249
0 0.89806667 0.38893333 0.90326667 0.38773333 0.90833333 0.38673333 0.91246667 0.3858 0.91666667 0.38486667 0.92146667 0.38373333 0.9234 0.383 0.92253333 0.38266667 0.9192 0.38293333 0.91586667 0.38333333 0.91253333 0.38373333 0.90793333 0.38433333 0.90413333 0.3848 0.90026667 0.38526667 0.8972 0.386 0.89673333 0.38713333 0.897 0.3886
0 0.88433333 0.49493333 0.885 0.49286667 0.88586667 0.49106667 0.88653333 0.49033333 0.88713333 0.49233333 0.88733333 0.49426667 0.88793333 0.4958 0.8878 0.49753333 0.88893333 0.498 0.89073333 0.49806667 0.89166667 0.49866667 0.89073333 0.4996 0.88866667 0.49953333 0.8872 0.49953333 0.8858 0.49986667 0.8842 0.5008 0.88246667 0.50026667 0.88233333 0.49826667 0.88306667 0.49673333 0.88393333 0.49573333
0 0.89866667 0.61193333 0.9016 0.61026667 0.90393333 0.60846667 0.9066 0.60613333 0.90946667 0.60353333 0.9116 0.60126667 0.91246667 0.5992 0.9124 0.59706667 0.912 0.594 0.9122 0.59153333 0.91353333 0.58906667 0.91593333 0.58693333 0.91813333 0.58526667 0.91993333 0.58506667 0.92153333 0.58713333 0.9224 0.58926667 0.92266667 0.59353333 0.92133333 0.59673333 0.92006667 0.59933333 0.91733333 0.6008 0.91446667 0.602 0.91286667 0.60386667 0.9114 0.60606667 0.9094 0.60833333 0.90746667 0.61033333 0.90626667 0.6126 0.90573333 0.61473333 0.90486667 0.61553333 0.9016 0.61526667 0.89986667 0.61533333 0.89706667 0.61493333 0.89673333 0.61293333 0.89746667 0.61253333
0 0.9164 0.74253333 0.91953333 0.74566667 0.92293333 0.74893333 0.9258 0.75126667 0.92846667 0.75366667 0.93046667 0.7552 0.933 0.75773333 0.93553333 0.7588 0.93926667 0.7592 0.94186667 0.75833333 0.94526667 0.7572 0.94693333 0.75493333 0.9458 0.75333333 0.94246667 0.75266667 0.94073333 0.7528 0.9378 0.7532 0.9348 0.75353333 0.9308 0.7514 0.9296 0.74933333 0.92746667 0.7472 0.9258 0.7454 0.92586667 0.7442 0.92646667 0.7432 0.9234 0.74286667 0.9226 0.74273333 0.92093333 0.7418 0.9188 0.74033333 0.91646667 0.73993333 0.91533333 0.74073333 0.91533333 0.74213333
0 0.894 0.8874 0.8992 0.88593333 0.90553333 0.8824 0.9086 0.8796 0.91226667 0.87593333 0.916 0.8728 0.91953333 0.8706 0.9234 0.8686 0.92766667 0.86706667 0.9326 0.86733333 0.93493333 0.8676 0.9388 0.86766667 0.94386667 0.86673333 0.94566667 0.8652 0.94713333 0.86273333 0.94786667 0.8604 0.94746667 0.85853333 0.94553333 0.8574 0.94246667 0.8572 0.9374 0.85773333 0.93393333 0.8594 0.92873333 0.86273333 0.92513333 0.865 0.91813333 0.86746667 0.9108 0.87193333 0.90746667 0.8742 0.90426667 0.8768 0.90086667 0.8802 0.89766667 0.88206667 0.8942 0.88306667 0.8902 0.88353333 0.88906667 0.88426667 0.88993333 0.8862 0.89206667 0.88746667
