# Supplementary material for: VanillaNet-YOLOv8 segment: detection of nano-iron oxide regulation on rice seedling growth vitality under salt stress
Source: Front Plant Sci. 2025 Sep 17;16:1631279. doi: 10.3389/fpls.2025.1631279 (PMC12484053; doi:10.3389/fpls.2025.1631279)
Supplement: Supplementary file 5 [file DataSheet5.zip › label/train/2000-2024-3-19-12-7-33.txt]

0 0.18133333 0.11906667 0.18186667 0.11653333 0.18193333 0.11413333 0.18173333 0.11186667 0.18173333 0.11026667 0.18306667 0.111 0.18346667 0.113 0.1836 0.1158 0.1834 0.1186 0.1832 0.12086667 0.18106667 0.1236 0.17926667 0.1246 0.17666667 0.12486667 0.17473333 0.12473333 0.17393333 0.12366667 0.17593333 0.1224 0.17806667 0.12173333 0.17946667 0.121 0.18026667 0.12013333
0 0.10233333 0.23986667 0.10266667 0.24146667 0.10553333 0.2428 0.10886667 0.2428 0.11153333 0.2428 0.11553333 0.24213333 0.11793333 0.2418 0.12086667 0.2418 0.12613333 0.24093333 0.12826667 0.24046667 0.13326667 0.23953333 0.1358 0.2388 0.13893333 0.2384 0.1426 0.23833333 0.14506667 0.23833333 0.14786667 0.23806667 0.149 0.23733333 0.1478 0.2356 0.14466667 0.2344 0.141 0.23426667 0.1372 0.2342 0.13493333 0.2344 0.13346667 0.23553333 0.13173333 0.23613333 0.12786667 0.23666667 0.12473333 0.2368 0.12213333 0.23686667 0.1194 0.2358 0.11726667 0.23613333 0.11653333 0.23713333 0.11506667 0.2386 0.11046667 0.23926667 0.10753333 0.2392 0.10613333 0.2378 0.10533333 0.23673333 0.1036 0.237 0.10206667 0.23893333
0 0.09573333 0.36973333 0.09793333 0.37106667 0.10126667 0.37226667 0.1056 0.3728 0.1108 0.37253333 0.11613333 0.37246667 0.1224 0.37166667 0.12773333 0.371 0.13293333 0.37046667 0.1386 0.36986667 0.14433333 0.369 0.1518 0.36833333 0.156 0.3676 0.16013333 0.36693333 0.16066667 0.36506667 0.1602 0.3634 0.1576 0.363 0.154 0.36366667 0.14866667 0.36453333 0.14433333 0.36526667 0.13833333 0.36673333 0.1306 0.368 0.12266667 0.36873333 0.1166 0.3694 0.10973333 0.36953333 0.10593333 0.36733333 0.10293333 0.366 0.0994 0.36573333 0.09726667 0.36666667 0.09606667 0.368
0 0.1266 0.50266667 0.1268 0.5048 0.12626667 0.50666667 0.12453333 0.5096 0.12446667 0.5126 0.12406667 0.51593333 0.1242 0.5182 0.12486667 0.5202 0.12693333 0.52046667 0.12906667 0.51893333 0.13033333 0.51686667 0.13086667 0.51413333 0.1304 0.51173333 0.1298 0.5094 0.12966667 0.50686667 0.13033333 0.50526667 0.13173333 0.5036 0.13386667 0.50173333 0.1352 0.4996 0.13426667 0.4982 0.13153333 0.4978 0.12973333 0.49846667 0.12786667 0.49973333 0.127 0.50086667
0 0.1154 0.61386667 0.11726667 0.61446667 0.1196 0.6148 0.12286667 0.6154 0.12646667 0.61553333 0.12906667 0.61526667 0.13053333 0.6162 0.13326667 0.6182 0.13506667 0.6196 0.13706667 0.62153333 0.1398 0.62406667 0.14193333 0.6262 0.14493333 0.62993333 0.14726667 0.63286667 0.1508 0.63846667 0.15346667 0.6404 0.1558 0.6424 0.15813333 0.6432 0.15946667 0.6418 0.15786667 0.639 0.15513333 0.6364 0.1528 0.63386667 0.1498 0.63026667 0.14693333 0.6268 0.14446667 0.62413333 0.14186667 0.62166667 0.13913333 0.61933333 0.1358 0.61586667 0.13213333 0.6132 0.12893333 0.61133333 0.12573333 0.60973333 0.12193333 0.60853333 0.1192 0.6084 0.11673333 0.60906667 0.11553333 0.61093333 0.1152 0.6124
0 0.15186667 0.73073333 0.15026667 0.73353333 0.1486 0.73813333 0.14806667 0.74106667 0.14726667 0.74466667 0.14666667 0.74973333 0.14473333 0.7556 0.14366667 0.7596 0.14293333 0.76173333 0.1416 0.7636 0.13946667 0.76746667 0.13713333 0.7732 0.13626667 0.77633333 0.1366 0.77966667 0.13726667 0.78213333 0.13973333 0.7812 0.14146667 0.7798 0.14293333 0.77653333 0.14426667 0.7732 0.14446667 0.77026667 0.14493333 0.76733333 0.14573333 0.76373333 0.1476 0.7576 0.14913333 0.75266667 0.15106667 0.74706667 0.1526 0.74126667 0.15286667 0.7384 0.154 0.7352 0.1558 0.73173333 0.15606667 0.72973333 0.15346667 0.72886667 0.1524 0.7292
0 0.26246667 0.86066667 0.26453333 0.8608 0.26793333 0.8614 0.2722 0.8622 0.27653333 0.86306667 0.27893333 0.863 0.2808 0.86206667 0.2824 0.86 0.28206667 0.85873333 0.27993333 0.85873333 0.2774 0.85886667 0.27473333 0.85853333 0.27193333 0.85786667 0.2688 0.8568 0.2666 0.8568 0.26413333 0.857 0.2624 0.85786667 0.26206667 0.85933333
0 0.21953333 0.77886667 0.22353333 0.77593333 0.22973333 0.772 0.2326 0.76953333 0.2378 0.76566667 0.24013333 0.76386667 0.2434 0.76286667 0.24693333 0.76133333 0.2504 0.76006667 0.2536 0.75846667 0.256 0.75646667 0.25833333 0.755 0.2598 0.75346667 0.25946667 0.7516 0.25593333 0.7516 0.25433333 0.75326667 0.25153333 0.7554 0.2494 0.7562 0.24746667 0.7568 0.24473333 0.75793333 0.2432 0.7596 0.24053333 0.761 0.23733333 0.76233333 0.2334 0.76386667 0.23033333 0.7644 0.22626667 0.7656 0.22353333 0.7674 0.2216 0.76953333 0.21973333 0.77213333 0.21846667 0.77386667 0.217 0.77553333 0.21586667 0.7768 0.21653333 0.77806667 0.21806667 0.77846667
0 0.26653333 0.60046667 0.26733333 0.59706667 0.26793333 0.59266667 0.2686 0.59026667 0.27046667 0.58933333 0.27193333 0.59066667 0.27213333 0.59373333 0.27166667 0.59726667 0.27046667 0.60066667 0.26933333 0.6052 0.2674 0.61206667 0.2648 0.62006667 0.26226667 0.62773333 0.26113333 0.63126667 0.26073333 0.6332 0.26146667 0.6348 0.26026667 0.6378 0.2602 0.6396 0.26033333 0.64146667 0.2602 0.6428 0.2588 0.6436 0.2582 0.64446667 0.25773333 0.6464 0.25793333 0.64853333 0.25713333 0.65106667 0.2564 0.65273333 0.25626667 0.65346667 0.25593333 0.65366667 0.2554 0.65373333 0.25406667 0.65313333 0.25186667 0.65133333 0.25013333 0.6496 0.25006667 0.64626667 0.25046667 0.64346667 0.25233333 0.64086667 0.25433333 0.6384 0.25513333 0.63493333 0.25646667 0.63133333 0.25706667 0.6278 0.25873333 0.62186667 0.2606 0.61673333 0.26213333 0.6112 0.2646 0.60526667 0.26606667 0.60246667
0 0.24893333 0.4786 0.24873333 0.47593333 0.249 0.47353333 0.25046667 0.47286667 0.25186667 0.47413333 0.25213333 0.477 0.25186667 0.4806 0.2522 0.48346667 0.25206667 0.48713333 0.25266667 0.4898 0.25213333 0.49393333 0.2526 0.49633333 0.253 0.4978 0.25426667 0.50006667 0.25586667 0.50173333 0.258 0.503 0.2604 0.50366667 0.2612 0.50413333 0.26 0.50546667 0.258 0.506 0.25526667 0.505 0.25293333 0.50326667 0.25106667 0.50133333 0.24973333 0.49826667 0.24946667 0.495 0.24953333 0.49173333 0.2486 0.48646667 0.24886667 0.48346667 0.24893333 0.48093333
0 0.23146667 0.33853333 0.23406667 0.34446667 0.23606667 0.34886667 0.2386 0.3534 0.2416 0.35993333 0.24366667 0.3656 0.24753333 0.37153333 0.25306667 0.37973333 0.2564 0.38366667 0.25893333 0.38586667 0.2612 0.38586667 0.2622 0.3828 0.26166667 0.3812 0.26026667 0.38166667 0.25826667 0.38 0.25546667 0.37633333 0.25233333 0.37173333 0.24986667 0.36766667 0.2476 0.36366667 0.2458 0.3594 0.24233333 0.3518 0.24053333 0.34673333 0.23753333 0.33933333 0.23573333 0.33506667 0.23486667 0.33326667 0.234 0.33226667 0.233 0.3338 0.23226667 0.33613333
0 0.3692 0.1018 0.37266667 0.1052 0.37733333 0.10853333 0.38133333 0.11173333 0.38413333 0.11426667 0.38733333 0.11653333 0.39006667 0.117 0.39253333 0.116 0.39293333 0.11406667 0.39206667 0.11226667 0.3908 0.11126667 0.38846667 0.11086667 0.38433333 0.10846667 0.38046667 0.10666667 0.37813333 0.10466667 0.37733333 0.10333333 0.3778 0.10006667 0.37706667 0.09813333 0.375 0.09726667 0.37273333 0.09726667 0.37046667 0.098 0.36906667 0.09966667 0.369 0.10113333
0 0.36066667 0.24053333 0.36366667 0.24033333 0.3672 0.2402 0.3718 0.24093333 0.37453333 0.24166667 0.3794 0.2424 0.38066667 0.2416 0.37846667 0.23886667 0.37593333 0.2378 0.37373333 0.23753333 0.37186667 0.23746667 0.36993333 0.23686667 0.36766667 0.236 0.36533333 0.23613333 0.3628 0.23666667 0.36146667 0.2376 0.36073333 0.23886667
0 0.39993333 0.371 0.39986667 0.3686 0.39966667 0.36686667 0.401 0.36626667 0.40286667 0.3672 0.40406667 0.36886667 0.4038 0.37113333 0.40386667 0.37326667 0.4026 0.3762 0.40193333 0.37933333 0.4014 0.3824 0.39993333 0.3896 0.398 0.39733333 0.3968 0.40226667 0.39653333 0.40426667 0.39813333 0.4058 0.39893333 0.4078 0.3982 0.40926667 0.3964 0.4096 0.395 0.41073333 0.39186667 0.41346667 0.39146667 0.41413333 0.3884 0.41393333 0.3882 0.41153333 0.3896 0.40946667 0.39113333 0.407 0.3918 0.40393333 0.3922 0.4018 0.3932 0.39746667 0.39393333 0.394 0.39506667 0.38873333 0.39733333 0.38166667 0.39853333 0.3772 0.399 0.37446667
0 0.36753333 0.51906667 0.37026667 0.52013333 0.37366667 0.51953333 0.3762 0.5174 0.37886667 0.51466667 0.38253333 0.51106667 0.3846 0.5094 0.38833333 0.50766667 0.39073333 0.5066 0.39386667 0.5056 0.39626667 0.5052 0.39886667 0.5048 0.40313333 0.5046 0.40626667 0.5048 0.41053333 0.5042 0.4122 0.50366667 0.41253333 0.50226667 0.41066667 0.50126667 0.4084 0.50073333 0.40473333 0.5008 0.39826667 0.50226667 0.39513333 0.5024 0.39033333 0.5028 0.3876 0.50313333 0.3832 0.50406667 0.38106667 0.5056 0.37766667 0.5076 0.37453333 0.50926667 0.37133333 0.51146667 0.3696 0.5128 0.36753333 0.515 0.3664 0.51706667
0 0.397 0.63166667 0.3976 0.636 0.39853333 0.6386 0.39973333 0.64006667 0.40053333 0.6376 0.40093333 0.63473333 0.4018 0.63233333 0.40166667 0.6308 0.39906667 0.63026667 0.3976 0.63053333
0 0.3904 0.74086667 0.39206667 0.74266667 0.3944 0.7436 0.3964 0.74333333 0.39773333 0.74146667 0.39766667 0.73946667 0.39893333 0.73853333 0.39933333 0.7382 0.399 0.73753333 0.39713333 0.73773333 0.39433333 0.7378 0.39286667 0.73773333 0.391 0.73886667 0.38986667 0.74026667
0 0.37073333 0.86426667 0.37473333 0.85973333 0.37766667 0.85593333 0.37953333 0.85286667 0.38086667 0.85066667 0.3808 0.84846667 0.37953333 0.84753333 0.3772 0.8484 0.3758 0.8504 0.37373333 0.85326667 0.3718 0.8558 0.36973333 0.8588 0.368 0.862 0.36586667 0.86473333 0.36433333 0.8676 0.362 0.8708 0.3594 0.87413333 0.3568 0.87726667 0.35426667 0.8804 0.35246667 0.88286667 0.35113333 0.8854 0.35053333 0.8882 0.35126667 0.88953333 0.3534 0.8886 0.35673333 0.88566667 0.35913333 0.88206667 0.361 0.87926667 0.36326667 0.87713333 0.36533333 0.87386667 0.3672 0.871 0.3678 0.86933333 0.36913333 0.86706667
0 0.50573333 0.89266667 0.506 0.89493333 0.5072 0.89793333 0.50826667 0.89893333 0.50973333 0.8996 0.51006667 0.90166667 0.5108 0.905 0.512 0.9078 0.514 0.9094 0.51673333 0.9094 0.5176 0.90713333 0.51666667 0.90286667 0.51493333 0.8996 0.5122 0.8958 0.51133333 0.894 0.5108 0.8916 0.5102 0.88933333 0.50913333 0.88806667 0.50726667 0.8888 0.50626667 0.89 0.5052 0.89073333
0 0.50093333 0.74366667 0.5016 0.7416 0.5026 0.74033333 0.50393333 0.7404 0.50506667 0.7424 0.504 0.74526667 0.50326667 0.74746667 0.5018 0.7508 0.50073333 0.755 0.49933333 0.7596 0.4974 0.76666667 0.49513333 0.7716 0.49346667 0.7742 0.49333333 0.772 0.49413333 0.76753333 0.49566667 0.7614 0.4966 0.75713333 0.49826667 0.752 0.4996 0.74746667 0.50033333 0.74513333
0 0.50906667 0.61133333 0.5108 0.6136 0.51313333 0.6142 0.5168 0.61333333 0.5192 0.6122 0.52086667 0.6112 0.5232 0.61186667 0.52553333 0.61333333 0.52873333 0.61526667 0.53193333 0.61733333 0.5356 0.61913333 0.53973333 0.62086667 0.54313333 0.62173333 0.54433333 0.62133333 0.5428 0.61973333 0.54053333 0.61826667 0.5378 0.6168 0.53413333 0.6148 0.53066667 0.6128 0.52706667 0.61133333 0.52413333 0.6098 0.5198 0.60813333 0.51753333 0.60666667 0.51433333 0.6054 0.51206667 0.60526667 0.5098 0.60666667 0.50946667 0.609
0 0.49886667 0.4784 0.4994 0.4818 0.50086667 0.48506667 0.50246667 0.48773333 0.50346667 0.4902 0.505 0.49293333 0.50653333 0.49533333 0.50833333 0.4978 0.5096 0.49993333 0.51046667 0.5014 0.51166667 0.50426667 0.5134 0.50626667 0.51486667 0.50846667 0.5166 0.5078 0.516 0.50533333 0.514 0.5024 0.51246667 0.50053333 0.51013333 0.49693333 0.5078 0.4932 0.50746667 0.49113333 0.50746667 0.48793333 0.5074 0.48433333 0.5066 0.4806 0.50526667 0.47753333 0.50386667 0.47573333 0.5024 0.474 0.49953333 0.473 0.499 0.47473333 0.49913333 0.4766
0 0.5212 0.37346667 0.52386667 0.3736 0.52613333 0.37213333 0.5278 0.3712 0.52933333 0.36986667 0.52926667 0.36793333 0.5278 0.36613333 0.52646667 0.36586667 0.5242 0.36713333 0.5224 0.3686 0.52106667 0.37033333 0.5206 0.3716
0 0.52113333 0.24066667 0.52473333 0.23666667 0.52626667 0.23413333 0.5284 0.231 0.53173333 0.22893333 0.53413333 0.22886667 0.53926667 0.22853333 0.54153333 0.2284 0.54706667 0.22766667 0.54866667 0.22726667 0.549 0.2264 0.54633333 0.22526667 0.54266667 0.22546667 0.539 0.22573333 0.53386667 0.22633333 0.53046667 0.22693333 0.52733333 0.22833333 0.5248 0.23046667 0.5216 0.23346667 0.51966667 0.23586667 0.51853333 0.23853333 0.51853333 0.2408 0.52026667 0.24146667
0 0.49266667 0.04666667 0.49506667 0.0514 0.4984 0.0558 0.50286667 0.06086667 0.50693333 0.06486667 0.509 0.06753333 0.51086667 0.07373333 0.51346667 0.0812 0.51693333 0.08986667 0.5196 0.0978 0.52273333 0.10666667 0.526 0.1152 0.52793333 0.12026667 0.52946667 0.11913333 0.5298 0.115 0.52806667 0.10846667 0.5258 0.10166667 0.52326667 0.0938 0.52026667 0.0866 0.51693333 0.0772 0.51433333 0.07 0.51166667 0.06433333 0.50993333 0.05846667 0.5072 0.05206667 0.5044 0.048 0.50006667 0.0452 0.496 0.0432 0.49393333 0.04253333 0.49233333 0.043 0.4922 0.04426667
0 0.6406 0.25446667 0.6422 0.2558 0.64466667 0.25526667 0.64653333 0.25413333 0.64826667 0.253 0.65026667 0.2528 0.65266667 0.25086667 0.65346667 0.24913333 0.6518 0.24913333 0.64973333 0.24953333 0.64753333 0.24906667 0.64513333 0.2492 0.64306667 0.2504 0.64153333 0.25173333 0.64053333 0.25293333
0 0.63693333 0.3666 0.63793333 0.36966667 0.63886667 0.37193333 0.6404 0.3736 0.641 0.3714 0.64086667 0.3682 0.641 0.36546667 0.64206667 0.36386667 0.64406667 0.3624 0.64586667 0.36146667 0.64386667 0.3606 0.64193333 0.36073333 0.64053333 0.3616 0.63893333 0.36273333 0.63806667 0.36433333
0 0.6312 0.5032 0.63366667 0.50606667 0.6364 0.50833333 0.64 0.51046667 0.64153333 0.51073333 0.64 0.5088 0.63746667 0.50566667 0.63553333 0.50286667 0.6344 0.49973333 0.63333333 0.49733333 0.63186667 0.49626667 0.63146667 0.49793333 0.63166667 0.49926667 0.63093333 0.50073333 0.63106667 0.50233333
0 0.63293333 0.7504 0.63433333 0.7524 0.63613333 0.7566 0.63726667 0.7598 0.63913333 0.76373333 0.64073333 0.76646667 0.64273333 0.76766667 0.64326667 0.76606667 0.64186667 0.7626 0.63986667 0.7584 0.6378 0.7532 0.63686667 0.75046667 0.63686667 0.74733333 0.63533333 0.74566667 0.634 0.74653333 0.63333333 0.74826667
0 0.74993333 0.8256 0.75593333 0.8298 0.7612 0.83506667 0.76546667 0.8388 0.7692 0.84266667 0.773 0.84713333 0.77766667 0.85353333 0.78026667 0.85886667 0.78353333 0.8642 0.78626667 0.86986667 0.78753333 0.87353333 0.78766667 0.876 0.78753333 0.878 0.7898 0.87773333 0.7916 0.87633333 0.79286667 0.87413333 0.79166667 0.87006667 0.78893333 0.86473333 0.7854 0.8594 0.78153333 0.8534 0.7776 0.84833333 0.77146667 0.84113333 0.7658 0.83406667 0.76166667 0.82946667 0.7564 0.82553333 0.75333333 0.8232 0.7514 0.82233333 0.74953333 0.82373333
0 0.7706 0.61293333 0.77446667 0.61626667 0.7774 0.62133333 0.78213333 0.62786667 0.78566667 0.63373333 0.7892 0.63973333 0.7946 0.6486 0.7964 0.65353333 0.80026667 0.6582 0.80373333 0.6634 0.80893333 0.6682 0.8146 0.6718 0.81746667 0.67253333 0.82013333 0.67266667 0.8194 0.66966667 0.81673333 0.66473333 0.81273333 0.65906667 0.8092 0.656 0.80633333 0.65366667 0.80346667 0.65133333 0.79993333 0.6492 0.79746667 0.64673333 0.79546667 0.64406667 0.79306667 0.63993333 0.78913333 0.6334 0.7858 0.6274 0.78226667 0.6216 0.7804 0.61873333 0.78026667 0.6166 0.7786 0.61546667 0.77706667 0.61273333 0.77413333 0.61013333 0.7722 0.60946667 0.77006667 0.6108 0.76946667 0.612
0 0.774 0.4996 0.77693333 0.50093333 0.7802 0.50086667 0.78406667 0.49946667 0.78713333 0.49786667 0.79113333 0.49626667 0.79366667 0.49486667 0.79653333 0.49333333 0.80113333 0.492 0.80526667 0.4902 0.80946667 0.4888 0.81506667 0.4882 0.81853333 0.48753333 0.82113333 0.4874 0.82446667 0.48693333 0.82746667 0.48566667 0.82786667 0.48486667 0.8246 0.48433333 0.82133333 0.484 0.8164 0.48386667 0.812 0.48546667 0.8078 0.48653333 0.8014 0.4882 0.79693333 0.49033333 0.79253333 0.49286667 0.78933333 0.4944 0.7862 0.49593333 0.7824 0.49686667 0.77893333 0.4972 0.77373333 0.4974 0.77273333 0.49866667
0 0.75173333 0.3672 0.7568 0.3678 0.76 0.3672 0.76273333 0.36646667 0.76793333 0.36593333 0.77126667 0.3654 0.77466667 0.3654 0.7794 0.3656 0.78146667 0.36606667 0.7846 0.36673333 0.7874 0.3658 0.78926667 0.36453333 0.79093333 0.36346667 0.79273333 0.36186667 0.79273333 0.3604 0.79166667 0.35946667 0.78946667 0.36006667 0.78673333 0.36166667 0.7824 0.36226667 0.77693333 0.3624 0.77433333 0.3624 0.7694 0.36246667 0.76526667 0.36313333 0.76193333 0.36333333 0.75733333 0.36346667 0.75513333 0.3642 0.751 0.36433333 0.75013333 0.36553333 0.7502 0.36673333
0 0.7894 0.23386667 0.7928 0.23173333 0.796 0.22993333 0.79793333 0.22906667 0.8018 0.22813333 0.80526667 0.22746667 0.8082 0.22746667 0.8104 0.2292 0.81366667 0.2306 0.8164 0.22866667 0.81653333 0.2268 0.81313333 0.2244 0.81073333 0.22353333 0.80726667 0.22333333 0.80426667 0.22373333 0.80133333 0.22466667 0.79773333 0.22526667 0.79453333 0.22606667 0.79153333 0.22733333 0.78953333 0.22853333 0.78813333 0.23 0.78793333 0.232 0.78853333 0.23306667
0 0.7746 0.1156 0.77833333 0.11453333 0.78366667 0.11346667 0.78886667 0.11153333 0.79393333 0.10886667 0.79953333 0.10533333 0.804 0.10233333 0.806 0.10066667 0.81033333 0.09833333 0.81233333 0.0968 0.814 0.09493333 0.81386667 0.09333333 0.81293333 0.09126667 0.8128 0.0886 0.81193333 0.08766667 0.81106667 0.08833333 0.81066667 0.09026667 0.80973333 0.09213333 0.80813333 0.09286667 0.8056 0.09306667 0.80346667 0.0938 0.80193333 0.09586667 0.8006 0.09853333 0.80053333 0.10093333 0.79933333 0.10246667 0.797 0.10353333 0.79293333 0.10566667 0.78973333 0.1066 0.78693333 0.10793333 0.78353333 0.10853333 0.78066667 0.109 0.77766667 0.1092 0.77506667 0.11 0.77353333 0.11113333 0.7724 0.11246667 0.7724 0.1148 0.77366667 0.116
0 0.88386667 0.1184 0.88753333 0.1188 0.89386667 0.11833333 0.90186667 0.11766667 0.91113333 0.11706667 0.91826667 0.11633333 0.92373333 0.1158 0.92966667 0.1138 0.92913333 0.11153333 0.9274 0.10953333 0.92526667 0.10893333 0.92406667 0.11053333 0.92253333 0.11173333 0.9186 0.1122 0.9144 0.11226667 0.912 0.11106667 0.9106 0.11133333 0.90946667 0.11293333 0.90706667 0.11326667 0.9038 0.11333333 0.8998 0.11386667 0.894 0.11413333 0.88966667 0.11373333 0.88766667 0.11293333 0.8854 0.11286667 0.88213333 0.11386667 0.8814 0.11546667 0.8822 0.11733333
0 0.87373333 0.2474 0.87413333 0.24513333 0.87486667 0.2432 0.87566667 0.24153333 0.87613333 0.24366667 0.87666667 0.24606667 0.87806667 0.2478 0.87993333 0.24793333 0.88166667 0.24733333 0.88333333 0.2482 0.88386667 0.24993333 0.88273333 0.25006667 0.88093333 0.24913333 0.87946667 0.24986667 0.878 0.25146667 0.87593333 0.25166667 0.8742 0.2502 0.87366667 0.24913333
0 0.89793333 0.38993333 0.90426667 0.3884 0.91186667 0.38713333 0.91753333 0.38553333 0.9216 0.38446667 0.92526667 0.3836 0.92913333 0.38306667 0.93373333 0.3826 0.93646667 0.38246667 0.937 0.3808 0.93473333 0.38006667 0.9324 0.38 0.9306 0.3796 0.9294 0.38086667 0.928 0.3818 0.92193333 0.38246667 0.91693333 0.38346667 0.91246667 0.38426667 0.90766667 0.3852 0.9026 0.38586667 0.89746667 0.38673333 0.89566667 0.3882 0.89593333 0.38986667
0 0.8824 0.49646667 0.884 0.49413333 0.88506667 0.49173333 0.8854 0.49053333 0.8856 0.49306667 0.88673333 0.49493333 0.88746667 0.49573333 0.88746667 0.4978 0.88793333 0.4992 0.89006667 0.49953333 0.89353333 0.5 0.89593333 0.50073333 0.8964 0.5022 0.8936 0.502 0.8908 0.50173333 0.88646667 0.50166667 0.884 0.50173333 0.8818 0.50066667 0.88093333 0.49873333 0.88106667 0.49733333
0 0.8974 0.6128 0.90073333 0.61153333 0.90426667 0.60873333 0.9084 0.6054 0.9134 0.60173333 0.91786667 0.59853333 0.92133333 0.59606667 0.92253333 0.59486667 0.9246 0.59106667 0.92626667 0.5882 0.92833333 0.58646667 0.9308 0.5854 0.93286667 0.58513333 0.9342 0.58646667 0.9342 0.589 0.9318 0.5926 0.93033333 0.59446667 0.92813333 0.59586667 0.92653333 0.59753333 0.92653333 0.59933333 0.92533333 0.60213333 0.92426667 0.6024 0.9212 0.60053333 0.92026667 0.6006 0.91726667 0.60273333 0.91413333 0.60513333 0.9112 0.6074 0.90873333 0.61033333 0.90686667 0.61286667 0.90493333 0.61453333 0.90266667 0.6152 0.89986667 0.61533333 0.89766667 0.61533333 0.89666667 0.6142
0 0.91753333 0.74493333 0.91953333 0.74773333 0.92393333 0.7528 0.92833333 0.75586667 0.93126667 0.75853333 0.93533333 0.7616 0.9378 0.763 0.94053333 0.76326667 0.94586667 0.7644 0.95133333 0.7656 0.95406667 0.76573333 0.95406667 0.76446667 0.9518 0.7628 0.94893333 0.76093333 0.9454 0.75966667 0.94213333 0.75873333 0.93826667 0.75853333 0.93633333 0.75786667 0.93446667 0.7572 0.9314 0.7552 0.92926667 0.75253333 0.92753333 0.7498 0.927 0.7476 0.92546667 0.745 0.92353333 0.74293333 0.92013333 0.74233333 0.91873333 0.7426 0.91706667 0.7442
0 0.89013333 0.88326667 0.89373333 0.88213333 0.89646667 0.87986667 0.90033333 0.87586667 0.90393333 0.8708 0.90846667 0.86566667 0.91266667 0.86173333 0.9162 0.85826667 0.92033333 0.8548 0.92413333 0.85206667 0.9274 0.84946667 0.92973333 0.84746667 0.93213333 0.84513333 0.9348 0.84293333 0.9392 0.84133333 0.94266667 0.8398 0.94686667 0.83866667 0.9502 0.83846667 0.95313333 0.83893333 0.9572 0.8394 0.9582 0.8404 0.95606667 0.8438 0.9544 0.84606667 0.95286667 0.84806667 0.9506 0.84973333 0.94773333 0.85173333 0.9418 0.85266667 0.938 0.85266667 0.93446667 0.85246667 0.93153333 0.8524 0.9288 0.8526 0.92746667 0.853 0.9222 0.85553333 0.92026667 0.8582 0.91746667 0.8612 0.91533333 0.86386667 0.913 0.8672 0.91146667 0.86986667 0.91093333 0.87246667 0.9096 0.8744 0.908 0.8748 0.90613333 0.87613333 0.90466667 0.87853333 0.90353333 0.88026667 0.90166667 0.88173333 0.90066667 0.8824 0.89886667 0.88353333 0.89613333 0.8844 0.8936 0.88553333 0.8904 0.8858 0.889 0.88466667 0.8884 0.8832 0.88926667 0.88253333
