# Supplementary material for: VanillaNet-YOLOv8 segment: detection of nano-iron oxide regulation on rice seedling growth vitality under salt stress
Source: Front Plant Sci. 2025 Sep 17;16:1631279. doi: 10.3389/fpls.2025.1631279 (PMC12484053; doi:10.3389/fpls.2025.1631279)
Supplement: Supplementary file 5 [file DataSheet5.zip › label/train/2000-2024-3-19-17-12-39.txt]

0 0.17653333 0.12146667 0.1788 0.12133333 0.18 0.1204 0.18206667 0.1188 0.1826 0.1164 0.1824 0.1136 0.18226667 0.111 0.18273333 0.10986667 0.18373333 0.11173333 0.18413333 0.11406667 0.18406667 0.1172 0.1836 0.12046667 0.18226667 0.12233333 0.1804 0.124 0.17746667 0.12473333 0.17566667 0.12446667 0.175 0.123 0.17553333 0.1222
0 0.0968 0.2424 0.0988 0.2432 0.1018 0.2438 0.1056 0.24426667 0.11053333 0.24366667 0.11786667 0.2424 0.1214 0.24166667 0.12713333 0.24033333 0.1326 0.2392 0.1356 0.239 0.14006667 0.23833333 0.14593333 0.2378 0.1486 0.23653333 0.148 0.2352 0.14573333 0.234 0.14153333 0.2334 0.13733333 0.2336 0.13446667 0.23433333 0.13133333 0.23553333 0.1256 0.23713333 0.11913333 0.23846667 0.11693333 0.2384 0.1144 0.23773333 0.11273333 0.23866667 0.1108 0.2394 0.1068 0.23953333 0.10353333 0.23953333 0.0996 0.23926667 0.09773333 0.2394 0.0968 0.24073333
0 0.09406667 0.37333333 0.09573333 0.37493333 0.09873333 0.3756 0.10113333 0.37513333 0.10306667 0.37466667 0.1048 0.37466667 0.10773333 0.3754 0.11066667 0.37553333 0.11233333 0.37433333 0.1148 0.37386667 0.11953333 0.37286667 0.1244 0.3718 0.1296 0.3714 0.1358 0.36993333 0.1416 0.36873333 0.14633333 0.3684 0.1508 0.3676 0.1552 0.3672 0.15806667 0.3666 0.1598 0.3656 0.16053333 0.36393333 0.1586 0.36253333 0.15553333 0.3622 0.15193333 0.36273333 0.14773333 0.36446667 0.1426 0.36533333 0.1326 0.36726667 0.1244 0.36906667 0.117 0.37 0.1102 0.37066667 0.1066 0.37053333 0.1038 0.36953333 0.1006 0.369 0.0972 0.36913333 0.0944 0.36993333 0.0936 0.37153333
0 0.12693333 0.5046 0.12773333 0.50273333 0.128 0.5002 0.1294 0.4988 0.13186667 0.4976 0.13393333 0.4974 0.1352 0.49873333 0.1352 0.50033333 0.13306667 0.502 0.1316 0.5032 0.13 0.50533333 0.12853333 0.5078 0.128 0.51053333 0.12846667 0.51326667 0.12886667 0.5162 0.12886667 0.51786667 0.1268 0.52026667 0.12486667 0.52153333 0.1226 0.52173333 0.1212 0.52006667 0.12153333 0.51733333 0.1226 0.51393333 0.124 0.51133333 0.12506667 0.5086 0.12613333 0.5066
0 0.11633333 0.6094 0.11693333 0.612 0.11906667 0.61293333 0.12146667 0.6138 0.124 0.614 0.12613333 0.61413333 0.1284 0.614 0.12953333 0.61366667 0.1314 0.61466667 0.13346667 0.61653333 0.136 0.6194 0.1388 0.6216 0.1424 0.62633333 0.14493333 0.62986667 0.14906667 0.63473333 0.15226667 0.6384 0.15406667 0.6404 0.15753333 0.64213333 0.15886667 0.6408 0.15846667 0.63906667 0.15693333 0.63753333 0.15266667 0.63333333 0.151 0.63173333 0.15 0.63 0.14673333 0.6264 0.1442 0.62306667 0.14066667 0.61953333 0.13753333 0.61686667 0.13373333 0.61313333 0.13093333 0.61053333 0.1278 0.60813333 0.12286667 0.6062 0.1198 0.60606667 0.11766667 0.60673333 0.11646667 0.6084
0 0.15086667 0.73393333 0.1526 0.73046667 0.1538 0.7288 0.15566667 0.72893333 0.15686667 0.731 0.15586667 0.7334 0.1546 0.7352 0.15386667 0.738 0.15313333 0.74093333 0.15226667 0.7456 0.1506 0.7524 0.14893333 0.75953333 0.14753333 0.76313333 0.147 0.76773333 0.14573333 0.77226667 0.14433333 0.77786667 0.14266667 0.78153333 0.14073333 0.7842 0.1382 0.78633333 0.13733333 0.78353333 0.13786667 0.77753333 0.1392 0.7724 0.14073333 0.76913333 0.14313333 0.7664 0.14446667 0.76446667 0.14526667 0.76066667 0.14666667 0.7514 0.1482 0.74393333 0.14906667 0.7396 0.1504 0.73566667
0 0.26213333 0.86053333 0.2644 0.8608 0.26726667 0.86066667 0.27006667 0.86086667 0.2744 0.86133333 0.2762 0.86193333 0.27873333 0.86233333 0.2808 0.8624 0.2822 0.86146667 0.28293333 0.85873333 0.28106667 0.85793333 0.2788 0.85793333 0.27526667 0.85786667 0.27286667 0.85766667 0.27086667 0.85726667 0.26813333 0.85726667 0.2658 0.857 0.26233333 0.85713333 0.26126667 0.85806667 0.26106667 0.85953333
0 0.217 0.77493333 0.21926667 0.7738 0.22106667 0.7718 0.22233333 0.76953333 0.22426667 0.7672 0.2264 0.76566667 0.22913333 0.765 0.23186667 0.76446667 0.23493333 0.76413333 0.23746667 0.76266667 0.24206667 0.7598 0.24606667 0.75773333 0.25126667 0.75506667 0.25333333 0.75266667 0.2554 0.75106667 0.25793333 0.75093333 0.26 0.75186667 0.25986667 0.7534 0.25773333 0.75593333 0.25486667 0.75706667 0.25213333 0.75826667 0.24913333 0.75933333 0.2454 0.76113333 0.242 0.76313333 0.23933333 0.76493333 0.23766667 0.7666 0.23486667 0.76833333 0.23073333 0.772 0.2264 0.77533333 0.22473333 0.7768 0.22213333 0.7782 0.21906667 0.7784 0.21733333 0.77746667 0.21653333 0.7764 0.21626667 0.775
0 0.2602 0.61333333 0.26213333 0.6086 0.2638 0.60386667 0.26606667 0.59933333 0.26773333 0.5952 0.26846667 0.5922 0.26906667 0.5898 0.27026667 0.58866667 0.27133333 0.58953333 0.27233333 0.59073333 0.27293333 0.59313333 0.2722 0.5962 0.2706 0.5994 0.26926667 0.60326667 0.2672 0.60813333 0.2646 0.61566667 0.2616 0.62433333 0.25966667 0.6274 0.25866667 0.63033333 0.25853333 0.63226667 0.25913333 0.63466667 0.25833333 0.63693333 0.25766667 0.6382 0.25793333 0.64046667 0.25593333 0.6428 0.25526667 0.64406667 0.25526667 0.64666667 0.25586667 0.65206667 0.25553333 0.65593333 0.25493333 0.65913333 0.25306667 0.66073333 0.25146667 0.6606 0.2508 0.65773333 0.25093333 0.65506667 0.25006667 0.65293333 0.24833333 0.65166667 0.24586667 0.64906667 0.24493333 0.64706667 0.24566667 0.644 0.2474 0.64233333 0.25053333 0.6376 0.2518 0.63393333 0.25353333 0.6286 0.25586667 0.62326667 0.25713333 0.6192 0.25893333 0.61626667 0.25993333 0.6142
0 0.24606667 0.4728 0.2468 0.4752 0.24753333 0.47773333 0.24813333 0.48126667 0.24773333 0.48386667 0.247 0.48653333 0.24653333 0.48853333 0.24633333 0.4904 0.24893333 0.49526667 0.25173333 0.49913333 0.2536 0.50186667 0.25606667 0.5036 0.25833333 0.50426667 0.25986667 0.50413333 0.25873333 0.50246667 0.25673333 0.501 0.25453333 0.49886667 0.25286667 0.49626667 0.25173333 0.49433333 0.251 0.49206667 0.2508 0.4894 0.2512 0.4872 0.25126667 0.48293333 0.2506 0.48033333 0.25086667 0.47666667 0.25086667 0.4738 0.25006667 0.47126667 0.24886667 0.47006667 0.24733333 0.47006667 0.2464 0.47093333
0 0.22973333 0.3308 0.2298 0.33593333 0.23066667 0.33906667 0.2324 0.34246667 0.23446667 0.34573333 0.2366 0.34873333 0.23853333 0.35146667 0.24113333 0.35693333 0.244 0.36146667 0.2464 0.36566667 0.24906667 0.3704 0.25106667 0.37366667 0.25413333 0.37933333 0.25653333 0.383 0.2588 0.3846 0.26066667 0.38526667 0.26186667 0.38426667 0.26153333 0.3828 0.25933333 0.38046667 0.25653333 0.37653333 0.2538 0.372 0.24993333 0.36606667 0.24726667 0.36093333 0.2434 0.3556 0.24206667 0.35113333 0.2414 0.346 0.24026667 0.3404 0.23926667 0.33733333 0.23673333 0.3344 0.2352 0.33226667 0.23333333 0.33053333 0.23346667 0.3284 0.23306667 0.3272 0.23146667 0.32706667 0.23026667 0.32833333
0 0.3684 0.098 0.3712 0.1018 0.37426667 0.10413333 0.378 0.10673333 0.3828 0.11046667 0.3866 0.11386667 0.3902 0.1168 0.39386667 0.11866667 0.39513333 0.11786667 0.3942 0.11453333 0.39233333 0.1116 0.3904 0.1104 0.387 0.10846667 0.3838 0.10633333 0.38186667 0.10473333 0.37953333 0.10313333 0.37686667 0.10126667 0.3772 0.09866667 0.3772 0.0962 0.37613333 0.09466667 0.37473333 0.09393333 0.3726 0.0924 0.3708 0.09253333 0.36933333 0.09326667 0.3682 0.09466667 0.36806667 0.09653333
0 0.36093333 0.23913333 0.3626 0.23873333 0.36566667 0.239 0.36753333 0.2392 0.37153333 0.2402 0.37486667 0.24093333 0.37893333 0.24206667 0.38113333 0.24186667 0.3806 0.24013333 0.37906667 0.238 0.37493333 0.2366 0.37266667 0.2374 0.3716 0.23746667 0.36933333 0.23673333 0.3684 0.23566667 0.36573333 0.23586667 0.36313333 0.23633333 0.36113333 0.2368 0.3602 0.23826667
0 0.39913333 0.3762 0.39993333 0.37333333 0.40066667 0.3696 0.40113333 0.36633333 0.40253333 0.366 0.4046 0.36733333 0.40486667 0.36893333 0.4048 0.37106667 0.40406667 0.3736 0.40266667 0.37726667 0.4018 0.3808 0.40066667 0.3882 0.39873333 0.39473333 0.39693333 0.40013333 0.39613333 0.40486667 0.3972 0.40726667 0.39906667 0.40953333 0.3992 0.41166667 0.39713333 0.41246667 0.39453333 0.41306667 0.3938 0.4148 0.39226667 0.4176 0.39133333 0.41866667 0.38946667 0.41853333 0.38793333 0.41706667 0.38906667 0.41386667 0.39033333 0.41133333 0.39106667 0.40813333 0.39213333 0.40486667 0.39306667 0.40053333 0.39346667 0.39673333 0.39506667 0.3896 0.3972 0.3828 0.39846667 0.379
0 0.36333333 0.51686667 0.36513333 0.51773333 0.3682 0.51773333 0.37046667 0.51673333 0.3728 0.51466667 0.3746 0.5122 0.377 0.5098 0.37986667 0.50766667 0.38233333 0.50613333 0.3848 0.50513333 0.38766667 0.50473333 0.3912 0.50446667 0.39406667 0.50446667 0.398 0.50426667 0.40266667 0.50426667 0.40726667 0.50373333 0.41086667 0.50333333 0.41213333 0.50226667 0.41106667 0.50066667 0.40946667 0.4998 0.4066 0.49973333 0.4028 0.49973333 0.39913333 0.5002 0.39473333 0.5004 0.3898 0.5006 0.3862 0.50106667 0.3832 0.5014 0.37913333 0.5022 0.3738 0.50346667 0.3694 0.506 0.36686667 0.5078 0.3644 0.51073333 0.36333333 0.51233333 0.363 0.51466667
0 0.39753333 0.63186667 0.39773333 0.6346 0.3986 0.63766667 0.39993333 0.63966667 0.40073333 0.6378 0.40106667 0.63566667 0.40153333 0.6342 0.40213333 0.6322 0.4022 0.63013333 0.4006 0.62993333 0.39853333 0.62993333 0.3974 0.6302
0 0.39 0.74093333 0.3914 0.74226667 0.3934 0.74313333 0.39526667 0.7434 0.39773333 0.74233333 0.39846667 0.74093333 0.3982 0.739 0.39666667 0.7378 0.39313333 0.7376 0.391 0.73806667 0.39 0.73913333
0 0.37673333 0.8488 0.37353333 0.85266667 0.37013333 0.85793333 0.36673333 0.86286667 0.36273333 0.8696 0.35953333 0.87486667 0.35626667 0.87993333 0.35246667 0.8836 0.34966667 0.88786667 0.3484 0.89113333 0.3488 0.89446667 0.35106667 0.89513333 0.35246667 0.8934 0.3552 0.88973333 0.3574 0.886 0.35953333 0.88246667 0.3618 0.87806667 0.36453333 0.87393333 0.3672 0.86926667 0.3696 0.8656 0.37286667 0.86166667 0.37586667 0.8584 0.37826667 0.85613333 0.38033333 0.85326667 0.38206667 0.84993333 0.3816 0.8482 0.38013333 0.84746667 0.37833333 0.8472
0 0.50606667 0.89106667 0.5062 0.89306667 0.50753333 0.89433333 0.50873333 0.8966 0.50946667 0.8996 0.50973333 0.90206667 0.51086667 0.90466667 0.51206667 0.9064 0.51393333 0.90733333 0.5158 0.90626667 0.51653333 0.90393333 0.5166 0.90113333 0.5156 0.89853333 0.5144 0.89633333 0.5134 0.894 0.51246667 0.8916 0.51093333 0.88926667 0.51086667 0.88786667 0.50973333 0.88733333 0.50786667 0.88813333 0.50666667 0.88946667
0 0.49953333 0.74746667 0.5002 0.74453333 0.50106667 0.74166667 0.50266667 0.739 0.5038 0.73846667 0.50493333 0.73946667 0.50506667 0.7416 0.5042 0.74433333 0.50346667 0.74706667 0.5024 0.74933333 0.5008 0.7536 0.4996 0.7576 0.49926667 0.76086667 0.4994 0.76233333 0.5004 0.7632 0.49906667 0.76393333 0.49813333 0.77046667 0.49693333 0.77553333 0.4956 0.77826667 0.49366667 0.779 0.49353333 0.77613333 0.49386667 0.77213333 0.49486667 0.76553333 0.496 0.7592 0.49753333 0.75373333 0.4988 0.74946667
0 0.5108 0.60873333 0.511 0.61193333 0.51206667 0.61353333 0.5146 0.61373333 0.51746667 0.6132 0.51966667 0.61226667 0.52133333 0.61053333 0.523 0.61093333 0.52493333 0.6122 0.52773333 0.6134 0.53313333 0.61713333 0.53586667 0.61866667 0.53866667 0.61986667 0.5412 0.62066667 0.54353333 0.6206 0.54373333 0.61953333 0.5416 0.6178 0.53893333 0.61613333 0.53593333 0.6142 0.53313333 0.613 0.53046667 0.6114 0.52733333 0.60993333 0.5244 0.60833333 0.52093333 0.6062 0.51846667 0.60553333 0.5158 0.6052 0.5138 0.60493333 0.5126 0.605 0.51086667 0.60673333
0 0.49866667 0.4778 0.5002 0.4814 0.50146667 0.48426667 0.503 0.48806667 0.50533333 0.4918 0.50753333 0.49506667 0.51006667 0.4986 0.511 0.5016 0.51153333 0.50446667 0.51286667 0.50673333 0.51506667 0.50846667 0.51786667 0.5088 0.51853333 0.507 0.51666667 0.50446667 0.5144 0.5016 0.51193333 0.49813333 0.50893333 0.494 0.50766667 0.49173333 0.5068 0.48906667 0.50766667 0.4866 0.50806667 0.4836 0.50753333 0.48113333 0.5064 0.47826667 0.50513333 0.47546667 0.50433333 0.4736 0.503 0.47253333 0.50106667 0.47233333 0.49953333 0.47313333 0.4982 0.47486667 0.4984 0.47713333
0 0.52113333 0.36993333 0.52366667 0.36786667 0.5252 0.3664 0.52733333 0.36553333 0.52866667 0.366 0.5282 0.36773333 0.52773333 0.36953333 0.52813333 0.37093333 0.52773333 0.37193333 0.52593333 0.37286667 0.52413333 0.373 0.5222 0.37306667 0.52146667 0.37213333 0.52106667 0.371
0 0.5216 0.24006667 0.52346667 0.23846667 0.52546667 0.236 0.52646667 0.234 0.5276 0.23226667 0.52886667 0.231 0.53073333 0.22953333 0.5334 0.22906667 0.5354 0.229 0.53773333 0.22913333 0.54013333 0.22926667 0.5428 0.2296 0.54526667 0.22966667 0.54753333 0.22893333 0.54946667 0.22806667 0.54986667 0.22673333 0.54886667 0.22606667 0.547 0.22546667 0.54406667 0.22553333 0.54086667 0.2258 0.53733333 0.22606667 0.5346 0.22646667 0.5316 0.22693333 0.52813333 0.22813333 0.52553333 0.22973333 0.52353333 0.23166667 0.522 0.2332 0.52053333 0.23513333 0.519 0.23753333 0.51933333 0.2392 0.52046667 0.24046667
0 0.49513333 0.04393333 0.496 0.04826667 0.49913333 0.0534 0.50273333 0.058 0.50626667 0.06253333 0.50786667 0.0648 0.50973333 0.06893333 0.51166667 0.074 0.5134 0.07946667 0.5156 0.085 0.51813333 0.09186667 0.52193333 0.10053333 0.524 0.10706667 0.52533333 0.11286667 0.5262 0.1186 0.52833333 0.12126667 0.53026667 0.12013333 0.53066667 0.1176 0.52986667 0.11266667 0.5284 0.1086 0.5266 0.10373333 0.5244 0.09706667 0.52286667 0.0914 0.5184 0.07973333 0.51593333 0.07226667 0.51306667 0.06553333 0.51213333 0.06206667 0.51233333 0.05866667 0.51106667 0.05493333 0.50866667 0.05113333 0.50673333 0.048 0.5052 0.0464 0.50293333 0.04453333 0.49953333 0.04293333 0.49733333 0.04146667 0.4962 0.04193333 0.49526667 0.04273333
0 0.64133333 0.2526 0.64313333 0.25033333 0.64546667 0.2488 0.64773333 0.24793333 0.65033333 0.248 0.65226667 0.2472 0.6548 0.24573333 0.65753333 0.24466667 0.65926667 0.24446667 0.658 0.24586667 0.65593333 0.2474 0.65406667 0.24953333 0.65066667 0.25166667 0.64826667 0.25306667 0.6456 0.25446667 0.6438 0.2554 0.64126667 0.2544 0.64093333 0.2534
0 0.63726667 0.3656 0.63786667 0.36846667 0.639 0.37093333 0.64013333 0.373 0.6406 0.37246667 0.64106667 0.37026667 0.64146667 0.3674 0.6418 0.365 0.64246667 0.36333333 0.6434 0.36233333 0.64513333 0.3622 0.64693333 0.36186667 0.64593333 0.36086667 0.64386667 0.35986667 0.64173333 0.35933333 0.64033333 0.36013333 0.63853333 0.36153333 0.6376 0.36326667
0 0.63146667 0.496 0.63173333 0.49753333 0.63166667 0.49946667 0.6322 0.50193333 0.63313333 0.504 0.635 0.50653333 0.63706667 0.5086 0.6394 0.51006667 0.64153333 0.51026667 0.64346667 0.51033333 0.6426 0.50953333 0.64046667 0.5084 0.63813333 0.50626667 0.63653333 0.50393333 0.63586667 0.50133333 0.63513333 0.49886667 0.63393333 0.49713333 0.63286667 0.49513333 0.6322 0.49446667
0 0.63373333 0.7504 0.63526667 0.75366667 0.63686667 0.7572 0.6384 0.76046667 0.64073333 0.76406667 0.6422 0.76613333 0.64473333 0.76786667 0.6458 0.76793333 0.64493333 0.7654 0.6428 0.76133333 0.64073333 0.75833333 0.639 0.75426667 0.6378 0.7504 0.63686667 0.74726667 0.6356 0.74493333 0.63473333 0.74446667 0.6338 0.74626667 0.63353333 0.7486
0 0.75066667 0.82526667 0.7548 0.8298 0.75906667 0.83246667 0.76306667 0.83566667 0.76706667 0.83906667 0.77053333 0.8432 0.77493333 0.84853333 0.77866667 0.85313333 0.7814 0.85746667 0.78373333 0.8618 0.78533333 0.8674 0.7882 0.87313333 0.7912 0.87806667 0.7942 0.87986667 0.7954 0.87726667 0.7956 0.87293333 0.79406667 0.8678 0.79086667 0.86293333 0.7878 0.85913333 0.78453333 0.854 0.7812 0.8504 0.77606667 0.8442 0.77146667 0.839 0.7674 0.83493333 0.76273333 0.8292 0.758 0.82526667 0.7544 0.82286667 0.75253333 0.82213333 0.75086667 0.82313333 0.75026667 0.8244
0 0.77153333 0.61293333 0.7748 0.61693333 0.77946667 0.62186667 0.78266667 0.62733333 0.78653333 0.633 0.78973333 0.63753333 0.793 0.6428 0.79686667 0.64953333 0.79806667 0.65293333 0.80033333 0.6582 0.8032 0.66266667 0.80533333 0.6652 0.80986667 0.66986667 0.81406667 0.67226667 0.81933333 0.67393333 0.8222 0.67346667 0.8234 0.67153333 0.82166667 0.66846667 0.8196 0.66553333 0.8176 0.66286667 0.81566667 0.66013333 0.81333333 0.65746667 0.81093333 0.6548 0.80826667 0.6528 0.80513333 0.65073333 0.80173333 0.6496 0.80013333 0.64906667 0.7968 0.64373333 0.79306667 0.63686667 0.7886 0.6296 0.78613333 0.62466667 0.78353333 0.621 0.78106667 0.61693333 0.7788 0.61406667 0.77593333 0.61113333 0.77273333 0.6096 0.771 0.60966667 0.7702 0.61133333 0.7708 0.61293333
0 0.77606667 0.4966 0.77913333 0.49686667 0.7832 0.49613333 0.7888 0.49406667 0.79366667 0.49173333 0.79806667 0.48906667 0.80226667 0.4864 0.80646667 0.48453333 0.8124 0.48326667 0.81626667 0.48226667 0.8206 0.48126667 0.82366667 0.48086667 0.82706667 0.48113333 0.8296 0.4816 0.831 0.48293333 0.83053333 0.4838 0.82833333 0.4852 0.8242 0.4858 0.822 0.4858 0.81753333 0.4858 0.81373333 0.4862 0.81006667 0.48686667 0.8068 0.48826667 0.8026 0.4902 0.80026667 0.49133333 0.79673333 0.49333333 0.79446667 0.49473333 0.79293333 0.49566667 0.79086667 0.49633333 0.78866667 0.49713333 0.7864 0.49846667 0.783 0.4996 0.77953333 0.50026667 0.7774 0.50006667 0.77553333 0.49893333 0.77406667 0.49733333 0.77466667 0.49673333
0 0.7518 0.36406667 0.7542 0.36373333 0.75646667 0.3634 0.75846667 0.36286667 0.76126667 0.36286667 0.7648 0.363 0.76886667 0.363 0.77153333 0.36226667 0.77446667 0.36213333 0.77766667 0.36233333 0.78166667 0.363 0.7846 0.36306667 0.7876 0.36233333 0.78986667 0.3614 0.79213333 0.36033333 0.7944 0.3604 0.79573333 0.36266667 0.79553333 0.3632 0.79393333 0.36386667 0.79193333 0.36453333 0.79 0.36566667 0.788 0.36693333 0.786 0.36646667 0.78426667 0.3652 0.78226667 0.36486667 0.77886667 0.36473333 0.7756 0.36493333 0.7726 0.3656 0.7686 0.36653333 0.76793333 0.3656 0.76633333 0.36546667 0.76386667 0.36553333 0.761 0.36606667 0.75813333 0.3664 0.75533333 0.36673333 0.75286667 0.36706667 0.75093333 0.36633333 0.7504 0.36533333
0 0.79133333 0.23333333 0.7944 0.23153333 0.79693333 0.22973333 0.79973333 0.2288 0.80273333 0.22793333 0.8056 0.22713333 0.80866667 0.227 0.80986667 0.22686667 0.81073333 0.22826667 0.8124 0.22886667 0.81566667 0.22846667 0.81746667 0.2278 0.81873333 0.2266 0.81946667 0.225 0.81786667 0.223 0.8154 0.22246667 0.8116 0.2226 0.8094 0.22326667 0.80593333 0.22406667 0.801 0.2246 0.7972 0.22573333 0.79266667 0.22726667 0.79026667 0.22886667 0.78913333 0.2304 0.7896 0.2324
0 0.7738 0.11146667 0.77553333 0.11086667 0.77766667 0.10926667 0.7802 0.10846667 0.78226667 0.1084 0.7852 0.1078 0.78786667 0.10693333 0.79126667 0.10586667 0.79733333 0.1038 0.80333333 0.10073333 0.80413333 0.09866667 0.8044 0.0966 0.80513333 0.09286667 0.8068 0.09026667 0.80886667 0.08926667 0.8108 0.08886667 0.8128 0.08866667 0.81433333 0.08693333 0.81533333 0.08553333 0.81733333 0.08653333 0.81746667 0.08886667 0.8184 0.09086667 0.8178 0.0926 0.815 0.09526667 0.81046667 0.09813333 0.80806667 0.1004 0.80553333 0.10233333 0.80146667 0.1046 0.79753333 0.1074 0.79173333 0.1108 0.78553333 0.1132 0.78093333 0.1144 0.77666667 0.11506667 0.77433333 0.11513333 0.7726 0.11366667 0.77253333 0.11233333
0 0.88173333 0.11686667 0.88493333 0.11813333 0.88806667 0.11853333 0.89186667 0.11813333 0.89593333 0.1172 0.9 0.11693333 0.9042 0.11626667 0.90786667 0.11613333 0.91186667 0.1158 0.9156 0.11566667 0.9188 0.11493333 0.92253333 0.11433333 0.92746667 0.11313333 0.9296 0.11133333 0.93073333 0.10966667 0.93046667 0.108 0.929 0.10706667 0.92693333 0.10733333 0.9258 0.10866667 0.9244 0.10953333 0.92286667 0.1096 0.92 0.11 0.91806667 0.10986667 0.9166 0.10933333 0.915 0.10986667 0.91413333 0.1112 0.91233333 0.1122 0.90886667 0.11286667 0.90506667 0.11333333 0.89986667 0.1138 0.89513333 0.11386667 0.89193333 0.1136 0.89013333 0.11293333 0.88793333 0.11286667 0.88533333 0.1128 0.88286667 0.11306667 0.88186667 0.1136 0.88113333 0.115
0 0.8748 0.24473333 0.87526667 0.24326667 0.87513333 0.24153333 0.87573333 0.2404 0.877 0.24166667 0.87746667 0.24353333 0.87793333 0.246 0.87846667 0.24706667 0.8808 0.24693333 0.88313333 0.2464 0.88513333 0.2458 0.88526667 0.2472 0.88533333 0.24873333 0.88526667 0.25013333 0.88346667 0.2492 0.8812 0.24946667 0.87866667 0.25 0.87686667 0.25053333 0.87493333 0.2496 0.8742 0.24813333 0.87426667 0.24673333
0 0.8974 0.38973333 0.9018 0.3892 0.908 0.38786667 0.9128 0.38633333 0.91913333 0.38486667 0.92453333 0.3832 0.9312 0.38146667 0.93633333 0.3802 0.938 0.38033333 0.93906667 0.38273333 0.94126667 0.3836 0.943 0.38253333 0.943 0.38033333 0.94186667 0.37913333 0.93986667 0.3784 0.93673333 0.3782 0.93253333 0.37886667 0.9262 0.38046667 0.92126667 0.38173333 0.91486667 0.38313333 0.9086 0.3846 0.90326667 0.3856 0.90006667 0.3856 0.89686667 0.38633333 0.8964 0.38806667 0.8966 0.3892
0 0.88346667 0.49506667 0.88433333 0.49326667 0.88486667 0.4908 0.8858 0.48986667 0.88693333 0.49046667 0.88746667 0.49333333 0.88766667 0.49626667 0.8876 0.49746667 0.88933333 0.4978 0.89206667 0.49853333 0.89633333 0.49893333 0.899 0.49913333 0.90093333 0.49973333 0.89833333 0.5 0.89406667 0.50066667 0.89013333 0.50093333 0.88666667 0.50126667 0.88493333 0.50113333 0.883 0.5006 0.88186667 0.4992 0.88213333 0.497 0.8832 0.496
0 0.89566667 0.61266667 0.89986667 0.611 0.90206667 0.6092 0.90526667 0.60666667 0.908 0.60486667 0.9114 0.6026 0.916 0.5994 0.91986667 0.59766667 0.9246 0.59533333 0.92693333 0.5936 0.92953333 0.59173333 0.93166667 0.58913333 0.9344 0.58726667 0.9364 0.58686667 0.93746667 0.58686667 0.93846667 0.58773333 0.93813333 0.5898 0.93613333 0.5916 0.9344 0.5926 0.93246667 0.59446667 0.9324 0.59613333 0.93306667 0.5976 0.93253333 0.59946667 0.9296 0.59986667 0.92706667 0.59946667 0.92473333 0.6002 0.92246667 0.60146667 0.91753333 0.6034 0.9156 0.60506667 0.9146 0.60653333 0.9152 0.6082 0.9136 0.60826667 0.912 0.60833333 0.91013333 0.60966667 0.9086 0.61166667 0.90693333 0.61386667 0.90493333 0.61546667 0.90253333 0.61566667 0.89993333 0.6156 0.89733333 0.61513333 0.89633333 0.61453333
0 0.91726667 0.7438 0.92013333 0.74753333 0.92193333 0.7496 0.92593333 0.7538 0.92893333 0.75706667 0.93373333 0.76053333 0.9372 0.76433333 0.93993333 0.76586667 0.94306667 0.76686667 0.94693333 0.7682 0.9496 0.76886667 0.95313333 0.77053333 0.95493333 0.77026667 0.95546667 0.7692 0.95366667 0.7676 0.94946667 0.76506667 0.94606667 0.76313333 0.9424 0.7616 0.9384 0.76046667 0.93466667 0.75813333 0.93186667 0.756 0.92993333 0.75333333 0.92826667 0.7514 0.92813333 0.749 0.92633333 0.74666667 0.9244 0.74406667 0.92266667 0.74253333 0.9204 0.7418 0.9184 0.74173333 0.91726667 0.74253333
0 0.8912 0.8816 0.89606667 0.8788 0.8998 0.87533333 0.90273333 0.87086667 0.9074 0.8652 0.91206667 0.86086667 0.91566667 0.85673333 0.9208 0.85246667 0.92666667 0.84853333 0.92986667 0.84633333 0.9336 0.84293333 0.93733333 0.83913333 0.9424 0.83586667 0.94686667 0.83413333 0.95226667 0.83326667 0.95646667 0.83353333 0.95986667 0.8346 0.96193333 0.8354 0.96166667 0.83693333 0.95966667 0.83806667 0.9574 0.8412 0.95533333 0.84433333 0.953 0.84666667 0.9498 0.84793333 0.94726667 0.84873333 0.9434 0.8494 0.93933333 0.84946667 0.93453333 0.84846667 0.9326 0.8486 0.92953333 0.84993333 0.92713333 0.85206667 0.92406667 0.85513333 0.91906667 0.85986667 0.91606667 0.8628 0.9134 0.86693333 0.91046667 0.8696 0.9084 0.87146667 0.90726667 0.87346667 0.90573333 0.8752 0.90406667 0.8778 0.90186667 0.88013333 0.9008 0.8808 0.89866667 0.88133333 0.89586667 0.88313333 0.89393333 0.88453333 0.8912 0.88613333 0.8882 0.88506667 0.887 0.88353333 0.88746667 0.88233333 0.88853333 0.8816
