# Supplementary material for: VanillaNet-YOLOv8 segment: detection of nano-iron oxide regulation on rice seedling growth vitality under salt stress
Source: Front Plant Sci. 2025 Sep 17;16:1631279. doi: 10.3389/fpls.2025.1631279 (PMC12484053; doi:10.3389/fpls.2025.1631279)
Supplement: Supplementary file 5 [file DataSheet5.zip › label/train/2000-2024-3-19-19-44-52.txt]

0 0.175 0.1222 0.179 0.12113333 0.1808 0.12 0.1822 0.11806667 0.1824 0.1156 0.18206667 0.11353333 0.1816 0.111 0.1824 0.11033333 0.18306667 0.11133333 0.18346667 0.11453333 0.1834 0.1174 0.18313333 0.11973333 0.1822 0.12193333 0.1804 0.12333333 0.17693333 0.1244 0.1756 0.12453333 0.17466667 0.1234
0 0.09593333 0.24206667 0.09826667 0.24313333 0.10146667 0.2436 0.1058 0.24346667 0.11053333 0.24266667 0.11473333 0.24233333 0.12013333 0.24173333 0.12606667 0.2404 0.1336 0.23886667 0.13666667 0.23793333 0.14 0.23753333 0.14493333 0.23726667 0.14753333 0.2366 0.1486 0.2352 0.14673333 0.23373333 0.14393333 0.23286667 0.13913333 0.23273333 0.13673333 0.2332 0.13413333 0.23373333 0.13093333 0.2346 0.12746667 0.2358 0.12306667 0.23726667 0.11813333 0.23813333 0.1168 0.2376 0.11566667 0.2362 0.1134 0.2358 0.11186667 0.23673333 0.11106667 0.23813333 0.10946667 0.23846667 0.10593333 0.23886667 0.10073333 0.23873333 0.09873333 0.23786667 0.09726667 0.23746667 0.09573333 0.23853333 0.09513333 0.24033333
0 0.09506667 0.3756 0.09713333 0.376 0.10066667 0.376 0.10266667 0.37586667 0.1058 0.37633333 0.10853333 0.37653333 0.1106 0.37506667 0.1126 0.374 0.11593333 0.37326667 0.12373333 0.37226667 0.1298 0.37086667 0.135 0.37 0.139 0.36906667 0.14293333 0.36813333 0.14686667 0.3678 0.15106667 0.36733333 0.15526667 0.36706667 0.15733333 0.36633333 0.16006667 0.36513333 0.1604 0.36273333 0.159 0.36213333 0.15486667 0.36226667 0.1508 0.3632 0.14586667 0.364 0.14113333 0.36506667 0.13446667 0.36633333 0.12566667 0.36826667 0.1214 0.36866667 0.114 0.37053333 0.1102 0.37113333 0.1064 0.37153333 0.10086667 0.37113333 0.09613333 0.37126667 0.09386667 0.37186667 0.09393333 0.37373333
0 0.1262 0.5052 0.12713333 0.5028 0.12753333 0.50046667 0.12906667 0.49866667 0.1308 0.49733333 0.13346667 0.49746667 0.13453333 0.49853333 0.134 0.50053333 0.1312 0.50253333 0.12986667 0.50566667 0.12766667 0.5096 0.1274 0.5114 0.12786667 0.51426667 0.12846667 0.51706667 0.12706667 0.52013333 0.12466667 0.5224 0.12306667 0.52286667 0.121 0.52126667 0.12073333 0.51853333 0.12126667 0.51653333 0.12246667 0.51393333 0.12406667 0.51093333 0.12493333 0.50833333 0.12566667 0.50693333
0 0.1162 0.61033333 0.1174 0.61226667 0.11986667 0.6134 0.12246667 0.61373333 0.12513333 0.61386667 0.12786667 0.614 0.13086667 0.61433333 0.13313333 0.61606667 0.1354 0.61833333 0.13833333 0.62206667 0.14233333 0.627 0.1462 0.63133333 0.14906667 0.63553333 0.15266667 0.63886667 0.15586667 0.6414 0.15693333 0.641 0.1572 0.63866667 0.15513333 0.6354 0.15286667 0.6326 0.15033333 0.62973333 0.14706667 0.62606667 0.1432 0.62253333 0.1394 0.6186 0.13666667 0.61593333 0.13273333 0.6132 0.13033333 0.61046667 0.12933333 0.608 0.1272 0.60613333 0.1242 0.60473333 0.1218 0.6044 0.11913333 0.60493333 0.11733333 0.6062 0.11593333 0.6082
0 0.1502 0.73346667 0.15153333 0.73066667 0.1534 0.72853333 0.1552 0.729 0.15613333 0.73066667 0.1548 0.73373333 0.154 0.737 0.1528 0.7436 0.15153333 0.74866667 0.15 0.75373333 0.1486 0.75986667 0.14673333 0.76553333 0.1452 0.769 0.14413333 0.77386667 0.143 0.77846667 0.14193333 0.78226667 0.13913333 0.78473333 0.13693333 0.78633333 0.1344 0.78546667 0.13513333 0.78193333 0.13646667 0.77686667 0.13693333 0.77433333 0.1392 0.77133333 0.14186667 0.768 0.1436 0.7662 0.14426667 0.7622 0.14513333 0.75833333 0.14626667 0.7514 0.1484 0.74246667 0.1488 0.73866667 0.14933333 0.7352
0 0.25966667 0.86053333 0.26226667 0.86226667 0.2646 0.86313333 0.26666667 0.86286667 0.2686 0.8618 0.27086667 0.86066667 0.27293333 0.86066667 0.27486667 0.8612 0.27813333 0.86206667 0.28053333 0.86153333 0.28286667 0.85893333 0.28253333 0.85766667 0.28053333 0.8572 0.27886667 0.8574 0.27533333 0.8564 0.27373333 0.85633333 0.27193333 0.85626667 0.27 0.8566 0.2684 0.85713333 0.2662 0.85686667 0.26493333 0.85626667 0.26286667 0.85653333 0.26073333 0.8576 0.2598 0.85913333
0 0.2204 0.77806667 0.2232 0.7766 0.2268 0.7742 0.23186667 0.7704 0.23526667 0.76786667 0.238 0.76566667 0.24106667 0.76326667 0.2448 0.7616 0.24786667 0.75966667 0.25146667 0.7582 0.25513333 0.7566 0.25786667 0.75466667 0.25993333 0.752 0.259 0.7502 0.2564 0.7502 0.25506667 0.7518 0.25226667 0.7536 0.2498 0.75446667 0.24673333 0.75553333 0.2438 0.75713333 0.2418 0.75946667 0.239 0.76133333 0.23613333 0.76293333 0.23333333 0.7634 0.23126667 0.76366667 0.22893333 0.76446667 0.22646667 0.7652 0.22493333 0.76693333 0.22373333 0.7692 0.2214 0.77186667 0.2188 0.7734 0.21706667 0.7746 0.21633333 0.77606667 0.21746667 0.7778 0.21853333 0.77826667
0 0.2482 0.65146667 0.24713333 0.65026667 0.24533333 0.64786667 0.24453333 0.6448 0.24573333 0.64113333 0.2478 0.639 0.2494 0.63626667 0.2514 0.6332 0.25373333 0.6262 0.25533333 0.62126667 0.25766667 0.61626667 0.26086667 0.60893333 0.2634 0.6036 0.266 0.59706667 0.26753333 0.5912 0.26826667 0.5888 0.26973333 0.58766667 0.2714 0.5888 0.272 0.59086667 0.27166667 0.59566667 0.26986667 0.60033333 0.26693333 0.60766667 0.2638 0.614 0.26066667 0.6212 0.25773333 0.62946667 0.258 0.6336 0.25726667 0.63633333 0.2554 0.64006667 0.25413333 0.64286667 0.2536 0.646 0.25406667 0.65133333 0.25446667 0.6554 0.25493333 0.65993333 0.25486667 0.66166667 0.253 0.6632 0.25146667 0.663 0.25093333 0.66086667 0.2508 0.65726667 0.25026667 0.65466667 0.24913333 0.6524
0 0.2448 0.47286667 0.246 0.47813333 0.24646667 0.48166667 0.24693333 0.48666667 0.24746667 0.49066667 0.24833333 0.49346667 0.2508 0.49673333 0.2532 0.4988 0.25546667 0.5012 0.2578 0.50206667 0.2588 0.50126667 0.25693333 0.49973333 0.25473333 0.49786667 0.25266667 0.49486667 0.25126667 0.4924 0.25013333 0.48953333 0.24986667 0.48593333 0.24986667 0.48133333 0.25 0.47746667 0.25046667 0.4732 0.24973333 0.4698 0.2484 0.46813333 0.2466 0.4678 0.24546667 0.46846667 0.24486667 0.47066667
0 0.22893333 0.32933333 0.22933333 0.3344 0.23166667 0.33993333 0.2348 0.34546667 0.23686667 0.34906667 0.23873333 0.35186667 0.2416 0.35646667 0.2454 0.36326667 0.24746667 0.36746667 0.2502 0.37273333 0.252 0.3768 0.2574 0.38293333 0.25926667 0.3848 0.26186667 0.38366667 0.26233333 0.3808 0.26073333 0.3802 0.2582 0.37926667 0.2554 0.37513333 0.253 0.3708 0.24986667 0.3648 0.2482 0.36126667 0.2446 0.356 0.242 0.3514 0.24093333 0.3474 0.24006667 0.3396 0.2382 0.3326 0.23606667 0.32946667 0.23393333 0.32713333 0.23206667 0.3258 0.23053333 0.32593333 0.229 0.32713333
0 0.39993333 0.37086667 0.39986667 0.36693333 0.40046667 0.36526667 0.40293333 0.36553333 0.40486667 0.36713333 0.40486667 0.3696 0.40426667 0.37306667 0.40253333 0.37673333 0.4022 0.3798 0.4008 0.38433333 0.39913333 0.38986667 0.39753333 0.39746667 0.39673333 0.4032 0.39633333 0.40606667 0.39786667 0.4078 0.3992 0.4102 0.3986 0.41133333 0.3966 0.41226667 0.39493333 0.41306667 0.39406667 0.4154 0.39346667 0.418 0.3928 0.41946667 0.39033333 0.41933333 0.38886667 0.41873333 0.38806667 0.41666667 0.389 0.4128 0.3902 0.4092 0.39173333 0.4052 0.3922 0.40213333 0.39286667 0.39693333 0.3934 0.39173333 0.39646667 0.38406667 0.39806667 0.37886667 0.39926667 0.3744
0 0.35926667 0.51513333 0.36333333 0.51626667 0.3658 0.51513333 0.36873333 0.51266667 0.37126667 0.51046667 0.37373333 0.50853333 0.3778 0.50626667 0.3802 0.50493333 0.3862 0.50433333 0.38893333 0.50373333 0.39233333 0.5036 0.39766667 0.50393333 0.402 0.50393333 0.40666667 0.5038 0.41013333 0.5032 0.41186667 0.50193333 0.41106667 0.5 0.40866667 0.4988 0.40433333 0.49853333 0.40193333 0.49906667 0.39846667 0.49933333 0.3954 0.4998 0.39166667 0.49993333 0.3844 0.49986667 0.3806 0.50013333 0.37686667 0.50013333 0.373 0.50166667 0.36973333 0.50286667 0.36526667 0.50513333 0.3632 0.50626667 0.36033333 0.50893333 0.35893333 0.5114 0.35853333 0.51413333
0 0.397 0.631 0.39753333 0.63433333 0.3984 0.63726667 0.3994 0.6392 0.40033333 0.63866667 0.40053333 0.63646667 0.40086667 0.6334 0.4018 0.63146667 0.40206667 0.62973333 0.40073333 0.62926667 0.3984 0.6294 0.3972 0.63006667
0 0.38906667 0.74033333 0.3904 0.7414 0.3938 0.74273333 0.3962 0.74306667 0.398 0.7414 0.3982 0.73966667 0.39793333 0.73753333 0.39693333 0.73666667 0.39473333 0.73666667 0.39153333 0.73713333 0.3896 0.7376 0.38906667 0.73906667
0 0.37333333 0.85293333 0.37446667 0.85033333 0.37746667 0.84746667 0.37906667 0.84593333 0.37993333 0.8466 0.38153333 0.84786667 0.38226667 0.84906667 0.38046667 0.8516 0.37826667 0.855 0.3752 0.85813333 0.37353333 0.85953333 0.37086667 0.86293333 0.368 0.86606667 0.36433333 0.8716 0.36226667 0.8748 0.3618 0.877 0.36086667 0.87993333 0.35833333 0.88366667 0.35626667 0.88613333 0.35493333 0.88846667 0.35306667 0.89173333 0.3516 0.89446667 0.35073333 0.89573333 0.34793333 0.89613333 0.34666667 0.89466667 0.34726667 0.8902 0.34993333 0.88586667 0.35306667 0.8822 0.3552 0.879 0.35973333 0.87173333 0.36366667 0.86626667 0.36673333 0.8612 0.36973333 0.85746667 0.37226667 0.8546
0 0.50586667 0.8908 0.50686667 0.8954 0.5074 0.8988 0.50793333 0.90133333 0.50893333 0.90446667 0.511 0.9064 0.51286667 0.90573333 0.51373333 0.90353333 0.51386667 0.89993333 0.5132 0.89553333 0.51293333 0.89286667 0.51186667 0.89006667 0.5108 0.8884 0.5098 0.88686667 0.50846667 0.887 0.50706667 0.888 0.5058 0.88966667
0 0.4992 0.74626667 0.50026667 0.74346667 0.50113333 0.74106667 0.50246667 0.73866667 0.50366667 0.73713333 0.50466667 0.73713333 0.50493333 0.73953333 0.50486667 0.74193333 0.5044 0.74446667 0.50286667 0.74726667 0.5018 0.75006667 0.50113333 0.75226667 0.49986667 0.7548 0.49946667 0.75713333 0.49773333 0.76313333 0.49686667 0.76713333 0.49613333 0.77206667 0.49573333 0.77593333 0.4948 0.77826667 0.49313333 0.77953333 0.4916 0.77893333 0.49153333 0.77506667 0.4934 0.76966667 0.49433333 0.76266667 0.4956 0.75826667 0.4966 0.75366667 0.49786667 0.75006667 0.49866667 0.74826667
0 0.51133333 0.60946667 0.5122 0.60593333 0.51373333 0.6048 0.5164 0.6044 0.51946667 0.6054 0.52146667 0.6066 0.52353333 0.60766667 0.52626667 0.60886667 0.52906667 0.6108 0.53253333 0.613 0.53726667 0.6148 0.54033333 0.6164 0.54266667 0.61793333 0.5438 0.61946667 0.5428 0.62026667 0.5398 0.61946667 0.5368 0.618 0.5338 0.61626667 0.5318 0.61493333 0.5306 0.6136 0.52733333 0.61186667 0.5256 0.61053333 0.5232 0.61013333 0.52186667 0.61046667 0.52053333 0.61153333 0.51846667 0.61286667 0.5156 0.61366667 0.51346667 0.61333333 0.51193333 0.61193333 0.51153333 0.6106
0 0.49873333 0.4764 0.49866667 0.47986667 0.49946667 0.48233333 0.5014 0.485 0.50253333 0.48733333 0.50333333 0.48946667 0.50333333 0.49153333 0.504 0.49386667 0.50573333 0.49546667 0.50806667 0.497 0.50986667 0.49913333 0.51146667 0.5022 0.51306667 0.50466667 0.51486667 0.5074 0.5166 0.508 0.51746667 0.5064 0.51653333 0.50386667 0.51486667 0.5016 0.51306667 0.49933333 0.51166667 0.49746667 0.5106 0.49573333 0.5086 0.4928 0.50693333 0.49113333 0.5066 0.48853333 0.50766667 0.485 0.5082 0.48186667 0.5074 0.4792 0.50586667 0.4764 0.50473333 0.47413333 0.50366667 0.47246667 0.5032 0.46993333 0.5028 0.46986667 0.50173333 0.4718 0.5002 0.4732 0.49913333 0.47466667
0 0.52106667 0.3696 0.5228 0.3676 0.52493333 0.36593333 0.52673333 0.36506667 0.5274 0.3654 0.52793333 0.36666667 0.5292 0.36626667 0.53146667 0.36606667 0.5322 0.36626667 0.5308 0.36713333 0.52933333 0.36833333 0.52766667 0.37013333 0.5262 0.37133333 0.52453333 0.3728 0.523 0.37246667 0.52166667 0.3712
0 0.52133333 0.24033333 0.52313333 0.23853333 0.52473333 0.23613333 0.52606667 0.23386667 0.5274 0.23193333 0.5292 0.2306 0.53173333 0.2302 0.53386667 0.2296 0.53646667 0.2296 0.53886667 0.23006667 0.54113333 0.23106667 0.54306667 0.2314 0.5458 0.23073333 0.54786667 0.22993333 0.5496 0.22806667 0.54926667 0.22673333 0.54746667 0.2262 0.5438 0.22513333 0.54093333 0.22566667 0.5374 0.2262 0.534 0.22686667 0.5312 0.2274 0.52866667 0.2282 0.52493333 0.23013333 0.5226 0.23186667 0.521 0.23406667 0.519 0.236 0.5186 0.23866667 0.5192 0.23973333
0 0.49533333 0.044 0.49686667 0.0486 0.49886667 0.0522 0.5012 0.05573333 0.50366667 0.0588 0.50686667 0.06213333 0.50813333 0.064 0.51006667 0.07026667 0.5134 0.0784 0.51546667 0.08333333 0.51726667 0.0882 0.51933333 0.09493333 0.5218 0.10186667 0.52313333 0.10686667 0.52333333 0.11066667 0.52406667 0.11373333 0.52573333 0.11673333 0.52806667 0.11933333 0.53046667 0.11986667 0.53006667 0.1162 0.52933333 0.11246667 0.52766667 0.10786667 0.52646667 0.10446667 0.52493333 0.09986667 0.52313333 0.09273333 0.52013333 0.08446667 0.51733333 0.07733333 0.5152 0.07046667 0.5128 0.06513333 0.51133333 0.06133333 0.5122 0.0584 0.51166667 0.05526667 0.50986667 0.0512 0.50833333 0.048 0.50586667 0.04493333 0.50366667 0.04333333 0.50146667 0.0424 0.49873333 0.04086667 0.49686667 0.0406 0.49566667 0.04173333
0 0.642 0.25166667 0.64393333 0.24993333 0.64713333 0.24753333 0.6498 0.24746667 0.65193333 0.24666667 0.65446667 0.24506667 0.6568 0.244 0.659 0.24293333 0.66066667 0.24266667 0.6606 0.2438 0.6586 0.2462 0.6566 0.2482 0.6542 0.2498 0.65233333 0.25106667 0.6496 0.2526 0.6468 0.25433333 0.64473333 0.25506667 0.643 0.25493333 0.64146667 0.2538 0.64126667 0.25293333
0 0.63726667 0.36666667 0.63773333 0.369 0.63866667 0.37173333 0.63966667 0.37266667 0.64053333 0.37033333 0.64073333 0.36773333 0.641 0.36446667 0.6416 0.3628 0.64306667 0.362 0.6448 0.3616 0.64613333 0.3618 0.6474 0.36146667 0.64686667 0.36046667 0.64553333 0.36013333 0.6436 0.35893333 0.64193333 0.35913333 0.6398 0.36046667 0.63813333 0.3622 0.63753333 0.3638
0 0.631 0.49773333 0.6308 0.4956 0.63053333 0.4938 0.63233333 0.495 0.63393333 0.49786667 0.63526667 0.50093333 0.63626667 0.5038 0.63826667 0.50666667 0.6408 0.50766667 0.64346667 0.50866667 0.6438 0.5096 0.64133333 0.50946667 0.6388 0.50946667 0.63666667 0.50813333 0.63486667 0.506 0.6332 0.50373333 0.6322 0.5024 0.63106667 0.50046667 0.631 0.49893333
0 0.63393333 0.74573333 0.6342 0.74413333 0.63506667 0.74386667 0.63586667 0.74566667 0.63653333 0.74633333 0.63733333 0.74953333 0.63893333 0.75326667 0.6408 0.75733333 0.6442 0.7626 0.64526667 0.76506667 0.64693333 0.76673333 0.64713333 0.7672 0.64586667 0.76753333 0.64266667 0.766 0.64066667 0.7638 0.6386 0.76046667 0.6372 0.75806667 0.63553333 0.75466667 0.6346 0.7518 0.63373333 0.75013333 0.633 0.74873333 0.633 0.74746667
0 0.74993333 0.82486667 0.75366667 0.82813333 0.75853333 0.83146667 0.76486667 0.83773333 0.7704 0.84233333 0.7752 0.8476 0.77906667 0.85286667 0.78166667 0.85686667 0.78566667 0.86386667 0.78733333 0.86753333 0.78866667 0.8718 0.7894 0.87566667 0.79053333 0.87833333 0.79293333 0.879 0.79486667 0.8772 0.7966 0.87493333 0.79686667 0.8714 0.7952 0.86786667 0.7926 0.864 0.7884 0.85886667 0.78406667 0.8536 0.7806 0.84986667 0.77706667 0.845 0.7714 0.8388 0.7654 0.83226667 0.7608 0.82806667 0.7562 0.82446667 0.75346667 0.82233333 0.75146667 0.82206667 0.7496 0.82346667
0 0.7702 0.6124 0.7766 0.6184 0.78073333 0.625 0.7838 0.62946667 0.78806667 0.63526667 0.7912 0.64026667 0.7956 0.64706667 0.79706667 0.65073333 0.7986 0.65466667 0.80053333 0.66093333 0.805 0.6658 0.80793333 0.66886667 0.81093333 0.67093333 0.8146 0.67253333 0.81946667 0.6736 0.82153333 0.67253333 0.82166667 0.66873333 0.82026667 0.66573333 0.81726667 0.66246667 0.81446667 0.65946667 0.8102 0.6554 0.80846667 0.65333333 0.80586667 0.65133333 0.8024 0.64986667 0.79993333 0.64833333 0.79866667 0.64673333 0.7958 0.64126667 0.79186667 0.63493333 0.78806667 0.62893333 0.78533333 0.62433333 0.78213333 0.62 0.78053333 0.61586667 0.77893333 0.6132 0.77706667 0.611 0.77466667 0.609 0.77126667 0.6086 0.76986667 0.6098 0.7694 0.61106667
0 0.77426667 0.49913333 0.77646667 0.50006667 0.77906667 0.50006667 0.7814 0.4992 0.78426667 0.49793333 0.78833333 0.49606667 0.7908 0.49473333 0.7954 0.4932 0.79886667 0.49126667 0.80253333 0.4896 0.8054 0.4884 0.80853333 0.48746667 0.81186667 0.48673333 0.81573333 0.48646667 0.8186 0.48626667 0.82186667 0.48666667 0.8268 0.48646667 0.82933333 0.4854 0.83066667 0.4842 0.83213333 0.48366667 0.83313333 0.48286667 0.83186667 0.48226667 0.82953333 0.48146667 0.8262 0.48046667 0.82386667 0.48046667 0.81886667 0.4806 0.81486667 0.4814 0.8124 0.4824 0.8086 0.483 0.80493333 0.4838 0.8006 0.48666667 0.79866667 0.4886 0.79633333 0.48973333 0.7924 0.4912 0.7886 0.493 0.78533333 0.49386667 0.78206667 0.49493333 0.77866667 0.4954 0.77506667 0.49553333 0.77366667 0.49613333 0.7734 0.49753333
0 0.74966667 0.36566667 0.751 0.36686667 0.75386667 0.36746667 0.75826667 0.3672 0.76173333 0.36653333 0.76573333 0.3664 0.76933333 0.36606667 0.77366667 0.366 0.77746667 0.366 0.78106667 0.366 0.78293333 0.36606667 0.785 0.36713333 0.78693333 0.36706667 0.78946667 0.36693333 0.7922 0.36813333 0.79446667 0.36806667 0.79513333 0.36626667 0.79373333 0.365 0.7938 0.3642 0.7956 0.36246667 0.7952 0.36126667 0.79346667 0.35986667 0.7916 0.36006667 0.78946667 0.3612 0.78686667 0.36173333 0.78453333 0.36193333 0.78293333 0.36193333 0.7794 0.36086667 0.778 0.36033333 0.7756 0.36086667 0.77406667 0.36093333 0.7714 0.36113333 0.76673333 0.36213333 0.76433333 0.3624 0.76093333 0.363 0.7578 0.363 0.7548 0.36326667 0.75173333 0.36353333 0.751 0.3638
0 0.78993333 0.23306667 0.79266667 0.23126667 0.7986 0.229 0.80313333 0.2276 0.8066 0.22666667 0.80913333 0.2264 0.81093333 0.2268 0.81326667 0.22766667 0.81646667 0.22733333 0.8188 0.22593333 0.8194 0.22386667 0.8184 0.22233333 0.816 0.2216 0.81246667 0.22146667 0.8086 0.22213333 0.8056 0.22306667 0.8018 0.22453333 0.79946667 0.22473333 0.7962 0.22513333 0.7936 0.22573333 0.79206667 0.22653333 0.79106667 0.2278 0.78893333 0.22873333 0.78826667 0.2306 0.7882 0.23253333 0.7892 0.2332
0 0.77233333 0.11413333 0.77413333 0.11546667 0.7774 0.11466667 0.78233333 0.11306667 0.78573333 0.11166667 0.7904 0.1094 0.79613333 0.1074 0.8008 0.1044 0.8054 0.10106667 0.809 0.0986 0.81326667 0.0952 0.81693333 0.09253333 0.81886667 0.08973333 0.81933333 0.08706667 0.81886667 0.08453333 0.8178 0.08333333 0.8158 0.08326667 0.81513333 0.08526667 0.81453333 0.0862 0.8122 0.08673333 0.80933333 0.08766667 0.80773333 0.08873333 0.8068 0.0906 0.80593333 0.09333333 0.80533333 0.09606667 0.80453333 0.09786667 0.8024 0.09986667 0.7998 0.1014 0.79693333 0.10266667 0.79433333 0.1038 0.79013333 0.10573333 0.78773333 0.107 0.785 0.10786667 0.78273333 0.10826667 0.7806 0.10826667 0.7774 0.10826667 0.77573333 0.1084 0.77493333 0.1088 0.7744 0.1104 0.77333333 0.1116 0.77266667 0.11246667
0 0.88126667 0.11713333 0.88393333 0.11773333 0.88933333 0.1178 0.8932 0.11766667 0.89886667 0.1172 0.90353333 0.11653333 0.9096 0.11586667 0.91386667 0.1152 0.91826667 0.11426667 0.923 0.1128 0.92706667 0.11153333 0.9298 0.1096 0.93106667 0.1074 0.93086667 0.10526667 0.93 0.10493333 0.9286 0.10653333 0.92586667 0.10713333 0.92353333 0.10746667 0.92166667 0.10786667 0.9194 0.1094 0.91693333 0.1106 0.91433333 0.1118 0.9108 0.11186667 0.90573333 0.1126 0.90113333 0.11286667 0.89333333 0.11346667 0.88966667 0.11346667 0.88706667 0.11266667 0.88313333 0.11286667 0.88106667 0.11346667 0.881 0.11593333
0 0.87413333 0.2462 0.8746 0.24393333 0.87526667 0.2422 0.87513333 0.24046667 0.87606667 0.2412 0.8768 0.24386667 0.87753333 0.2466 0.8786 0.24726667 0.8808 0.24673333 0.8834 0.24613333 0.88586667 0.24626667 0.88733333 0.24706667 0.88726667 0.24893333 0.88486667 0.24953333 0.8826 0.25013333 0.87966667 0.25066667 0.8768 0.25093333 0.8738 0.24966667 0.87373333 0.248
0 0.8978 0.38913333 0.902 0.38866667 0.90566667 0.38786667 0.91313333 0.3864 0.91986667 0.385 0.92473333 0.38353333 0.9304 0.38213333 0.9344 0.38106667 0.93786667 0.38026667 0.94146667 0.3798 0.94286667 0.37906667 0.94013333 0.37846667 0.93493333 0.3794 0.92833333 0.38073333 0.91986667 0.38206667 0.91433333 0.3832 0.91013333 0.3842 0.9058 0.3844 0.9012 0.385 0.89693333 0.38526667 0.89586667 0.3866 0.89566667 0.38866667 0.89666667 0.38906667
0 0.88313333 0.49486667 0.88433333 0.49226667 0.88526667 0.49 0.88613333 0.48993333 0.88673333 0.4926 0.88686667 0.4956 0.8874 0.4968 0.8892 0.49726667 0.89173333 0.4976 0.89453333 0.49773333 0.89773333 0.49766667 0.89993333 0.49813333 0.90006667 0.49873333 0.89793333 0.4998 0.895 0.50033333 0.89106667 0.50073333 0.88846667 0.5008 0.88493333 0.50126667 0.883 0.501 0.88133333 0.49913333 0.88133333 0.49706667 0.8818 0.49573333
0 0.89746667 0.6112 0.90033333 0.60946667 0.90633333 0.6052 0.9116 0.60166667 0.91633333 0.59933333 0.92146667 0.59706667 0.9256 0.5948 0.92833333 0.59326667 0.9318 0.59066667 0.93493333 0.5884 0.9372 0.587 0.9394 0.587 0.94026667 0.58893333 0.93946667 0.591 0.93713333 0.59253333 0.93493333 0.5942 0.932 0.59626667 0.9298 0.59806667 0.92706667 0.59986667 0.92453333 0.60086667 0.92093333 0.603 0.91466667 0.60686667 0.91093333 0.6092 0.90813333 0.61133333 0.9066 0.614 0.90426667 0.6146 0.9016 0.61466667 0.9002 0.61453333 0.89726667 0.61413333 0.89626667 0.61346667 0.8962 0.61253333
0 0.91693333 0.74386667 0.91973333 0.74633333 0.92133333 0.74753333 0.9224 0.74973333 0.92433333 0.75233333 0.92626667 0.75486667 0.92793333 0.75706667 0.9304 0.7596 0.9328 0.76126667 0.9344 0.76286667 0.93546667 0.765 0.93693333 0.7672 0.93946667 0.7676 0.94246667 0.7682 0.94613333 0.76953333 0.94826667 0.7708 0.9512 0.77266667 0.95386667 0.774 0.95446667 0.77273333 0.95333333 0.77033333 0.94993333 0.76766667 0.94793333 0.76606667 0.94406667 0.7638 0.94066667 0.76266667 0.93766667 0.7612 0.9344 0.75933333 0.9314 0.75626667 0.92966667 0.754 0.92766667 0.75086667 0.9276 0.74933333 0.92633333 0.74626667 0.9244 0.74373333 0.92186667 0.7418 0.91953333 0.7412 0.91786667 0.74166667 0.91686667 0.74286667
0 0.88906667 0.88173333 0.8918 0.8804 0.89533333 0.87826667 0.89766667 0.87573333 0.89986667 0.8724 0.90166667 0.86973333 0.90526667 0.86586667 0.90853333 0.86286667 0.91226667 0.85986667 0.91793333 0.85453333 0.92286667 0.85026667 0.92646667 0.8474 0.9316 0.8442 0.9344 0.8406 0.93806667 0.83693333 0.9448 0.83313333 0.94926667 0.8316 0.95393333 0.83153333 0.95886667 0.8314 0.96353333 0.83146667 0.9652 0.83186667 0.9634 0.83473333 0.96066667 0.83766667 0.959 0.84033333 0.95633333 0.84286667 0.95326667 0.84526667 0.94986667 0.84653333 0.94666667 0.84713333 0.9432 0.84746667 0.93886667 0.8476 0.93473333 0.84773333 0.932 0.84786667 0.9278 0.85033333 0.92253333 0.85553333 0.91966667 0.85833333 0.9158 0.8626 0.9136 0.86593333 0.91093333 0.8694 0.90933333 0.8718 0.90706667 0.87473333 0.90406667 0.8772 0.90013333 0.88033333 0.89813333 0.88193333 0.8948 0.88426667 0.89253333 0.8848 0.89026667 0.8854 0.88853333 0.88513333 0.88746667 0.8836 0.88746667 0.88166667
0 0.36666667 0.09506667 0.3682 0.0976 0.37113333 0.1004 0.37433333 0.10373333 0.37766667 0.10726667 0.3798 0.1098 0.3836 0.112 0.38973333 0.11626667 0.39206667 0.1174 0.394 0.11733333 0.39393333 0.1146 0.39206667 0.11193333 0.39 0.1104 0.38526667 0.10726667 0.38286667 0.1054 0.3786 0.1028 0.37706667 0.10093333 0.37633333 0.0994 0.37646667 0.09666667 0.37626667 0.0938 0.3748 0.09173333 0.373 0.09093333 0.37106667 0.09106667 0.36886667 0.09166667 0.36713333 0.09293333
0 0.36086667 0.23906667 0.3632 0.23893333 0.36593333 0.2394 0.36906667 0.24026667 0.37193333 0.24086667 0.374 0.24113333 0.38006667 0.24213333 0.3812 0.24086667 0.38013333 0.23933333 0.3778 0.23773333 0.37613333 0.23713333 0.374 0.2366 0.37246667 0.23706667 0.37046667 0.23746667 0.36866667 0.23646667 0.3682 0.23573333 0.36646667 0.2352 0.36353333 0.23486667 0.362 0.2352 0.36006667 0.2368 0.3594 0.23813333
