# Supplementary material for: VanillaNet-YOLOv8 segment: detection of nano-iron oxide regulation on rice seedling growth vitality under salt stress
Source: Front Plant Sci. 2025 Sep 17;16:1631279. doi: 10.3389/fpls.2025.1631279 (PMC12484053; doi:10.3389/fpls.2025.1631279)
Supplement: Supplementary file 5 [file DataSheet5.zip › label/train/2000-2024-3-19-2-0-5.txt]

0 0.17786667 0.11986667 0.17953333 0.11873333 0.18046667 0.11693333 0.18093333 0.11493333 0.18133333 0.11086667 0.1816 0.1088 0.18246667 0.10773333 0.18353333 0.10886667 0.18306667 0.11093333 0.1828 0.11273333 0.18273333 0.11573333 0.18253333 0.11826667 0.18173333 0.11993333 0.1804 0.12193333 0.17866667 0.12326667 0.17646667 0.1238 0.174 0.12366667 0.1732 0.12246667 0.17353333 0.12126667 0.1748 0.1206 0.1764 0.12033333
0 0.12053333 0.23246667 0.12266667 0.23306667 0.1244 0.23393333 0.12713333 0.23346667 0.13006667 0.23306667 0.1326 0.23306667 0.13513333 0.23293333 0.13773333 0.23313333 0.14086667 0.23373333 0.14366667 0.235 0.14686667 0.23566667 0.149 0.2356 0.14893333 0.23386667 0.14486667 0.2312 0.14146667 0.23013333 0.13793333 0.22933333 0.13533333 0.2288 0.13326667 0.22813333 0.1306 0.22813333 0.12793333 0.22866667 0.125 0.22933333 0.1216 0.22973333 0.11993333 0.23106667
0 0.11613333 0.35313333 0.1182 0.3552 0.12186667 0.3578 0.12513333 0.35986667 0.12953333 0.36166667 0.1326 0.36253333 0.1376 0.36366667 0.14353333 0.3644 0.14693333 0.36433333 0.15106667 0.36446667 0.1556 0.36446667 0.1586 0.3648 0.16146667 0.36466667 0.16226667 0.36273333 0.16086667 0.36106667 0.1566 0.361 0.15226667 0.36113333 0.14853333 0.361 0.14506667 0.36126667 0.1402 0.36086667 0.13633333 0.36073333 0.1338 0.3588 0.131 0.3566 0.12786667 0.35413333 0.1242 0.3514 0.12106667 0.35013333 0.11813333 0.3502 0.11593333 0.3516 0.1154 0.35313333
0 0.12773333 0.4998 0.127 0.50506667 0.127 0.5094 0.12766667 0.51326667 0.12873333 0.51486667 0.13113333 0.5132 0.1314 0.50806667 0.13133333 0.5028 0.1308 0.50093333 0.13393333 0.50086667 0.13533333 0.5002 0.13566667 0.4984 0.13366667 0.49733333 0.13093333 0.4972 0.12833333 0.49746667 0.12773333 0.4986
0 0.11506667 0.61993333 0.11733333 0.62126667 0.12053333 0.62206667 0.12433333 0.6226 0.12833333 0.62246667 0.1324 0.62286667 0.1362 0.624 0.13906667 0.62566667 0.14193333 0.6288 0.1458 0.63213333 0.1496 0.63573333 0.1528 0.63913333 0.15293333 0.64106667 0.1548 0.64226667 0.15753333 0.64286667 0.15866667 0.64153333 0.1574 0.63873333 0.15426667 0.63606667 0.15113333 0.63326667 0.14766667 0.63013333 0.14486667 0.6278 0.14233333 0.62546667 0.1394 0.62333333 0.1364 0.62166667 0.13233333 0.62013333 0.1272 0.61886667 0.12173333 0.61813333 0.11953333 0.61813333 0.11706667 0.61813333 0.1152 0.61826667 0.1144 0.61906667
0 0.149 0.733 0.15046667 0.72966667 0.1534 0.7272 0.155 0.7276 0.15613333 0.72966667 0.15473333 0.733 0.152 0.73713333 0.1498 0.743 0.14786667 0.74926667 0.14653333 0.75293333 0.14533333 0.7566 0.145 0.75926667 0.145 0.76186667 0.1444 0.76493333 0.1428 0.76726667 0.14093333 0.76933333 0.13893333 0.769 0.13786667 0.76673333 0.13786667 0.76273333 0.1394 0.75866667 0.14213333 0.7536 0.14433333 0.7478 0.14626667 0.7424 0.14773333 0.73813333 0.1488 0.73433333
0 0.27026667 0.8608 0.2734 0.86013333 0.27613333 0.8606 0.2786 0.8594 0.28066667 0.85753333 0.282 0.85666667 0.28386667 0.85793333 0.28426667 0.86033333 0.2832 0.8626 0.28073333 0.86413333 0.27733333 0.86493333 0.2758 0.8658 0.27393333 0.867 0.27206667 0.86653333 0.26953333 0.8652 0.268 0.863 0.26833333 0.8616
0 0.2216 0.77573333 0.225 0.77406667 0.228 0.77166667 0.2306 0.76906667 0.2332 0.76653333 0.23593333 0.765 0.24066667 0.76293333 0.24473333 0.7614 0.25013333 0.76013333 0.2532 0.75873333 0.25593333 0.75693333 0.25846667 0.75446667 0.25966667 0.7516 0.25833333 0.7508 0.2562 0.75153333 0.25433333 0.7528 0.25213333 0.7548 0.2486 0.75633333 0.24366667 0.75866667 0.24006667 0.7604 0.23626667 0.7616 0.2332 0.7626 0.22853333 0.76326667 0.22633333 0.76386667 0.22453333 0.765 0.22326667 0.76686667 0.2214 0.7694 0.21966667 0.77193333 0.2174 0.77353333 0.21726667 0.7748 0.2196 0.77573333
0 0.26853333 0.59386667 0.26886667 0.59066667 0.26946667 0.5882 0.27126667 0.5878 0.27293333 0.58966667 0.27306667 0.5928 0.27286667 0.59593333 0.27253333 0.60033333 0.2716 0.60633333 0.2704 0.612 0.26913333 0.61866667 0.26866667 0.62273333 0.26986667 0.62333333 0.26893333 0.6256 0.26726667 0.62873333 0.26573333 0.63153333 0.26533333 0.6342 0.26566667 0.63646667 0.2644 0.63826667 0.26206667 0.63773333 0.25933333 0.63413333 0.25966667 0.63153333 0.26273333 0.62386667 0.2642 0.61673333 0.26633333 0.60893333 0.26726667 0.60113333 0.26846667 0.59573333
0 0.24926667 0.49746667 0.25 0.50046667 0.25133333 0.50293333 0.25253333 0.50493333 0.25373333 0.50653333 0.25573333 0.50766667 0.25846667 0.50766667 0.25733333 0.50546667 0.25846667 0.50386667 0.2582 0.5018 0.25613333 0.5014 0.25426667 0.5012 0.2528 0.4986 0.25233333 0.49626667 0.252 0.49273333 0.2516 0.4886 0.2518 0.48573333 0.251 0.48346667 0.2496 0.48566667 0.24873333 0.48926667 0.249 0.4932
0 0.23806667 0.34266667 0.23913333 0.34866667 0.24206667 0.35573333 0.24426667 0.36153333 0.2464 0.36586667 0.24873333 0.3716 0.2506 0.37586667 0.25326667 0.3796 0.25613333 0.3828 0.25873333 0.38373333 0.25986667 0.38253333 0.2586 0.38026667 0.25573333 0.37706667 0.2526 0.3724 0.25106667 0.36773333 0.25 0.36386667 0.2482 0.35906667 0.246 0.3534 0.2446 0.3486 0.24273333 0.3442 0.2422 0.34066667 0.24213333 0.33913333 0.24053333 0.33773333 0.23873333 0.33906667 0.2382 0.3408
0 0.36493333 0.24113333 0.36673333 0.23953333 0.36906667 0.2388 0.3728 0.23966667 0.37473333 0.24033333 0.3766 0.24153333 0.37753333 0.24353333 0.37953333 0.24466667 0.38073333 0.24433333 0.38233333 0.24346667 0.38173333 0.24073333 0.37953333 0.23806667 0.3766 0.23613333 0.3716 0.23506667 0.36626667 0.23566667 0.36413333 0.237 0.36286667 0.23933333 0.36326667 0.241
0 0.39946667 0.36926667 0.3988 0.3738 0.39713333 0.37873333 0.39473333 0.38413333 0.39366667 0.38813333 0.39226667 0.39086667 0.39026667 0.39273333 0.38853333 0.39346667 0.38526667 0.3956 0.38353333 0.398 0.38366667 0.40093333 0.38633333 0.40186667 0.38833333 0.40166667 0.39073333 0.40073333 0.3918 0.39893333 0.3936 0.3976 0.39546667 0.398 0.397 0.39846667 0.397 0.39533333 0.39646667 0.3932 0.3978 0.391 0.39913333 0.38906667 0.4 0.38326667 0.40153333 0.37926667 0.40286667 0.37446667 0.40406667 0.3704 0.40426667 0.36726667 0.4034 0.36566667 0.40146667 0.36506667 0.4002 0.3662 0.40013333 0.3678
0 0.37653333 0.52073333 0.37926667 0.5166 0.3842 0.5122 0.3874 0.50966667 0.39166667 0.5068 0.39673333 0.50506667 0.4018 0.50353333 0.40613333 0.50206667 0.40866667 0.50086667 0.41006667 0.5002 0.41206667 0.5016 0.41233333 0.5034 0.4108 0.50486667 0.40566667 0.50533333 0.40173333 0.5064 0.39853333 0.50793333 0.3952 0.51026667 0.3916 0.5126 0.38786667 0.51526667 0.3848 0.5178 0.3826 0.52013333 0.37933333 0.5222 0.37753333 0.52273333 0.3758 0.52173333
0 0.39666667 0.63126667 0.39706667 0.63386667 0.39886667 0.63626667 0.39926667 0.6356 0.4004 0.63166667 0.4008 0.6302 0.39993333 0.62893333 0.3982 0.6278 0.39726667 0.62866667 0.39673333 0.63033333
0 0.39486667 0.73886667 0.3952 0.74166667 0.396 0.74353333 0.39806667 0.74286667 0.39926667 0.74126667 0.39973333 0.7384 0.3998 0.73626667 0.39866667 0.73513333 0.39593333 0.73546667 0.39486667 0.73673333
0 0.35453333 0.87153333 0.357 0.8698 0.35946667 0.86806667 0.3626 0.8664 0.36606667 0.86386667 0.3684 0.86166667 0.37066667 0.85926667 0.37306667 0.8574 0.37473333 0.85666667 0.3762 0.85766667 0.37746667 0.8562 0.37693333 0.85473333 0.3776 0.8532 0.37966667 0.85146667 0.381 0.849 0.38173333 0.84713333 0.37986667 0.8462 0.37826667 0.8456 0.377 0.847 0.37526667 0.84906667 0.37446667 0.85106667 0.37386667 0.85273333 0.372 0.8538 0.3692 0.85593333 0.36653333 0.85893333 0.364 0.86113333 0.3602 0.8634 0.35786667 0.86486667 0.35413333 0.86773333 0.35213333 0.8706 0.35186667 0.8722 0.35306667 0.8728
0 0.50486667 0.89266667 0.50473333 0.89626667 0.50553333 0.8996 0.5068 0.90446667 0.50886667 0.90766667 0.51153333 0.91006667 0.513 0.9134 0.51353333 0.91533333 0.514 0.91806667 0.51566667 0.9188 0.51753333 0.91693333 0.5178 0.91326667 0.51626667 0.91026667 0.51313333 0.90726667 0.51146667 0.9048 0.5098 0.901 0.50806667 0.89766667 0.50873333 0.89333333 0.5104 0.89086667 0.51013333 0.889 0.5088 0.88846667 0.5062 0.89073333 0.5056 0.89193333
0 0.50133333 0.74206667 0.50073333 0.74746667 0.49966667 0.75413333 0.49866667 0.75786667 0.49886667 0.76093333 0.50046667 0.75773333 0.50313333 0.75213333 0.50453333 0.7462 0.50593333 0.73953333 0.5058 0.73786667 0.5032 0.7386 0.50206667 0.7398
0 0.51233333 0.61253333 0.51473333 0.61386667 0.51753333 0.61386667 0.521 0.61373333 0.5244 0.61273333 0.52666667 0.61253333 0.531 0.61493333 0.53246667 0.61586667 0.53586667 0.6182 0.53833333 0.61926667 0.5416 0.6198 0.54046667 0.61706667 0.53786667 0.61526667 0.53293333 0.61286667 0.52966667 0.61126667 0.52666667 0.6094 0.523 0.6072 0.51786667 0.60593333 0.51486667 0.60693333 0.51333333 0.60846667 0.51233333 0.60966667 0.51193333 0.61146667
0 0.50233333 0.4834 0.50466667 0.48793333 0.50633333 0.4924 0.508 0.49606667 0.50873333 0.49953333 0.5116 0.50233333 0.51166667 0.50453333 0.51333333 0.5076 0.51613333 0.50926667 0.51766667 0.50853333 0.51646667 0.50513333 0.51346667 0.50113333 0.512 0.4974 0.51066667 0.4934 0.50966667 0.488 0.50793333 0.48346667 0.50493333 0.4808 0.50266667 0.48086667
0 0.52053333 0.3698 0.52206667 0.3676 0.5246 0.36546667 0.5266 0.365 0.52586667 0.367 0.52586667 0.3692 0.527 0.371 0.52893333 0.37153333 0.52693333 0.37273333 0.52426667 0.37173333 0.523 0.37146667 0.52073333 0.3718 0.52 0.37113333
0 0.52133333 0.23966667 0.52273333 0.23693333 0.5252 0.2332 0.527 0.23033333 0.52933333 0.22873333 0.53413333 0.22706667 0.5386 0.22566667 0.5422 0.22506667 0.54413333 0.2246 0.54133333 0.22386667 0.53726667 0.22386667 0.53346667 0.22453333 0.53106667 0.22533333 0.52933333 0.22666667 0.52633333 0.22753333 0.5232 0.23033333 0.5204 0.23373333 0.5192 0.23546667 0.519 0.23853333 0.52033333 0.24046667
0 0.4906 0.05073333 0.49286667 0.05386667 0.4962 0.05733333 0.49973333 0.06046667 0.5038 0.06346667 0.50806667 0.06666667 0.51013333 0.0694 0.5126 0.0734 0.5154 0.08073333 0.51833333 0.08993333 0.52226667 0.10006667 0.52573333 0.1092 0.52713333 0.11586667 0.5286 0.1188 0.5304 0.11853333 0.53153333 0.1164 0.53106667 0.11093333 0.52846667 0.10386667 0.526 0.0962 0.523 0.08753333 0.5194 0.07926667 0.51613333 0.07133333 0.5112 0.061 0.50713333 0.0566 0.50213333 0.05146667 0.49866667 0.04906667 0.49513333 0.04806667 0.49306667 0.04666667 0.49073333 0.04713333 0.4902 0.0486
0 0.64093333 0.25213333 0.64206667 0.25073333 0.64373333 0.24953333 0.6456 0.24873333 0.64726667 0.24766667 0.64826667 0.24886667 0.64853333 0.25093333 0.64693333 0.25273333 0.6458 0.25386667 0.64306667 0.25466667 0.64193333 0.2548 0.6406 0.2536
0 0.63793333 0.3654 0.6394 0.36966667 0.64066667 0.37166667 0.64213333 0.373 0.64266667 0.37053333 0.6428 0.3678 0.6426 0.36526667 0.64286667 0.36306667 0.64486667 0.36093333 0.6458 0.36046667 0.64653333 0.35933333 0.644 0.35913333 0.64153333 0.36 0.64046667 0.36126667 0.63926667 0.3626 0.6376 0.3632 0.63766667 0.36446667
0 0.63073333 0.50053333 0.63353333 0.5034 0.6358 0.5062 0.63753333 0.50853333 0.6394 0.50966667 0.6404 0.50886667 0.63906667 0.5064 0.63753333 0.50313333 0.6366 0.50113333 0.6354 0.4986 0.63393333 0.49606667 0.633 0.4952 0.63253333 0.49666667 0.6326 0.49826667 0.63093333 0.49873333 0.63053333 0.49986667
0 0.6334 0.75006667 0.6346 0.75146667 0.63573333 0.754 0.63766667 0.75813333 0.6392 0.76106667 0.6402 0.76366667 0.64213333 0.76486667 0.64373333 0.7652 0.64313333 0.7632 0.64166667 0.75926667 0.64006667 0.7556 0.63853333 0.75246667 0.6372 0.748 0.6368 0.7464 0.63553333 0.74486667 0.63466667 0.74453333 0.63386667 0.7462 0.63333333 0.7482
0 0.7494 0.8242 0.7546 0.82686667 0.7582 0.82973333 0.76433333 0.8348 0.76873333 0.83893333 0.77373333 0.845 0.78033333 0.85153333 0.78533333 0.85806667 0.78866667 0.8638 0.7902 0.8672 0.79166667 0.86973333 0.79366667 0.868 0.79306667 0.86453333 0.7892 0.85766667 0.78513333 0.8516 0.7812 0.84626667 0.77406667 0.83913333 0.7696 0.83473333 0.76273333 0.82786667 0.75686667 0.82313333 0.75353333 0.82213333 0.75146667 0.82113333 0.7492 0.82226667
0 0.76966667 0.6116 0.7742 0.61466667 0.77666667 0.61833333 0.7784 0.6218 0.78146667 0.6258 0.784 0.629 0.7866 0.63206667 0.78873333 0.63626667 0.79173333 0.642 0.79606667 0.64866667 0.80026667 0.65373333 0.80453333 0.65766667 0.81026667 0.6614 0.81466667 0.66253333 0.81646667 0.66206667 0.81626667 0.6598 0.8132 0.65573333 0.81026667 0.65173333 0.8072 0.6488 0.80453333 0.64593333 0.8016 0.644 0.79726667 0.641 0.79493333 0.63846667 0.79153333 0.63413333 0.7874 0.6286 0.7836 0.6228 0.78106667 0.61846667 0.78026667 0.6158 0.7772 0.61173333 0.7754 0.6098 0.77286667 0.60866667 0.77093333 0.60873333 0.76933333 0.61066667
0 0.77453333 0.49933333 0.77806667 0.49993333 0.78266667 0.4994 0.78566667 0.49793333 0.78966667 0.49633333 0.7954 0.49473333 0.79913333 0.49353333 0.80213333 0.492 0.8052 0.4908 0.81093333 0.49 0.8144 0.4888 0.8182 0.48746667 0.81986667 0.48573333 0.81713333 0.48566667 0.8136 0.4864 0.80726667 0.48766667 0.80366667 0.48833333 0.79773333 0.49026667 0.79533333 0.4914 0.7902 0.4934 0.7852 0.49506667 0.78133333 0.49593333 0.7772 0.49646667 0.77466667 0.49686667 0.7734 0.49813333
0 0.75046667 0.3666 0.7552 0.36693333 0.75906667 0.3656 0.76266667 0.36406667 0.7668 0.36366667 0.77033333 0.36306667 0.77326667 0.363 0.7762 0.36326667 0.7796 0.36286667 0.78253333 0.36186667 0.78513333 0.36033333 0.7866 0.3578 0.78646667 0.35546667 0.78486667 0.3536 0.78286667 0.35406667 0.7804 0.356 0.7772 0.35826667 0.77413333 0.359 0.77126667 0.35946667 0.7668 0.36006667 0.763 0.361 0.75953333 0.3618 0.7556 0.36233333 0.7526 0.36326667 0.7504 0.3648 0.75013333 0.366
0 0.79006667 0.23313333 0.79233333 0.23086667 0.79586667 0.228 0.79906667 0.22693333 0.80213333 0.22693333 0.80446667 0.22686667 0.8072 0.2276 0.80926667 0.22906667 0.81166667 0.23006667 0.81373333 0.22946667 0.81413333 0.22753333 0.8114 0.2252 0.80833333 0.22393333 0.80506667 0.22273333 0.80186667 0.2228 0.7976 0.22353333 0.7944 0.22466667 0.7908 0.22686667 0.78846667 0.22886667 0.7874 0.23113333 0.7874 0.2328 0.78873333 0.23333333
0 0.77573333 0.1152 0.77973333 0.1134 0.78593333 0.11113333 0.79266667 0.10806667 0.79806667 0.10506667 0.8022 0.10233333 0.80593333 0.0998 0.80826667 0.09766667 0.80833333 0.09593333 0.80646667 0.09613333 0.8042 0.09693333 0.8016 0.09693333 0.79846667 0.09726667 0.7966 0.09913333 0.7956 0.10186667 0.79146667 0.10446667 0.78866667 0.10573333 0.7842 0.10686667 0.782 0.10733333 0.77806667 0.108 0.7754 0.10893333 0.77486667 0.11033333 0.7734 0.1114 0.7718 0.11293333 0.772 0.1148 0.77366667 0.11546667
0 0.8832 0.1106 0.8856 0.10873333 0.88973333 0.10746667 0.8932 0.10726667 0.89646667 0.10673333 0.9006 0.1056 0.90333333 0.10446667 0.90726667 0.1034 0.9094 0.10173333 0.9124 0.10113333 0.9168 0.10153333 0.9196 0.10066667 0.92313333 0.09946667 0.92526667 0.0994 0.9252 0.10126667 0.92133333 0.10293333 0.917 0.10406667 0.9118 0.10553333 0.9038 0.10853333 0.90086667 0.1098 0.89713333 0.11106667 0.89213333 0.11273333 0.8882 0.11366667 0.88686667 0.11406667 0.88453333 0.11473333 0.88286667 0.11366667 0.88206667 0.11186667
0 0.87433333 0.24806667 0.87466667 0.24546667 0.8756 0.24313333 0.877 0.24206667 0.8782 0.243 0.87873333 0.2456 0.87893333 0.2472 0.88053333 0.247 0.88153333 0.24653333 0.88253333 0.24766667 0.8818 0.24953333 0.8784 0.25093333 0.8762 0.2512 0.87486667 0.25046667 0.87453333 0.24933333
0 0.89733333 0.386 0.90246667 0.38506667 0.90906667 0.38406667 0.91266667 0.383 0.91833333 0.38133333 0.922 0.38086667 0.92386667 0.38126667 0.92306667 0.38246667 0.92013333 0.38373333 0.91706667 0.38433333 0.91293333 0.38506667 0.90833333 0.38606667 0.905 0.38706667 0.90126667 0.3876 0.89873333 0.38793333 0.8966 0.38773333 0.89653333 0.387 0.89666667 0.38606667
0 0.88333333 0.49593333 0.88393333 0.4932 0.88466667 0.48993333 0.8858 0.48846667 0.88666667 0.48926667 0.88693333 0.49173333 0.88713333 0.49466667 0.88746667 0.4966 0.88933333 0.497 0.89293333 0.4962 0.89413333 0.49573333 0.89473333 0.49713333 0.89326667 0.49873333 0.89126667 0.49933333 0.88953333 0.49926667 0.8874 0.5002 0.88413333 0.5004 0.8814 0.49966667 0.8804 0.4978 0.881 0.49646667 0.88193333 0.49586667
0 0.89593333 0.6126 0.90073333 0.61 0.9034 0.6078 0.90513333 0.60493333 0.90753333 0.60206667 0.91 0.6 0.91233333 0.59793333 0.91266667 0.59586667 0.91186667 0.59373333 0.91153333 0.59046667 0.9138 0.58786667 0.9158 0.58593333 0.91786667 0.5842 0.91806667 0.58293333 0.91766667 0.58153333 0.91966667 0.58086667 0.92166667 0.5818 0.92273333 0.58453333 0.92386667 0.58733333 0.92433333 0.58893333 0.92293333 0.59066667 0.92126667 0.59226667 0.92126667 0.59473333 0.9204 0.5968 0.9188 0.598 0.91653333 0.59953333 0.9138 0.6014 0.9118 0.6044 0.9094 0.60806667 0.907 0.611 0.9052 0.6136 0.90186667 0.61486667 0.89806667 0.61526667 0.8964 0.615 0.89573333 0.6136
0 0.9158 0.7424 0.92046667 0.74633333 0.92446667 0.75013333 0.92893333 0.7536 0.9322 0.7562 0.93593333 0.75813333 0.9398 0.75846667 0.94273333 0.75746667 0.94706667 0.75726667 0.9486 0.75553333 0.94786667 0.754 0.94453333 0.75373333 0.93993333 0.75366667 0.9338 0.75286667 0.932 0.75153333 0.92913333 0.7482 0.92626667 0.74566667 0.92386667 0.74346667 0.9218 0.74166667 0.91893333 0.74 0.91673333 0.73946667 0.9154 0.74053333
0 0.89133333 0.88693333 0.89533333 0.88686667 0.90053333 0.8842 0.90506667 0.88 0.90746667 0.8774 0.912 0.87373333 0.9158 0.87093333 0.9198 0.86853333 0.92433333 0.86613333 0.93013333 0.86406667 0.93406667 0.8636 0.93993333 0.86426667 0.94366667 0.8638 0.946 0.86213333 0.94673333 0.86026667 0.94766667 0.85806667 0.9486 0.8554 0.94826667 0.85353333 0.94646667 0.85253333 0.94333333 0.85226667 0.9384 0.85253333 0.9356 0.85353333 0.92953333 0.85626667 0.92146667 0.86213333 0.9136 0.86713333 0.90426667 0.87493333 0.8974 0.88086667 0.8926 0.8824 0.88926667 0.8836 0.8892 0.8856 0.89026667 0.8868
0 0.36972184 0.10314637 0.37118103 0.10524396 0.3747378 0.10624715 0.37656179 0.10706794 0.37911537 0.10925673 0.38267214 0.11126311 0.38577291 0.11317829 0.3880529 0.11445508 0.39033288 0.11627907 0.39325125 0.11901505 0.39553124 0.11947104 0.39580483 0.11792066 0.39370725 0.11454628 0.39279526 0.1125399 0.39124487 0.11007752 0.38923849 0.10889193 0.3869585 0.10779754 0.38376653 0.10633835 0.38002736 0.10442316 0.37865937 0.10396717 0.37838577 0.10250798 0.37765618 0.1005928 0.37619699 0.100228 0.3745554 0.1005928 0.37282262 0.10095759 0.37008664 0.1005016 0.36944824 0.10132239
