# Supplementary material for: VanillaNet-YOLOv8 segment: detection of nano-iron oxide regulation on rice seedling growth vitality under salt stress
Source: Front Plant Sci. 2025 Sep 17;16:1631279. doi: 10.3389/fpls.2025.1631279 (PMC12484053; doi:10.3389/fpls.2025.1631279)
Supplement: Supplementary file 5 [file DataSheet5.zip › label/train/2000-2024-3-19-22-16-36.txt]

0 0.17593333 0.12286667 0.1776 0.12246667 0.17993333 0.12173333 0.18153333 0.12086667 0.18226667 0.119 0.18246667 0.11726667 0.18273333 0.115 0.18213333 0.1128 0.1826 0.1122 0.1836 0.11413333 0.1842 0.11646667 0.1842 0.11906667 0.18373333 0.1212 0.1824 0.12293333 0.18046667 0.12393333 0.17813333 0.12446667 0.1762 0.12506667 0.1752 0.12426667 0.17513333 0.12353333 0.17526667 0.12306667
0 0.09373333 0.24086667 0.09533333 0.2426 0.09766667 0.24333333 0.1006 0.24373333 0.1042 0.24326667 0.10893333 0.24313333 0.11393333 0.2432 0.11906667 0.242 0.12606667 0.2408 0.13233333 0.23906667 0.13713333 0.23813333 0.14153333 0.23806667 0.1464 0.23853333 0.14913333 0.23813333 0.149 0.23633333 0.146 0.2346 0.14246667 0.2336 0.13726667 0.23353333 0.13506667 0.234 0.13273333 0.2352 0.1288 0.23613333 0.12473333 0.23726667 0.12073333 0.23813333 0.117 0.2384 0.1128 0.2384 0.10886667 0.23846667 0.1036 0.23893333 0.10006667 0.2386 0.09693333 0.23773333 0.0952 0.2378 0.09406667 0.23906667
0 0.0946 0.37806667 0.0972 0.37833333 0.10086667 0.3788 0.1044 0.37906667 0.1086 0.37753333 0.11006667 0.37646667 0.1114 0.3758 0.1152 0.3744 0.12026667 0.37386667 0.12893333 0.37306667 0.13526667 0.37153333 0.14133333 0.3698 0.1444 0.36893333 0.15406667 0.36813333 0.15833333 0.367 0.1602 0.366 0.16026667 0.3638 0.15833333 0.36326667 0.156 0.36353333 0.1506 0.36386667 0.144 0.3648 0.139 0.3656 0.13213333 0.36693333 0.12513333 0.369 0.11813333 0.37053333 0.11006667 0.3718 0.10713333 0.37213333 0.1054 0.37313333 0.10333333 0.37346667 0.0998 0.37353333 0.09693333 0.37393333 0.09493333 0.375 0.09386667 0.37673333
0 0.12693333 0.50606667 0.1254 0.50933333 0.1238 0.51206667 0.1224 0.5152 0.12153333 0.5186 0.12166667 0.52326667 0.12306667 0.525 0.12566667 0.52393333 0.128 0.52133333 0.12866667 0.51813333 0.1286 0.5152 0.12853333 0.51213333 0.12933333 0.50933333 0.1308 0.50606667 0.1316 0.5034 0.13386667 0.50126667 0.1352 0.49966667 0.13493333 0.4982 0.1332 0.49773333 0.1306 0.49846667 0.12833333 0.49966667 0.12766667 0.50106667 0.1276 0.50333333
0 0.11686667 0.60993333 0.1178 0.61206667 0.1212 0.61426667 0.1232 0.61453333 0.12573333 0.61473333 0.12886667 0.61466667 0.13146667 0.61466667 0.13286667 0.61606667 0.13626667 0.6202 0.14106667 0.62526667 0.1448 0.62893333 0.1474 0.6324 0.15133333 0.63693333 0.15426667 0.64073333 0.1568 0.64206667 0.1584 0.64053333 0.15686667 0.63766667 0.1526 0.6332 0.14926667 0.62886667 0.14493333 0.62406667 0.1402 0.61986667 0.13546667 0.61553333 0.13206667 0.61153333 0.13073333 0.60886667 0.12873333 0.6068 0.12506667 0.60586667 0.12293333 0.60546667 0.1204 0.60566667 0.11833333 0.60653333 0.11653333 0.60826667
0 0.15193333 0.73246667 0.15013333 0.73633333 0.14946667 0.739 0.149 0.74326667 0.148 0.74933333 0.14646667 0.75566667 0.1446 0.762 0.14286667 0.76733333 0.14226667 0.76906667 0.14013333 0.77033333 0.1386 0.77226667 0.1366 0.77526667 0.13533333 0.779 0.13426667 0.78286667 0.13413333 0.78646667 0.13433333 0.78893333 0.13673333 0.7878 0.1392 0.7858 0.14166667 0.78173333 0.14426667 0.77593333 0.1456 0.77073333 0.14673333 0.76646667 0.1488 0.75933333 0.1502 0.7536 0.1524 0.7476 0.1532 0.74253333 0.15353333 0.7398 0.15406667 0.7378 0.15513333 0.7358 0.15613333 0.73373333 0.1564 0.73133333 0.15593333 0.7296 0.15433333 0.72926667 0.15273333 0.73026667
0 0.25866667 0.86326667 0.26186667 0.86346667 0.26393333 0.865 0.2658 0.86553333 0.26753333 0.86366667 0.26926667 0.8622 0.2706 0.86166667 0.27166667 0.8616 0.27433333 0.862 0.27793333 0.86293333 0.28026667 0.8624 0.28233333 0.8606 0.28286667 0.85893333 0.28253333 0.85766667 0.28073333 0.85766667 0.27853333 0.85833333 0.276 0.8578 0.27226667 0.85786667 0.27006667 0.85833333 0.268 0.8586 0.2646 0.85866667 0.2618 0.85913333 0.25946667 0.85973333 0.25773333 0.86106667 0.25766667 0.86273333
0 0.21733333 0.7784 0.21933333 0.77933333 0.22153333 0.77966667 0.22413333 0.77873333 0.22733333 0.7764 0.23013333 0.774 0.23233333 0.7718 0.23406667 0.77006667 0.23706667 0.7674 0.23966667 0.7654 0.24286667 0.76346667 0.24626667 0.76173333 0.24866667 0.7606 0.2526 0.759 0.25546667 0.75773333 0.257 0.7566 0.2588 0.75506667 0.26 0.7532 0.25993333 0.7518 0.25826667 0.75126667 0.2566 0.7514 0.25506667 0.75313333 0.25346667 0.75453333 0.25126667 0.75513333 0.24813333 0.75653333 0.2454 0.75813333 0.24266667 0.75966667 0.23973333 0.762 0.23746667 0.7634 0.23413333 0.7652 0.23173333 0.76553333 0.22846667 0.766 0.22586667 0.76693333 0.2238 0.76993333 0.22266667 0.7714 0.221 0.7734 0.2188 0.77493333 0.21693333 0.77546667 0.21573333 0.7762 0.21633333 0.77753333
0 0.24673333 0.6388 0.24853333 0.63646667 0.25166667 0.63166667 0.25413333 0.6266 0.2554 0.62026667 0.25773333 0.61486667 0.25993333 0.61133333 0.26246667 0.60633333 0.2648 0.60186667 0.2664 0.59666667 0.26806667 0.59246667 0.26893333 0.5896 0.27026667 0.5892 0.27186667 0.5902 0.27293333 0.5928 0.27066667 0.5982 0.2688 0.60246667 0.26746667 0.60613333 0.265 0.61246667 0.26153333 0.61993333 0.2588 0.6252 0.2576 0.62993333 0.2574 0.63266667 0.25786667 0.63513333 0.2572 0.6372 0.2568 0.64 0.25613333 0.6422 0.25426667 0.644 0.25386667 0.64586667 0.25473333 0.6466 0.25393333 0.6492 0.25333333 0.6508 0.253 0.65506667 0.2532 0.65733333 0.254 0.66013333 0.2542 0.66266667 0.25446667 0.6654 0.25446667 0.66833333 0.25466667 0.67093333 0.25426667 0.67193333 0.25286667 0.67193333 0.25113333 0.6708 0.2498 0.66893333 0.24913333 0.6664 0.24866667 0.66293333 0.2488 0.6592 0.2484 0.65626667 0.24806667 0.6542 0.24653333 0.65186667 0.24526667 0.65 0.24366667 0.64773333 0.2436 0.64533333 0.24406667 0.64226667 0.24506667 0.64086667 0.246 0.6398
0 0.24473333 0.47146667 0.24513333 0.47626667 0.2458 0.48113333 0.246 0.48533333 0.246 0.4882 0.2466 0.49146667 0.24866667 0.49406667 0.25166667 0.4996 0.253 0.5016 0.25593333 0.5032 0.25833333 0.50366667 0.25973333 0.503 0.25806667 0.50073333 0.25613333 0.49886667 0.25346667 0.49526667 0.25186667 0.4924 0.25066667 0.48893333 0.24986667 0.4856 0.24986667 0.48246667 0.25026667 0.4792 0.2508 0.47526667 0.25106667 0.47286667 0.25206667 0.47086667 0.2528 0.4692 0.25233333 0.46806667 0.25093333 0.4672 0.2492 0.46693333 0.247 0.4676 0.2454 0.46886667 0.245 0.47026667
0 0.22966667 0.3236 0.22906667 0.32586667 0.22913333 0.32886667 0.2292 0.33273333 0.2298 0.33653333 0.2326 0.3414 0.23393333 0.34453333 0.2358 0.3478 0.2396 0.35406667 0.2426 0.35933333 0.24686667 0.36693333 0.24953333 0.3714 0.25373333 0.378 0.25706667 0.38286667 0.25886667 0.38473333 0.26126667 0.386 0.26173333 0.3848 0.25966667 0.38146667 0.25753333 0.3784 0.25473333 0.37353333 0.25106667 0.367 0.24726667 0.35913333 0.24466667 0.35493333 0.24153333 0.35026667 0.24086667 0.34453333 0.2412 0.34006667 0.24046667 0.33526667 0.2386 0.33126667 0.2358 0.32746667 0.23386667 0.325 0.2324 0.3234 0.23113333 0.32246667 0.22973333 0.32266667
0 0.36 0.23753333 0.36126667 0.23686667 0.36233333 0.23533333 0.36366667 0.23506667 0.36586667 0.23593333 0.36753333 0.23626667 0.36813333 0.23806667 0.37026667 0.2386 0.3728 0.2386 0.37386667 0.23746667 0.37606667 0.23766667 0.37846667 0.2384 0.38 0.24026667 0.38 0.24173333 0.37833333 0.24153333 0.37646667 0.24106667 0.37413333 0.2422 0.37166667 0.24253333 0.3688 0.24213333 0.36606667 0.24086667 0.363 0.24026667 0.36093333 0.23993333 0.35993333 0.2388
0 0.40026667 0.37193333 0.40053333 0.3694 0.40046667 0.3668 0.40213333 0.3664 0.404 0.36786667 0.40466667 0.36993333 0.4046 0.3726 0.40393333 0.37586667 0.4018 0.38253333 0.3998 0.38726667 0.39846667 0.3936 0.39786667 0.3982 0.39673333 0.40393333 0.3964 0.40626667 0.39706667 0.40873333 0.39853333 0.41053333 0.39786667 0.41266667 0.39646667 0.41346667 0.39493333 0.41466667 0.39466667 0.41686667 0.39486667 0.41893333 0.39353333 0.42013333 0.39166667 0.42093333 0.38893333 0.42046667 0.38813333 0.41813333 0.3884 0.41513333 0.38993333 0.41106667 0.39066667 0.407 0.39153333 0.40126667 0.3926 0.39513333 0.39433333 0.38993333 0.39693333 0.38313333 0.3982 0.3788 0.39913333 0.37473333
0 0.35573333 0.51106667 0.35733333 0.50753333 0.35993333 0.50533333 0.36353333 0.50373333 0.36626667 0.50233333 0.3704 0.50133333 0.37293333 0.50106667 0.3764 0.50113333 0.3792 0.50126667 0.3826 0.50106667 0.386 0.50106667 0.3936 0.50086667 0.39813333 0.5002 0.4038 0.50006667 0.40826667 0.50006667 0.41106667 0.50066667 0.412 0.5026 0.41133333 0.5038 0.40726667 0.504 0.40353333 0.50373333 0.40053333 0.50346667 0.39493333 0.50346667 0.39153333 0.5036 0.38826667 0.50326667 0.3834 0.5036 0.3806 0.50426667 0.3758 0.50566667 0.37313333 0.50786667 0.37093333 0.50946667 0.36886667 0.51166667 0.3664 0.51366667 0.3634 0.51533333 0.3606 0.51606667 0.35753333 0.51566667 0.35566667 0.514 0.35526667 0.5128
0 0.3976 0.63373333 0.39853333 0.63713333 0.39966667 0.63973333 0.4008 0.6376 0.4018 0.6352 0.40226667 0.6332 0.40346667 0.63086667 0.40286667 0.62986667 0.4008 0.62973333 0.39833333 0.63026667 0.39753333 0.63106667
0 0.38846667 0.74073333 0.3904 0.7416 0.39286667 0.74233333 0.3956 0.743 0.398 0.74213333 0.39906667 0.73926667 0.39766667 0.73753333 0.3954 0.73653333 0.39266667 0.73666667 0.39006667 0.7372 0.38853333 0.73833333 0.38813333 0.7398
0 0.3736 0.85413333 0.37573333 0.8506 0.378 0.84793333 0.37966667 0.8468 0.38153333 0.84846667 0.38246667 0.85 0.38106667 0.8524 0.37873333 0.85546667 0.37673333 0.85826667 0.37413333 0.8608 0.37106667 0.8638 0.36686667 0.86846667 0.36206667 0.8756 0.35953333 0.881 0.35773333 0.88493333 0.35586667 0.88853333 0.35353333 0.89346667 0.35086667 0.8972 0.34806667 0.8994 0.3458 0.89946667 0.34466667 0.89626667 0.34606667 0.89146667 0.3494 0.88693333 0.3524 0.88373333 0.35646667 0.87813333 0.36106667 0.87066667 0.3646 0.86573333 0.368 0.8616 0.37073333 0.85793333 0.37233333 0.8558
0 0.5064 0.8908 0.5068 0.89333333 0.50746667 0.8946 0.50693333 0.8964 0.50593333 0.89926667 0.50646667 0.90153333 0.50753333 0.9052 0.51 0.9064 0.51213333 0.90626667 0.5128 0.90353333 0.51306667 0.90093333 0.51273333 0.89633333 0.51306667 0.89353333 0.51193333 0.88946667 0.5114 0.88813333 0.51046667 0.88733333 0.50873333 0.88806667 0.5078 0.88873333 0.50666667 0.88946667
0 0.50073333 0.74246667 0.49986667 0.7454 0.49926667 0.74813333 0.4986 0.75146667 0.49706667 0.7558 0.49546667 0.7596 0.4934 0.7654 0.49173333 0.76993333 0.49046667 0.77386667 0.49066667 0.77733333 0.49153333 0.7804 0.49366667 0.78033333 0.49466667 0.77666667 0.4958 0.772 0.49706667 0.7668 0.49893333 0.7614 0.50066667 0.75566667 0.50206667 0.7506 0.50366667 0.74646667 0.5048 0.74353333 0.5058 0.7402 0.50606667 0.738 0.50533333 0.73693333 0.50326667 0.7382 0.50166667 0.73973333
0 0.5136 0.60993333 0.51353333 0.61326667 0.5166 0.6148 0.51973333 0.61393333 0.5226 0.61226667 0.5244 0.61133333 0.5262 0.61213333 0.52933333 0.61413333 0.5316 0.6156 0.53586667 0.61853333 0.53933333 0.62066667 0.5428 0.62206667 0.54426667 0.6214 0.5436 0.6194 0.54126667 0.6178 0.53833333 0.61593333 0.53353333 0.61326667 0.53073333 0.61173333 0.52786667 0.61026667 0.52486667 0.60833333 0.5224 0.60626667 0.52033333 0.6048 0.51806667 0.60473333 0.5164 0.6052 0.51446667 0.60653333 0.5138 0.6086
0 0.50046667 0.47653333 0.4996 0.47933333 0.5004 0.48333333 0.50213333 0.4872 0.50446667 0.4916 0.50613333 0.49406667 0.5086 0.49833333 0.5106 0.50173333 0.51246667 0.5046 0.51426667 0.5072 0.516 0.50786667 0.51686667 0.50526667 0.51566667 0.50333333 0.51366667 0.50126667 0.51186667 0.49846667 0.51026667 0.49626667 0.50806667 0.4932 0.5074 0.49133333 0.50833333 0.48826667 0.50846667 0.4842 0.50766667 0.48026667 0.5066 0.47686667 0.5054 0.47526667 0.5034 0.4742 0.50153333 0.4744 0.50046667 0.47553333
0 0.52046667 0.37213333 0.52266667 0.37333333 0.52566667 0.37346667 0.52813333 0.3724 0.52893333 0.37093333 0.53033333 0.37 0.5312 0.36846667 0.529 0.36633333 0.52813333 0.36566667 0.5256 0.36626667 0.5236 0.3674 0.52173333 0.3688 0.52073333 0.37
0 0.521 0.241 0.5234 0.23906667 0.5256 0.23653333 0.52733333 0.23453333 0.53033333 0.23226667 0.53233333 0.231 0.53526667 0.23073333 0.53733333 0.23166667 0.54006667 0.233 0.54286667 0.23353333 0.54586667 0.233 0.54813333 0.23133333 0.54926667 0.22886667 0.54873333 0.22713333 0.54566667 0.2266 0.54246667 0.22666667 0.53826667 0.22666667 0.53473333 0.22726667 0.53066667 0.22806667 0.52806667 0.2286 0.52586667 0.22953333 0.52386667 0.23166667 0.52186667 0.2342 0.51986667 0.23693333 0.519 0.23946667
0 0.4966 0.0448 0.49786667 0.04906667 0.49993333 0.05293333 0.50233333 0.05653333 0.50493333 0.06046667 0.50773333 0.06366667 0.50973333 0.06806667 0.51253333 0.075 0.5148 0.08233333 0.5168 0.08733333 0.51866667 0.09406667 0.52166667 0.10153333 0.524 0.1098 0.52586667 0.1164 0.5278 0.12026667 0.52966667 0.1206 0.52993333 0.1176 0.52906667 0.1124 0.5268 0.10493333 0.52453333 0.09766667 0.52186667 0.08933333 0.51966667 0.083 0.5174 0.07693333 0.51546667 0.0692 0.51313333 0.06393333 0.51206667 0.06166667 0.51233333 0.05766667 0.51126667 0.05433333 0.50926667 0.05093333 0.5076 0.0472 0.5062 0.04526667 0.5038 0.04346667 0.5008 0.04233333 0.49853333 0.04133333 0.49686667 0.0416 0.4966 0.0432
0 0.64213333 0.25233333 0.64433333 0.25053333 0.6462 0.2492 0.6488 0.24853333 0.6492 0.24933333 0.6512 0.24846667 0.65386667 0.247 0.65566667 0.2458 0.65833333 0.24446667 0.66026667 0.2434 0.66246667 0.24266667 0.66406667 0.2424 0.66333333 0.24346667 0.661 0.24593333 0.659 0.24733333 0.65593333 0.24953333 0.65293333 0.2518 0.6486 0.25453333 0.64533333 0.25553333 0.64193333 0.2556 0.6406 0.2538 0.64146667 0.25293333
0 0.63733333 0.36706667 0.6382 0.36986667 0.63886667 0.37253333 0.64026667 0.3732 0.64106667 0.371 0.64113333 0.36813333 0.64113333 0.3654 0.64186667 0.3638 0.643 0.363 0.64473333 0.36273333 0.64686667 0.36293333 0.64826667 0.36273333 0.647 0.3616 0.6452 0.36086667 0.6444 0.36 0.64226667 0.35973333 0.64033333 0.36046667 0.6388 0.36213333 0.6376 0.36386667 0.63693333 0.3664
0 0.6314 0.49626667 0.6316 0.4988 0.63166667 0.50133333 0.63193333 0.5032 0.63333333 0.50506667 0.63466667 0.507 0.63613333 0.50913333 0.6374 0.51086667 0.63806667 0.51206667 0.6394 0.51113333 0.64133333 0.51093333 0.64333333 0.5104 0.64266667 0.50966667 0.63986667 0.50833333 0.63833333 0.50693333 0.63733333 0.504 0.6364 0.50173333 0.63553333 0.49913333 0.63406667 0.497 0.63273333 0.49506667 0.63193333 0.49433333 0.63173333 0.49526667
0 0.63373333 0.751 0.63546667 0.75526667 0.63686667 0.75833333 0.63986667 0.76306667 0.64213333 0.766 0.64426667 0.76786667 0.64706667 0.7692 0.64966667 0.76873333 0.65133333 0.76746667 0.652 0.76593333 0.65053333 0.7658 0.64866667 0.76606667 0.6464 0.7652 0.6446 0.76353333 0.6434 0.76166667 0.64086667 0.75793333 0.63933333 0.75373333 0.63786667 0.74953333 0.63646667 0.74666667 0.6358 0.74506667 0.63453333 0.74506667 0.63366667 0.747 0.63353333 0.74893333
0 0.7504 0.82553333 0.75353333 0.8282 0.75733333 0.8316 0.76153333 0.8352 0.76706667 0.8398 0.77246667 0.8446 0.777 0.8506 0.78046667 0.85486667 0.7838 0.8602 0.78746667 0.8676 0.79086667 0.875 0.79326667 0.87973333 0.796 0.88093333 0.79833333 0.87933333 0.7988 0.8732 0.79733333 0.86806667 0.7942 0.86373333 0.7906 0.8594 0.78693333 0.856 0.7816 0.851 0.77533333 0.8434 0.771 0.8384 0.76553333 0.8334 0.75946667 0.82746667 0.75566667 0.8244 0.75226667 0.82253333 0.75066667 0.8232 0.75 0.82493333
0 0.77073333 0.61233333 0.7744 0.6166 0.7784 0.6218 0.78193333 0.6266 0.78586667 0.63213333 0.79026667 0.6384 0.79453333 0.645 0.79806667 0.6508 0.7994 0.65293333 0.7996 0.65833333 0.80046667 0.6616 0.80413333 0.66526667 0.80833333 0.66906667 0.81293333 0.67186667 0.817 0.6738 0.8206 0.67406667 0.82246667 0.67233333 0.82253333 0.66966667 0.8198 0.66586667 0.81693333 0.6618 0.81473333 0.65873333 0.81226667 0.65593333 0.8082 0.65293333 0.80506667 0.65153333 0.80286667 0.65046667 0.8002 0.64886667 0.79666667 0.64466667 0.79273333 0.638 0.78946667 0.63206667 0.78673333 0.62713333 0.78186667 0.62046667 0.7786 0.61493333 0.77606667 0.61146667 0.77393333 0.61013333 0.772 0.61 0.77073333 0.6112
0 0.77486667 0.49673333 0.77786667 0.49646667 0.7822 0.4954 0.78573333 0.49413333 0.78906667 0.4928 0.792 0.49166667 0.79533333 0.4904 0.80013333 0.488 0.80186667 0.48646667 0.8046 0.4848 0.80833333 0.48393333 0.81346667 0.4828 0.81846667 0.4822 0.82393333 0.48166667 0.82706667 0.48133333 0.82913333 0.482 0.83093333 0.48293333 0.83326667 0.48326667 0.83326667 0.48413333 0.83146667 0.48493333 0.8294 0.486 0.82733333 0.48673333 0.82353333 0.48706667 0.8192 0.48706667 0.81506667 0.48746667 0.81053333 0.48786667 0.80646667 0.48826667 0.80273333 0.48946667 0.79946667 0.4908 0.79726667 0.49213333 0.7948 0.49326667 0.7922 0.49453333 0.78906667 0.49626667 0.7876 0.4968 0.7844 0.49846667 0.78013333 0.49993333 0.77686667 0.49993333 0.77533333 0.49866667
0 0.75153333 0.36706667 0.7542 0.36766667 0.757 0.3676 0.76073333 0.3668 0.76546667 0.3666 0.76933333 0.36606667 0.77293333 0.36593333 0.7756 0.36586667 0.77913333 0.366 0.78253333 0.3664 0.78393333 0.36673333 0.78593333 0.36786667 0.78933333 0.36706667 0.79213333 0.36653333 0.79433333 0.367 0.7964 0.36786667 0.79806667 0.3672 0.79706667 0.36593333 0.796 0.36466667 0.79646667 0.36273333 0.7954 0.36113333 0.79346667 0.36046667 0.79126667 0.3612 0.79006667 0.3622 0.788 0.36286667 0.78453333 0.36293333 0.78166667 0.36206667 0.7792 0.3614 0.77546667 0.36246667 0.7716 0.3628 0.76653333 0.36326667 0.7632 0.36366667 0.75953333 0.36373333 0.75626667 0.36393333 0.7534 0.36493333 0.7518 0.36573333
0 0.78806667 0.23233333 0.7886 0.23413333 0.7904 0.23406667 0.79333333 0.2326 0.7956 0.23146667 0.79873333 0.23046667 0.80226667 0.22926667 0.8056 0.22833333 0.8082 0.2276 0.8096 0.2274 0.81193333 0.229 0.81506667 0.22913333 0.81793333 0.22846667 0.81986667 0.2272 0.82053333 0.2254 0.8202 0.22413333 0.81733333 0.22386667 0.8138 0.22386667 0.81113333 0.224 0.8082 0.22446667 0.8058 0.22493333 0.80306667 0.22526667 0.80106667 0.22566667 0.79833333 0.2264 0.7954 0.22673333 0.79306667 0.227 0.79086667 0.228 0.78893333 0.2296 0.78833333 0.2308
0 0.77466667 0.11686667 0.7782 0.116 0.78546667 0.11373333 0.7902 0.11126667 0.7958 0.108 0.80166667 0.1048 0.8064 0.1016 0.81013333 0.09866667 0.815 0.09493333 0.81793333 0.0918 0.82086667 0.0882 0.821 0.08546667 0.81993333 0.08286667 0.8184 0.08273333 0.81693333 0.0842 0.81566667 0.08533333 0.8128 0.086 0.81106667 0.08693333 0.8084 0.08913333 0.80706667 0.09153333 0.8066 0.0942 0.80626667 0.09653333 0.8038 0.0988 0.8006 0.10106667 0.79713333 0.10313333 0.79373333 0.105 0.78993333 0.10673333 0.78573333 0.10826667 0.78273333 0.10913333 0.78006667 0.10886667 0.7776 0.1092 0.77533333 0.1098 0.77373333 0.111 0.7726 0.11253333 0.7732 0.11466667 0.7738 0.11566667 0.77406667 0.11653333
0 0.88306667 0.11713333 0.88633333 0.1184 0.8914 0.11766667 0.89726667 0.11706667 0.90373333 0.1164 0.90966667 0.11566667 0.9166 0.1148 0.9248 0.1126 0.92833333 0.11106667 0.93206667 0.10873333 0.93346667 0.1068 0.93373333 0.10406667 0.93273333 0.10233333 0.93153333 0.1032 0.93013333 0.1048 0.92886667 0.1058 0.92573333 0.1064 0.9232 0.10746667 0.92086667 0.1094 0.9182 0.11026667 0.91846667 0.10913333 0.9182 0.10773333 0.9156 0.10733333 0.91406667 0.10893333 0.91293333 0.11073333 0.90973333 0.11233333 0.90553333 0.11273333 0.9004 0.11366667 0.8968 0.11386667 0.8916 0.11433333 0.8894 0.1138 0.8872 0.11346667 0.88433333 0.11346667 0.882 0.11413333 0.8816 0.1162
0 0.87766667 0.24473333 0.87826667 0.24626667 0.87946667 0.247 0.88126667 0.24693333 0.88453333 0.24593333 0.8868 0.24546667 0.8884 0.24553333 0.88873333 0.24553333 0.88706667 0.24726667 0.88406667 0.248 0.88113333 0.24913333 0.87686667 0.2508 0.87506667 0.25 0.87426667 0.24733333 0.87506667 0.24513333 0.8756 0.24246667 0.8756 0.2402 0.8764 0.24153333 0.87693333 0.24346667
0 0.898 0.3894 0.90386667 0.3892 0.90713333 0.38793333 0.91113333 0.3868 0.916 0.38586667 0.91986667 0.3852 0.9254 0.38466667 0.9282 0.38366667 0.933 0.3824 0.93726667 0.38166667 0.941 0.3806 0.94426667 0.38053333 0.94693333 0.37926667 0.9434 0.37893333 0.9392 0.3788 0.9352 0.37926667 0.9294 0.3804 0.92493333 0.3814 0.91933333 0.38253333 0.91433333 0.3834 0.90993333 0.3844 0.90746667 0.38473333 0.90333333 0.38573333 0.9004 0.38586667 0.8964 0.38593333 0.89566667 0.38726667 0.89586667 0.38886667
0 0.88406667 0.49493333 0.88473333 0.4928 0.88586667 0.49093333 0.88666667 0.49073333 0.88706667 0.49353333 0.8874 0.496 0.88813333 0.49793333 0.89 0.49793333 0.89233333 0.49806667 0.89606667 0.49806667 0.89906667 0.498 0.9014 0.49766667 0.90206667 0.49766667 0.90086667 0.4994 0.89806667 0.5 0.89386667 0.5006 0.8906 0.50126667 0.88713333 0.5018 0.8842 0.50173333 0.88226667 0.50086667 0.88166667 0.49926667 0.88273333 0.49726667 0.88366667 0.496
0 0.9006 0.6098 0.90266667 0.60826667 0.90686667 0.60553333 0.90953333 0.60373333 0.91386667 0.6016 0.9172 0.59986667 0.92173333 0.59826667 0.92446667 0.597 0.92846667 0.5956 0.93046667 0.59413333 0.93313333 0.59206667 0.93526667 0.59 0.93753333 0.58853333 0.93993333 0.58813333 0.9414 0.58926667 0.94153333 0.59106667 0.939 0.59226667 0.9376 0.59386667 0.9372 0.59633333 0.93726667 0.59846667 0.93586667 0.59926667 0.93326667 0.59906667 0.9308 0.599 0.92826667 0.5996 0.9256 0.6002 0.9214 0.60186667 0.9184 0.60346667 0.91506667 0.60593333 0.9142 0.60793333 0.91306667 0.60986667 0.91193333 0.61253333 0.90966667 0.61466667 0.9076 0.6154 0.9048 0.61526667 0.901 0.6154 0.89853333 0.61573333 0.8964 0.614 0.8958 0.61253333 0.8978 0.61166667 0.89913333 0.61073333
0 0.91706667 0.7448 0.92046667 0.74786667 0.92293333 0.75093333 0.9246 0.75446667 0.92713333 0.75793333 0.93053333 0.7612 0.93346667 0.76406667 0.93533333 0.7662 0.9356 0.76793333 0.939 0.76966667 0.94086667 0.7704 0.94446667 0.77206667 0.94886667 0.7744 0.95266667 0.77726667 0.95493333 0.77633333 0.95406667 0.77433333 0.9506 0.77206667 0.9478 0.76933333 0.94246667 0.76633333 0.93866667 0.7636 0.93646667 0.7616 0.9338 0.75973333 0.9312 0.7572 0.92953333 0.75466667 0.9286 0.753 0.92826667 0.75093333 0.92666667 0.74773333 0.92386667 0.74386667 0.92213333 0.74233333 0.9196 0.74186667 0.9176 0.74213333 0.91673333 0.74386667
0 0.88966667 0.8818 0.8936 0.88 0.89686667 0.8776 0.90213333 0.87286667 0.90433333 0.86913333 0.90793333 0.86506667 0.9112 0.862 0.9146 0.8584 0.91906667 0.85466667 0.92266667 0.85146667 0.92673333 0.84853333 0.92993333 0.84626667 0.933 0.84413333 0.93553333 0.84086667 0.93726667 0.83813333 0.9408 0.8356 0.94493333 0.8338 0.94746667 0.83253333 0.95046667 0.83126667 0.95586667 0.83046667 0.9578 0.8304 0.96013333 0.83073333 0.96246667 0.83193333 0.9642 0.83246667 0.96486667 0.83266667 0.96526667 0.8334 0.96366667 0.83493333 0.9622 0.83673333 0.9604 0.8398 0.9586 0.84213333 0.9544 0.84486667 0.9506 0.84613333 0.94633333 0.847 0.9416 0.84733333 0.9388 0.84713333 0.93553333 0.8466 0.9328 0.84753333 0.927 0.85186667 0.92213333 0.85606667 0.919 0.85973333 0.9162 0.86313333 0.91286667 0.86746667 0.911 0.86993333 0.90853333 0.87226667 0.90673333 0.87453333 0.90433333 0.878 0.9016 0.8806 0.8998 0.8824 0.89766667 0.88406667 0.895 0.8856 0.89233333 0.88553333 0.8898 0.8856 0.88866667 0.8842 0.88846667 0.8836
0 0.367 0.0948 0.36826667 0.098 0.3698 0.10033333 0.3732 0.10266667 0.37513333 0.10413333 0.37786667 0.1066 0.38146667 0.10966667 0.38386667 0.11213333 0.386 0.11426667 0.38873333 0.11653333 0.39 0.11806667 0.39153333 0.11933333 0.3938 0.11993333 0.3958 0.11973333 0.3968 0.11893333 0.3954 0.1174 0.39373333 0.11533333 0.39346667 0.11353333 0.39186667 0.1114 0.3898 0.1108 0.3874 0.10973333 0.38506667 0.10793333 0.38226667 0.10546667 0.37953333 0.10333333 0.3774 0.1008 0.37626667 0.098 0.3764 0.0954 0.37646667 0.09433333 0.37613333 0.09186667 0.37453333 0.09066667 0.37286667 0.08953333 0.37133333 0.08806667 0.37013333 0.0882 0.369 0.0906 0.36793333 0.09106667 0.36706667 0.09213333 0.36686667 0.09333333
