# Supplementary material for: VanillaNet-YOLOv8 segment: detection of nano-iron oxide regulation on rice seedling growth vitality under salt stress
Source: Front Plant Sci. 2025 Sep 17;16:1631279. doi: 10.3389/fpls.2025.1631279 (PMC12484053; doi:10.3389/fpls.2025.1631279)
Supplement: Supplementary file 5 [file DataSheet5.zip › label/train/2000-2024-3-19-4-31-48.txt]

0 0.18127522 0.11476998 0.18127522 0.11202583 0.18135593 0.10992736 0.18175948 0.10855529 0.1826473 0.1079096 0.18297014 0.11016949 0.18297014 0.11194512 0.18321227 0.11581921 0.18256659 0.11904762 0.18167877 0.12074253 0.18071025 0.12243745 0.17651332 0.12348668 0.17384988 0.12267958 0.17465698 0.12146893 0.17659403 0.12033898 0.17966102 0.11896691 0.18095238 0.11759483
0 0.11880549 0.23260694 0.12106538 0.23333333 0.12405165 0.23357546 0.12703793 0.2330912 0.13083132 0.23317191 0.13357546 0.23325262 0.13664245 0.23381759 0.14140436 0.23494754 0.14543987 0.23575464 0.14850686 0.23535109 0.14874899 0.23381759 0.1464891 0.23244552 0.14366425 0.231477 0.13648103 0.22970137 0.13260694 0.22881356 0.12841001 0.22792575 0.12744149 0.22929782 0.12389023 0.22986279 0.12179177 0.22978208 0.11840194 0.23010492 0.11711057 0.23099274 0.11727199 0.23204197
0 0.11388216 0.35464084 0.11460856 0.3566586 0.11670702 0.35835351 0.11961259 0.3598063 0.12276029 0.36109766 0.12631154 0.36319613 0.13075061 0.36448749 0.13470541 0.36481033 0.14156578 0.36489104 0.14778047 0.36529459 0.1535109 0.36585956 0.1590799 0.36561743 0.16190476 0.36497175 0.162954 0.36351897 0.16255044 0.36133979 0.15964487 0.3606134 0.15560936 0.36085553 0.15205811 0.36133979 0.14834544 0.36198547 0.14535916 0.36246973 0.14100081 0.36263115 0.13575464 0.36255044 0.13212268 0.36198547 0.13002421 0.36037127 0.12760291 0.35794996 0.12510089 0.35569007 0.12154964 0.35343019 0.11937046 0.35230024 0.11686844 0.35205811 0.11460856 0.35189669 0.1133979 0.35060533 0.11210654 0.35173527
0 0.12728006 0.50008071 0.12711864 0.50427764 0.12703793 0.50936239 0.12744149 0.51299435 0.12897498 0.51501211 0.13139629 0.51412429 0.13220339 0.51146086 0.13163842 0.50766747 0.13131558 0.50427764 0.13131558 0.50161421 0.13212268 0.50032284 0.13454399 0.50040355 0.13631961 0.50040355 0.13640032 0.49870864 0.13430186 0.4968523 0.13083132 0.49620662 0.12857143 0.49652946 0.12711864 0.4976594
0 0.11476998 0.61775626 0.11920904 0.61993543 0.12179177 0.61993543 0.12566586 0.61977401 0.1283293 0.61993543 0.13179984 0.62009685 0.13430186 0.62066182 0.13712672 0.62259887 0.13987086 0.62510089 0.14229217 0.62728006 0.14535916 0.6306699 0.14761905 0.63301049 0.15181598 0.63736885 0.15310734 0.63930589 0.15520581 0.64116223 0.1574657 0.64245359 0.15916061 0.64132365 0.15786925 0.63898305 0.15520581 0.63648103 0.15189669 0.63276836 0.14915254 0.62978208 0.14527845 0.62703793 0.14269572 0.62469734 0.1401937 0.62211461 0.13672316 0.61920904 0.13204197 0.61743341 0.12776433 0.6157385 0.1220339 0.61436642 0.11815981 0.61436642 0.11565779 0.61517353 0.11444713 0.61662631
0 0.13987086 0.75754641 0.14221146 0.75383374 0.14398709 0.74971751 0.14592413 0.74422922 0.14673123 0.7401937 0.1480226 0.73502825 0.14987893 0.73163842 0.15302663 0.72849072 0.15423729 0.72768362 0.15569007 0.72849072 0.15569007 0.73026634 0.15415658 0.73260694 0.15254237 0.73575464 0.1511703 0.73890234 0.15125101 0.74124294 0.14947538 0.74495561 0.14794189 0.74826473 0.14616626 0.75246166 0.14576271 0.75569007 0.14479419 0.76012914 0.14455206 0.76303471 0.14398709 0.76594027 0.14285714 0.76876513 0.14108152 0.77118644 0.13930589 0.77199354 0.13753027 0.77021792 0.13640032 0.76723164 0.13680387 0.76521388 0.13809524 0.76182405 0.13914447 0.75899919
0 0.2677159 0.86238902 0.27207425 0.86440678 0.27530266 0.86448749 0.28022599 0.86384181 0.28224374 0.86230831 0.28353511 0.85948345 0.28280872 0.85722357 0.28087167 0.85770783 0.27958031 0.85932203 0.27723971 0.86012914 0.27376917 0.8598063 0.27142857 0.85851493 0.26884584 0.85891848 0.26723164 0.85988701 0.26715093 0.86133979
0 0.21775626 0.77522195 0.22058111 0.77441485 0.22477805 0.77158999 0.22776433 0.7693301 0.23115416 0.76715093 0.23405973 0.76489104 0.23744956 0.76343826 0.24035513 0.76238902 0.24535916 0.76109766 0.24915254 0.75996772 0.25286521 0.75875706 0.25496368 0.7574657 0.25786925 0.75480226 0.25924132 0.75238095 0.25924132 0.75060533 0.25706215 0.75084746 0.25472155 0.75238095 0.25246166 0.75439871 0.24786118 0.75641646 0.24317998 0.75843422 0.23785311 0.76012914 0.2354318 0.76101695 0.23244552 0.76182405 0.22841001 0.76246973 0.22461663 0.76343826 0.22187248 0.7653753 0.21985472 0.76811945 0.21783697 0.77134786 0.2173527 0.77288136 0.21711057 0.77457627
0 0.26836158 0.5937046 0.26763519 0.59822437 0.26505246 0.60879742 0.2637611 0.6133979 0.26206618 0.61945117 0.26125908 0.62461663 0.25851493 0.63091203 0.25625504 0.63518967 0.25560936 0.63761098 0.25641646 0.63866021 0.25883777 0.64051655 0.26093624 0.64124294 0.26230831 0.63979015 0.26238902 0.63728814 0.26351897 0.63494754 0.26585956 0.6299435 0.26715093 0.62655367 0.26658596 0.62356739 0.2669088 0.62058111 0.26803874 0.61549637 0.26916868 0.61049233 0.27134786 0.60209847 0.27231638 0.59580307 0.27304278 0.59354318 0.2724778 0.59096045 0.27199354 0.58853914 0.27102502 0.58773204 0.26997579 0.58797417 0.26916868 0.5897498 0.26892655 0.59233253
0 0.25125101 0.48918483 0.25044391 0.4842615 0.25060533 0.48079096 0.25157385 0.47925747 0.25318805 0.48103309 0.2535109 0.48418079 0.25318805 0.48837772 0.2535109 0.49160613 0.25391445 0.49572236 0.25423729 0.49959645 0.25536723 0.50112994 0.25706215 0.50112994 0.25867635 0.50298628 0.25916061 0.50492333 0.25875706 0.50677966 0.25690073 0.50686037 0.25552865 0.50540759 0.25334948 0.50468119 0.25205811 0.50242131 0.25108959 0.49943503 0.25076675 0.49644875 0.25068604 0.49192897
0 0.23736885 0.3433414 0.2385795 0.34778047 0.24083939 0.35230024 0.24293785 0.35690073 0.24463277 0.36150121 0.24624697 0.36739306 0.24947538 0.37255851 0.25141243 0.37594835 0.25399516 0.37893462 0.25843422 0.3826473 0.25964487 0.38272801 0.25835351 0.3803067 0.25520581 0.37675545 0.25286521 0.37255851 0.25060533 0.36860371 0.24907183 0.3645682 0.24769976 0.3598063 0.24624697 0.35552865 0.24503632 0.35165456 0.24366425 0.34769976 0.24196933 0.34358354 0.24132365 0.34043584 0.24067797 0.33849879 0.2393866 0.33825666 0.23833737 0.33979015 0.23769169 0.34116223
0 0.36973366 0.1023406 0.37110573 0.10443906 0.37344633 0.10532688 0.37578692 0.10653753 0.37893462 0.10855529 0.38184019 0.11057304 0.38523002 0.11307506 0.38797417 0.11485069 0.39112187 0.1173527 0.39249395 0.11832123 0.3945117 0.11928975 0.39548023 0.11791768 0.39435028 0.11460856 0.39241324 0.11210654 0.3905569 0.11041162 0.38748991 0.10879742 0.3842615 0.10702179 0.38095238 0.10532688 0.37909605 0.10371267 0.37845036 0.10153349 0.37740113 0.09862793 0.37675545 0.09798224 0.37586764 0.09991929 0.37465698 0.10088781 0.37215496 0.10056497 0.37021792 0.10056497
0 0.36424536 0.24027441 0.36634383 0.23914447 0.36949153 0.23906376 0.37263923 0.23979015 0.37570621 0.24132365 0.37691687 0.24269572 0.3787732 0.24447135 0.38159806 0.24374496 0.38240517 0.24245359 0.3803067 0.24011299 0.37772397 0.23769169 0.37457627 0.23567393 0.37134786 0.23535109 0.36594027 0.23551251 0.3637611 0.23664245 0.36255044 0.23817595 0.36246973 0.24027441
0 0.39636804 0.37909605 0.39838579 0.37384988 0.39927361 0.37029863 0.40056497 0.36707022 0.40153349 0.36585956 0.40379338 0.36642454 0.4047619 0.36803874 0.40403551 0.37110573 0.40258273 0.37602906 0.40121065 0.37990315 0.39943503 0.38490718 0.39846651 0.38853914 0.39741727 0.39192897 0.39644875 0.39483454 0.39693301 0.39661017 0.39733656 0.39846651 0.39693301 0.3991929 0.39499596 0.39959645 0.3928975 0.40008071 0.39063761 0.40185634 0.38845843 0.40330912 0.38676352 0.40347054 0.38563358 0.40250202 0.38474576 0.40056497 0.38563358 0.39854722 0.3874092 0.39733656 0.39015335 0.39661017 0.39217111 0.39539952 0.39233253 0.39217111 0.39386602 0.38853914 0.39515738 0.38539144 0.39588378 0.38200161
0 0.37514124 0.52179177 0.377159 0.52235674 0.37941889 0.52114609 0.38216303 0.51872478 0.38498789 0.51630347 0.38708636 0.51372074 0.39112187 0.5102502 0.39394673 0.50831316 0.39709443 0.50702179 0.40088781 0.50581114 0.40492333 0.50443906 0.40766747 0.50379338 0.41170299 0.50347054 0.41396287 0.5031477 0.41630347 0.50290557 0.41702986 0.50193705 0.41525424 0.50008071 0.41404358 0.49870864 0.41299435 0.49798224 0.41081517 0.49911219 0.40573043 0.50145278 0.40371267 0.50193705 0.39975787 0.50282486 0.39580307 0.50355125 0.39249395 0.50451977 0.3897498 0.50621469 0.38603713 0.50831316 0.38297014 0.51016949 0.38006457 0.51355932 0.37820823 0.51501211 0.37610977 0.5173527 0.37538337 0.51904762
0 0.39628733 0.63236481 0.39741727 0.63559322 0.39967716 0.63648103 0.40056497 0.63341404 0.40088781 0.63075061 0.40040355 0.62889427 0.39903148 0.62841001 0.39741727 0.62962066 0.39661017 0.63075061
0 0.39386602 0.73841808 0.39483454 0.74059726 0.39564165 0.74309927 0.39717514 0.74261501 0.3991929 0.73987086 0.39975787 0.73720743 0.39798224 0.7354318 0.39539952 0.73535109 0.39443099 0.73696529
0 0.35359161 0.87514124 0.35577078 0.87271994 0.35851493 0.8708636 0.36206618 0.86900726 0.36610169 0.86602098 0.368523 0.86343826 0.37102502 0.86012914 0.37433414 0.85754641 0.37546408 0.85754641 0.37707829 0.8559322 0.3779661 0.85367232 0.37974173 0.85092817 0.38175948 0.84818402 0.38151735 0.84608555 0.3794996 0.84527845 0.37707829 0.8464891 0.37433414 0.84939467 0.37304278 0.85230024 0.37094431 0.85528652 0.36860371 0.85794996 0.36561743 0.86101695 0.362954 0.86359968 0.35940274 0.86666667 0.35633575 0.8693301 0.35399516 0.87134786 0.35221953 0.87352704 0.35189669 0.87489911 0.35189669 0.87594835
0 0.50524617 0.89273608 0.50500404 0.89652946 0.50637611 0.90121065 0.50758676 0.90451977 0.50928168 0.90742534 0.51121872 0.91000807 0.51242938 0.9125908 0.5133979 0.91533495 0.51436642 0.91686844 0.51638418 0.91614205 0.51775626 0.91452785 0.5173527 0.91194512 0.51557708 0.90782889 0.51347861 0.90516546 0.51089588 0.90201776 0.50895884 0.89854722 0.50960452 0.89426957 0.5102502 0.89128329 0.51016949 0.88878128 0.50774818 0.88692494 0.50686037 0.88805488 0.50589185 0.89023406
0 0.49741727 0.75972559 0.49862793 0.75577078 0.49967716 0.75149314 0.5008071 0.74511703 0.50161421 0.74059726 0.50274415 0.7385795 0.50492333 0.73817595 0.50645682 0.7401937 0.50605327 0.7433414 0.50435835 0.74769976 0.50330912 0.75068604 0.50193705 0.75447942 0.50096852 0.75811138 0.49935432 0.76166263 0.49830508 0.76335755 0.49717514 0.76351897 0.49677159 0.76166263
0 0.51202583 0.61008878 0.514205 0.61315577 0.51856336 0.61412429 0.52187248 0.61307506 0.52389023 0.61154157 0.52655367 0.61234867 0.52953995 0.61412429 0.53349475 0.61662631 0.53575464 0.61767554 0.53930589 0.61937046 0.54132365 0.61872478 0.54059726 0.61694915 0.53640032 0.61412429 0.53188055 0.61218725 0.52736077 0.60976594 0.52429379 0.60823245 0.52146893 0.60669895 0.51864407 0.60589185 0.51614205 0.60605327 0.51509282 0.60661824 0.51267151 0.60839387
0 0.50217918 0.48014528 0.50298628 0.48563358 0.50460048 0.48902341 0.50653753 0.49176755 0.50766747 0.49443099 0.50815174 0.49757869 0.50936239 0.50024213 0.51129944 0.50242131 0.51291364 0.50460048 0.51380145 0.50669895 0.51678773 0.50815174 0.51751412 0.50645682 0.51525424 0.50250202 0.51299435 0.49943503 0.51113801 0.49636804 0.51041162 0.49249395 0.50992736 0.48789346 0.50879742 0.48369653 0.50516546 0.4787732 0.50403551 0.47804681 0.50282486 0.4779661
0 0.52009685 0.37110573 0.52251816 0.37207425 0.5243745 0.37102502 0.52623083 0.37150928 0.52784504 0.37263923 0.52873285 0.37207425 0.52784504 0.37102502 0.52615012 0.36900726 0.52639225 0.36763519 0.52736077 0.36585956 0.52703793 0.3653753 0.52461663 0.36577885 0.5220339 0.3677159 0.52114609 0.36916868
0 0.52235674 0.2385795 0.52510089 0.23454399 0.52728006 0.23099274 0.52929782 0.22889427 0.53389831 0.22736077 0.53785311 0.22606941 0.54156578 0.22502018 0.54471348 0.22469734 0.54584342 0.22405165 0.54188862 0.2236481 0.53890234 0.2236481 0.53486683 0.22445521 0.53042776 0.22623083 0.52623083 0.22897498 0.52227603 0.23099274 0.51880549 0.23615819 0.51799839 0.23866021 0.51961259 0.24043584 0.5212268 0.23995157
0 0.49031477 0.04915254 0.49313963 0.0535109 0.49782082 0.05730428 0.50161421 0.06158192 0.50653753 0.06472962 0.50960452 0.0669088 0.51194512 0.07231638 0.51614205 0.08321227 0.52009685 0.09515738 0.5236481 0.10581114 0.5267958 0.11396287 0.52816788 0.11920904 0.53002421 0.11953188 0.53026634 0.11307506 0.52760291 0.10145278 0.52421308 0.09184826 0.51993543 0.0811138 0.51630347 0.07126715 0.51589992 0.06731235 0.51525424 0.06529459 0.51347861 0.06529459 0.51097659 0.06246973 0.5062954 0.05456013 0.50064568 0.04858757 0.49459241 0.04576271 0.49144471 0.04511703 0.48999193 0.04656981
0 0.75359161 0.36650525 0.75722357 0.36481033 0.76246973 0.36400323 0.76650525 0.36287328 0.7732042 0.36198547 0.77578692 0.36255044 0.77828894 0.36408394 0.78240517 0.36246973 0.78482647 0.35819209 0.78514931 0.3551251 0.78313156 0.35569007 0.78022599 0.35819209 0.77699758 0.35899919 0.77304278 0.35948345 0.7653753 0.36077482 0.76077482 0.36150121 0.75334948 0.3622276 0.7511703 0.36311542 0.7503632 0.36529459 0.75189669 0.36618241
0 0.77538337 0.49935432 0.78038741 0.49951574 0.78418079 0.49838579 0.7882163 0.49661017 0.79499596 0.49418886 0.80032284 0.49273608 0.80605327 0.49120258 0.81129944 0.48999193 0.81711057 0.48958838 0.82106538 0.48805488 0.82276029 0.48684423 0.82009685 0.48644068 0.81622276 0.48635997 0.81210654 0.4866021 0.80871671 0.48732849 0.80347054 0.48870056 0.79935432 0.49015335 0.79354318 0.49192897 0.78805488 0.49483454 0.78442292 0.49628733 0.78054883 0.49661017 0.77723971 0.49644875 0.77441485 0.49628733 0.77352704 0.49870864
0 0.77021792 0.61186441 0.77417272 0.61525424 0.77812752 0.62163035 0.7826473 0.62784504 0.78627926 0.63317191 0.78861985 0.63736885 0.79225182 0.6433414 0.79572236 0.64915254 0.80096852 0.65528652 0.80782889 0.66158192 0.81331719 0.66416465 0.81711057 0.66610169 0.81751412 0.66400323 0.81476998 0.65940274 0.81073446 0.65415658 0.80702179 0.65076675 0.80250202 0.64753834 0.79757869 0.6440678 0.79362389 0.63930589 0.79079903 0.63486683 0.78611784 0.6267958 0.78184019 0.61945117 0.7794996 0.61452785 0.77756255 0.61186441 0.77497982 0.60952381 0.77223567 0.60855529 0.77013721 0.60887813 0.76997579 0.61041162
0 0.75076675 0.82534302 0.754318 0.82719935 0.75899919 0.83026634 0.76303471 0.83333333 0.76626312 0.83769169 0.77037934 0.84156578 0.77602906 0.84778047 0.78054883 0.85375303 0.78272801 0.85641646 0.78539144 0.86029056 0.78765133 0.86481033 0.78999193 0.868523 0.79257466 0.86997579 0.79330105 0.86723164 0.791364 0.86271186 0.7882163 0.85762712 0.78466505 0.85165456 0.78014528 0.845682 0.77473769 0.8401937 0.77029863 0.83518967 0.76529459 0.83099274 0.75924132 0.82606941 0.75609362 0.82308313 0.7527845 0.82106538 0.74995964 0.82082324 0.74955609 0.82227603
0 0.89305892 0.88652139 0.89967716 0.88434221 0.90347054 0.88151735 0.90686037 0.877159 0.91089588 0.87271994 0.91517353 0.86949153 0.91961259 0.86618241 0.92324455 0.86359968 0.93091203 0.8606134 0.93631961 0.8614205 0.94108152 0.86214689 0.94850686 0.86029056 0.95076675 0.85673931 0.95125101 0.85456013 0.95165456 0.85334948 0.94826473 0.85149314 0.94527845 0.85012107 0.94188862 0.84995964 0.93801453 0.85068604 0.93268765 0.85286521 0.92816788 0.85625504 0.92380952 0.85964487 0.91961259 0.86238902 0.914205 0.86594027 0.91000807 0.8693301 0.90564972 0.87304278 0.90161421 0.87594835 0.89774011 0.87990315 0.89588378 0.8811138 0.891364 0.88248588 0.88837772 0.8826473 0.88805488 0.88450363 0.89031477 0.88595642 0.89192897 0.88611784
0 0.91622276 0.74196933 0.91896691 0.74503632 0.92130751 0.74778047 0.92469734 0.75076675 0.92816788 0.75318805 0.93171913 0.75657789 0.93527038 0.75786925 0.94132365 0.75867635 0.94640839 0.75794996 0.94979822 0.75706215 0.95100888 0.75569007 0.9480226 0.75447942 0.94221146 0.75367232 0.93656174 0.75359161 0.93292978 0.75189669 0.93026634 0.74995964 0.9283293 0.74705408 0.92445521 0.74350282 0.92090395 0.74075868 0.91848265 0.73930589 0.91630347 0.73922518 0.91541566 0.74083939
0 0.8991929 0.61444713 0.90258273 0.61234867 0.90589185 0.60920097 0.91049233 0.60330912 0.91283293 0.6008071 0.91606134 0.59838579 0.91937046 0.59580307 0.92146893 0.59184826 0.9243745 0.58886199 0.92469734 0.5842615 0.92340597 0.58143664 0.92292171 0.5787732 0.9205004 0.57748184 0.91856336 0.57853107 0.91727199 0.58151735 0.91614205 0.58531073 0.91476998 0.58942696 0.91388216 0.59225182 0.91234867 0.59515738 0.91000807 0.59806295 0.90734463 0.60137207 0.90484262 0.6047619 0.90209847 0.60823245 0.89943503 0.61049233 0.89652946 0.61138015 0.89443099 0.6125908 0.89491525 0.61412429 0.89709443 0.61501211
0 0.88369653 0.49410815 0.88450363 0.49087974 0.88498789 0.48886199 0.88595642 0.48983051 0.88635997 0.49241324 0.88700565 0.49564165 0.88829701 0.49757869 0.89047619 0.49757869 0.89265537 0.49709443 0.89394673 0.49677159 0.8937046 0.49854722 0.89192897 0.49959645 0.88861985 0.49951574 0.88635997 0.49951574 0.88337369 0.50032284 0.88200161 0.49870864 0.88224374 0.49661017 0.88272801 0.49564165
0 0.89854722 0.38837772 0.90411622 0.38708636 0.91033091 0.38539144 0.91638418 0.38474576 0.9220339 0.38305085 0.92566586 0.3826473 0.92808717 0.38184019 0.9236481 0.38159806 0.91848265 0.38216303 0.91323648 0.38313156 0.90847458 0.38401937 0.90387409 0.38482647 0.89862793 0.38555287 0.89644875 0.38603713 0.89677159 0.38797417
0 0.87441485 0.24697337 0.87449556 0.2440678 0.8756255 0.24229217 0.87675545 0.24180791 0.87740113 0.24398709 0.87764326 0.2472155 0.87917676 0.24729621 0.8811138 0.24640839 0.88175948 0.24737692 0.88256659 0.24891041 0.88288943 0.25044391 0.88184019 0.25052462 0.8803067 0.24939467 0.87917676 0.25004036 0.87740113 0.25092817 0.87586764 0.25076675 0.87449556 0.24947538 0.87417272 0.24794189
0 0.88531073 0.11509282 0.8928975 0.11283293 0.89733656 0.1110573 0.90484262 0.108636 0.9117837 0.10605327 0.9165456 0.10419693 0.92397094 0.10225989 0.9251816 0.10064568 0.92502018 0.09661017 0.92389023 0.0952381 0.92179177 0.0952381 0.92195319 0.09757869 0.92259887 0.09870864 0.92098467 0.0991929 0.91815981 0.10056497 0.91412429 0.10112994 0.91210654 0.1008071 0.90976594 0.10121065 0.908636 0.10322841 0.90589185 0.10451977 0.90225989 0.10581114 0.89798224 0.10758676 0.89265537 0.10839387 0.8882163 0.10920097 0.88418079 0.11041162 0.88248588 0.11210654 0.8826473 0.11444713 0.88410008 0.11509282
0 0.77466667 0.1152 0.77893333 0.11313333 0.7854 0.1108 0.79286667 0.10746667 0.79666667 0.10486667 0.80173333 0.10166667 0.8068 0.09953333 0.80946667 0.0976 0.80993333 0.09506667 0.81006667 0.09226667 0.8094 0.09046667 0.80806667 0.0904 0.807 0.09173333 0.80686667 0.09346667 0.8056 0.09526667 0.80393333 0.09473333 0.80153333 0.09466667 0.79946667 0.09613333 0.7982 0.0984 0.79646667 0.10113333 0.79506667 0.1028 0.79213333 0.10426667 0.7896 0.1058 0.78653333 0.10686667 0.78226667 0.10786667 0.77913333 0.108 0.77626667 0.10873333 0.77426667 0.11033333 0.77213333 0.11213333 0.77086667 0.11386667 0.77186667 0.11533333
0 0.78873333 0.23426667 0.79133333 0.23166667 0.79433333 0.22893333 0.79746667 0.22733333 0.79953333 0.22626667 0.8024 0.2254 0.8052 0.22526667 0.80793333 0.22593333 0.80933333 0.22766667 0.8128 0.2302 0.81506667 0.22906667 0.81493333 0.22686667 0.8128 0.22506667 0.80966667 0.22346667 0.80673333 0.22206667 0.80453333 0.22213333 0.79933333 0.2232 0.79726667 0.2236 0.79506667 0.2248 0.79213333 0.22613333 0.78906667 0.22846667 0.78726667 0.2308 0.78686667 0.23313333 0.78766667 0.23426667
0 0.63326667 0.75033333 0.63553333 0.7538 0.63693333 0.75686667 0.63846667 0.76026667 0.6396 0.76266667 0.64133333 0.76526667 0.64393333 0.76606667 0.64406667 0.7646 0.6428 0.76153333 0.64053333 0.75793333 0.63913333 0.75453333 0.6382 0.75086667 0.63726667 0.74806667 0.63586667 0.74533333 0.6352 0.7444 0.63413333 0.745 0.63346667 0.74826667 0.6332 0.7496
0 0.63146667 0.5006 0.63426667 0.50506667 0.63646667 0.5078 0.6394 0.5098 0.64033333 0.5096 0.63946667 0.50733333 0.63726667 0.5038 0.63593333 0.50126667 0.63493333 0.49826667 0.6342 0.49593333 0.63286667 0.49506667 0.6326 0.4966 0.6328 0.49793333 0.63146667 0.49906667
0 0.63833333 0.3658 0.63913333 0.36826667 0.64013333 0.37073333 0.64113333 0.37213333 0.6422 0.37113333 0.6426 0.3682 0.64306667 0.36486667 0.6434 0.36313333 0.6446 0.36146667 0.64633333 0.35993333 0.64593333 0.35906667 0.643 0.35933333 0.641 0.3602 0.63946667 0.36173333 0.6386 0.36353333 0.63826667 0.36506667
0 0.64166667 0.25406667 0.6432 0.2546 0.64526667 0.254 0.64646667 0.2524 0.6474 0.25093333 0.64866667 0.25073333 0.64986667 0.24993333 0.64933333 0.24873333 0.64686667 0.24806667 0.64453333 0.24853333 0.64306667 0.25 0.6418 0.25153333 0.6414 0.253
