# Supplementary material for: VanillaNet-YOLOv8 segment: detection of nano-iron oxide regulation on rice seedling growth vitality under salt stress
Source: Front Plant Sci. 2025 Sep 17;16:1631279. doi: 10.3389/fpls.2025.1631279 (PMC12484053; doi:10.3389/fpls.2025.1631279)
Supplement: Supplementary file 5 [file DataSheet5.zip › label/train/2000-2024-3-19-7-3-44.txt]

0 0.11433333 0.23273333 0.1174 0.23326667 0.12166667 0.23393333 0.1264 0.2338 0.1306 0.23393333 0.13646667 0.23453333 0.1406 0.2354 0.14706667 0.23706667 0.14986667 0.23586667 0.14793333 0.234 0.14393333 0.2326 0.13893333 0.2314 0.13606667 0.23086667 0.1328 0.23026667 0.12953333 0.2292 0.12766667 0.22786667 0.12633333 0.22853333 0.12526667 0.22973333 0.12186667 0.2302 0.1188 0.23013333 0.11613333 0.23013333 0.1146 0.23106667
0 0.11046667 0.35566667 0.1114 0.35826667 0.11293333 0.36033333 0.11626667 0.3618 0.1182 0.3626 0.12066667 0.36386667 0.12233333 0.36493333 0.12833333 0.367 0.13293333 0.36613333 0.138 0.366 0.14613333 0.36546667 0.1514 0.36553333 0.154 0.36553333 0.15773333 0.36526667 0.1614 0.3648 0.16226667 0.36353333 0.16053333 0.36166667 0.15766667 0.3612 0.1558 0.36133333 0.1526 0.3618 0.14913333 0.36226667 0.14446667 0.36306667 0.14013333 0.3632 0.1352 0.3634 0.1302 0.36366667 0.12793333 0.36266667 0.12526667 0.36093333 0.1216 0.35733333 0.11913333 0.35613333 0.11653333 0.35526667 0.1136 0.35446667 0.11306667 0.35333333 0.11173333 0.35253333 0.1106 0.35326667 0.11 0.3546
0 0.12673333 0.50326667 0.127 0.50053333 0.12786667 0.49773333 0.12926667 0.497 0.1308 0.49726667 0.1336 0.49746667 0.13646667 0.49826667 0.13726667 0.4994 0.13626667 0.50033333 0.13346667 0.50046667 0.13153333 0.50066667 0.13073333 0.50173333 0.13053333 0.50353333 0.1308 0.50633333 0.1312 0.5084 0.13173333 0.51106667 0.132 0.51333333 0.13146667 0.51526667 0.13013333 0.5162 0.1284 0.51573333 0.12733333 0.51413333 0.12706667 0.51213333 0.12713333 0.5084 0.12693333 0.5066 0.12686667 0.504
0 0.11386667 0.61773333 0.11646667 0.6182 0.11893333 0.61793333 0.1234 0.61786667 0.12693333 0.61773333 0.1296 0.61773333 0.13186667 0.61793333 0.13353333 0.61886667 0.1368 0.62113333 0.13933333 0.62306667 0.14166667 0.62573333 0.1448 0.62833333 0.14866667 0.633 0.15053333 0.63573333 0.152 0.6376 0.154 0.63993333 0.15653333 0.64233333 0.15766667 0.64286667 0.15913333 0.64113333 0.158 0.6386 0.15513333 0.63493333 0.15106667 0.63126667 0.14813333 0.62833333 0.1448 0.62466667 0.14066667 0.62093333 0.13753333 0.61826667 0.1326 0.61526667 0.12613333 0.61286667 0.12213333 0.61213333 0.11773333 0.612 0.11553333 0.61246667 0.11346667 0.61526667 0.11366667 0.61706667
0 0.15186667 0.72966667 0.14966667 0.73246667 0.14893333 0.73553333 0.14826667 0.7382 0.14746667 0.74166667 0.14653333 0.74553333 0.14613333 0.749 0.1446 0.75286667 0.143 0.75606667 0.141 0.75826667 0.13866667 0.7624 0.13673333 0.76686667 0.13666667 0.7704 0.1368 0.77293333 0.13886667 0.77366667 0.14066667 0.7728 0.14286667 0.7698 0.14393333 0.76526667 0.14426667 0.762 0.14573333 0.7574 0.14673333 0.75333333 0.1484 0.74826667 0.1504 0.74306667 0.1522 0.73853333 0.15326667 0.73526667 0.15513333 0.73086667 0.15546667 0.72866667 0.1534 0.728
0 0.36953333 0.1022 0.37086667 0.10373333 0.37393333 0.10566667 0.37753333 0.10773333 0.38073333 0.1102 0.38393333 0.11246667 0.38773333 0.115 0.39273333 0.1176 0.3954 0.11806667 0.3952 0.11553333 0.39293333 0.1118 0.39126667 0.10993333 0.38726667 0.1086 0.38346667 0.1066 0.38013333 0.10426667 0.37866667 0.10273333 0.37773333 0.10033333 0.377 0.09913333 0.3742 0.09873333 0.37206667 0.09926667 0.37 0.10026667
0 0.36293333 0.2398 0.36546667 0.23906667 0.36926667 0.23926667 0.37286667 0.23993333 0.37486667 0.24093333 0.37646667 0.24226667 0.37766667 0.2444 0.3796 0.2446 0.38146667 0.2432 0.38186667 0.241 0.37886667 0.23826667 0.37606667 0.23666667 0.3724 0.23573333 0.37 0.2352 0.3674 0.23453333 0.36446667 0.23526667 0.36273333 0.2364 0.36193333 0.23806667
0 0.4004 0.36773333 0.3992 0.37273333 0.39566667 0.38486667 0.39373333 0.38866667 0.39266667 0.39466667 0.39046667 0.39766667 0.389 0.39953333 0.38733333 0.40086667 0.3862 0.40353333 0.38633333 0.4056 0.38926667 0.405 0.39086667 0.4024 0.3926 0.4008 0.3938 0.40093333 0.39533333 0.4016 0.3972 0.40153333 0.3974 0.39866667 0.396 0.3966 0.39686667 0.39386667 0.39893333 0.3884 0.39966667 0.38306667 0.40146667 0.37653333 0.40246667 0.37406667 0.40393333 0.3724 0.4042 0.36806667 0.40373333 0.36626667 0.40193333 0.36533333 0.4006 0.3662
0 0.37493333 0.52206667 0.37746667 0.52246667 0.37986667 0.52106667 0.3826 0.51726667 0.38473333 0.51406667 0.38813333 0.5116 0.39106667 0.50953333 0.39426667 0.50706667 0.39666667 0.50586667 0.40353333 0.50513333 0.40733333 0.50513333 0.4102 0.50413333 0.41153333 0.50273333 0.41 0.50026667 0.4086 0.4998 0.4062 0.50013333 0.40273333 0.50146667 0.39953333 0.5026 0.39633333 0.5032 0.39346667 0.5036 0.3906 0.5042 0.38706667 0.5062 0.38406667 0.50826667 0.38086667 0.5108 0.37833333 0.5132 0.37633333 0.51593333 0.37406667 0.5184 0.37333333 0.521
0 0.3968 0.6314 0.3972 0.63446667 0.39833333 0.63713333 0.39973333 0.63673333 0.40026667 0.6346 0.40086667 0.63226667 0.40106667 0.63 0.40053333 0.6286 0.39973333 0.628 0.398 0.6286 0.39746667 0.6294 0.39706667 0.6302
0 0.3924 0.73873333 0.39366667 0.74166667 0.39526667 0.7434 0.3972 0.74313333 0.39813333 0.74106667 0.39853333 0.739 0.39866667 0.73713333 0.39793333 0.73606667 0.3966 0.73553333 0.39433333 0.73553333 0.3928 0.7362 0.3922 0.73733333
0 0.35166667 0.88 0.355 0.88033333 0.35753333 0.8782 0.3592 0.8756 0.3614 0.8728 0.36353333 0.87066667 0.36626667 0.8684 0.36793333 0.86586667 0.36926667 0.8632 0.3722 0.86026667 0.37426667 0.85853333 0.37506667 0.85893333 0.37646667 0.85866667 0.37706667 0.85633333 0.37826667 0.8542 0.38006667 0.85113333 0.38173333 0.84886667 0.38213333 0.84706667 0.3796 0.84586667 0.3776 0.84666667 0.3746 0.8506 0.3716 0.85433333 0.3694 0.85746667 0.36753333 0.85973333 0.36593333 0.86213333 0.36326667 0.865 0.3612 0.86733333 0.35913333 0.86966667 0.35586667 0.87213333 0.35386667 0.87446667 0.3518 0.87686667 0.35113333 0.87873333
0 0.5048 0.8924 0.50573333 0.8978 0.50706667 0.90053333 0.50793333 0.9028 0.50893333 0.90626667 0.51066667 0.90886667 0.51246667 0.9112 0.51246667 0.91313333 0.51326667 0.915 0.51613333 0.91566667 0.5178 0.9148 0.51806667 0.9118 0.51633333 0.9082 0.51386667 0.90446667 0.51226667 0.90193333 0.5104 0.89873333 0.50973333 0.89593333 0.50986667 0.89233333 0.51046667 0.89053333 0.51126667 0.88926667 0.51013333 0.88766667 0.50853333 0.88746667 0.50666667 0.888 0.5054 0.88946667
0 0.50146667 0.74146667 0.50066667 0.74686667 0.49906667 0.75353333 0.49733333 0.76 0.49553333 0.76486667 0.49613333 0.7674 0.49833333 0.76446667 0.50006667 0.75926667 0.502 0.75326667 0.5044 0.7466 0.50593333 0.74186667 0.50553333 0.73893333 0.50386667 0.73866667 0.5022 0.73933333
0 0.5116 0.61113333 0.51293333 0.61393333 0.5154 0.614 0.51926667 0.61346667 0.5214 0.6128 0.52326667 0.6118 0.52506667 0.61186667 0.5276 0.61366667 0.52966667 0.6148 0.532 0.61653333 0.53533333 0.61826667 0.5386 0.6194 0.54073333 0.61973333 0.5406 0.61766667 0.538 0.6156 0.53373333 0.61306667 0.5302 0.61086667 0.52693333 0.60953333 0.5232 0.6076 0.52033333 0.60633333 0.51673333 0.6058 0.51293333 0.60593333 0.51113333 0.6082 0.51146667 0.61
0 0.50173333 0.47973333 0.50133333 0.4838 0.50353333 0.4874 0.50513333 0.4898 0.50593333 0.4922 0.50706667 0.49453333 0.50806667 0.4974 0.50946667 0.50033333 0.51113333 0.50353333 0.5134 0.50693333 0.51606667 0.50886667 0.5178 0.5074 0.51733333 0.50513333 0.51513333 0.5022 0.5128 0.49906667 0.51113333 0.4964 0.50966667 0.4938 0.50946667 0.48986667 0.50946667 0.48466667 0.5072 0.4798 0.50553333 0.478 0.50353333 0.47693333 0.50253333 0.47693333
0 0.52086667 0.36993333 0.52346667 0.3664 0.52566667 0.3652 0.52706667 0.36513333 0.527 0.3672 0.52686667 0.3686 0.52806667 0.3696 0.52846667 0.3714 0.52806667 0.37206667 0.52706667 0.37093333 0.52573333 0.37053333 0.52406667 0.37133333 0.522 0.372 0.5208 0.37133333
0 0.52173333 0.23946667 0.52406667 0.2362 0.5262 0.233 0.5278 0.23046667 0.5296 0.22906667 0.53346667 0.22773333 0.53773333 0.2276 0.5412 0.2266 0.54566667 0.2254 0.54773333 0.2244 0.54706667 0.22353333 0.5432 0.22346667 0.54 0.2232 0.5372 0.22353333 0.53386667 0.22413333 0.53073333 0.2252 0.52766667 0.22693333 0.52493333 0.229 0.52253333 0.2314 0.52046667 0.23406667 0.5192 0.2362 0.51886667 0.23886667 0.5202 0.24006667
0 0.49073333 0.04726667 0.493 0.05206667 0.49646667 0.05566667 0.50126667 0.05926667 0.50393333 0.06126667 0.50673333 0.0638 0.5088 0.06646667 0.51113333 0.0716 0.51473333 0.07993333 0.51753333 0.08706667 0.51986667 0.09346667 0.52273333 0.1026 0.52533333 0.1114 0.5262 0.11673333 0.528 0.12073333 0.52946667 0.12 0.53033333 0.11486667 0.52993333 0.11053333 0.52726667 0.10186667 0.52433333 0.09433333 0.5216 0.0852 0.5188 0.0782 0.51646667 0.07266667 0.51326667 0.06626667 0.51 0.058 0.50793333 0.05286667 0.5036 0.0488 0.501 0.04626667 0.49733333 0.04453333 0.49473333 0.04333333 0.4928 0.04306667 0.4906 0.044 0.49046667 0.04593333
0 0.64366667 0.25506667 0.64646667 0.25346667 0.64813333 0.2518 0.6498 0.2504 0.6514 0.2492 0.64946667 0.24846667 0.64746667 0.24786667 0.64573333 0.24826667 0.6448 0.24933333 0.6428 0.25046667 0.6412 0.25193333 0.64113333 0.25333333 0.642 0.255
0 0.6378 0.36526667 0.63913333 0.369 0.63993333 0.37113333 0.64106667 0.37293333 0.64173333 0.37193333 0.642 0.36846667 0.64166667 0.365 0.64193333 0.3636 0.64293333 0.36226667 0.64526667 0.36146667 0.647 0.36013333 0.646 0.35913333 0.64366667 0.35893333 0.64153333 0.35973333 0.6402 0.361 0.639 0.3624 0.63773333 0.3632 0.6376 0.3642
0 0.63126667 0.50046667 0.63293333 0.50313333 0.635 0.50573333 0.63646667 0.5078 0.6386 0.50973333 0.64 0.51046667 0.64013333 0.50893333 0.63866667 0.5066 0.637 0.50386667 0.63493333 0.49926667 0.63426667 0.49673333 0.63333333 0.4954 0.63233333 0.4962 0.63213333 0.49766667 0.63133333 0.49846667 0.63093333 0.49906667 0.63093333 0.49986667
0 0.63333333 0.749 0.6346 0.75153333 0.63593333 0.75513333 0.6378 0.75853333 0.64033333 0.7634 0.64153333 0.76553333 0.643 0.76613333 0.64326667 0.76233333 0.6416 0.75886667 0.63893333 0.7546 0.63753333 0.75033333 0.63713333 0.74726667 0.63586667 0.745 0.63446667 0.74446667 0.63393333 0.74586667 0.6338 0.74746667
0 0.74986667 0.825 0.75626667 0.82793333 0.76133333 0.83253333 0.76486667 0.83606667 0.76946667 0.84053333 0.7766 0.84766667 0.78046667 0.8532 0.78346667 0.85806667 0.78686667 0.86453333 0.78986667 0.87046667 0.7924 0.87206667 0.79366667 0.8716 0.79226667 0.866 0.78953333 0.86113333 0.78653333 0.85633333 0.781 0.84826667 0.77553333 0.842 0.77013333 0.8366 0.7636 0.82906667 0.758 0.825 0.75426667 0.82233333 0.7514 0.8212 0.7494 0.82206667 0.749 0.82386667
0 0.77006667 0.61153333 0.7734 0.61393333 0.7766 0.61726667 0.7788 0.62186667 0.783 0.62826667 0.787 0.6344 0.78993333 0.63953333 0.79406667 0.64653333 0.79913333 0.65453333 0.8064 0.6624 0.8132 0.66753333 0.81773333 0.66913333 0.81953333 0.6684 0.81753333 0.66346667 0.81386667 0.6588 0.80993333 0.6542 0.80646667 0.65086667 0.80246667 0.648 0.7976 0.6452 0.79426667 0.6414 0.79006667 0.6346 0.78626667 0.62726667 0.78186667 0.61913333 0.7774 0.61193333 0.77553333 0.61026667 0.77286667 0.60893333 0.77073333 0.6088 0.7696 0.61033333
0 0.77393333 0.4988 0.77593333 0.4998 0.7796 0.5006 0.7836 0.49946667 0.78693333 0.498 0.7926 0.49526667 0.7994 0.49273333 0.804 0.49093333 0.81073333 0.4896 0.8154 0.48853333 0.81953333 0.4884 0.82266667 0.48746667 0.82413333 0.48593333 0.824 0.48453333 0.8218 0.48453333 0.81826667 0.48493333 0.8138 0.48546667 0.8082 0.487 0.80353333 0.48813333 0.79426667 0.49166667 0.79086667 0.49313333 0.7874 0.49473333 0.78453333 0.49573333 0.78093333 0.49646667 0.77746667 0.49653333 0.77473333 0.49673333 0.7734 0.49746667
0 0.751 0.3668 0.75453333 0.3666 0.75833333 0.3658 0.76393333 0.365 0.76753333 0.3642 0.77093333 0.36366667 0.7748 0.36366667 0.77706667 0.3642 0.77953333 0.36473333 0.78186667 0.3644 0.78306667 0.36313333 0.78666667 0.36093333 0.78793333 0.3586 0.78826667 0.3574 0.78733333 0.35606667 0.78486667 0.35646667 0.7828 0.35813333 0.7804 0.359 0.77546667 0.36006667 0.77193333 0.36046667 0.76866667 0.36086667 0.76586667 0.36153333 0.76173333 0.3624 0.75773333 0.36293333 0.75406667 0.3634 0.75113333 0.364 0.75006667 0.36513333 0.75026667 0.36653333
0 0.79073333 0.23326667 0.7918 0.23206667 0.79553333 0.22926667 0.79826667 0.22806667 0.80106667 0.2268 0.80346667 0.2264 0.8068 0.22673333 0.8088 0.22786667 0.81173333 0.22913333 0.81593333 0.22986667 0.81686667 0.22853333 0.81653333 0.227 0.81433333 0.22486667 0.81146667 0.22373333 0.8086 0.22313333 0.8062 0.223 0.80426667 0.2232 0.80193333 0.22393333 0.79893333 0.22413333 0.79626667 0.2246 0.79306667 0.22606667 0.79026667 0.2278 0.7884 0.22933333 0.78733333 0.23126667 0.78733333 0.23326667 0.78846667 0.23406667
0 0.77386667 0.11626667 0.77773333 0.11493333 0.7832 0.1128 0.78886667 0.1106 0.79466667 0.1076 0.80033333 0.10433333 0.80386667 0.10146667 0.8074 0.0998 0.81033333 0.0978 0.81186667 0.0962 0.81173333 0.0938 0.8116 0.09273333 0.81086667 0.09106667 0.80953333 0.09086667 0.80826667 0.0924 0.80766667 0.0942 0.80493333 0.09413333 0.80346667 0.094 0.80206667 0.09493333 0.80093333 0.0962 0.79993333 0.09926667 0.79853333 0.10133333 0.79706667 0.10273333 0.79413333 0.10393333 0.7902 0.10573333 0.7868 0.1068 0.78486667 0.10766667 0.7818 0.10846667 0.779 0.10826667 0.77646667 0.10813333 0.77486667 0.1088 0.7756 0.10993333 0.7734 0.11093333 0.77113333 0.1126 0.77086667 0.11473333 0.7724 0.11633333
0 0.8856 0.11466667 0.88913333 0.11393333 0.8964 0.11153333 0.9022 0.10933333 0.90746667 0.1072 0.91253333 0.10546667 0.9172 0.10306667 0.9214 0.1008 0.9262 0.09933333 0.9278 0.098 0.92773333 0.09573333 0.9262 0.09333333 0.9244 0.093 0.92213333 0.0944 0.92233333 0.0966 0.9212 0.09846667 0.91833333 0.09946667 0.9156 0.10053333 0.91306667 0.1004 0.91153333 0.10053333 0.91066667 0.10213333 0.90866667 0.10353333 0.9034 0.1054 0.8994 0.1066 0.89393333 0.108 0.89146667 0.10826667 0.88753333 0.109 0.8836 0.11013333 0.88206667 0.11086667 0.8818 0.11333333 0.8826 0.11506667 0.88373333 0.11573333
0 0.874 0.24666667 0.8754 0.24333333 0.8768 0.24073333 0.87733333 0.24226667 0.8778 0.24533333 0.87826667 0.24693333 0.88026667 0.24706667 0.88046667 0.24773333 0.87913333 0.24913333 0.87773333 0.2502 0.8754 0.251 0.8742 0.25053333 0.8736 0.249
0 0.898 0.38873333 0.9014 0.3878 0.9088 0.38646667 0.9144 0.38533333 0.9178 0.38453333 0.92313333 0.38366667 0.92686667 0.38273333 0.9292 0.38173333 0.92826667 0.3812 0.92506667 0.38173333 0.92026667 0.38233333 0.9168 0.38313333 0.9122 0.38366667 0.90793333 0.3842 0.9044 0.38486667 0.89953333 0.3854 0.89706667 0.38553333 0.89606667 0.38686667 0.8962 0.38833333
0 0.884 0.49493333 0.88453333 0.49233333 0.88533333 0.49 0.8862 0.48973333 0.88666667 0.4922 0.887 0.49553333 0.888 0.49786667 0.89086667 0.49806667 0.89353333 0.49826667 0.89513333 0.49886667 0.8956 0.50073333 0.89366667 0.501 0.89126667 0.5006 0.88853333 0.5006 0.88493333 0.501 0.8828 0.50046667 0.88226667 0.4988 0.8828 0.49693333
0 0.8988 0.61066667 0.902 0.6082 0.90473333 0.6054 0.90906667 0.60126667 0.91186667 0.59806667 0.913 0.5958 0.912 0.59333333 0.91146667 0.58986667 0.91393333 0.58666667 0.9162 0.58433333 0.9182 0.58213333 0.9206 0.57886667 0.922 0.57726667 0.92426667 0.57653333 0.9256 0.57846667 0.92613333 0.58246667 0.92613333 0.585 0.92373333 0.5892 0.92333333 0.5926 0.9206 0.59493333 0.91766667 0.59686667 0.916 0.59866667 0.91286667 0.6026 0.91086667 0.60433333 0.90793333 0.60733333 0.9062 0.60993333 0.904 0.6118 0.90006667 0.61373333 0.89753333 0.61466667 0.89646667 0.61406667 0.8966 0.61113333 0.89753333 0.61106667
0 0.91733333 0.74393333 0.92193333 0.7476 0.92553333 0.75113333 0.92946667 0.75426667 0.93393333 0.757 0.93893333 0.75873333 0.94246667 0.7592 0.94693333 0.7596 0.95026667 0.75973333 0.95266667 0.75933333 0.95313333 0.75753333 0.9504 0.75606667 0.94693333 0.75513333 0.94313333 0.75513333 0.93906667 0.7546 0.93613333 0.75406667 0.93346667 0.7528 0.9316 0.75106667 0.92886667 0.7482 0.92586667 0.74546667 0.9232 0.74286667 0.921 0.741 0.9186 0.73946667 0.9164 0.7394 0.9152 0.74153333 0.91626667 0.7432
0 0.89333333 0.88686667 0.89546667 0.88646667 0.89973333 0.8842 0.90306667 0.88153333 0.90526667 0.87813333 0.9092 0.8752 0.9144 0.871 0.91773333 0.86746667 0.92146667 0.8646 0.92553333 0.86186667 0.9288 0.86053333 0.93126667 0.8606 0.93533333 0.86153333 0.94073333 0.86266667 0.9456 0.86146667 0.9504 0.85793333 0.95193333 0.85426667 0.9536 0.85286667 0.95506667 0.85106667 0.95393333 0.8496 0.95033333 0.84853333 0.943 0.8484 0.9388 0.84966667 0.934 0.85293333 0.92726667 0.85713333 0.92286667 0.85993333 0.91646667 0.86346667 0.91173333 0.86686667 0.9078 0.87 0.90366667 0.87326667 0.90026667 0.87686667 0.89746667 0.87993333 0.89346667 0.88186667 0.89106667 0.88286667 0.8888 0.88333333 0.88893333 0.88546667 0.89066667 0.88686667
0 0.1745098 0.12126697 0.17699849 0.12051282 0.17933635 0.11907994 0.18099548 0.1173454 0.18137255 0.11538462 0.18144796 0.11146305 0.18122172 0.1086727 0.18242836 0.1071644 0.18325792 0.10904977 0.18273002 0.11093514 0.18295626 0.11349925 0.18303167 0.11636501 0.18325792 0.11825038 0.18190045 0.12058824 0.18084465 0.12209653 0.17903469 0.12262443 0.17624434 0.12292609 0.17405732 0.12307692 0.17300151 0.1224736 0.17315234 0.12171946
0 0.23612368 0.3413273 0.23642534 0.34562594 0.23846154 0.34924585 0.23989442 0.35354449 0.24177979 0.35731523 0.24268477 0.36116139 0.24411765 0.3653092 0.24660633 0.37021116 0.24992459 0.37420814 0.25354449 0.37880845 0.25686275 0.38250377 0.2586727 0.3831825 0.25980392 0.38197587 0.25822021 0.37933635 0.25588235 0.37609351 0.25399698 0.37383107 0.25037707 0.36975867 0.2484917 0.36591252 0.24675716 0.36085973 0.24479638 0.35271493 0.24298643 0.34698341 0.24095023 0.34245852 0.23974359 0.34064857 0.2392911 0.33914027 0.2392911 0.33755656 0.23800905 0.33710407 0.236727 0.33868778 0.23604827 0.34004525
0 0.25135747 0.48800905 0.25165913 0.4852187 0.25105581 0.48167421 0.25075415 0.47903469 0.25248869 0.47843137 0.25422323 0.47986425 0.25452489 0.48363499 0.25452489 0.48883861 0.25512821 0.49125189 0.25565611 0.4938914 0.25520362 0.49766214 0.25527903 0.50045249 0.25678733 0.5015083 0.25799397 0.50279035 0.25859729 0.50527903 0.25731523 0.50701357 0.25535445 0.50542986 0.25316742 0.50444947 0.25158371 0.50294118 0.25188537 0.50090498 0.2520362 0.49751131 0.25196078 0.49449472 0.25143288 0.49140271 0.25158371 0.48951735
0 0.25354449 0.63883861 0.25618401 0.63491704 0.25927602 0.62820513 0.26093514 0.62292609 0.26312217 0.61266968 0.26553544 0.60558069 0.26757164 0.59720965 0.26945701 0.59072398 0.27028658 0.58838612 0.27179487 0.58891403 0.27277526 0.59155354 0.27254902 0.59645551 0.27119155 0.60324284 0.26802413 0.61334842 0.26636501 0.61930618 0.26515837 0.62435897 0.26515837 0.62760181 0.26606335 0.62948718 0.26447964 0.63242836 0.26244344 0.63650075 0.2607089 0.63974359 0.26003017 0.64170437 0.26025641 0.6438914 0.25874811 0.64404223 0.25588235 0.64313725 0.25346908 0.6418552
0 0.21923077 0.77541478 0.223454 0.77405732 0.22835596 0.77043741 0.23250377 0.76704374 0.23574661 0.76463047 0.23936652 0.763273 0.24374057 0.76176471 0.24834087 0.76078431 0.2515083 0.75904977 0.25505279 0.75693816 0.25776772 0.75482655 0.26003017 0.75279035 0.25995475 0.75060332 0.25822021 0.75045249 0.25565611 0.7515083 0.25429864 0.75271493 0.25180995 0.75490196 0.25022624 0.75558069 0.24683258 0.75678733 0.24260935 0.75837104 0.2372549 0.760181 0.23257919 0.76176471 0.22880845 0.76214178 0.22624434 0.76078431 0.22518854 0.75995475 0.22413273 0.76199095 0.22315234 0.76425339 0.22187029 0.76742081 0.22028658 0.76930618 0.2178733 0.7714178 0.21546003 0.77330317 0.21628959 0.77518854 0.21855204 0.7760181
0 0.26546003 0.86040724 0.2678733 0.86199095 0.27096531 0.86251885 0.27435897 0.86312217 0.27745098 0.86319759 0.28024133 0.86266968 0.2826546 0.8612368 0.28363499 0.85889894 0.28273002 0.85739065 0.2806184 0.85784314 0.27745098 0.85874811 0.27368024 0.85806938 0.26975867 0.85769231 0.26719457 0.85806938 0.26515837 0.85897436
