# Supplementary material for: VanillaNet-YOLOv8 segment: detection of nano-iron oxide regulation on rice seedling growth vitality under salt stress
Source: Front Plant Sci. 2025 Sep 17;16:1631279. doi: 10.3389/fpls.2025.1631279 (PMC12484053; doi:10.3389/fpls.2025.1631279)
Supplement: Supplementary file 5 [file DataSheet5.zip › label/train/2000-2024-3-19-9-35-50.txt]

0 0.1754 0.12393333 0.17873333 0.12306667 0.1816 0.12146667 0.1826 0.1192 0.18306667 0.11626667 0.18313333 0.1132 0.18326667 0.1102 0.18206667 0.10906667 0.18113333 0.11006667 0.18126667 0.11186667 0.18153333 0.1146 0.18126667 0.1178 0.18046667 0.11946667 0.17893333 0.12106667 0.1766 0.12173333 0.175 0.12206667 0.1742 0.1232
0 0.106 0.23813333 0.1076 0.23913333 0.11166667 0.23993333 0.1134 0.23986667 0.1166 0.24013333 0.12086667 0.23966667 0.12606667 0.23913333 0.1312 0.23853333 0.13413333 0.238 0.13686667 0.23706667 0.14066667 0.23613333 0.14313333 0.23613333 0.14673333 0.2366 0.14853333 0.2366 0.1494 0.23586667 0.14846667 0.23466667 0.145 0.2334 0.14226667 0.23273333 0.1398 0.23253333 0.13773333 0.23253333 0.1348 0.2326 0.1314 0.23333333 0.12793333 0.23386667 0.12486667 0.23413333 0.12246667 0.23366667 0.12006667 0.2338 0.11893333 0.2346 0.11633333 0.23493333 0.11366667 0.23526667 0.11066667 0.2356 0.1074 0.2356 0.10633333 0.23633333 0.1058 0.23706667
0 0.09886667 0.36846667 0.10086667 0.36846667 0.10413333 0.36913333 0.1066 0.3698 0.10973333 0.37053333 0.11453333 0.37153333 0.1182 0.37133333 0.12533333 0.3702 0.12973333 0.3694 0.1354 0.36873333 0.14046667 0.36813333 0.146 0.36733333 0.1494 0.36646667 0.1532 0.36606667 0.15666667 0.36573333 0.15893333 0.36513333 0.15973333 0.36386667 0.1592 0.36206667 0.15813333 0.36213333 0.15346667 0.36253333 0.15146667 0.36273333 0.14593333 0.3634 0.14266667 0.36413333 0.13573333 0.36553333 0.13246667 0.36626667 0.12746667 0.36666667 0.1234 0.36713333 0.1206 0.3674 0.1174 0.36766667 0.11333333 0.36706667 0.1094 0.36586667 0.1064 0.3646 0.104 0.36333333 0.10166667 0.3632 0.09926667 0.36366667 0.0976 0.36493333 0.09746667 0.36653333
0 0.12686667 0.50046667 0.12626667 0.50326667 0.1256 0.50566667 0.12493333 0.5086 0.12433333 0.51146667 0.12486667 0.51493333 0.12626667 0.51673333 0.12886667 0.51646667 0.13046667 0.51493333 0.13073333 0.51293333 0.1304 0.51013333 0.12993333 0.50706667 0.1296 0.50426667 0.1304 0.50213333 0.13266667 0.5012 0.13473333 0.50033333 0.1354 0.49833333 0.134 0.49706667 0.13113333 0.49686667 0.12846667 0.49766667 0.1274 0.49833333
0 0.1152 0.61286667 0.11766667 0.6144 0.12053333 0.6154 0.12393333 0.61533333 0.1268 0.6152 0.1292 0.6152 0.13126667 0.61613333 0.13346667 0.61746667 0.1352 0.6188 0.13726667 0.62106667 0.1392 0.62273333 0.1416 0.6258 0.1434 0.628 0.1454 0.6302 0.14813333 0.63333333 0.14993333 0.6354 0.15153333 0.63746667 0.154 0.639 0.15713333 0.63966667 0.15693333 0.6386 0.15473333 0.63593333 0.15153333 0.63266667 0.14853333 0.62933333 0.14606667 0.62586667 0.14253333 0.62273333 0.13946667 0.6198 0.13606667 0.61733333 0.13253333 0.61426667 0.1292 0.61233333 0.12673333 0.61113333 0.1244 0.60986667 0.12226667 0.60913333 0.11906667 0.60886667 0.11726667 0.60913333 0.11573333 0.6102 0.11513333 0.6118
0 0.15113333 0.73033333 0.15193333 0.72886667 0.15293333 0.7276 0.15486667 0.7278 0.1562 0.72893333 0.15506667 0.73073333 0.15393333 0.73413333 0.15246667 0.73786667 0.15126667 0.74333333 0.14846667 0.7496 0.14653333 0.75513333 0.14486667 0.76146667 0.1436 0.76786667 0.14253333 0.77206667 0.14153333 0.7748 0.13953333 0.7774 0.13753333 0.778 0.13646667 0.7754 0.13586667 0.77206667 0.13653333 0.7696 0.13806667 0.76533333 0.13993333 0.76293333 0.14153333 0.76053333 0.14306667 0.75773333 0.14473333 0.7522 0.14706667 0.74393333 0.14773333 0.73913333 0.14813333 0.73586667 0.14873333 0.734 0.14993333 0.7324 0.1506 0.73146667
0 0.2638 0.85933333 0.265 0.85946667 0.26673333 0.8602 0.26873333 0.86106667 0.2704 0.86086667 0.27546667 0.86146667 0.27706667 0.8618 0.2808 0.8616 0.28273333 0.86026667 0.28266667 0.8584 0.28093333 0.85733333 0.2788 0.8578 0.2758 0.858 0.27333333 0.8578 0.27106667 0.85686667 0.26966667 0.8564 0.26513333 0.85633333 0.26393333 0.85646667 0.26306667 0.85733333 0.26286667 0.85833333
0 0.2212 0.7782 0.2246 0.77613333 0.22773333 0.77273333 0.2314 0.76973333 0.23506667 0.76686667 0.2376 0.7648 0.24166667 0.76233333 0.24693333 0.76033333 0.25206667 0.75906667 0.25606667 0.7564 0.2582 0.754 0.25946667 0.75173333 0.25846667 0.75006667 0.25633333 0.75113333 0.25366667 0.753 0.25153333 0.754 0.24833333 0.75593333 0.24406667 0.7578 0.2386 0.76033333 0.23666667 0.7614 0.23266667 0.763 0.23046667 0.76333333 0.22846667 0.76426667 0.2262 0.76506667 0.2236 0.76713333 0.22206667 0.7692 0.22033333 0.77126667 0.2186 0.7728 0.217 0.7744 0.2154 0.77553333 0.21633333 0.77693333 0.21806667 0.7776 0.2194 0.77786667
0 0.26793333 0.59233333 0.2682 0.58993333 0.269 0.58786667 0.27026667 0.5872 0.27166667 0.58906667 0.272 0.5916 0.2718 0.59446667 0.27133333 0.59833333 0.27066667 0.601 0.2694 0.60533333 0.2676 0.61113333 0.26446667 0.62093333 0.2626 0.62793333 0.26206667 0.63026667 0.26186667 0.63273333 0.2626 0.63393333 0.26186667 0.63686667 0.26073333 0.63986667 0.25866667 0.64573333 0.25746667 0.64813333 0.25586667 0.6516 0.25473333 0.6512 0.25253333 0.65006667 0.2516 0.64906667 0.2508 0.6474 0.24993333 0.64453333 0.25106667 0.6426 0.25313333 0.6394 0.25453333 0.63693333 0.25573333 0.63346667 0.25693333 0.63013333 0.2578 0.62673333 0.2584 0.6248 0.25946667 0.62126667 0.26153333 0.61553333 0.26353333 0.60986667 0.26446667 0.60513333 0.26573333 0.602 0.26693333 0.5978 0.26753333 0.59586667 0.2678 0.59406667
0 0.2488 0.47793333 0.24933333 0.4818 0.25 0.48733333 0.24966667 0.4914 0.24966667 0.4948 0.24993333 0.49806667 0.251 0.5006 0.25233333 0.50193333 0.25473333 0.5034 0.25653333 0.504 0.25726667 0.50253333 0.25606667 0.501 0.25413333 0.50013333 0.25346667 0.49866667 0.2532 0.4964 0.25306667 0.49246667 0.25326667 0.489 0.2532 0.48486667 0.25313333 0.4824 0.25313333 0.47926667 0.25286667 0.47713333 0.2522 0.47506667 0.25126667 0.47413333 0.25013333 0.4746 0.2492 0.476
0 0.23373333 0.34013333 0.2356 0.34586667 0.23793333 0.35213333 0.24113333 0.35833333 0.2438 0.3632 0.24593333 0.36706667 0.24826667 0.37106667 0.25273333 0.3782 0.2576 0.38346667 0.26 0.38506667 0.26146667 0.38406667 0.25946667 0.38146667 0.25573333 0.3764 0.2524 0.3718 0.24873333 0.36673333 0.24593333 0.3586 0.24373333 0.35306667 0.24133333 0.3468 0.23993333 0.34153333 0.23786667 0.33813333 0.236 0.33573333 0.23473333 0.3352 0.23406667 0.3368 0.23386667 0.33813333
0 0.37013333 0.102 0.372 0.10386667 0.37406667 0.10533333 0.377 0.10733333 0.3796 0.1092 0.38293333 0.11173333 0.3872 0.11466667 0.3906 0.11646667 0.39353333 0.1174 0.39326667 0.115 0.39146667 0.11186667 0.3902 0.1102 0.3856 0.1084 0.3832 0.107 0.3784 0.10486667 0.37726667 0.10346667 0.37746667 0.10186667 0.37753333 0.1 0.37726667 0.09866667 0.37606667 0.09893333 0.374 0.0982 0.37253333 0.09813333 0.37173333 0.0988 0.37033333 0.0992 0.36953333 0.10013333 0.3694 0.10106667
0 0.3638 0.23926667 0.36546667 0.23873333 0.36806667 0.2392 0.3722 0.24033333 0.37553333 0.24093333 0.37973333 0.24186667 0.381 0.24053333 0.37953333 0.23813333 0.37673333 0.23706667 0.37346667 0.23593333 0.372 0.236 0.36906667 0.23546667 0.36806667 0.23466667 0.3658 0.23513333 0.36366667 0.2356 0.36233333 0.237 0.36246667 0.23853333
0 0.39893333 0.37373333 0.39906667 0.37173333 0.39946667 0.36906667 0.39986667 0.36653333 0.40086667 0.36573333 0.4028 0.36633333 0.40386667 0.36753333 0.4036 0.3698 0.4032 0.3744 0.40146667 0.37926667 0.4004 0.38493333 0.39866667 0.3914 0.39686667 0.3964 0.39593333 0.39973333 0.39566667 0.4014 0.39693333 0.4024 0.39786667 0.4044 0.39753333 0.406 0.39553333 0.40633333 0.394 0.40693333 0.39253333 0.4088 0.39073333 0.41073333 0.38953333 0.41173333 0.38773333 0.41073333 0.38746667 0.40893333 0.389 0.40613333 0.39026667 0.40373333 0.39173333 0.4004 0.39253333 0.39633333 0.39426667 0.3902 0.39506667 0.38693333 0.39606667 0.38253333 0.39706667 0.3788 0.398 0.37593333
0 0.3704 0.52013333 0.37246667 0.52013333 0.37453333 0.52033333 0.37706667 0.51893333 0.37933333 0.51573333 0.38293333 0.51253333 0.38573333 0.50966667 0.3896 0.50693333 0.3934 0.50546667 0.39666667 0.50426667 0.40053333 0.50406667 0.40353333 0.50406667 0.40886667 0.50333333 0.41193333 0.503 0.41273333 0.5016 0.41153333 0.49993333 0.40946667 0.49946667 0.40653333 0.49986667 0.40166667 0.50086667 0.39886667 0.50133333 0.39626667 0.50213333 0.3932 0.50293333 0.391 0.50313333 0.3884 0.50313333 0.38553333 0.50366667 0.38273333 0.50526667 0.37973333 0.508 0.37686667 0.51 0.3742 0.512 0.372 0.5138 0.3702 0.51553333 0.36953333 0.51666667 0.36953333 0.5188
0 0.3968 0.6312 0.3976 0.63353333 0.39833333 0.63586667 0.39913333 0.63773333 0.40006667 0.63633333 0.40046667 0.63453333 0.4008 0.63313333 0.40133333 0.63093333 0.40073333 0.6298 0.3984 0.62926667 0.39713333 0.62993333
0 0.39086667 0.73906667 0.39173333 0.741 0.39366667 0.74246667 0.39673333 0.74226667 0.39793333 0.74086667 0.3984 0.73806667 0.3976 0.737 0.39533333 0.7366 0.39346667 0.73666667 0.3916 0.73753333
0 0.3554 0.877 0.35773333 0.87406667 0.36026667 0.8718 0.36466667 0.8664 0.3666 0.86326667 0.3692 0.85906667 0.3722 0.85493333 0.37386667 0.852 0.37566667 0.8498 0.37693333 0.8476 0.37833333 0.8464 0.38 0.84653333 0.38093333 0.84746667 0.38193333 0.84973333 0.37946667 0.85193333 0.37713333 0.85513333 0.3758 0.85726667 0.37633333 0.8592 0.37526667 0.85953333 0.37406667 0.8588 0.37166667 0.86226667 0.36813333 0.86866667 0.36673333 0.87153333 0.36486667 0.8742 0.36233333 0.87746667 0.35906667 0.88086667 0.35633333 0.8842 0.35353333 0.886 0.3514 0.88626667 0.3514 0.884 0.3518 0.882 0.353 0.88 0.3542 0.87866667
0 0.49626667 0.76113333 0.49866667 0.7532 0.5 0.74713333 0.50086667 0.74273333 0.5018 0.7386 0.5038 0.73646667 0.50473333 0.73686667 0.50526667 0.7402 0.5044 0.74366667 0.50313333 0.74853333 0.50153333 0.753 0.49966667 0.75886667 0.49773333 0.76466667 0.49613333 0.76833333 0.49513333 0.77093333 0.4946 0.77053333 0.49466667 0.7674 0.49506667 0.76453333 0.49546667 0.7624
0 0.5086 0.60993333 0.51013333 0.613 0.5128 0.61293333 0.51646667 0.6132 0.51833333 0.61273333 0.5208 0.6108 0.524 0.611 0.5268 0.61273333 0.5308 0.61546667 0.5344 0.6178 0.5378 0.61986667 0.54173333 0.622 0.54413333 0.62146667 0.5442 0.61973333 0.5422 0.61773333 0.537 0.6144 0.5334 0.6124 0.53 0.611 0.52553333 0.60906667 0.52193333 0.6076 0.51793333 0.60626667 0.515 0.6052 0.51233333 0.6052 0.51013333 0.60573333 0.50886667 0.60733333 0.50866667 0.60866667
0 0.49873333 0.4792 0.5 0.4822 0.50133333 0.48506667 0.50273333 0.4882 0.50386667 0.4908 0.50513333 0.49293333 0.50653333 0.495 0.50793333 0.49733333 0.50913333 0.4994 0.5102 0.50153333 0.51126667 0.50406667 0.51266667 0.50626667 0.51473333 0.5078 0.5164 0.508 0.51733333 0.50713333 0.517 0.505 0.515 0.50246667 0.51286667 0.50026667 0.51006667 0.49666667 0.50873333 0.49453333 0.50733333 0.492 0.50726667 0.48926667 0.507 0.4854 0.5068 0.4806 0.50593333 0.47786667 0.50426667 0.47553333 0.50226667 0.47393333 0.50053333 0.474 0.4996 0.47526667 0.49913333 0.47713333
0 0.5202 0.3724 0.523 0.3726 0.5256 0.3726 0.5276 0.372 0.5282 0.3698 0.5272 0.36873333 0.52613333 0.3676 0.52686667 0.36633333 0.52686667 0.36546667 0.52453333 0.366 0.52206667 0.36733333 0.5204 0.3692 0.51986667 0.37113333
0 0.52093333 0.23946667 0.523 0.2366 0.5246 0.234 0.52666667 0.23093333 0.52886667 0.22906667 0.5338 0.22746667 0.537 0.22666667 0.54046667 0.22613333 0.54386667 0.22586667 0.54646667 0.22533333 0.54806667 0.22466667 0.545 0.22373333 0.54206667 0.2238 0.53766667 0.2242 0.53453333 0.2244 0.53 0.22553333 0.527 0.22673333 0.52326667 0.22926667 0.52126667 0.23166667 0.5196 0.23406667 0.51833333 0.23633333 0.5176 0.2382 0.51846667 0.23933333 0.51966667 0.23953333
0 0.491 0.04746667 0.49386667 0.0514 0.49713333 0.05573333 0.50153333 0.06006667 0.505 0.06293333 0.5078 0.06606667 0.5098 0.07033333 0.51206667 0.07593333 0.5154 0.08326667 0.51793333 0.0904 0.5196 0.09546667 0.5228 0.10373333 0.52366667 0.10746667 0.52533333 0.11186667 0.52653333 0.11633333 0.5282 0.1198 0.52953333 0.11853333 0.53033333 0.1156 0.5298 0.11146667 0.52793333 0.10633333 0.52426667 0.09673333 0.52213333 0.09026667 0.51866667 0.08093333 0.51606667 0.07466667 0.512 0.06486667 0.50993333 0.0604 0.508 0.05553333 0.50573333 0.05106667 0.50326667 0.0486 0.49966667 0.04613333 0.49606667 0.04446667 0.49233333 0.04246667 0.49086667 0.04246667 0.4906 0.04386667 0.4906 0.04546667
0 0.64166667 0.255 0.64406667 0.25473333 0.6466 0.2534 0.6486 0.25166667 0.65126667 0.24926667 0.65073333 0.24833333 0.6484 0.24826667 0.6468 0.24773333 0.64513333 0.24866667 0.6436 0.24973333 0.64146667 0.25133333 0.64066667 0.25253333 0.64073333 0.25413333
0 0.63726667 0.36526667 0.63826667 0.36813333 0.63926667 0.3704 0.64033333 0.37233333 0.64066667 0.3706 0.641 0.3676 0.6412 0.36406667 0.64166667 0.36253333 0.64306667 0.3614 0.64493333 0.3606 0.64553333 0.35973333 0.64353333 0.35966667 0.64073333 0.36006667 0.63873333 0.36113333 0.63766667 0.3628
0 0.6312 0.50093333 0.633 0.50366667 0.635 0.50606667 0.63746667 0.5088 0.63933333 0.51 0.64126667 0.50973333 0.6408 0.5086 0.63926667 0.50726667 0.63733333 0.505 0.6354 0.50173333 0.63493333 0.49946667 0.6344 0.498 0.63413333 0.4964 0.6328 0.49533333 0.63206667 0.4958 0.63186667 0.49786667 0.63106667 0.49873333 0.631 0.49966667
0 0.63346667 0.74966667 0.63473333 0.7532 0.63626667 0.7568 0.638 0.7598 0.64026667 0.76366667 0.64226667 0.76673333 0.64413333 0.76713333 0.64386667 0.76506667 0.6414 0.76093333 0.6396 0.7566 0.63813333 0.75366667 0.6372 0.75013333 0.6366 0.74706667 0.635 0.7446 0.634 0.74386667 0.6332 0.74606667 0.63326667 0.748
0 0.74953333 0.825 0.75313333 0.8272 0.75793333 0.83046667 0.76446667 0.83546667 0.77013333 0.84213333 0.77306667 0.8468 0.7782 0.85193333 0.78146667 0.8596 0.7852 0.86693333 0.7884 0.8736 0.79133333 0.875 0.7916 0.87193333 0.79093333 0.86606667 0.7874 0.85993333 0.784 0.8548 0.78 0.84926667 0.77586667 0.84446667 0.77186667 0.83906667 0.76813333 0.83466667 0.76166667 0.8276 0.759 0.82546667 0.75446667 0.8228 0.7516 0.82166667 0.7498 0.82233333 0.74953333 0.82373333
0 0.76986667 0.6116 0.773 0.61473333 0.77713333 0.61973333 0.78066667 0.62546667 0.7834 0.6294 0.78566667 0.6332 0.78806667 0.63733333 0.79166667 0.64366667 0.796 0.65146667 0.79866667 0.65526667 0.80413333 0.6628 0.80886667 0.66646667 0.81666667 0.67086667 0.8192 0.67113333 0.81973333 0.66846667 0.818 0.66546667 0.816 0.6626 0.81373333 0.659 0.80993333 0.65513333 0.8074 0.6526 0.80333333 0.64973333 0.79886667 0.6466 0.79606667 0.64413333 0.79273333 0.6386 0.7886 0.632 0.785 0.62613333 0.78153333 0.62013333 0.78006667 0.61666667 0.77826667 0.6138 0.77646667 0.6114 0.7732 0.60873333 0.771 0.60853333 0.76986667 0.6092
0 0.775 0.4998 0.77753333 0.5002 0.78086667 0.49986667 0.785 0.49886667 0.78833333 0.49713333 0.79153333 0.4954 0.79546667 0.4932 0.79933333 0.4916 0.803 0.4904 0.8086 0.4894 0.81246667 0.4888 0.81813333 0.4878 0.82253333 0.4868 0.8266 0.48486667 0.8276 0.48346667 0.82546667 0.4834 0.82233333 0.48406667 0.81633333 0.48433333 0.81093333 0.4854 0.80686667 0.48606667 0.8004 0.48753333 0.79526667 0.4898 0.79253333 0.4914 0.78973333 0.49306667 0.78666667 0.4954 0.78393333 0.4962 0.7796 0.49733333 0.7746 0.49693333 0.77266667 0.4972 0.7734 0.49906667
0 0.75053333 0.36653333 0.75393333 0.36666667 0.7602 0.3668 0.7646 0.3658 0.7684 0.3648 0.77293333 0.36446667 0.77606667 0.3644 0.78066667 0.3646 0.78373333 0.364 0.78673333 0.36246667 0.78893333 0.3606 0.79113333 0.36 0.79193333 0.35873333 0.79106667 0.35746667 0.78893333 0.3574 0.78726667 0.35806667 0.78493333 0.3588 0.78286667 0.36 0.77953333 0.3606 0.77593333 0.36093333 0.77193333 0.36093333 0.76846667 0.36106667 0.76626667 0.36166667 0.7634 0.3622 0.76053333 0.36253333 0.75706667 0.36253333 0.7544 0.3626 0.7514 0.36266667 0.75 0.3632 0.74966667 0.3648
0 0.79 0.233 0.79146667 0.2314 0.79566667 0.22893333 0.79986667 0.22726667 0.80306667 0.22673333 0.80606667 0.22666667 0.80813333 0.2272 0.8106 0.2288 0.8132 0.2294 0.8154 0.2284 0.8156 0.22593333 0.81293333 0.22393333 0.809 0.22273333 0.8058 0.22286667 0.80453333 0.22353333 0.8002 0.22406667 0.79686667 0.22426667 0.79366667 0.2254 0.79006667 0.22753333 0.78833333 0.22933333 0.7882 0.23086667 0.789 0.23293333
0 0.77446667 0.11566667 0.77926667 0.11393333 0.78446667 0.11193333 0.78953333 0.1098 0.7944 0.10746667 0.80006667 0.10473333 0.80566667 0.1014 0.80913333 0.09873333 0.8114 0.09653333 0.81226667 0.09346667 0.81073333 0.0912 0.8094 0.09133333 0.8084 0.0926 0.80713333 0.09326667 0.80426667 0.09293333 0.80173333 0.09386667 0.80013333 0.09666667 0.79873333 0.09993333 0.797 0.10213333 0.79306667 0.10393333 0.788 0.10633333 0.7842 0.10766667 0.78073333 0.1084 0.77666667 0.1086 0.77373333 0.1096 0.77246667 0.11233333 0.77286667 0.1146
0 0.88373333 0.11786667 0.88886667 0.11693333 0.89493333 0.11613333 0.90086667 0.1158 0.90733333 0.1158 0.91586667 0.11506667 0.92306667 0.1144 0.92626667 0.1134 0.9276 0.11086667 0.92693333 0.1098 0.9252 0.10966667 0.9212 0.11013333 0.9148 0.11066667 0.90626667 0.11133333 0.90293333 0.11146667 0.89613333 0.11173333 0.891 0.1118 0.88833333 0.1114 0.8836 0.1116 0.88133333 0.11253333 0.8802 0.11466667 0.881 0.117 0.88233333 0.1178
0 0.87346667 0.24526667 0.87373333 0.2436 0.8744 0.24253333 0.8748 0.24086667 0.87566667 0.24013333 0.87606667 0.24146667 0.8764 0.244 0.87773333 0.24653333 0.87886667 0.24666667 0.88066667 0.24586667 0.882 0.24613333 0.88226667 0.24726667 0.8802 0.2482 0.87826667 0.2492 0.8764 0.2504 0.87466667 0.25046667 0.87346667 0.24866667 0.87333333 0.24706667
0 0.89693333 0.38906667 0.90233333 0.38786667 0.90986667 0.38633333 0.91733333 0.38473333 0.92346667 0.3832 0.92993333 0.3826 0.93393333 0.38193333 0.9328 0.38093333 0.9296 0.38073333 0.92386667 0.38106667 0.9176 0.3824 0.91026667 0.38393333 0.9068 0.38453333 0.90013333 0.3858 0.89733333 0.38606667 0.89586667 0.38713333 0.89606667 0.3886
0 0.88073333 0.4998 0.88286667 0.5012 0.88486667 0.50093333 0.89073333 0.50066667 0.8934 0.501 0.89546667 0.50046667 0.8938 0.49933333 0.89053333 0.49846667 0.888 0.49733333 0.8874 0.49706667 0.88773333 0.49566667 0.8872 0.49473333 0.88666667 0.493 0.88633333 0.49113333 0.88573333 0.49006667 0.8844 0.49126667 0.88433333 0.49306667 0.8836 0.49426667 0.88246667 0.49486667 0.88106667 0.49553333 0.88026667 0.49713333 0.8794 0.4972 0.87913333 0.49846667
0 0.89593333 0.61206667 0.89946667 0.61006667 0.9024 0.60813333 0.90806667 0.6042 0.91386667 0.6006 0.91873333 0.59593333 0.92093333 0.59386667 0.92233333 0.59146667 0.92366667 0.58846667 0.925 0.58626667 0.92706667 0.5842 0.92933333 0.58373333 0.9312 0.5844 0.93253333 0.58553333 0.93253333 0.58826667 0.93093333 0.59086667 0.92946667 0.59326667 0.9272 0.59486667 0.92306667 0.59666667 0.92 0.59813333 0.91753333 0.6002 0.91466667 0.60266667 0.91146667 0.60553333 0.90846667 0.6098 0.90626667 0.61186667 0.90386667 0.61333333 0.9016 0.61433333 0.8978 0.61506667 0.8952 0.61433333 0.89453333 0.61293333
0 0.91686667 0.7434 0.91873333 0.74533333 0.9218 0.7482 0.92446667 0.7514 0.9274 0.7538 0.93053333 0.75573333 0.933 0.75746667 0.93613333 0.7596 0.93966667 0.76113333 0.94326667 0.76193333 0.94766667 0.7626 0.95133333 0.7622 0.95306667 0.76053333 0.95233333 0.75866667 0.95006667 0.75746667 0.9454 0.75613333 0.9414 0.7554 0.938 0.75486667 0.9344 0.75453333 0.932 0.7528 0.92873333 0.74946667 0.92626667 0.74613333 0.92386667 0.74293333 0.9216 0.7414 0.9196 0.74126667 0.91873333 0.73966667 0.91766667 0.73893333 0.917 0.74073333
0 0.891 0.88533333 0.89566667 0.88493333 0.89833333 0.88346667 0.9022 0.8796 0.90526667 0.8764 0.90766667 0.87346667 0.911 0.8706 0.9138 0.86713333 0.9176 0.86293333 0.92173333 0.85973333 0.92546667 0.8568 0.92826667 0.85546667 0.93193333 0.85533333 0.93773333 0.85473333 0.94413333 0.85406667 0.9482 0.85253333 0.9514 0.84993333 0.95406667 0.8464 0.95566667 0.84393333 0.95606667 0.84206667 0.9536 0.8412 0.94986667 0.8406 0.94546667 0.84046667 0.93966667 0.8418 0.9356 0.8438 0.93206667 0.84613333 0.93033333 0.84793333 0.92773333 0.8498 0.92153333 0.85426667 0.9162 0.85913333 0.91166667 0.86353333 0.9062 0.8676 0.90233333 0.87233333 0.8992 0.87533333 0.89626667 0.87833333 0.89346667 0.8802 0.8892 0.8816 0.88666667 0.88286667 0.88726667 0.88466667 0.88906667 0.88546667
0 0.5052 0.89086667 0.50533333 0.89273333 0.50633333 0.89526667 0.50806667 0.8978 0.50893333 0.89926667 0.50933333 0.90193333 0.51073333 0.9054 0.51233333 0.9078 0.51486667 0.91013333 0.5168 0.91013333 0.51773333 0.90893333 0.5172 0.906 0.51646667 0.9042 0.51526667 0.90126667 0.51453333 0.899 0.5136 0.8974 0.51153333 0.8958 0.51086667 0.8948 0.51066667 0.89253333 0.51053333 0.89053333 0.5112 0.88906667 0.5108 0.88706667 0.5092 0.88706667 0.50646667 0.88813333 0.50566667 0.88933333
