# Supplementary material for: VanillaNet-YOLOv8 segment: detection of nano-iron oxide regulation on rice seedling growth vitality under salt stress
Source: Front Plant Sci. 2025 Sep 17;16:1631279. doi: 10.3389/fpls.2025.1631279 (PMC12484053; doi:10.3389/fpls.2025.1631279)
Supplement: Supplementary file 5 [file DataSheet5.zip › label/train/2000-2024-3-20-0-48-45.txt]

0 0.1754 0.1222 0.17753333 0.12166667 0.17993333 0.12013333 0.18146667 0.11886667 0.18193333 0.11753333 0.18153333 0.11573333 0.18133333 0.11373333 0.1818 0.1118 0.18213333 0.1126 0.1826 0.11493333 0.18286667 0.1166 0.183 0.1188 0.18293333 0.12066667 0.18153333 0.12253333 0.17933333 0.12406667 0.17733333 0.12473333 0.17553333 0.12486667 0.1742 0.12346667
0 0.09493333 0.234 0.0966 0.23473333 0.0994 0.2354 0.10246667 0.23573333 0.10573333 0.23586667 0.1076 0.23553333 0.10893333 0.23433333 0.10986667 0.23353333 0.11086667 0.23506667 0.11273333 0.23606667 0.11546667 0.23606667 0.11853333 0.23606667 0.12213333 0.2354 0.126 0.2348 0.12933333 0.23466667 0.13266667 0.23366667 0.13526667 0.23306667 0.1376 0.23313333 0.14166667 0.23373333 0.14486667 0.23433333 0.14766667 0.23526667 0.149 0.2364 0.14713333 0.237 0.1444 0.23726667 0.1412 0.2374 0.13773333 0.23753333 0.135 0.23826667 0.1324 0.2388 0.12826667 0.23906667 0.12353333 0.2394 0.1188 0.23973333 0.115 0.24006667 0.1092 0.24033333 0.10493333 0.24033333 0.10026667 0.2396 0.09786667 0.2396 0.09306667 0.23866667 0.09126667 0.23653333 0.09033333 0.23426667 0.09086667 0.23286667 0.09233333 0.23193333 0.09346667 0.23186667 0.09406667 0.2324
0 0.0896 0.38353333 0.09273333 0.3818 0.09446667 0.38126667 0.0972 0.382 0.1008 0.38253333 0.10273333 0.38213333 0.1042 0.37986667 0.10673333 0.37893333 0.10973333 0.37826667 0.11226667 0.3774 0.11626667 0.3764 0.12193333 0.37473333 0.12926667 0.373 0.1366 0.371 0.14126667 0.37006667 0.146 0.36946667 0.1524 0.36813333 0.15713333 0.36686667 0.15933333 0.366 0.16053333 0.36493333 0.16066667 0.36353333 0.15913333 0.36293333 0.15466667 0.36293333 0.1512 0.36326667 0.14353333 0.36526667 0.13873333 0.36633333 0.13306667 0.36766667 0.12746667 0.36926667 0.12413333 0.37013333 0.11873333 0.37153333 0.11333333 0.37286667 0.10773333 0.3744 0.10073333 0.3762 0.09813333 0.3774 0.09493333 0.37853333 0.09153333 0.37966667 0.08746667 0.38073333 0.08646667 0.38246667 0.08646667 0.38433333 0.08806667 0.3846
0 0.1278 0.503 0.1274 0.50646667 0.1258 0.51126667 0.1246 0.51573333 0.12353333 0.5196 0.12226667 0.5238 0.12273333 0.52653333 0.12406667 0.52773333 0.12686667 0.52706667 0.12866667 0.5256 0.12986667 0.5238 0.13006667 0.5202 0.1294 0.51686667 0.12926667 0.5144 0.13046667 0.51146667 0.13126667 0.50893333 0.13166667 0.50606667 0.13333333 0.50366667 0.1342 0.50206667 0.13486667 0.50013333 0.1346 0.4988 0.13293333 0.49793333 0.13086667 0.49846667 0.12893333 0.5002 0.128 0.5014
0 0.11653333 0.60813333 0.11753333 0.6112 0.11953333 0.61266667 0.12273333 0.61333333 0.1256 0.61346667 0.12826667 0.61313333 0.13026667 0.61326667 0.132 0.615 0.135 0.61833333 0.13893333 0.62166667 0.14233333 0.6258 0.145 0.62926667 0.14926667 0.63493333 0.15186667 0.63833333 0.15466667 0.64093333 0.15773333 0.643 0.15873333 0.6414 0.158 0.63933333 0.1558 0.63613333 0.15213333 0.63233333 0.14846667 0.629 0.14493333 0.6252 0.14006667 0.6206 0.1378 0.61786667 0.13473333 0.61486667 0.1314 0.61133333 0.13033333 0.6092 0.12893333 0.6066 0.1272 0.60493333 0.12533333 0.60406667 0.12293333 0.6034 0.12 0.60353333 0.11773333 0.6052 0.1166 0.60646667
0 0.14666667 0.75393333 0.1474 0.7492 0.14886667 0.74386667 0.14913333 0.73973333 0.14966667 0.7368 0.1512 0.734 0.1526 0.73066667 0.1542 0.72873333 0.15513333 0.7284 0.1562 0.72946667 0.1566 0.732 0.15486667 0.73493333 0.1542 0.73766667 0.15346667 0.74166667 0.15246667 0.7472 0.151 0.75366667 0.14966667 0.75753333 0.14833333 0.76206667 0.1462 0.76706667 0.145 0.77173333 0.1438 0.77613333 0.14153333 0.78 0.13953333 0.78633333 0.13773333 0.7884 0.13573333 0.79006667 0.13346667 0.7892 0.13353333 0.78746667 0.13413333 0.7862 0.13486667 0.7824 0.13626667 0.77933333 0.1386 0.77473333 0.14073333 0.77113333 0.1422 0.76926667 0.14353333 0.76533333 0.14493333 0.75946667 0.1464 0.7552
0 0.25626667 0.86213333 0.25866667 0.863 0.2614 0.86266667 0.2644 0.8616 0.2672 0.86053333 0.2696 0.86026667 0.27146667 0.86006667 0.27366667 0.86053333 0.2754 0.86113333 0.27693333 0.8618 0.27873333 0.86193333 0.28086667 0.86166667 0.28226667 0.86006667 0.2826 0.85813333 0.2818 0.8578 0.2796 0.8576 0.27726667 0.85693333 0.27506667 0.8564 0.2734 0.85613333 0.27166667 0.85606667 0.26993333 0.85613333 0.2666 0.85733333 0.26526667 0.8576 0.2634 0.85773333 0.26146667 0.85746667 0.2592 0.8574 0.25673333 0.8588 0.256 0.85986667 0.2558 0.8616
0 0.21826667 0.77586667 0.2206 0.7744 0.22306667 0.7722 0.22493333 0.76986667 0.22666667 0.76773333 0.22786667 0.766 0.2302 0.76526667 0.23226667 0.76526667 0.23406667 0.76566667 0.237 0.7642 0.23913333 0.76253333 0.24246667 0.76006667 0.24473333 0.75833333 0.24686667 0.75693333 0.24846667 0.75633333 0.25073333 0.7554 0.25346667 0.75353333 0.257 0.75173333 0.2584 0.75106667 0.25953333 0.75233333 0.259 0.75413333 0.25706667 0.7556 0.25413333 0.7564 0.2498 0.75793333 0.24753333 0.7592 0.24486667 0.76153333 0.24226667 0.76313333 0.2408 0.765 0.23886667 0.76713333 0.23733333 0.7692 0.2358 0.77033333 0.23353333 0.7706 0.23126667 0.7718 0.22993333 0.773 0.22826667 0.775 0.22586667 0.7768 0.22266667 0.7782 0.2202 0.77873333 0.2184 0.77853333 0.21773333 0.77746667 0.21773333 0.77673333
0 0.2466 0.63846667 0.2492 0.63586667 0.25086667 0.6328 0.25226667 0.6274 0.25473333 0.6216 0.25666667 0.6164 0.2596 0.61166667 0.26166667 0.60786667 0.26353333 0.60393333 0.26506667 0.60126667 0.2662 0.5984 0.26693333 0.5958 0.26746667 0.59166667 0.26866667 0.58906667 0.27046667 0.5888 0.27193333 0.59026667 0.272 0.5928 0.271 0.59606667 0.2696 0.60026667 0.26733333 0.60546667 0.2644 0.6114 0.26126667 0.61953333 0.25893333 0.62433333 0.258 0.62733333 0.25666667 0.6302 0.25586667 0.63206667 0.25653333 0.6342 0.25626667 0.63786667 0.25553333 0.64086667 0.2546 0.64313333 0.25293333 0.64473333 0.2522 0.64746667 0.2522 0.65086667 0.2518 0.65813333 0.25193333 0.66226667 0.2522 0.6662 0.25246667 0.66913333 0.25326667 0.6708 0.25446667 0.67226667 0.2552 0.6742 0.2548 0.6756 0.25173333 0.67686667 0.25013333 0.6768 0.248 0.67486667 0.24746667 0.6726 0.2474 0.67 0.24706667 0.6664 0.24746667 0.6634 0.24753333 0.66073333 0.24766667 0.6592 0.24766667 0.6576 0.2474 0.655 0.24706667 0.65373333 0.24566667 0.65173333 0.2454 0.65126667 0.2442 0.64973333 0.243 0.6474 0.24273333 0.6448 0.24333333 0.643 0.24473333 0.64066667 0.2456 0.63973333
0 0.24286667 0.47 0.24346667 0.47333333 0.24446667 0.476 0.24566667 0.48 0.2462 0.4854 0.2474 0.48866667 0.24846667 0.49206667 0.25086667 0.496 0.25286667 0.4988 0.25666667 0.50153333 0.25746667 0.5014 0.2566 0.49953333 0.25446667 0.49673333 0.25293333 0.4944 0.251 0.49126667 0.24953333 0.48753333 0.24953333 0.48433333 0.2494 0.48173333 0.24853333 0.4782 0.24873333 0.4756 0.24926667 0.47273333 0.24946667 0.46973333 0.24866667 0.46653333 0.247 0.46546667 0.24506667 0.46553333 0.24333333 0.46666667 0.24273333 0.46806667
0 0.22693333 0.32126667 0.22813333 0.3176 0.2296 0.31533333 0.23153333 0.31513333 0.2318 0.31813333 0.23206667 0.31886667 0.23353333 0.32006667 0.23533333 0.323 0.23626667 0.3258 0.23766667 0.329 0.23913333 0.33266667 0.2396 0.33813333 0.23966667 0.34333333 0.24013333 0.3466 0.24206667 0.3498 0.24473333 0.35453333 0.24833333 0.36086667 0.25 0.36413333 0.252 0.3678 0.25326667 0.37053333 0.25606667 0.37453333 0.25733333 0.37746667 0.25826667 0.37933333 0.25866667 0.3816 0.25873333 0.38286667 0.2562 0.37973333 0.25366667 0.37713333 0.2516 0.37406667 0.2494 0.36986667 0.247 0.365 0.24453333 0.36066667 0.24266667 0.35673333 0.24 0.35153333 0.23726667 0.347 0.23566667 0.34386667 0.23386667 0.3408 0.23193333 0.33826667 0.23006667 0.3352 0.228 0.3328 0.22646667 0.32886667 0.22613333 0.32566667 0.2268 0.3232
0 0.35986667 0.23886667 0.36286667 0.23966667 0.36713333 0.2406 0.36946667 0.2408 0.37273333 0.2414 0.37686667 0.2422 0.37913333 0.2422 0.3804 0.24046667 0.37993333 0.23933333 0.37746667 0.23813333 0.37533333 0.2374 0.37386667 0.2372 0.37293333 0.23833333 0.371 0.23866667 0.36906667 0.23833333 0.36773333 0.237 0.36713333 0.23606667 0.36546667 0.23513333 0.36366667 0.235 0.36206667 0.235 0.36113333 0.23573333 0.36006667 0.2366 0.3592 0.2374 0.3592 0.23846667
0 0.4 0.37146667 0.4002 0.36886667 0.40073333 0.36706667 0.40213333 0.36613333 0.40386667 0.36673333 0.40473333 0.36826667 0.40493333 0.37113333 0.40366667 0.37493333 0.4022 0.379 0.4006 0.38566667 0.39866667 0.39333333 0.39693333 0.40033333 0.3962 0.40573333 0.3968 0.40833333 0.3986 0.41093333 0.3992 0.41273333 0.3984 0.41466667 0.39666667 0.4152 0.3954 0.41633333 0.39546667 0.41846667 0.39513333 0.4206 0.39306667 0.42186667 0.39113333 0.422 0.38866667 0.42093333 0.3876 0.4186 0.3882 0.41666667 0.39006667 0.41326667 0.39186667 0.40713333 0.392 0.40373333 0.39186667 0.39873333 0.39233333 0.3952 0.39373333 0.39246667 0.395 0.3894 0.3962 0.3852 0.3976 0.38066667 0.39873333 0.37546667 0.39986667 0.37266667
0 0.3522 0.51253333 0.35413333 0.51426667 0.35733333 0.51493333 0.36006667 0.51386667 0.36246667 0.5118 0.36566667 0.50946667 0.3688 0.50733333 0.37166667 0.50566667 0.3752 0.50426667 0.37933333 0.50313333 0.38306667 0.50313333 0.38713333 0.50313333 0.3908 0.5032 0.39493333 0.5036 0.4008 0.504 0.4056 0.50406667 0.40813333 0.50406667 0.4104 0.5036 0.41133333 0.50233333 0.41093333 0.50066667 0.4084 0.4996 0.406 0.4994 0.40206667 0.49946667 0.39846667 0.4996 0.39366667 0.50006667 0.39006667 0.50026667 0.38406667 0.50026667 0.381 0.50026667 0.37626667 0.50026667 0.37153333 0.49953333 0.369 0.49966667 0.36513333 0.50026667 0.36266667 0.50093333 0.3598 0.50206667 0.3568 0.504 0.3548 0.50573333 0.35286667 0.508 0.3526 0.50993333
0 0.3974 0.63173333 0.39793333 0.63466667 0.39886667 0.63666667 0.40006667 0.6396 0.40066667 0.6384 0.40126667 0.6354 0.4028 0.6326 0.40366667 0.6316 0.40366667 0.63106667 0.4028 0.6302 0.40093333 0.6298 0.39893333 0.6294 0.39753333 0.62946667 0.39686667 0.631
0 0.38773333 0.74013333 0.3894 0.74 0.392 0.74066667 0.39333333 0.74113333 0.39486667 0.74226667 0.39613333 0.743 0.3976 0.74206667 0.39826667 0.74006667 0.3982 0.73866667 0.39626667 0.73713333 0.39386667 0.73646667 0.39146667 0.73653333 0.38813333 0.73746667 0.38693333 0.7384 0.38693333 0.7398
0 0.37633333 0.8492 0.37213333 0.85486667 0.36786667 0.86133333 0.365 0.8638 0.36073333 0.869 0.356 0.87533333 0.35193333 0.88093333 0.34866667 0.8854 0.34433333 0.89213333 0.3406 0.897 0.3388 0.90013333 0.3382 0.90433333 0.33966667 0.9058 0.34233333 0.90486667 0.34493333 0.901 0.3474 0.89653333 0.35133333 0.89 0.35366667 0.8864 0.35493333 0.8866 0.35566667 0.8854 0.35546667 0.88306667 0.3572 0.88013333 0.3598 0.87626667 0.36273333 0.8726 0.3654 0.86973333 0.3696 0.8652 0.37333333 0.86233333 0.37793333 0.858 0.3794 0.8554 0.3814 0.85186667 0.38186667 0.84993333 0.38126667 0.8482 0.3792 0.84766667 0.37793333 0.84786667
0 0.5064 0.891 0.50706667 0.8928 0.50733333 0.8942 0.5066 0.89553333 0.50606667 0.898 0.50626667 0.9008 0.507 0.90366667 0.50786667 0.90573333 0.50933333 0.90633333 0.51166667 0.90586667 0.5126 0.9028 0.51253333 0.90026667 0.51293333 0.8968 0.51306667 0.8932 0.51273333 0.89073333 0.511 0.88806667 0.50966667 0.88726667 0.50813333 0.88786667 0.5074 0.88846667 0.50653333 0.8894
0 0.4932 0.75973333 0.49526667 0.75426667 0.49686667 0.7494 0.49826667 0.7454 0.49973333 0.74226667 0.50113333 0.73946667 0.503 0.73813333 0.50426667 0.73886667 0.5046 0.7406 0.50373333 0.7436 0.5024 0.74646667 0.50006667 0.75126667 0.49806667 0.7558 0.49566667 0.7608 0.49326667 0.7682 0.4922 0.7728 0.49053333 0.77806667 0.4898 0.78046667 0.4878 0.78346667 0.4866 0.785 0.4846 0.78373333 0.4846 0.78033333 0.48566667 0.7766 0.48706667 0.77273333 0.48966667 0.7676 0.49053333 0.7646 0.49193333 0.7616
0 0.51486667 0.6108 0.51586667 0.61293333 0.51793333 0.61346667 0.5202 0.61233333 0.52206667 0.61086667 0.52386667 0.61066667 0.52686667 0.61213333 0.53013333 0.6142 0.5324 0.61566667 0.53553333 0.61786667 0.5392 0.6198 0.54226667 0.62066667 0.54353333 0.6204 0.54226667 0.61886667 0.53886667 0.61653333 0.53513333 0.6142 0.53313333 0.61273333 0.5298 0.61033333 0.5272 0.609 0.52366667 0.60646667 0.52166667 0.60386667 0.52046667 0.6034 0.51806667 0.6042 0.51626667 0.6058 0.51506667 0.60853333
0 0.49953333 0.47953333 0.50193333 0.4838 0.5034 0.48673333 0.50486667 0.49 0.50693333 0.49313333 0.50866667 0.496 0.51026667 0.4992 0.51246667 0.5026 0.51453333 0.50453333 0.51613333 0.50433333 0.51566667 0.5026 0.51346667 0.49953333 0.51146667 0.49646667 0.5096 0.49286667 0.50833333 0.48953333 0.50806667 0.48706667 0.50846667 0.48386667 0.50846667 0.47993333 0.508 0.47706667 0.5066 0.4742 0.50493333 0.4724 0.50333333 0.47193333 0.50173333 0.47266667 0.50033333 0.4744 0.49986667 0.47693333
0 0.52093333 0.37013333 0.5234 0.36826667 0.5246 0.367 0.52706667 0.36566667 0.52753333 0.36573333 0.52726667 0.36766667 0.52766667 0.369 0.52606667 0.37026667 0.52613333 0.37173333 0.5254 0.3724 0.523 0.37273333 0.52146667 0.3724 0.5206 0.37153333
0 0.5208 0.24166667 0.52213333 0.23966667 0.52426667 0.23713333 0.52633333 0.23493333 0.5288 0.23306667 0.53086667 0.23206667 0.5336 0.2318 0.53693333 0.233 0.53973333 0.23413333 0.54253333 0.2346 0.54473333 0.23413333 0.54686667 0.23273333 0.5482 0.23133333 0.5478 0.2292 0.54546667 0.22813333 0.54246667 0.22813333 0.53853333 0.22826667 0.53566667 0.2288 0.53246667 0.22926667 0.5286 0.23013333 0.5252 0.2314 0.52286667 0.23273333 0.5208 0.23453333 0.519 0.2376 0.51873333 0.24026667 0.51933333 0.24166667
0 0.495 0.04666667 0.49606667 0.04993333 0.4994 0.05573333 0.5016 0.05853333 0.50433333 0.06166667 0.50633333 0.0642 0.50813333 0.06713333 0.51066667 0.07273333 0.5128 0.08 0.51573333 0.08606667 0.51766667 0.09326667 0.5204 0.1002 0.5228 0.10706667 0.52446667 0.11306667 0.52653333 0.11886667 0.52813333 0.11986667 0.5298 0.11873333 0.5296 0.1156 0.52826667 0.11086667 0.5264 0.107 0.5246 0.1004 0.52193333 0.0916 0.5192 0.0838 0.5164 0.07746667 0.5144 0.07026667 0.511 0.0622 0.51086667 0.0588 0.51 0.05593333 0.50846667 0.0528 0.5068 0.04826667 0.50413333 0.04473333 0.50193333 0.0432 0.49913333 0.04213333 0.49746667 0.04193333 0.4954 0.04346667 0.49526667 0.04486667
0 0.64266667 0.2548 0.64506667 0.255 0.6482 0.25386667 0.65153333 0.252 0.656 0.24893333 0.65986667 0.24646667 0.663 0.24446667 0.66586667 0.2424 0.6664 0.24186667 0.66313333 0.24286667 0.66053333 0.24446667 0.65666667 0.24666667 0.65346667 0.24846667 0.64973333 0.24973333 0.64846667 0.24986667 0.64873333 0.2482 0.64793333 0.24826667 0.6464 0.24906667 0.64453333 0.25 0.6422 0.25146667 0.64153333 0.253 0.64153333 0.25406667
0 0.6366 0.36486667 0.637 0.36813333 0.6376 0.37146667 0.6396 0.37273333 0.64026667 0.36966667 0.64053333 0.36566667 0.6406 0.36353333 0.6412 0.36246667 0.64246667 0.36253333 0.64446667 0.3628 0.64553333 0.36306667 0.64486667 0.3618 0.64373333 0.36066667 0.642 0.3596 0.64046667 0.35953333 0.63846667 0.36053333 0.6368 0.36213333 0.6362 0.36346667
0 0.6308 0.49613333 0.6308 0.49773333 0.63093333 0.49993333 0.63113333 0.50186667 0.63213333 0.50333333 0.6336 0.50553333 0.635 0.50733333 0.63633333 0.50913333 0.6374 0.511 0.6382 0.51166667 0.6398 0.51073333 0.6412 0.5104 0.6422 0.51033333 0.64306667 0.50993333 0.6414 0.5086 0.63866667 0.5072 0.63746667 0.50593333 0.636 0.5038 0.63513333 0.50153333 0.6348 0.4996 0.6336 0.49753333 0.63226667 0.49526667 0.6314 0.4942 0.6308 0.49493333
0 0.63326667 0.74966667 0.63466667 0.75273333 0.63633333 0.7558 0.63826667 0.759 0.64033333 0.76213333 0.6422 0.7652 0.64413333 0.76706667 0.647 0.76773333 0.64893333 0.76793333 0.6508 0.76693333 0.65033333 0.7662 0.6482 0.7656 0.64673333 0.76506667 0.6448 0.76346667 0.6422 0.75986667 0.64073333 0.75706667 0.63946667 0.7542 0.63833333 0.75053333 0.63813333 0.74853333 0.6376 0.74706667 0.63586667 0.745 0.635 0.74366667 0.63413333 0.74466667 0.63406667 0.74613333 0.6338 0.7478
0 0.74713333 0.82213333 0.7482 0.82506667 0.75106667 0.82713333 0.755 0.82986667 0.75793333 0.83226667 0.7614 0.83593333 0.7664 0.8398 0.76993333 0.8442 0.7726 0.84766667 0.77453333 0.85026667 0.77666667 0.85326667 0.77786667 0.8556 0.7792 0.85913333 0.78033333 0.86326667 0.78206667 0.8666 0.7838 0.8708 0.7864 0.8714 0.78906667 0.87013333 0.78993333 0.86806667 0.78986667 0.86473333 0.78853333 0.8608 0.7866 0.85726667 0.78406667 0.85406667 0.78153333 0.8516 0.7786 0.84866667 0.7762 0.84586667 0.77186667 0.8408 0.76853333 0.83673333 0.76293333 0.83166667 0.75933333 0.827 0.75446667 0.823 0.75146667 0.8212 0.74933333 0.82073333 0.74773333 0.82093333
0 0.76973333 0.6116 0.7732 0.61513333 0.77673333 0.61833333 0.77966667 0.62206667 0.78346667 0.6274 0.78666667 0.63173333 0.7906 0.6368 0.79346667 0.64106667 0.79686667 0.64566667 0.80026667 0.65066667 0.80246667 0.654 0.8034 0.65873333 0.80626667 0.66413333 0.81046667 0.6684 0.8154 0.6726 0.81866667 0.67466667 0.82186667 0.67546667 0.82466667 0.67613333 0.82686667 0.67553333 0.8276 0.67406667 0.8278 0.67153333 0.8254 0.66786667 0.82273333 0.66466667 0.81946667 0.66126667 0.81686667 0.65913333 0.81346667 0.65673333 0.80993333 0.6544 0.80726667 0.65306667 0.80513333 0.65126667 0.80186667 0.64666667 0.79906667 0.64246667 0.79793333 0.6404 0.79486667 0.63606667 0.79073333 0.6302 0.7876 0.62626667 0.784 0.62153333 0.78253333 0.61913333 0.78173333 0.61693333 0.78 0.6146 0.77786667 0.61193333 0.77606667 0.6104 0.77453333 0.60906667 0.77266667 0.6076 0.7712 0.6074 0.76993333 0.60853333 0.76966667 0.61033333
0 0.77346667 0.4998 0.7776 0.49993333 0.78086667 0.49893333 0.78433333 0.4978 0.78746667 0.49633333 0.79006667 0.49486667 0.7942 0.49306667 0.79653333 0.49126667 0.80166667 0.48946667 0.80366667 0.48806667 0.80813333 0.4866 0.8128 0.4858 0.81933333 0.48586667 0.82353333 0.48593333 0.82726667 0.48546667 0.83013333 0.48426667 0.83213333 0.48293333 0.83266667 0.482 0.831 0.4808 0.82853333 0.47986667 0.825 0.47886667 0.82133333 0.47873333 0.81446667 0.48013333 0.81206667 0.4808 0.80613333 0.48213333 0.803 0.48326667 0.802 0.48526667 0.8008 0.48633333 0.79853333 0.4876 0.79593333 0.48833333 0.79206667 0.49006667 0.78866667 0.4918 0.78613333 0.493 0.7834 0.49393333 0.78066667 0.49473333 0.778 0.4956 0.77526667 0.49586667 0.7736 0.4964 0.77253333 0.49826667
0 0.7514 0.3676 0.75493333 0.36786667 0.76113333 0.36773333 0.76466667 0.36693333 0.76886667 0.3664 0.77413333 0.36626667 0.77813333 0.36586667 0.7812 0.36586667 0.7852 0.3668 0.78773333 0.36713333 0.7898 0.36713333 0.79346667 0.3672 0.79593333 0.36766667 0.79866667 0.36833333 0.80006667 0.36733333 0.80006667 0.36586667 0.79773333 0.3652 0.79686667 0.364 0.79626667 0.3618 0.7946 0.36073333 0.7928 0.3604 0.7916 0.36146667 0.79013333 0.3622 0.787 0.3626 0.78506667 0.36266667 0.77933333 0.36173333 0.7766 0.36173333 0.77326667 0.36193333 0.7706 0.36226667 0.76713333 0.36313333 0.76433333 0.36333333 0.75946667 0.3636 0.7568 0.36373333 0.75246667 0.36413333 0.75146667 0.3648 0.7512 0.36626667 0.7512 0.36673333
0 0.79066667 0.2338 0.7932 0.23246667 0.79626667 0.2316 0.80066667 0.23086667 0.80346667 0.22966667 0.80746667 0.2284 0.8102 0.22773333 0.8124 0.22846667 0.8136 0.2296 0.81593333 0.22993333 0.818 0.2294 0.82006667 0.22866667 0.82086667 0.22693333 0.82033333 0.2248 0.81826667 0.22406667 0.81493333 0.22406667 0.8122 0.22406667 0.80886667 0.22466667 0.80613333 0.22526667 0.80186667 0.2262 0.79953333 0.22606667 0.79646667 0.22626667 0.79293333 0.22686667 0.79 0.22813333 0.78866667 0.2292 0.78786667 0.23106667 0.78833333 0.2328 0.78913333 0.23353333
0 0.77126667 0.11566667 0.77373333 0.11673333 0.77726667 0.11626667 0.784 0.1142 0.788 0.11186667 0.79086667 0.10986667 0.79786667 0.10573333 0.80513333 0.1018 0.81026667 0.0982 0.813 0.09566667 0.817 0.0926 0.821 0.08873333 0.8226 0.086 0.8224 0.0836 0.82166667 0.08126667 0.821 0.08046667 0.82006667 0.08146667 0.81826667 0.0828 0.81706667 0.0838 0.81446667 0.08433333 0.812 0.08566667 0.8094 0.088 0.808 0.09 0.80746667 0.09286667 0.807 0.0948 0.80453333 0.09713333 0.8024 0.09886667 0.79946667 0.10106667 0.79653333 0.10266667 0.7926 0.10533333 0.7862 0.10733333 0.7816 0.108 0.77946667 0.1086 0.776 0.10946667 0.77353333 0.1106 0.7716 0.11246667 0.7708 0.11366667
0 0.88113333 0.1172 0.8834 0.11853333 0.8902 0.1186 0.89586667 0.1172 0.90186667 0.11606667 0.907 0.1156 0.913 0.11453333 0.91853333 0.1132 0.9242 0.11133333 0.93013333 0.10906667 0.93393333 0.10613333 0.935 0.10413333 0.93493333 0.1018 0.93346667 0.10093333 0.93206667 0.1022 0.93193333 0.10286667 0.9308 0.10453333 0.92946667 0.1056 0.9266 0.1058 0.9248 0.106 0.92386667 0.10813333 0.92313333 0.10893333 0.9192 0.1098 0.918 0.10866667 0.91653333 0.1068 0.91606667 0.10666667 0.91506667 0.10873333 0.91466667 0.11 0.9116 0.111 0.904 0.11246667 0.90126667 0.11286667 0.8966 0.11346667 0.89186667 0.11393333 0.8896 0.11353333 0.8878 0.11306667 0.88533333 0.11306667 0.88226667 0.11333333 0.881 0.11386667 0.88013333 0.11546667 0.8804 0.11713333
0 0.87486667 0.2448 0.87486667 0.24306667 0.8756 0.24086667 0.87653333 0.2424 0.87726667 0.24513333 0.87813333 0.24686667 0.8798 0.24666667 0.88286667 0.24546667 0.8866 0.24433333 0.889 0.24426667 0.88933333 0.245 0.88786667 0.24613333 0.88533333 0.24686667 0.8828 0.24793333 0.8798 0.2494 0.87833333 0.25073333 0.87646667 0.25113333 0.87466667 0.2502 0.87393333 0.24826667 0.8742 0.24673333 0.87486667 0.24553333
0 0.89713333 0.38613333 0.90213333 0.38606667 0.9078 0.38493333 0.91366667 0.3838 0.9196 0.3822 0.9232 0.38133333 0.92706667 0.38086667 0.92973333 0.38026667 0.93433333 0.38006667 0.93826667 0.37906667 0.94233333 0.37906667 0.9468 0.37906667 0.9478 0.37893333 0.94606667 0.38013333 0.9402 0.38133333 0.93726667 0.3816 0.932 0.383 0.92726667 0.38453333 0.92493333 0.38493333 0.92046667 0.38506667 0.9152 0.3858 0.90966667 0.3868 0.90466667 0.38773333 0.90213333 0.38846667 0.89873333 0.38913333 0.8958 0.3888 0.89513333 0.38733333 0.89546667 0.38606667
0 0.88146667 0.497 0.88293333 0.4964 0.88406667 0.49453333 0.885 0.4914 0.886 0.4906 0.88646667 0.4924 0.88686667 0.49426667 0.88713333 0.49626667 0.88853333 0.497 0.89046667 0.4976 0.89333333 0.49773333 0.8974 0.49773333 0.89973333 0.49693333 0.9028 0.496 0.90326667 0.49633333 0.90353333 0.49733333 0.902 0.49786667 0.89933333 0.49866667 0.89586667 0.49926667 0.89426667 0.49993333 0.8916 0.50046667 0.88846667 0.50106667 0.88626667 0.50126667 0.88346667 0.5014 0.8816 0.50113333 0.8804 0.4996 0.88046667 0.49793333
0 0.89653333 0.611 0.899 0.6104 0.90113333 0.60886667 0.90466667 0.60653333 0.9108 0.60306667 0.91546667 0.60073333 0.92313333 0.598 0.92753333 0.59633333 0.93113333 0.59446667 0.9336 0.592 0.93586667 0.59013333 0.93886667 0.58866667 0.94053333 0.58846667 0.942 0.58913333 0.9428 0.59073333 0.942 0.59213333 0.94 0.5928 0.93926667 0.5942 0.939 0.59626667 0.9382 0.59726667 0.936 0.5972 0.93373333 0.5976 0.9316 0.5986 0.9286 0.5992 0.9258 0.59966667 0.9208 0.60166667 0.91633333 0.604 0.91053333 0.60813333 0.9086 0.61033333 0.90626667 0.61246667 0.90333333 0.61426667 0.90026667 0.61506667 0.89773333 0.61493333 0.89653333 0.6138 0.89566667 0.6124
0 0.91693333 0.74453333 0.91933333 0.74646667 0.92106667 0.74873333 0.9226 0.75153333 0.92386667 0.75406667 0.92606667 0.75726667 0.93053333 0.76106667 0.93273333 0.76486667 0.9336 0.767 0.93506667 0.76886667 0.94033333 0.7718 0.9432 0.77306667 0.94566667 0.77466667 0.94886667 0.7774 0.95146667 0.77933333 0.9532 0.77993333 0.953 0.77753333 0.95086667 0.77453333 0.94833333 0.7724 0.94633333 0.77033333 0.9418 0.76726667 0.9386 0.7644 0.935 0.76113333 0.93246667 0.75886667 0.9298 0.75586667 0.92793333 0.752 0.9266 0.74853333 0.9256 0.7466 0.92373333 0.74433333 0.9214 0.7424 0.91793333 0.74146667 0.9164 0.7418 0.916 0.74306667
0 0.897 0.87513333 0.89993333 0.87166667 0.90393333 0.86593333 0.9072 0.8612 0.9112 0.85746667 0.91633333 0.8532 0.9212 0.84893333 0.92533333 0.8456 0.9288 0.84306667 0.93206667 0.84033333 0.9348 0.8366 0.93846667 0.83273333 0.9422 0.83013333 0.94586667 0.82826667 0.94986667 0.82673333 0.95333333 0.8264 0.9562 0.8264 0.95846667 0.8264 0.96053333 0.82646667 0.96186667 0.82686667 0.96366667 0.8278 0.9642 0.8284 0.96233333 0.82993333 0.96133333 0.8322 0.95913333 0.8364 0.95766667 0.838 0.95466667 0.8398 0.95093333 0.84066667 0.94746667 0.84186667 0.94426667 0.8426 0.9408 0.84306667 0.93673333 0.8432 0.93273333 0.84353333 0.92986667 0.8448 0.92653333 0.849 0.92333333 0.85186667 0.92013333 0.8546 0.9176 0.85753333 0.91446667 0.86193333 0.91193333 0.86626667 0.91053333 0.8684 0.90853333 0.86986667 0.90506667 0.87413333 0.90266667 0.87733333 0.90013333 0.87973333 0.89646667 0.88213333 0.8926 0.88426667 0.88973333 0.885 0.88626667 0.88373333 0.88513333 0.8822 0.8866 0.88093333 0.88966667 0.88086667 0.89246667 0.88046667 0.89493333 0.87826667 0.8964 0.87686667
0 0.36621762 0.09354059 0.36683938 0.09582038 0.36842832 0.09761658 0.3707772 0.09989637 0.37333333 0.10238342 0.37782383 0.10666667 0.38210708 0.11005181 0.38445596 0.11212435 0.38708117 0.11447323 0.38998273 0.11668394 0.39198618 0.11758204 0.39267703 0.1155095 0.39240069 0.1128152 0.39094991 0.11122625 0.38811744 0.11018998 0.38493955 0.10721934 0.38183074 0.10493955 0.377962 0.10141623 0.37637306 0.09899827 0.3766494 0.09561313 0.37637306 0.09271157 0.37457686 0.08946459 0.37291883 0.08766839 0.37098446 0.0871848 0.36884283 0.08829016 0.36683938 0.09063903 0.36614853 0.09250432
