# Supplementary material for: VanillaNet-YOLOv8 segment: detection of nano-iron oxide regulation on rice seedling growth vitality under salt stress
Source: Front Plant Sci. 2025 Sep 17;16:1631279. doi: 10.3389/fpls.2025.1631279 (PMC12484053; doi:10.3389/fpls.2025.1631279)
Supplement: Supplementary file 5 [file DataSheet5.zip › label/train/2000-2024-3-20-3-20-44.txt]

0 0.17466667 0.122 0.17726667 0.12106667 0.18113333 0.11953333 0.18226667 0.11786667 0.18193333 0.11506667 0.1814 0.11253333 0.182 0.11026667 0.18253333 0.1114 0.18273333 0.11386667 0.18313333 0.11706667 0.1832 0.11933333 0.18206667 0.12146667 0.18093333 0.123 0.17806667 0.12393333 0.17593333 0.12433333 0.1746 0.12386667 0.17426667 0.12326667
0 0.0936 0.23133333 0.09433333 0.23273333 0.0978 0.23426667 0.1016 0.23446667 0.10493333 0.23453333 0.10733333 0.2344 0.10866667 0.23346667 0.10953333 0.23213333 0.1114 0.231 0.11293333 0.231 0.1118 0.23213333 0.11093333 0.23406667 0.11266667 0.23486667 0.11486667 0.23493333 0.11786667 0.23493333 0.1212 0.2348 0.12513333 0.23433333 0.13033333 0.2334 0.13366667 0.2322 0.13726667 0.23253333 0.1398 0.23286667 0.14413333 0.23346667 0.14673333 0.23406667 0.14853333 0.23533333 0.14933333 0.23673333 0.14406667 0.237 0.13933333 0.23706667 0.13373333 0.23753333 0.12766667 0.23833333 0.12133333 0.23853333 0.11386667 0.23853333 0.11 0.23873333 0.10586667 0.23873333 0.09933333 0.23866667 0.09506667 0.2374 0.09253333 0.23646667 0.0908 0.2346 0.08933333 0.23246667 0.0898 0.23006667 0.09113333 0.22953333 0.09266667 0.23006667
0 0.08646667 0.38506667 0.0892 0.38346667 0.09206667 0.38226667 0.09473333 0.38186667 0.0976 0.38193333 0.1008 0.3824 0.103 0.38126667 0.10433333 0.3794 0.10813333 0.378 0.11413333 0.37686667 0.11826667 0.37593333 0.12446667 0.37413333 0.12993333 0.3722 0.1366 0.37006667 0.1444 0.369 0.1504 0.36773333 0.1562 0.3666 0.16053333 0.36586667 0.16126667 0.36386667 0.16026667 0.36253333 0.1584 0.36213333 0.15413333 0.3628 0.14893333 0.36373333 0.1432 0.36546667 0.137 0.36673333 0.12993333 0.36853333 0.12253333 0.37046667 0.11793333 0.3712 0.11146667 0.37293333 0.1076 0.37366667 0.10353333 0.37473333 0.0998 0.37613333 0.09666667 0.3774 0.09453333 0.37866667 0.09206667 0.37926667 0.08933333 0.38006667 0.08733333 0.38086667 0.08573333 0.38246667 0.08473333 0.38386667 0.08493333 0.3852
0 0.12806667 0.50253333 0.12806667 0.5062 0.1272 0.5098 0.12606667 0.5132 0.12453333 0.51726667 0.12326667 0.5212 0.1228 0.52406667 0.1226 0.52666667 0.12393333 0.52846667 0.1266 0.5282 0.1296 0.52613333 0.1304 0.52426667 0.13086667 0.52126667 0.13033333 0.51733333 0.12986667 0.51293333 0.131 0.5086 0.13206667 0.50506667 0.13273333 0.5028 0.1342 0.50126667 0.13526667 0.49946667 0.13426667 0.49806667 0.13286667 0.4976 0.13 0.49793333 0.12833333 0.49986667
0 0.11666667 0.60653333 0.11753333 0.6088 0.11873333 0.61013333 0.12173333 0.61146667 0.12586667 0.61166667 0.12886667 0.612 0.13033333 0.61293333 0.13273333 0.6154 0.1348 0.61746667 0.1372 0.62086667 0.13933333 0.62333333 0.14286667 0.62626667 0.14686667 0.63073333 0.15093333 0.6362 0.1548 0.64006667 0.15666667 0.64033333 0.15706667 0.6378 0.15473333 0.63486667 0.15066667 0.631 0.1474 0.6272 0.14453333 0.62406667 0.14006667 0.61986667 0.136 0.6154 0.1326 0.61166667 0.13033333 0.60873333 0.12846667 0.60566667 0.12646667 0.60393333 0.1248 0.60273333 0.12206667 0.6022 0.11966667 0.6022 0.11713333 0.60293333 0.11593333 0.605
0 0.15206667 0.73106667 0.153 0.7288 0.15526667 0.7274 0.15646667 0.72846667 0.15613333 0.7324 0.15513333 0.7352 0.15406667 0.73826667 0.15413333 0.74193333 0.1526 0.74746667 0.152 0.75006667 0.151 0.75393333 0.14973333 0.7586 0.14826667 0.7626 0.14533333 0.77033333 0.14273333 0.77706667 0.14046667 0.78206667 0.1388 0.78666667 0.13653333 0.78933333 0.1338 0.79073333 0.13286667 0.78913333 0.13266667 0.7852 0.13433333 0.77986667 0.13713333 0.77533333 0.1392 0.77273333 0.14166667 0.76953333 0.14326667 0.7634 0.14546667 0.7552 0.1476 0.74893333 0.149 0.7436 0.1494 0.7384 0.15026667 0.73486667 0.15126667 0.73313333
0 0.25873333 0.86606667 0.26093333 0.86466667 0.26466667 0.86193333 0.2678 0.8594 0.2694 0.8592 0.27353333 0.8604 0.2768 0.8612 0.28026667 0.86106667 0.28213333 0.86 0.283 0.85813333 0.28206667 0.857 0.28 0.85726667 0.2772 0.8568 0.27393333 0.85586667 0.27006667 0.8556 0.26713333 0.85566667 0.26413333 0.85666667 0.26173333 0.85713333 0.2586 0.8578 0.25513333 0.8592 0.25426667 0.861 0.2552 0.86333333 0.25673333 0.86446667
0 0.21833333 0.77553333 0.22053333 0.77353333 0.22286667 0.77133333 0.2254 0.76873333 0.2282 0.76573333 0.23073333 0.7648 0.23346667 0.76413333 0.23553333 0.76413333 0.23813333 0.7626 0.24086667 0.76086667 0.24466667 0.7582 0.24713333 0.7566 0.25053333 0.75546667 0.25293333 0.75373333 0.25626667 0.7514 0.258 0.75066667 0.25933333 0.75126667 0.25953333 0.75313333 0.258 0.7548 0.25533333 0.7564 0.25293333 0.75666667 0.25033333 0.75746667 0.24713333 0.75906667 0.24473333 0.7616 0.24126667 0.76393333 0.23953333 0.76606667 0.23706667 0.76993333 0.23606667 0.77146667 0.23446667 0.76986667 0.23233333 0.76953333 0.231 0.77026667 0.22866667 0.77246667 0.2272 0.7748 0.22446667 0.77826667 0.2228 0.77913333 0.21993333 0.779 0.21813333 0.77726667 0.21753333 0.77586667
0 0.2426 0.64666667 0.24453333 0.6494 0.24586667 0.6524 0.246 0.6558 0.24553333 0.65986667 0.24533333 0.6644 0.24513333 0.67113333 0.24566667 0.67573333 0.2464 0.67973333 0.24793333 0.68146667 0.25053333 0.681 0.2512 0.679 0.25146667 0.67333333 0.25066667 0.66773333 0.25053333 0.66333333 0.25053333 0.6586 0.25113333 0.653 0.25126667 0.648 0.254 0.645 0.25493333 0.6424 0.2554 0.6388 0.25586667 0.6348 0.25546667 0.6314 0.2562 0.6274 0.25793333 0.62406667 0.26026667 0.61973333 0.26266667 0.61486667 0.26573333 0.60813333 0.269 0.6018 0.27033333 0.59873333 0.2714 0.59506667 0.27206667 0.59113333 0.27146667 0.58926667 0.26966667 0.58906667 0.26833333 0.59066667 0.26746667 0.59333333 0.26546667 0.5988 0.26393333 0.60293333 0.2616 0.607 0.25813333 0.6128 0.2562 0.61746667 0.25353333 0.62113333 0.25193333 0.62566667 0.25086667 0.6298 0.24913333 0.63346667 0.24653333 0.6368 0.24413333 0.63953333 0.24253333 0.6422 0.2426 0.64466667
0 0.243 0.46646667 0.244 0.46466667 0.24613333 0.4632 0.24806667 0.46353333 0.2494 0.46486667 0.24986667 0.46673333 0.24933333 0.46973333 0.24873333 0.47426667 0.24846667 0.4778 0.249 0.48046667 0.25006667 0.48486667 0.2506 0.48766667 0.25226667 0.49113333 0.25446667 0.4948 0.25593333 0.4976 0.2568 0.49946667 0.25486667 0.49846667 0.25246667 0.49673333 0.25026667 0.49406667 0.24853333 0.48966667 0.24706667 0.4858 0.24573333 0.48193333 0.24513333 0.47753333 0.2446 0.47546667 0.24346667 0.4724 0.2428 0.4698 0.2428 0.46873333
0 0.2266 0.31966667 0.22746667 0.3172 0.229 0.31453333 0.2304 0.3138 0.2318 0.314 0.23193333 0.31666667 0.23386667 0.31853333 0.23553333 0.32126667 0.23673333 0.3248 0.23846667 0.329 0.24006667 0.33353333 0.2394 0.3394 0.23866667 0.34266667 0.24006667 0.34586667 0.24226667 0.34946667 0.24473333 0.353 0.24826667 0.36006667 0.2516 0.36573333 0.2542 0.3712 0.25633333 0.3746 0.2582 0.37813333 0.2592 0.38073333 0.26046667 0.38346667 0.2588 0.38173333 0.25646667 0.37946667 0.2542 0.37606667 0.25153333 0.37213333 0.248 0.36606667 0.2452 0.36013333 0.24206667 0.3546 0.23973333 0.3504 0.23746667 0.34693333 0.23573333 0.34286667 0.23293333 0.33813333 0.23053333 0.3352 0.2292 0.33306667 0.2274 0.32906667 0.22626667 0.32453333 0.2264 0.3224
0 0.52066667 0.242 0.52366667 0.23893333 0.52593333 0.23626667 0.52846667 0.2342 0.53073333 0.23246667 0.53313333 0.23166667 0.53506667 0.23213333 0.53846667 0.2346 0.54133333 0.23546667 0.54473333 0.23506667 0.5468 0.2338 0.548 0.23233333 0.54813333 0.22966667 0.54653333 0.22793333 0.5436 0.22713333 0.54013333 0.22766667 0.53653333 0.22866667 0.53453333 0.22926667 0.5308 0.22973333 0.52833333 0.23006667 0.52406667 0.23226667 0.52166667 0.23406667 0.5196 0.236 0.51886667 0.23793333 0.51853333 0.24106667 0.5192 0.24213333
0 0.52013333 0.37146667 0.52186667 0.37306667 0.52366667 0.3732 0.52613333 0.37293333 0.52766667 0.371 0.5288 0.36926667 0.5304 0.369 0.53133333 0.36746667 0.5318 0.3648 0.53086667 0.36273333 0.5294 0.36246667 0.52713333 0.3644 0.52513333 0.36606667 0.52246667 0.36786667 0.52106667 0.36893333 0.52013333 0.37026667
0 0.50026667 0.47646667 0.501 0.47373333 0.5026 0.4724 0.50493333 0.47313333 0.5066 0.47546667 0.50826667 0.48366667 0.50826667 0.487 0.50833333 0.49006667 0.5098 0.49326667 0.5122 0.49746667 0.51373333 0.50126667 0.51673333 0.5032 0.5174 0.50473333 0.5176 0.50693333 0.5164 0.508 0.5142 0.5054 0.51226667 0.5032 0.51053333 0.50013333 0.5092 0.4972 0.5074 0.49293333 0.50553333 0.48993333 0.50326667 0.487 0.50146667 0.48513333 0.50053333 0.4822 0.50006667 0.47886667
0 0.5168 0.60633333 0.518 0.60433333 0.51973333 0.603 0.52226667 0.60326667 0.5236 0.6046 0.5248 0.6066 0.52773333 0.6086 0.52986667 0.6104 0.53233333 0.6124 0.53546667 0.61426667 0.53806667 0.61573333 0.54126667 0.61746667 0.54353333 0.61886667 0.54406667 0.62026667 0.54226667 0.62006667 0.53986667 0.61933333 0.53606667 0.618 0.53366667 0.61606667 0.5316 0.6142 0.5298 0.6126 0.52753333 0.61066667 0.526 0.61 0.52486667 0.6106 0.52333333 0.61213333 0.52166667 0.61306667 0.51926667 0.61333333 0.5168 0.61153333 0.51586667 0.6094 0.51586667 0.6082
0 0.49686667 0.749 0.49786667 0.7454 0.49966667 0.74206667 0.50133333 0.7388 0.5026 0.7378 0.50366667 0.73786667 0.50473333 0.73953333 0.5036 0.74146667 0.5028 0.74486667 0.5014 0.74806667 0.49993333 0.75073333 0.49793333 0.75513333 0.49593333 0.7592 0.49366667 0.76393333 0.49153333 0.7692 0.4906 0.77373333 0.48873333 0.77993333 0.487 0.78453333 0.4848 0.78726667 0.4824 0.78706667 0.48166667 0.78373333 0.4828 0.78006667 0.48586667 0.77273333 0.48826667 0.76733333 0.49233333 0.76026667 0.49486667 0.75406667 0.49586667 0.75146667
0 0.5066 0.89133333 0.50753333 0.8938 0.50653333 0.89566667 0.50586667 0.89806667 0.50586667 0.9016 0.50706667 0.9052 0.50926667 0.90613333 0.5116 0.903 0.51173333 0.8998 0.51293333 0.89613333 0.5132 0.8928 0.513 0.8906 0.5118 0.8886 0.50946667 0.88726667 0.5074 0.88806667 0.50673333 0.8898
0 0.6332 0.74913333 0.63486667 0.75206667 0.6366 0.75546667 0.63926667 0.75953333 0.6426 0.7644 0.64553333 0.76646667 0.64773333 0.76813333 0.65086667 0.76893333 0.65333333 0.7678 0.65433333 0.76593333 0.6516 0.76573333 0.64833333 0.76526667 0.64653333 0.764 0.64313333 0.7602 0.6406 0.7564 0.63886667 0.7518 0.63773333 0.74826667 0.63626667 0.74546667 0.63473333 0.74346667 0.63373333 0.7446 0.63353333 0.7464
0 0.63113333 0.50146667 0.63313333 0.50386667 0.63553333 0.5072 0.63673333 0.5094 0.63773333 0.51066667 0.6404 0.51066667 0.64266667 0.5108 0.6454 0.51093333 0.64473333 0.5098 0.6424 0.50853333 0.64 0.50793333 0.63833333 0.50686667 0.63726667 0.50446667 0.63546667 0.50086667 0.6348 0.49853333 0.6326 0.49546667 0.63106667 0.49393333 0.6306 0.4946 0.63093333 0.4962 0.63126667 0.4994
0 0.6364 0.365 0.6366 0.36833333 0.63726667 0.37113333 0.63853333 0.37293333 0.63966667 0.37033333 0.63993333 0.36693333 0.64006667 0.36386667 0.64113333 0.36266667 0.64246667 0.36266667 0.64426667 0.36446667 0.6454 0.3658 0.6462 0.365 0.645 0.3624 0.64333333 0.3606 0.64193333 0.3596 0.6394 0.3594 0.63766667 0.36066667 0.63646667 0.36233333
0 0.6408 0.25426667 0.64253333 0.2552 0.64493333 0.25506667 0.6482 0.25373333 0.65173333 0.2514 0.6544 0.24966667 0.65913333 0.24633333 0.66266667 0.2442 0.66546667 0.24253333 0.66813333 0.24066667 0.66713333 0.24066667 0.66386667 0.24233333 0.65846667 0.2452 0.65653333 0.24633333 0.65426667 0.24746667 0.65086667 0.24926667 0.64873333 0.2502 0.64873333 0.2494 0.6482 0.24786667 0.64666667 0.2488 0.64413333 0.25006667 0.64146667 0.25193333
0 0.77326667 0.1158 0.77873333 0.11553333 0.78233333 0.11393333 0.78593333 0.11186667 0.79013333 0.1096 0.7938 0.10733333 0.79793333 0.10533333 0.80266667 0.10273333 0.808 0.0992 0.81253333 0.09566667 0.817 0.0918 0.82053333 0.08833333 0.82306667 0.0856 0.82426667 0.08166667 0.82333333 0.07886667 0.82206667 0.07833333 0.82053333 0.08 0.81973333 0.08093333 0.8176 0.0816 0.8134 0.08386667 0.81166667 0.0856 0.81 0.08886667 0.80926667 0.0918 0.80826667 0.09346667 0.806 0.0966 0.8034 0.0988 0.79786667 0.10213333 0.7934 0.10486667 0.78573333 0.1078 0.78346667 0.1082 0.7804 0.10806667 0.77846667 0.1096 0.7768 0.10913333 0.775 0.11046667 0.7734 0.11213333 0.77213333 0.1136 0.77206667 0.11533333
0 0.7902 0.23373333 0.79573333 0.23193333 0.79973333 0.23126667 0.80233333 0.2302 0.80586667 0.2292 0.80933333 0.22826667 0.8118 0.22826667 0.8138 0.229 0.81733333 0.22953333 0.82 0.22913333 0.82213333 0.22733333 0.82293333 0.2256 0.82133333 0.22506667 0.81813333 0.225 0.813 0.22493333 0.80993333 0.22526667 0.80613333 0.22593333 0.8018 0.22693333 0.79806667 0.2272 0.79533333 0.22626667 0.79326667 0.22673333 0.7902 0.22813333 0.7886 0.22953333 0.78806667 0.23133333 0.78833333 0.23306667 0.78933333 0.2334
0 0.7506 0.36646667 0.75253333 0.36666667 0.7564 0.36646667 0.76033333 0.36633333 0.76453333 0.36573333 0.76986667 0.36526667 0.77613333 0.36493333 0.77873333 0.36493333 0.7814 0.365 0.7844 0.36533333 0.7858 0.36633333 0.78826667 0.36713333 0.7922 0.36673333 0.794 0.36646667 0.79553333 0.36726667 0.79906667 0.36793333 0.80126667 0.3678 0.80426667 0.36766667 0.80513333 0.36673333 0.80466667 0.36573333 0.8016 0.365 0.79866667 0.36426667 0.79746667 0.36286667 0.79606667 0.361 0.7938 0.36 0.7924 0.36086667 0.79026667 0.36173333 0.7868 0.36186667 0.78286667 0.36173333 0.7808 0.36146667 0.77866667 0.36106667 0.7736 0.36153333 0.7688 0.36186667 0.7638 0.3624 0.76113333 0.36273333 0.75726667 0.36313333 0.75366667 0.36346667 0.752 0.36386667 0.75006667 0.36493333 0.74986667 0.36606667
0 0.77546667 0.49533333 0.77753333 0.4952 0.781 0.4944 0.7846 0.4932 0.7876 0.49146667 0.7918 0.48993333 0.79746667 0.4874 0.8008 0.4858 0.80233333 0.4846 0.803 0.48313333 0.80606667 0.48066667 0.80973333 0.47946667 0.8146 0.47893333 0.82146667 0.4788 0.82553333 0.47866667 0.82873333 0.479 0.83126667 0.47946667 0.83306667 0.48013333 0.83486667 0.4806 0.8354 0.48153333 0.8336 0.48226667 0.83153333 0.48246667 0.83033333 0.4834 0.82766667 0.48426667 0.82453333 0.4846 0.81873333 0.48466667 0.81546667 0.48466667 0.80966667 0.48506667 0.80673333 0.48566667 0.80293333 0.48693333 0.79873333 0.48913333 0.79566667 0.4908 0.7926 0.49273333 0.7888 0.4948 0.78593333 0.49686667 0.78286667 0.49833333 0.7802 0.49913333 0.77686667 0.49933333 0.77453333 0.49846667 0.77373333 0.4968 0.77366667 0.49533333 0.7738 0.49493333
0 0.7702 0.61173333 0.77253333 0.61386667 0.77573333 0.6168 0.77886667 0.62 0.7814 0.62366667 0.7846 0.62846667 0.78846667 0.63373333 0.79286667 0.639 0.79653333 0.64413333 0.80013333 0.649 0.80346667 0.65326667 0.8044 0.6564 0.8036 0.6592 0.80573333 0.6634 0.80793333 0.6662 0.8124 0.66946667 0.81686667 0.6726 0.81993333 0.6746 0.82306667 0.6758 0.8258 0.67606667 0.82766667 0.67513333 0.82853333 0.673 0.82753333 0.66966667 0.82386667 0.66546667 0.82026667 0.66126667 0.8172 0.65806667 0.81433333 0.6556 0.81113333 0.6536 0.80753333 0.65233333 0.80513333 0.65133333 0.80206667 0.64726667 0.7992 0.64273333 0.79613333 0.63766667 0.7928 0.6324 0.78846667 0.62653333 0.783 0.61946667 0.78006667 0.61473333 0.77673333 0.61086667 0.7732 0.60813333 0.77093333 0.6074 0.7696 0.609 0.7698 0.61066667
0 0.74826667 0.82353333 0.7504 0.8258 0.75386667 0.82846667 0.75706667 0.83126667 0.76046667 0.8344 0.76366667 0.8374 0.76653333 0.84046667 0.77193333 0.84546667 0.77633333 0.8512 0.77786667 0.85426667 0.77973333 0.85886667 0.7828 0.86513333 0.78413333 0.86793333 0.7856 0.8704 0.78813333 0.87106667 0.79106667 0.8704 0.79206667 0.86693333 0.7918 0.86386667 0.79066667 0.86086667 0.788 0.85706667 0.78553333 0.85366667 0.78326667 0.85166667 0.78093333 0.85086667 0.78006667 0.8496 0.77913333 0.84786667 0.7748 0.8436 0.772 0.84006667 0.76626667 0.83486667 0.7624 0.8308 0.75873333 0.82713333 0.75606667 0.8238 0.75306667 0.8214 0.75033333 0.8208 0.7478 0.8208 0.74773333 0.82126667
0 0.8968 0.8746 0.9008 0.86966667 0.90373333 0.86433333 0.90866667 0.8588 0.91413333 0.85366667 0.91993333 0.84893333 0.92773333 0.84253333 0.93113333 0.83926667 0.93346667 0.83553333 0.93526667 0.83246667 0.93793333 0.83026667 0.94213333 0.82746667 0.9466 0.82466667 0.9488 0.82306667 0.95153333 0.823 0.95533333 0.82266667 0.9582 0.82146667 0.96066667 0.8216 0.9634 0.82326667 0.9648 0.82406667 0.96426667 0.82593333 0.96253333 0.8282 0.96033333 0.83186667 0.95666667 0.83546667 0.95206667 0.83846667 0.94686667 0.83973333 0.94126667 0.84026667 0.9362 0.84053333 0.93113333 0.84273333 0.9242 0.8482 0.91933333 0.85446667 0.91433333 0.85986667 0.9108 0.86486667 0.90766667 0.87 0.90613333 0.87246667 0.90426667 0.87526667 0.90193333 0.87686667 0.89886667 0.8798 0.89526667 0.8836 0.89226667 0.88486667 0.88886667 0.88393333 0.88673333 0.88226667 0.88686667 0.88013333 0.88926667 0.87993333 0.89133333 0.88013333 0.8936 0.8788 0.89513333 0.87726667 0.89646667 0.87546667
0 0.917 0.74333333 0.9192 0.7454 0.92093333 0.7482 0.92393333 0.75386667 0.92793333 0.75846667 0.93066667 0.7618 0.93186667 0.76473333 0.9326 0.76646667 0.93386667 0.76926667 0.93606667 0.77106667 0.93826667 0.77226667 0.94073333 0.7736 0.94253333 0.77486667 0.94793333 0.78046667 0.95013333 0.78226667 0.9518 0.782 0.952 0.77973333 0.94893333 0.77553333 0.9462 0.77226667 0.94326667 0.76913333 0.94006667 0.7658 0.93753333 0.7636 0.9346 0.7618 0.9326 0.75933333 0.92993333 0.7564 0.9282 0.75413333 0.92733333 0.7518 0.92613333 0.7478 0.92466667 0.74486667 0.9224 0.74266667 0.9196 0.7414 0.9174 0.74153333
0 0.89606667 0.61113333 0.89953333 0.6096 0.90273333 0.60713333 0.9054 0.60473333 0.90966667 0.60306667 0.9136 0.601 0.9166 0.59973333 0.92206667 0.59853333 0.9286 0.59613333 0.9322 0.5944 0.9358 0.59153333 0.93826667 0.58973333 0.9412 0.58886667 0.94346667 0.5906 0.94373333 0.59253333 0.9422 0.59466667 0.94113333 0.59706667 0.93913333 0.59813333 0.93686667 0.59713333 0.93533333 0.5974 0.9346 0.5992 0.93086667 0.60066667 0.92986667 0.60126667 0.9284 0.60226667 0.92626667 0.6002 0.92373333 0.60033333 0.91933333 0.6024 0.91546667 0.60393333 0.91333333 0.60626667 0.91086667 0.60893333 0.908 0.61166667 0.90586667 0.61313333 0.9016 0.61453333 0.89833333 0.61486667 0.89666667 0.61406667 0.89593333 0.61306667
0 0.88026667 0.4964 0.882 0.496 0.88326667 0.4942 0.88426667 0.49153333 0.8854 0.48973333 0.88626667 0.491 0.8868 0.49373333 0.88786667 0.49526667 0.88766667 0.49653333 0.8896 0.4972 0.89226667 0.4976 0.89493333 0.49766667 0.89853333 0.49706667 0.90146667 0.4964 0.90366667 0.496 0.90566667 0.49593333 0.9074 0.49666667 0.90613333 0.4972 0.90326667 0.4974 0.90193333 0.498 0.90133333 0.49906667 0.90046667 0.5 0.89773333 0.4992 0.8936 0.4996 0.88913333 0.50033333 0.88506667 0.50046667 0.88133333 0.5 0.87993333 0.49846667 0.87986667 0.49733333
0 0.8968 0.3894 0.90186667 0.389 0.90653333 0.38753333 0.91166667 0.38593333 0.91653333 0.3856 0.92193333 0.3842 0.92566667 0.3842 0.9324 0.3828 0.93473333 0.38206667 0.93893333 0.381 0.94173333 0.3806 0.94406667 0.38093333 0.94633333 0.38046667 0.949 0.3788 0.94633333 0.3788 0.9416 0.379 0.9366 0.379 0.9324 0.3794 0.9276 0.38046667 0.92373333 0.38133333 0.92126667 0.38193333 0.91613333 0.38273333 0.9116 0.38386667 0.90733333 0.38386667 0.9066 0.38353333 0.90526667 0.38486667 0.903 0.3854 0.8986 0.38553333 0.89706667 0.386 0.89613333 0.3884
0 0.87466667 0.24493333 0.87533333 0.24206667 0.87553333 0.241 0.87726667 0.2426 0.87766667 0.2448 0.87906667 0.24626667 0.8824 0.24613333 0.88453333 0.24446667 0.88673333 0.24293333 0.88873333 0.2418 0.89066667 0.242 0.89133333 0.24333333 0.89086667 0.2436 0.88926667 0.24373333 0.8868 0.24506667 0.88593333 0.2472 0.884 0.249 0.88133333 0.25053333 0.87906667 0.251 0.87673333 0.2512 0.8748 0.25026667 0.87393333 0.2486 0.8742 0.24706667
0 0.88106667 0.11666667 0.8834 0.11826667 0.88693333 0.11846667 0.8914 0.11766667 0.8946 0.117 0.90373333 0.11613333 0.90946667 0.11533333 0.91546667 0.11406667 0.923 0.1122 0.9276 0.11053333 0.93213333 0.109 0.9354 0.1064 0.9372 0.104 0.93766667 0.10146667 0.93633333 0.0994 0.93553333 0.1002 0.93386667 0.10226667 0.93153333 0.1032 0.9288 0.10326667 0.92793333 0.10366667 0.92613333 0.10506667 0.92286667 0.10746667 0.9194 0.1084 0.91426667 0.10973333 0.907 0.11153333 0.90113333 0.11246667 0.89506667 0.1132 0.88933333 0.1132 0.88546667 0.11326667 0.88213333 0.1134 0.88113333 0.11446667
0 0.36613333 0.09266667 0.36826667 0.09653333 0.3708 0.09906667 0.37366667 0.102 0.37706667 0.10453333 0.3816 0.1088 0.38466667 0.1116 0.38726667 0.11433333 0.38966667 0.116 0.39233333 0.1162 0.3934 0.1136 0.39153333 0.1118 0.38753333 0.10906667 0.3842 0.1066 0.3812 0.104 0.37666667 0.09933333 0.37633333 0.09733333 0.37673333 0.094 0.3754 0.09073333 0.3732 0.08866667 0.3706 0.08693333 0.3692 0.08753333 0.36726667 0.08913333 0.36646667 0.09066667
0 0.49546667 0.04473333 0.49693333 0.048 0.49846667 0.05133333 0.5002 0.05413333 0.50246667 0.05786667 0.5052 0.06153333 0.5074 0.06526667 0.5098 0.07066667 0.5124 0.0782 0.51546667 0.08586667 0.51826667 0.09413333 0.52033333 0.1016 0.5224 0.10713333 0.5248 0.1144 0.52733333 0.11973333 0.52906667 0.12033333 0.52933333 0.1142 0.52833333 0.1096 0.52653333 0.10553333 0.52486667 0.101 0.52273333 0.09406667 0.51993333 0.08533333 0.51706667 0.07753333 0.51466667 0.07006667 0.5124 0.0648 0.5108 0.06093333 0.5112 0.0578 0.51026667 0.0544 0.5088 0.0518 0.50786667 0.0488 0.5056 0.04573333 0.503 0.0436 0.50126667 0.0428 0.49853333 0.04206667 0.4966 0.04166667 0.49573333 0.043
0 0.35846667 0.236 0.3596 0.23493333 0.36053333 0.23346667 0.362 0.23373333 0.36446667 0.23486667 0.3662 0.23513333 0.3662 0.23706667 0.3682 0.23786667 0.37033333 0.2378 0.3722 0.2374 0.37346667 0.23646667 0.3758 0.237 0.3786 0.23773333 0.38013333 0.23873333 0.381 0.2402 0.37966667 0.24093333 0.37733333 0.2406 0.37433333 0.24073333 0.37173333 0.24106667 0.36866667 0.24133333 0.36686667 0.24033333 0.3638 0.23966667 0.36193333 0.23953333 0.35966667 0.2386 0.358 0.2374
0 0.40006667 0.37173333 0.40026667 0.36786667 0.40093333 0.36573333 0.4026 0.36526667 0.4042 0.366 0.405 0.36833333 0.40426667 0.37206667 0.40346667 0.37513333 0.40226667 0.3792 0.40086667 0.3842 0.3996 0.38913333 0.39853333 0.39406667 0.39686667 0.3996 0.39613333 0.40366667 0.3956 0.4074 0.39673333 0.4086 0.39833333 0.41126667 0.3994 0.41373333 0.3984 0.41513333 0.3956 0.41533333 0.3946 0.41666667 0.39413333 0.41913333 0.39326667 0.42173333 0.39053333 0.42206667 0.3884 0.4196 0.38826667 0.4172 0.3894 0.41466667 0.39053333 0.41066667 0.3914 0.40566667 0.39186667 0.40213333 0.393 0.39673333 0.39446667 0.3906 0.396 0.38513333 0.39873333 0.3788 0.39953333 0.37493333
0 0.34846667 0.51 0.34966667 0.51186667 0.3514 0.51226667 0.35486667 0.5124 0.35806667 0.5112 0.3614 0.50933333 0.36493333 0.5076 0.3682 0.50573333 0.37306667 0.5038 0.3774 0.50286667 0.3806 0.5028 0.3848 0.5028 0.38826667 0.50313333 0.39246667 0.50313333 0.39533333 0.50313333 0.39966667 0.50313333 0.40533333 0.503 0.4088 0.503 0.41093333 0.50266667 0.41146667 0.50153333 0.4094 0.49953333 0.40666667 0.499 0.403 0.49893333 0.39846667 0.4994 0.39313333 0.5 0.38793333 0.50006667 0.3842 0.49973333 0.37933333 0.49986667 0.37453333 0.49986667 0.36946667 0.49953333 0.363 0.4994 0.35833333 0.50013333 0.35406667 0.5014 0.34946667 0.50446667 0.34806667 0.50686667 0.34773333 0.50846667
0 0.39766667 0.63173333 0.39853333 0.63533333 0.3996 0.63886667 0.4008 0.63973333 0.4014 0.63713333 0.402 0.6344 0.4032 0.63333333 0.40466667 0.63413333 0.40493333 0.63273333 0.40413333 0.6306 0.4026 0.6296 0.39926667 0.6294 0.3976 0.6306
0 0.38666667 0.7382 0.3884 0.73793333 0.38973333 0.73913333 0.39086667 0.73953333 0.39226667 0.7386 0.39426667 0.73873333 0.39566667 0.7398 0.39506667 0.74146667 0.39573333 0.74213333 0.39753333 0.741 0.39786667 0.73846667 0.3974 0.73693333 0.3952 0.7358 0.39326667 0.73533333 0.38946667 0.73526667 0.38713333 0.73573333 0.38593333 0.7374
0 0.3386 0.89966667 0.34113333 0.89666667 0.34426667 0.892 0.347 0.88766667 0.34993333 0.88246667 0.35273333 0.8788 0.35833333 0.87173333 0.36233333 0.866 0.3664 0.8612 0.37046667 0.85706667 0.3732 0.85293333 0.3756 0.85006667 0.3782 0.8472 0.38033333 0.84706667 0.38173333 0.84833333 0.382 0.85013333 0.38 0.85293333 0.37786667 0.85586667 0.37453333 0.85953333 0.37253333 0.86213333 0.3692 0.86553333 0.36446667 0.86993333 0.362 0.87346667 0.35713333 0.87933333 0.3546 0.88233333 0.35166667 0.88673333 0.3502 0.89113333 0.34766667 0.895 0.344 0.9022 0.3414 0.9058 0.33886667 0.9088 0.33633333 0.90853333 0.336 0.90593333 0.33613333 0.90246667 0.3368 0.901 0.3376 0.9006
