# Supplementary material for: VanillaNet-YOLOv8 segment: detection of nano-iron oxide regulation on rice seedling growth vitality under salt stress
Source: Front Plant Sci. 2025 Sep 17;16:1631279. doi: 10.3389/fpls.2025.1631279 (PMC12484053; doi:10.3389/fpls.2025.1631279)
Supplement: Supplementary file 5 [file DataSheet5.zip › label/train/200120-2024-3-18-15-50-14.txt]

0 0.75804376 0.62419562 0.76319176 0.62574003 0.76705277 0.62471042 0.76628057 0.62239382 0.76344916 0.62136422 0.75881596 0.62033462 0.75546976 0.62059202
0 0.75881596 0.73127413 0.76241956 0.73178893 0.76190476 0.72844273 0.75830116 0.72741313 0.75469755 0.72895753 0.75315315 0.73024453 0.75521236 0.73101673
