# Supplementary material for: VanillaNet-YOLOv8 segment: detection of nano-iron oxide regulation on rice seedling growth vitality under salt stress
Source: Front Plant Sci. 2025 Sep 17;16:1631279. doi: 10.3389/fpls.2025.1631279 (PMC12484053; doi:10.3389/fpls.2025.1631279)
Supplement: Supplementary file 5 [file DataSheet5.zip › label/train/200120-2024-3-18-18-24-9.txt]

0 0.76151515 0.62363636 0.76575758 0.62424242 0.76848485 0.62363636 0.76606061 0.62060606 0.76090909 0.61939394 0.75757576 0.61969697 0.75666667 0.62242424
0 0.75727273 0.72969697 0.76 0.73030303 0.76515152 0.73181818 0.76575758 0.72969697 0.76212121 0.7269697 0.75878788 0.72636364 0.75393939 0.7269697 0.75393939 0.72969697
