# Supplementary material for: VanillaNet-YOLOv8 segment: detection of nano-iron oxide regulation on rice seedling growth vitality under salt stress
Source: Front Plant Sci. 2025 Sep 17;16:1631279. doi: 10.3389/fpls.2025.1631279 (PMC12484053; doi:10.3389/fpls.2025.1631279)
Supplement: Supplementary file 5 [file DataSheet5.zip › label/train/200120-2024-3-18-23-29-45.txt]

0 0.87162534 0.4815427 0.87575758 0.48347107 0.87988981 0.48347107 0.87906336 0.48044077 0.87272727 0.47878788 0.86914601 0.47823691 0.86831956 0.47933884
0 0.75799087 0.62511416 0.76141553 0.62694064 0.76415525 0.62716895 0.76575342 0.6260274 0.76369863 0.62351598 0.75799087 0.62191781 0.75547945 0.62191781 0.75456621 0.62374429
0 0.75844749 0.72945205 0.75981735 0.73173516 0.76278539 0.73127854 0.76598174 0.73173516 0.76369863 0.7283105 0.75958904 0.72716895 0.75479452 0.72808219 0.75342466 0.73059361
