# Supplementary material for: VanillaNet-YOLOv8 segment: detection of nano-iron oxide regulation on rice seedling growth vitality under salt stress
Source: Front Plant Sci. 2025 Sep 17;16:1631279. doi: 10.3389/fpls.2025.1631279 (PMC12484053; doi:10.3389/fpls.2025.1631279)
Supplement: Supplementary file 5 [file DataSheet5.zip › label/train/200120-2024-3-19-14-42-51.txt]

0 0.61133333 0.128 0.614 0.125 0.61666667 0.121 0.61833333 0.11966667 0.61733333 0.12566667 0.61633333 0.12966667 0.614 0.133 0.61033333 0.13333333
0 0.74787535 0.2368272 0.74957507 0.23626062 0.75184136 0.23531634 0.74938621 0.23418319 0.74617564 0.23512748 0.74390935 0.23720491 0.74126534 0.24022663 0.74107649 0.24268178 0.74334278 0.24324835 0.74560907 0.24192635 0.74806421 0.24041549 0.74730878 0.23890463 0.74560907 0.2394712
0 0.87554297 0.48234183 0.88101983 0.4829084 0.88177526 0.48215297 0.87988669 0.48045326 0.87667611 0.47969783 0.87384325 0.47932011 0.87233239 0.47837583 0.86987724 0.47818697 0.86893296 0.4789424 0.8700661 0.48045326 0.87252125 0.48139754
0 0.87327668 0.64796978 0.87535411 0.64796978 0.87743154 0.64796978 0.88177526 0.64891407 0.88385269 0.64815864 0.88234183 0.64683664 0.87837583 0.64589235 0.87440982 0.64381492 0.87233239 0.64324835 0.87063267 0.64551464 0.87119924 0.64740321
0 0.76015109 0.73087819 0.76468366 0.73163362 0.76751653 0.73144476 0.76902738 0.73050047 0.7667611 0.72898961 0.76203966 0.72804533 0.75958451 0.7272899 0.75637394 0.7272899 0.75410765 0.72898961 0.75259679 0.73031161 0.75184136 0.73144476 0.75410765 0.7312559 0.7565628 0.7299339
0 0.87025496 0.8598678 0.87252125 0.85930123 0.87440982 0.8585458 0.87573182 0.85779037 0.87743154 0.85816808 0.87988669 0.85949008 0.88045326 0.85797923 0.87818697 0.85627951 0.87535411 0.85552408 0.87119924 0.85552408 0.8674221 0.85571294 0.8674221 0.85873466 0.86779981 0.8611898
