# Supplementary material for: VanillaNet-YOLOv8 segment: detection of nano-iron oxide regulation on rice seedling growth vitality under salt stress
Source: Front Plant Sci. 2025 Sep 17;16:1631279. doi: 10.3389/fpls.2025.1631279 (PMC12484053; doi:10.3389/fpls.2025.1631279)
Supplement: Supplementary file 5 [file DataSheet5.zip › label/train/200120-2024-3-19-19-47-10.txt]

0 0.61503759 0.13057644 0.61754386 0.12656642 0.61945231 0.12181303 0.62001889 0.11765817 0.61831917 0.11879131 0.61586402 0.12219075 0.61340888 0.1272899 0.61076487 0.12974504 0.61114259 0.13220019 0.61303116 0.13352219
0 0.74287749 0.23717949 0.7457265 0.23575499 0.74957265 0.23304843 0.75356125 0.23276353 0.75569801 0.23233618 0.7508547 0.23447293 0.74928775 0.23561254 0.74729345 0.23717949 0.74729345 0.23846154 0.7485755 0.23945869 0.74672365 0.24088319 0.74358974 0.24230769 0.74173789 0.24287749 0.74045584 0.24202279 0.74088319 0.24002849
0 0.87549858 0.48190883 0.87820513 0.48190883 0.88062678 0.48190883 0.88276353 0.48076923 0.88190883 0.48005698 0.87834758 0.47948718 0.87663818 0.47934473 0.87450142 0.47905983 0.87236467 0.47806268 0.86923077 0.47763533 0.86809117 0.47991453 0.86994302 0.48119658 0.87222222 0.48105413
0 0.76666667 0.62578348 0.76851852 0.62293447 0.76994302 0.61709402 0.77094017 0.61396011 0.76994302 0.61524217 0.76737892 0.61923077 0.76581197 0.62150997 0.76367521 0.62236467 0.75868946 0.62165242 0.75683761 0.62179487 0.75569801 0.62307692 0.75811966 0.62606838 0.76082621 0.62663818 0.76396011 0.62678063
0 0.87364672 0.64814815 0.87820513 0.64814815 0.88119658 0.64871795 0.88475783 0.6497151 0.88760684 0.65099715 0.88575499 0.6488604 0.88319088 0.6474359 0.87806268 0.64643875 0.87706553 0.64558405 0.87321937 0.64387464 0.87094017 0.64330484 0.87022792 0.64529915 0.87079772 0.64757835
0 0.75883191 0.73062678 0.76196581 0.73162393 0.76595442 0.73176638 0.76837607 0.73162393 0.76823362 0.72962963 0.76495726 0.72849003 0.76168091 0.72720798 0.75740741 0.72678063 0.75541311 0.72763533 0.75270655 0.72962963 0.75185185 0.73119658 0.7545584 0.73019943 0.75669516 0.72962963
0 0.87065527 0.86039886 0.87193732 0.85826211 0.87521368 0.85826211 0.87934473 0.85940171 0.88190883 0.85982906 0.88105413 0.85797721 0.87934473 0.85683761 0.87435897 0.85527066 0.86994302 0.85527066 0.86794872 0.85569801 0.86780627 0.85783476 0.86851852 0.86111111
