# Supplementary material for: VanillaNet-YOLOv8 segment: detection of nano-iron oxide regulation on rice seedling growth vitality under salt stress
Source: Front Plant Sci. 2025 Sep 17;16:1631279. doi: 10.3389/fpls.2025.1631279 (PMC12484053; doi:10.3389/fpls.2025.1631279)
Supplement: Supplementary file 5 [file DataSheet5.zip › label/train/200120-2024-3-19-2-2-21.txt]

0 0.87248183 0.48203531 0.87725857 0.48328141 0.87954309 0.48245067 0.87767394 0.48037383 0.87372793 0.47892004 0.8701973 0.47788162 0.86791277 0.47912773 0.86915888 0.48037383
0 0.75991693 0.62596054 0.76282451 0.62762201 0.76573209 0.62762201 0.76614746 0.62554517 0.76282451 0.62326064 0.76116303 0.62305296 0.75804777 0.62263759 0.75659398 0.62242991 0.75659398 0.62471443
0 0.75846314 0.7298027 0.75970924 0.73125649 0.7615784 0.73146417 0.76386293 0.73167186 0.76656282 0.73104881 0.7642783 0.72938733 0.76199377 0.72772586 0.75804777 0.7271028 0.75451713 0.72793354 0.7536864 0.73104881 0.75534787 0.73104881
