# Supplementary material for: VanillaNet-YOLOv8 segment: detection of nano-iron oxide regulation on rice seedling growth vitality under salt stress
Source: Front Plant Sci. 2025 Sep 17;16:1631279. doi: 10.3389/fpls.2025.1631279 (PMC12484053; doi:10.3389/fpls.2025.1631279)
Supplement: Supplementary file 5 [file DataSheet5.zip › label/train/200120-2024-3-19-7-6-5.txt]

0 0.87017544 0.48170426 0.87568922 0.48320802 0.87819549 0.48370927 0.8802005 0.48295739 0.87819549 0.48070175 0.87493734 0.47919799 0.86967419 0.47769424 0.86817043 0.47919799
0 0.76215539 0.73182957 0.76591479 0.7320802 0.76716792 0.73132832 0.76365915 0.72857143 0.76015038 0.72706767 0.7566416 0.7273183 0.75388471 0.72982456 0.7556391 0.73057644 0.75739348 0.73032581
0 0.86992481 0.86015038 0.87243108 0.85764411 0.8754386 0.85764411 0.8764411 0.85689223 0.87343358 0.8556391 0.86842105 0.85513784 0.8679198 0.85839599
0 0.87318296 0.64761905 0.87593985 0.64837093 0.87894737 0.64837093 0.87769424 0.64636591 0.87568922 0.64486216 0.87243108 0.64385965 0.87017544 0.64561404
