# Supplementary material for: VanillaNet-YOLOv8 segment: detection of nano-iron oxide regulation on rice seedling growth vitality under salt stress
Source: Front Plant Sci. 2025 Sep 17;16:1631279. doi: 10.3389/fpls.2025.1631279 (PMC12484053; doi:10.3389/fpls.2025.1631279)
Supplement: Supplementary file 5 [file DataSheet5.zip › label/train/200120-2024-3-19-9-38-8.txt]

0 0.87308782 0.4815864 0.87610954 0.48196412 0.87969783 0.48253069 0.88120869 0.48196412 0.87969783 0.48045326 0.87516525 0.47932011 0.87195467 0.47818697 0.86968839 0.47743154 0.86855524 0.48007554
0 0.76222852 0.62738432 0.75958451 0.62625118 0.75769594 0.62436261 0.75391879 0.62285175 0.75391879 0.62190746 0.75637394 0.62209632 0.76166195 0.62247403 0.76487252 0.62341832
0 0.87384325 0.64778093 0.87648725 0.64721435 0.87932011 0.64872521 0.88120869 0.64815864 0.87875354 0.64589235 0.87516525 0.64438149 0.87214353 0.64249292 0.86968839 0.64513692 0.86968839 0.64740321
0 0.7592068 0.73050047 0.76241737 0.7312559 0.76600567 0.73182247 0.76751653 0.73087819 0.76638338 0.72880076 0.76166195 0.72691218 0.75637394 0.72577904 0.75467422 0.72710104 0.75316336 0.73087819 0.75561851 0.73031161
0 0.87082153 0.86100094 0.87119924 0.85816808 0.87440982 0.85741265 0.87724268 0.85684608 0.87554297 0.85552408 0.87214353 0.85533522 0.86931067 0.85514636 0.86817753 0.85401322 0.86666667 0.85590179 0.86723324 0.85797923 0.86855524 0.86043437
