# Supplementary material for: VanillaNet-YOLOv8 segment: detection of nano-iron oxide regulation on rice seedling growth vitality under salt stress
Source: Front Plant Sci. 2025 Sep 17;16:1631279. doi: 10.3389/fpls.2025.1631279 (PMC12484053; doi:10.3389/fpls.2025.1631279)
Supplement: Supplementary file 5 [file DataSheet5.zip › label/train/200120-2024-3-20-0-51-9.txt]

0 0.6226455 0.13079365 0.62603175 0.12507937 0.62920635 0.11957672 0.63174603 0.11492063 0.63195767 0.11280423 0.62857143 0.1157672 0.62603175 0.12021164 0.62391534 0.12507937 0.62201058 0.12783069 0.61968254 0.12973545 0.61883598 0.13312169 0.6215873 0.13460317
0 0.75725678 0.23684211 0.76028708 0.23365231 0.76427432 0.23285486 0.76602871 0.23110048 0.76236045 0.23125997 0.75709729 0.23349282 0.75263158 0.23652313 0.74944179 0.23907496 0.75039872 0.2414673 0.75374801 0.2414673 0.75789474 0.2400319 0.75725678 0.23891547 0.75518341 0.23875598
0 0.484689 0.36236045 0.48628389 0.35821372 0.48755981 0.35518341 0.49027113 0.35199362 0.49314195 0.35119617 0.49282297 0.34976077 0.48819777 0.35119617 0.48564593 0.35502392 0.48245614 0.35885167 0.48086124 0.36188198 0.48213716 0.36363636
0 0.75566188 0.38676236 0.75677831 0.38484848 0.7585327 0.38325359 0.76108453 0.38229665 0.75901116 0.3814992 0.75598086 0.38165869 0.75263158 0.38181818 0.75342903 0.38405104
0 0.77527911 0.62360447 0.77799043 0.6199362 0.78086124 0.61658692 0.78325359 0.61371611 0.78421053 0.61068581 0.78261563 0.61068581 0.77990431 0.61339713 0.77719298 0.61738437 0.7754386 0.62025518 0.77304625 0.6215311 0.76969697 0.62137161 0.76634769 0.62216906 0.76523126 0.62344498 0.7676236 0.62519936 0.7722488 0.62631579
0 0.77017544 0.73094099 0.77448166 0.73157895 0.77751196 0.73157895 0.77862839 0.73014354 0.77671451 0.72870813 0.77320574 0.72711324 0.76953748 0.72631579 0.76602871 0.72695375 0.76299841 0.72998405 0.7645933 0.73014354 0.76666667 0.72934609 0.76874003 0.72998405
