# Supplementary material for: VanillaNet-YOLOv8 segment: detection of nano-iron oxide regulation on rice seedling growth vitality under salt stress
Source: Front Plant Sci. 2025 Sep 17;16:1631279. doi: 10.3389/fpls.2025.1631279 (PMC12484053; doi:10.3389/fpls.2025.1631279)
Supplement: Supplementary file 5 [file DataSheet5.zip › label/train/200120-2024-3-20-3-23-0.txt]

0 0.61324201 0.12579909 0.61575342 0.12146119 0.61869688 0.11614731 0.62077432 0.11406988 0.62247403 0.11255902 0.62152975 0.11539188 0.61964117 0.11992446 0.61756374 0.12540132 0.61510859 0.1299339 0.6128423 0.13276676 0.61057602 0.1325779 0.6088763 0.13050047 0.61076487 0.12823418
0 0.74100156 0.23881064 0.74319249 0.23693271 0.74600939 0.23442879 0.74898279 0.23239437 0.7513302 0.23114241 0.75539906 0.22989045 0.7571205 0.23020344 0.75336463 0.23223787 0.75023474 0.2342723 0.74820031 0.2370892 0.74710485 0.23865415 0.7486698 0.23881064 0.74726135 0.24053208 0.74397496 0.24256651 0.74256651 0.24241002 0.74100156 0.24068858
0 0.74726135 0.38482003 0.74882629 0.38388106 0.7514867 0.38356808 0.7541471 0.38341158 0.75367762 0.38231612 0.75226917 0.38106416 0.74960876 0.38090767 0.74663537 0.38075117 0.7428795 0.38122066 0.74334898 0.38341158 0.74444444 0.38528951
0 0.87308294 0.48122066 0.87605634 0.48215962 0.87965571 0.48309859 0.88341158 0.4829421 0.88372457 0.48106416 0.88215962 0.48028169 0.87824726 0.47918623 0.87511737 0.47902973 0.8713615 0.47793427 0.86995305 0.47746479 0.86838811 0.47777778 0.86979656 0.47934272 0.87073552 0.48122066
0 0.7713615 0.61924883 0.76901408 0.62190923 0.76588419 0.62363067 0.76369327 0.6256651 0.75852895 0.6256651 0.75665102 0.62410016 0.75774648 0.62222222 0.76150235 0.6228482 0.76525822 0.62175274 0.76619718 0.61924883 0.76979656 0.61533646 0.77308294 0.61408451 0.77339593 0.61580595
0 0.87402191 0.64929577 0.87809077 0.64945227 0.88184664 0.65023474 0.88544601 0.65211268 0.88732394 0.65164319 0.88497653 0.64898279 0.8799687 0.64757433 0.87621283 0.6458529 0.87308294 0.64460094 0.86964006 0.64381847 0.87010955 0.64647887 0.8713615 0.64820031
0 0.75805947 0.72989045 0.76087637 0.73051643 0.76431925 0.73051643 0.76744914 0.72957746 0.76651017 0.72660407 0.76400626 0.72519562 0.76087637 0.72535211 0.75978091 0.7256651 0.75539906 0.72723005 0.75399061 0.72942097 0.75539906 0.73020344
0 0.87120501 0.86025039 0.87402191 0.85978091 0.87683881 0.85978091 0.87949922 0.86071987 0.88215962 0.86322379 0.88513302 0.86338028 0.88262911 0.8599374 0.87840376 0.85821596 0.87276995 0.8571205 0.86807512 0.857277 0.86823161 0.8600939 0.86964006 0.86212833
0 0.47589984 0.35962441 0.47809077 0.35586854 0.48090767 0.35367762 0.48372457 0.35101721 0.48450704 0.34992175 0.48215962 0.35070423 0.47902973 0.35289515 0.47621283 0.35477308 0.47402191 0.3571205 0.4713615 0.35978091 0.46995305 0.36228482 0.47198748 0.36416275 0.4743349 0.36400626
