# Supplementary material for: VanillaNet-YOLOv8 segment: detection of nano-iron oxide regulation on rice seedling growth vitality under salt stress
Source: Front Plant Sci. 2025 Sep 17;16:1631279. doi: 10.3389/fpls.2025.1631279 (PMC12484053; doi:10.3389/fpls.2025.1631279)
Supplement: Supplementary file 5 [file DataSheet5.zip › label/train/200120-2024-3-20-5-56-2.txt]

0 0.47558685 0.36228482 0.47762128 0.35821596 0.47981221 0.35492958 0.48341158 0.35226917 0.485759 0.34992175 0.48497653 0.34945227 0.48075117 0.3514867 0.47527387 0.35461659 0.47308294 0.35743349 0.47120501 0.35978091 0.46885759 0.36103286 0.47042254 0.36259781 0.47402191 0.36416275
0 0.87042254 0.86118936 0.87214397 0.8599374 0.87589984 0.85915493 0.87934272 0.85946792 0.88169014 0.86150235 0.88528951 0.86525822 0.88685446 0.8657277 0.88482003 0.86103286 0.88153365 0.85758998 0.87809077 0.85696401 0.87261346 0.85696401 0.86807512 0.857277 0.86713615 0.85852895 0.86807512 0.86056338
0 0.75884194 0.72942097 0.76134585 0.73004695 0.76463224 0.73067293 0.76807512 0.73067293 0.76885759 0.72926448 0.7657277 0.72644757 0.76369327 0.72519562 0.76040689 0.72441315 0.75680751 0.72535211 0.75383412 0.72785603 0.75289515 0.72957746 0.75446009 0.72910798 0.75743349 0.7286385
0 0.87230047 0.6486698 0.87949922 0.64992175 0.88638498 0.65179969 0.88826291 0.6514867 0.885759 0.64945227 0.87777778 0.64616588 0.87308294 0.64366197 0.87026604 0.64397496 0.87042254 0.64679186
0 0.8713615 0.48169014 0.87574335 0.48231612 0.88043818 0.4827856 0.88419405 0.48341158 0.88466354 0.48137715 0.88122066 0.47981221 0.87589984 0.47856025 0.86901408 0.47809077 0.86964006 0.47981221
0 0.74647887 0.38497653 0.7485133 0.38309859 0.7514867 0.38262911 0.75352113 0.38169014 0.7514867 0.38090767 0.74913928 0.38137715 0.74647887 0.38059468 0.74460094 0.38059468 0.74366197 0.38247261
0 0.75007825 0.23521127 0.75273865 0.23364632 0.75680751 0.2312989 0.75931142 0.22926448 0.75743349 0.2286385 0.75179969 0.23067293 0.7486698 0.23302034 0.74522692 0.23599374 0.74225352 0.23834116 0.7399061 0.23943662 0.74115806 0.24115806 0.74381847 0.24100156 0.74679186 0.24037559 0.74820031 0.23912363 0.74663537 0.23849765 0.74804382 0.2370892
