# Supplementary material for: VanillaNet-YOLOv8 segment: detection of nano-iron oxide regulation on rice seedling growth vitality under salt stress
Source: Front Plant Sci. 2025 Sep 17;16:1631279. doi: 10.3389/fpls.2025.1631279 (PMC12484053; doi:10.3389/fpls.2025.1631279)
Supplement: Supplementary file 5 [file DataSheet5.zip › label/train/200150-2024-3-18-15-50-45.txt]

0 0.76988577 0.1258567 0.77050883 0.12045691 0.7709242 0.11422638 0.77320872 0.11298027 0.77341641 0.11692627 0.77279335 0.12211838 0.77300104 0.12751817 0.77341641 0.13291796 0.77050883 0.13707165 0.76697819 0.13977155 0.76510903 0.14018692 0.76490135 0.1376947 0.76926272 0.13333333 0.7694704 0.13001038
